# Supplementary material for: A single-cell atlas of pig gastrulation as a resource for comparative embryology
Source: Nat Commun. 2024 Jun 18;15:5210. doi: 10.1038/s41467-024-49407-6 (PMC11189408; doi:10.1038/s41467-024-49407-6)
Supplement: Supplementary file 5 — Supplementary Data 2 [file 41467_2024_49407_MOESM5_ESM.xlsx]

## Sheet: Supplementary Data 2
	p_val	avg_log2FC	pct.1	pct.2	p_val_adj	cluster	gene
USP44	0	2.26711	0.9	0.266	0	Epiblast 4	USP44
ARL4A	0	1.9862	0.87	0.35	0	Epiblast 4	ARL4A
ENSSSCG00000002639	0	1.6622	0.895	0.385	0	Epiblast 4	ENSSSCG00000002639
ENSSSCG00000010771	0	1.70374	0.813	0.306	0	Epiblast 4	ENSSSCG00000010771
ETV1	0	2.10123	0.703	0.201	0	Epiblast 4	ETV1
GPC4	0	1.92835	0.738	0.24	0	Epiblast 4	GPC4
CDH1	0	1.32491	0.86	0.366	0	Epiblast 4	CDH1
FST	0	1.99955	0.949	0.459	0	Epiblast 4	FST
SEMA6A	0	1.87379	0.792	0.306	0	Epiblast 4	SEMA6A
SESN3	0	2.0805	0.717	0.242	0	Epiblast 4	SESN3
CD9	0	1.97307	0.873	0.398	0	Epiblast 4	CD9
ALPL	0	1.91667	0.655	0.184	0	Epiblast 4	ALPL
SALL2	0	1.57051	0.765	0.294	0	Epiblast 4	SALL2
SOX11	0	1.65237	0.852	0.384	0	Epiblast 4	SOX11
SLC2A5	0	1.3116	0.897	0.452	0	Epiblast 4	SLC2A5
ABHD17C	0	1.50799	0.764	0.326	0	Epiblast 4	ABHD17C
BCAT1	0	1.37048	0.921	0.488	0	Epiblast 4	BCAT1
TNNT1	0	1.18036	0.944	0.511	0	Epiblast 4	TNNT1
SBK1	0	1.20022	0.85	0.42	0	Epiblast 4	SBK1
SPOCK3	0	1.47611	0.718	0.29	0	Epiblast 4	SPOCK3
ZIC2	0	1.54053	0.779	0.354	0	Epiblast 4	ZIC2
ACSL4	0	1.53688	0.719	0.294	0	Epiblast 4	ACSL4
NCAN	0	1.78185	0.614	0.19	0	Epiblast 4	NCAN
RRAGD	0	1.71767	0.649	0.226	0	Epiblast 4	RRAGD
ENSSSCG00000025593	0	1.83884	0.591	0.168	0	Epiblast 4	ENSSSCG00000025593
AFF1	0	1.56918	0.706	0.284	0	Epiblast 4	AFF1
PCSK1N	0	1.2769	0.717	0.296	0	Epiblast 4	PCSK1N
LMO7	0	1.85738	0.595	0.174	0	Epiblast 4	LMO7
SLC7A8	0	1.2909	0.908	0.495	0	Epiblast 4	SLC7A8
CACHD1	0	1.18055	0.892	0.481	0	Epiblast 4	CACHD1
NELL2	0	1.56226	0.618	0.207	0	Epiblast 4	NELL2
PLAT	0	1.3278	0.741	0.33	0	Epiblast 4	PLAT
PALM2AKAP2	0	1.37803	0.831	0.421	0	Epiblast 4	PALM2AKAP2
MAP7	0	1.48383	0.647	0.239	0	Epiblast 4	MAP7
RASL11A	0	2.01723	0.558	0.15	0	Epiblast 4	RASL11A
DUSP4	0	2.01181	0.608	0.209	0	Epiblast 4	DUSP4
ASTN1	0	2.08681	0.524	0.128	0	Epiblast 4	ASTN1
RCAN2	0	1.23724	0.716	0.322	0	Epiblast 4	RCAN2
NFE2L3	0	1.70128	0.707	0.313	0	Epiblast 4	NFE2L3
BMP4	0	-3.80633	0.136	0.528	0	Epiblast 4	BMP4
F11R	0	1.2685	0.833	0.441	0	Epiblast 4	F11R
PRDM5	0	1.40488	0.728	0.338	0	Epiblast 4	PRDM5
MT3	0	1.80665	0.545	0.158	0	Epiblast 4	MT3
ROBO1	0	1.1781	0.681	0.298	0	Epiblast 4	ROBO1
COL9A1	0	1.21949	0.655	0.272	0	Epiblast 4	COL9A1
UPP1	0	1.54026	0.583	0.201	0	Epiblast 4	UPP1
SEPTIN6	0	1.3177	0.666	0.286	0	Epiblast 4	SEPTIN6
ENSSSCG00000032439	0	1.97297	0.499	0.122	0	Epiblast 4	ENSSSCG00000032439
PTGIS	0	1.13695	0.678	0.306	0	Epiblast 4	PTGIS
CAMKV	0	1.94377	0.512	0.14	0	Epiblast 4	CAMKV
ST14	0	1.1456	0.648	0.276	0	Epiblast 4	ST14
SFRP2	0	1.78729	0.502	0.13	0	Epiblast 4	SFRP2
PRR14L	0	1.23849	0.779	0.408	0	Epiblast 4	PRR14L
MARVELD2	0	1.43884	0.588	0.217	0	Epiblast 4	MARVELD2
EPCAM	0	0.923593	0.9	0.53	0	Epiblast 4	EPCAM
MSI1	0	1.27059	0.653	0.288	0	Epiblast 4	MSI1
SLC38A5	0	1.24356	0.659	0.294	0	Epiblast 4	SLC38A5
ERBB2	0	1.2894	0.678	0.313	0	Epiblast 4	ERBB2
GPM6A	0	2.47968	0.459	0.094	0	Epiblast 4	GPM6A
PEG10	0	1.04744	0.877	0.512	0	Epiblast 4	PEG10
DDR1	0	1.40049	0.609	0.245	0	Epiblast 4	DDR1
HMCN1	0	1.2706	0.646	0.288	0	Epiblast 4	HMCN1
ZIC5	0	1.68212	0.541	0.183	0	Epiblast 4	ZIC5
NKAIN4	0	1.32751	0.572	0.215	0	Epiblast 4	NKAIN4
ENSSSCG00000024911	0	0.401639	0.89	0.535	0	Epiblast 4	ENSSSCG00000024911
SEMA4D	0	1.28756	0.565	0.211	0	Epiblast 4	SEMA4D
ENSSSCG00000036445	0	1.74045	0.475	0.125	0	Epiblast 4	ENSSSCG00000036445
CDC42EP3	0	1.29033	0.659	0.31	0	Epiblast 4	CDC42EP3
KIT	0	1.23738	0.603	0.255	0	Epiblast 4	KIT
SFRP1	0	1.11789	0.971	0.623	0	Epiblast 4	SFRP1
DPYSL5	0	1.30181	0.568	0.221	0	Epiblast 4	DPYSL5
ENSSSCG00000030300	0	1.34322	0.928	0.582	0	Epiblast 4	ENSSSCG00000030300
HEXB	0	1.1318	0.573	0.229	0	Epiblast 4	HEXB
DNMT3B	0	1.6841	0.867	0.523	0	Epiblast 4	DNMT3B
SLC7A3	0	1.40723	0.537	0.195	0	Epiblast 4	SLC7A3
HAND1	0	-4.51664	0.197	0.538	0	Epiblast 4	HAND1
PTPRF	0	0.893336	0.933	0.596	0	Epiblast 4	PTPRF
ZNF423	0	1.42596	0.559	0.224	0	Epiblast 4	ZNF423
ABHD17B	0	1.33652	0.638	0.307	0	Epiblast 4	ABHD17B
TET1	0	1.11209	0.874	0.545	0	Epiblast 4	TET1
C4orf19	0	1.56034	0.478	0.152	0	Epiblast 4	C4orf19
ENSSSCG00000035649	0	2.01378	0.471	0.147	0	Epiblast 4	ENSSSCG00000035649
MAPK8IP2	0	1.42336	0.508	0.185	0	Epiblast 4	MAPK8IP2
FOXB1	0	1.95336	0.423	0.1	0	Epiblast 4	FOXB1
THBS3	0	1.44973	0.501	0.18	0	Epiblast 4	THBS3
DAB1	0	2.13615	0.42	0.102	0	Epiblast 4	DAB1
LRRN1	0	1.99396	0.451	0.137	0	Epiblast 4	LRRN1
CDKL5	0	1.93071	0.419	0.107	0	Epiblast 4	CDKL5
TSPAN15	0	1.3946	0.476	0.167	0	Epiblast 4	TSPAN15
FABP7	0	1.93012	0.46	0.152	0	Epiblast 4	FABP7
NUAK1	0	1.57347	0.468	0.16	0	Epiblast 4	NUAK1
CECR2	0	1.04634	0.937	0.629	0	Epiblast 4	CECR2
CYFIP2	0	1.81338	0.419	0.112	0	Epiblast 4	CYFIP2
BRINP1	0	2.48141	0.374	0.07	0	Epiblast 4	BRINP1
TMEM47	0	1.2263	0.873	0.573	0	Epiblast 4	TMEM47
REPS2	0	1.41653	0.448	0.148	0	Epiblast 4	REPS2
CCDC88C	0	1.38743	0.457	0.158	0	Epiblast 4	CCDC88C
CLGN	0	1.79795	0.399	0.109	0	Epiblast 4	CLGN
NR6A1	0	1.02255	0.94	0.658	0	Epiblast 4	NR6A1
DLG2	0	1.66642	0.392	0.111	0	Epiblast 4	DLG2
ENSSSCG00000010734	0	1.09015	0.916	0.638	0	Epiblast 4	ENSSSCG00000010734
ST6GAL2	0	1.65322	0.392	0.115	0	Epiblast 4	ST6GAL2
NREP	0	0.879877	0.953	0.677	0	Epiblast 4	NREP
ENSSSCG00000001393	0	1.17581	0.912	0.637	0	Epiblast 4	ENSSSCG00000001393
JPH4	0	1.87783	0.363	0.089	0	Epiblast 4	JPH4
APLP2	0	0.954684	0.93	0.657	0	Epiblast 4	APLP2
ENSSSCG00000013584	0	1.62459	0.38	0.111	0	Epiblast 4	ENSSSCG00000013584
GJC1	0	0.997381	0.903	0.634	0	Epiblast 4	GJC1
GFRA1	0	2.22044	0.329	0.07	0	Epiblast 4	GFRA1
LRAT	0	2.18812	0.32	0.064	0	Epiblast 4	LRAT
IGFBPL1	0	2.42749	0.328	0.079	0	Epiblast 4	IGFBPL1
GBX2	0	2.21548	0.323	0.074	0	Epiblast 4	GBX2
NTN1	0	1.78534	0.32	0.077	0	Epiblast 4	NTN1
FNBP1L	0	0.954823	0.963	0.725	0	Epiblast 4	FNBP1L
IGSF8	0	1.82437	0.315	0.079	0	Epiblast 4	IGSF8
LRIG1	0	1.74349	0.319	0.085	0	Epiblast 4	LRIG1
KIF1A	0	1.77742	0.307	0.081	0	Epiblast 4	KIF1A
ITGB4	0	1.73633	0.309	0.083	0	Epiblast 4	ITGB4
SYT11	0	2.14718	0.279	0.062	0	Epiblast 4	SYT11
ENSSSCG00000033497	0	0.920206	0.962	0.749	0	Epiblast 4	ENSSSCG00000033497
ACAN	0	2.03211	0.273	0.061	0	Epiblast 4	ACAN
ENSSSCG00000009125	0	1.86398	0.279	0.069	0	Epiblast 4	ENSSSCG00000009125
DNER	0	2.4161	0.251	0.047	0	Epiblast 4	DNER
KIF5C	0	0.766958	0.954	0.751	0	Epiblast 4	KIF5C
DBN1	0	0.842609	0.974	0.783	0	Epiblast 4	DBN1
BPTF	0	0.779114	0.965	0.778	0	Epiblast 4	BPTF
SMARCC1	0	0.835539	0.969	0.787	0	Epiblast 4	SMARCC1
TNFSF11	0	1.96305	0.225	0.049	0	Epiblast 4	TNFSF11
GDF3	0	1.86804	0.216	0.044	0	Epiblast 4	GDF3
PERP	0	0.805062	0.964	0.794	0	Epiblast 4	PERP
ADGRG2	0	2.24892	0.206	0.038	0	Epiblast 4	ADGRG2
MASP1	0	2.30298	0.203	0.038	0	Epiblast 4	MASP1
HK1	0	0.947034	0.984	0.834	0	Epiblast 4	HK1
DGKB	0	2.39109	0.177	0.03	0	Epiblast 4	DGKB
GNAI2	0	0.736804	0.982	0.838	0	Epiblast 4	GNAI2
ENSSSCG00000013387	0	2.88703	0.161	0.025	0	Epiblast 4	ENSSSCG00000013387
PARP1	0	0.865716	0.992	0.857	0	Epiblast 4	PARP1
ENSSSCG00000038144	0	0.788973	0.987	0.856	0	Epiblast 4	ENSSSCG00000038144
IGFBP2	0	0.836467	0.999	0.869	0	Epiblast 4	IGFBP2
SST	0	2.58213	0.153	0.024	0	Epiblast 4	SST
S100A10	0	-2.65399	0.788	0.913	0	Epiblast 4	S100A10
SNRPN	0	1.22024	0.993	0.87	0	Epiblast 4	SNRPN
CLDN6	0	0.779638	0.991	0.872	0	Epiblast 4	CLDN6
UCHL1	0	0.943883	0.999	0.883	0	Epiblast 4	UCHL1
HPSE	0	2.65454	0.128	0.016	0	Epiblast 4	HPSE
SMARCA5	0	0.70023	0.983	0.875	0	Epiblast 4	SMARCA5
PSIP1	0	1.05801	0.999	0.892	0	Epiblast 4	PSIP1
NKX6-1	0	3.51713	0.109	0.009	0	Epiblast 4	NKX6-1
DNAJB6	0	0.85703	0.992	0.901	0	Epiblast 4	DNAJB6
KTN1	0	0.684464	0.995	0.916	0	Epiblast 4	KTN1
ODC1	0	0.685312	0.99	0.914	0	Epiblast 4	ODC1
ENSSSCG00000004963	0	0.67036	0.994	0.933	0	Epiblast 4	ENSSSCG00000004963
EIF3A	0	0.655921	0.993	0.939	0	Epiblast 4	EIF3A
ENSSSCG00000006395	0	-1.47224	0.852	0.895	0	Epiblast 4	ENSSSCG00000006395
DEK	0	0.655175	1	0.973	0	Epiblast 4	DEK
SFPQ	0	0.544643	1	0.981	0	Epiblast 4	SFPQ
S100A11	0	-1.32155	0.964	0.981	0	Epiblast 4	S100A11
HNRNPU	0	0.69292	0.999	0.982	0	Epiblast 4	HNRNPU
ENSSSCG00000014031	0	0.52737	0.999	0.985	0	Epiblast 4	ENSSSCG00000014031
NASP	0	0.748607	1	0.99	0	Epiblast 4	NASP
HNRNPA3	0	0.524346	0.999	0.989	0	Epiblast 4	HNRNPA3
LGALS1	0	-1.73435	0.986	0.993	0	Epiblast 4	LGALS1
ENSSSCG00000005656	0	0.493978	1	0.998	0	Epiblast 4	ENSSSCG00000005656
ENSSSCG00000000288	0	0.562064	1	0.998	0	Epiblast 4	ENSSSCG00000000288
ENSSSCG00000004970	0	-0.333321	1	1	0	Epiblast 4	ENSSSCG00000004970
RPL11	0	-0.264074	1	1	0	Epiblast 4	RPL11
ENSSSCG00000014569	0	-0.288928	1	1	0	Epiblast 4	ENSSSCG00000014569
ENSSSCG00000034617	0	-0.303343	1	1	0	Epiblast 4	ENSSSCG00000034617
ENSSSCG00000033697	0	-0.334372	1	1	0	Epiblast 4	ENSSSCG00000033697
ENSSSCG00000031088	0	-0.257689	1	1	0	Epiblast 4	ENSSSCG00000031088
RPL8	0	-0.375386	1	1	0	Epiblast 4	RPL8
RPL10	0	-0.329591	1	1	0	Epiblast 4	RPL10
PDGFA	5.66005073990614e-308	1.2092	0.693	0.35	1.10048366535995e-303	Epiblast 4	PDGFA
RPLP0	8.04872993067969e-308	-0.272122	1	1	1.56491456042205e-303	Epiblast 4	RPLP0
NETO2	4.17262535477345e-307	1.31358	0.519	0.201	8.11283547728603e-303	Epiblast 4	NETO2
EOMES	9.02398008574227e-307	1.87292	0.367	0.119	1.75453244807087e-302	Epiblast 4	EOMES
ENSSSCG00000036907	1.15604957617975e-306	1.37992	0.459	0.163	2.2477071909663e-302	Epiblast 4	ENSSSCG00000036907
ENSSSCG00000035909	5.44515412770114e-306	1.14059	0.579	0.24	1.05870131704893e-301	Epiblast 4	ENSSSCG00000035909
TBC1D1	1.70488964034663e-304	0.893846	0.925	0.618	3.31481692772595e-300	Epiblast 4	TBC1D1
RPS3	1.83023034180859e-304	-0.318203	1	1	3.55851685357844e-300	Epiblast 4	RPS3
HMGA1	7.12433400757831e-304	0.409078	1	0.996	1.38518426109345e-299	Epiblast 4	HMGA1
CTBP2	1.37742020691507e-303	1.0178	0.849	0.579	2.67811810830498e-299	Epiblast 4	CTBP2
TCF7	3.0967420777041e-303	1.33648	0.723	0.386	6.02099562168009e-299	Epiblast 4	TCF7
ENSSSCG00000026996	4.86227680659203e-303	1.25719	0.586	0.253	9.45372479505689e-299	Epiblast 4	ENSSSCG00000026996
MAP4K4	6.23991622210426e-303	0.732801	0.969	0.81	1.21322691106373e-298	Epiblast 4	MAP4K4
SINHCAF	6.37265370840477e-303	0.683362	0.977	0.862	1.23903506052514e-298	Epiblast 4	SINHCAF
RPL29	2.90059162451161e-302	-0.331008	1	1	5.63962029553793e-298	Epiblast 4	RPL29
HLA-DOB	9.37994752920227e-302	2.02932	0.21	0.045	1.8237431981028e-297	Epiblast 4	HLA-DOB
TESC	1.16958234470292e-301	1.54339	0.33	0.095	2.27401895280588e-297	Epiblast 4	TESC
PGM2	2.59589038126544e-300	1.26038	0.605	0.267	5.04718966829439e-296	Epiblast 4	PGM2
RCN2	3.93376860025554e-300	0.773846	0.948	0.746	7.64842628947686e-296	Epiblast 4	RCN2
PCSK2	2.60302064986293e-299	3.98596	0.092	0.01	5.0610530495285e-295	Epiblast 4	PCSK2
ENSSSCG00000014343	1.6020878284778e-298	0.563653	0.996	0.961	3.11493936490939e-294	Epiblast 4	ENSSSCG00000014343
LIN28A	6.92797615289024e-298	0.953678	0.91	0.611	1.34700640340645e-293	Epiblast 4	LIN28A
DPYSL3	8.36057141214977e-298	1.52086	0.525	0.214	1.62554589966428e-293	Epiblast 4	DPYSL3
NOS1	2.64638846992209e-297	2.15818	0.182	0.035	5.14537310206952e-293	Epiblast 4	NOS1
ENSSSCG00000000697	7.93720163858053e-297	0.612169	0.992	0.926	1.54323011458921e-292	Epiblast 4	ENSSSCG00000000697
ENSSSCG00000033041	8.93963264569608e-296	1.2188	0.629	0.293	1.73813277530269e-291	Epiblast 4	ENSSSCG00000033041
PLD5	6.98313974962942e-295	1.68604	0.304	0.085	1.35773186152045e-290	Epiblast 4	PLD5
VRTN	3.45995354605003e-294	1.21698	0.581	0.246	6.72718767958507e-290	Epiblast 4	VRTN
TFDP2	2.02158509129751e-293	0.952828	0.897	0.573	3.93056789300975e-289	Epiblast 4	TFDP2
CCDC181	9.75010835252523e-293	1.16824	0.62	0.277	1.89571356698148e-288	Epiblast 4	CCDC181
FN1	1.46777258779692e-292	-2.7132	0.624	0.762	2.85379024245356e-288	Epiblast 4	FN1
DNMT3A	2.53495864036761e-292	1.14025	0.722	0.378	4.92872008446674e-288	Epiblast 4	DNMT3A
WIPF3	1.00619654549448e-291	1.91666	0.222	0.05	1.95634794340493e-287	Epiblast 4	WIPF3
RPSA	2.24005035343152e-291	-0.303403	1	1	4.3553299021769e-287	Epiblast 4	RPSA
PABPN1	3.58915412996913e-291	0.481099	1	0.98	6.97839237489898e-287	Epiblast 4	PABPN1
KPNB1	6.72225420852529e-291	0.517486	0.998	0.967	1.30700788576357e-286	Epiblast 4	KPNB1
ILDR2	6.00502360919834e-290	2.24496	0.206	0.045	1.16755674033643e-285	Epiblast 4	ILDR2
RPS5	2.69640062326134e-289	-0.323773	1	1	5.24261173180703e-285	Epiblast 4	RPS5
BEX1	2.83896671817094e-289	0.716629	0.968	0.76	5.51980299013976e-285	Epiblast 4	BEX1
OVOL2	2.86164909231907e-289	1.53817	0.303	0.085	5.56390433019596e-285	Epiblast 4	OVOL2
KLHL8	8.06912722780048e-289	1.32819	0.473	0.178	1.56888040690125e-284	Epiblast 4	KLHL8
ENSSSCG00000036350	5.00440858539206e-288	0.402149	1	0.999	9.73007161257778e-284	Epiblast 4	ENSSSCG00000036350
ENSSSCG00000008892	1.89204058189422e-287	1.04565	0.772	0.423	3.67869450337694e-283	Epiblast 4	ENSSSCG00000008892
RPL28	2.45674026291548e-287	-0.229689	1	1	4.77664009318657e-283	Epiblast 4	RPL28
FGFR1	3.7349380160271e-287	0.977879	0.92	0.642	7.26183998456149e-283	Epiblast 4	FGFR1
ENSSSCG00000008250	4.87389128970746e-287	2.49905	0.151	0.026	9.47630683457821e-283	Epiblast 4	ENSSSCG00000008250
MACF1	1.21497841159685e-286	0.978189	0.858	0.532	2.36228252566775e-282	Epiblast 4	MACF1
TMEM59L	1.90876881781452e-286	1.10896	0.593	0.256	3.71121921247677e-282	Epiblast 4	TMEM59L
XPO1	2.22858026132259e-286	0.713315	0.962	0.812	4.33302860208952e-282	Epiblast 4	XPO1
MAP1B	3.29955426405777e-286	1.16245	0.898	0.606	6.41532335560752e-282	Epiblast 4	MAP1B
FBLIM1	4.79488097927303e-285	1.04809	0.75	0.406	9.32268708800055e-281	Epiblast 4	FBLIM1
SUMO2	3.22480318692063e-284	0.382008	1	0.998	6.26998483632978e-280	Epiblast 4	SUMO2
SYT14	4.51319675429383e-284	1.97353	0.209	0.046	8.77500844937349e-280	Epiblast 4	SYT14
KDM5B	1.31410349070283e-283	0.781497	0.959	0.761	2.55501141697352e-279	Epiblast 4	KDM5B
NRXN1	1.35062805502263e-283	1.5686	0.277	0.074	2.6260261273805e-279	Epiblast 4	NRXN1
RBPJ	2.16050214436855e-282	0.782707	0.94	0.716	4.20066431929578e-278	Epiblast 4	RBPJ
COX4I1	3.96842718032995e-282	-0.503412	1	0.999	7.71581296671553e-278	Epiblast 4	COX4I1
LFNG	8.1615453922677e-282	1.06055	0.477	0.178	1.58684927061861e-277	Epiblast 4	LFNG
ENSSSCG00000013880	1.88670588546916e-281	1.66677	0.284	0.078	3.6683222531177e-277	Epiblast 4	ENSSSCG00000013880
LRP8	1.38647439366013e-280	1.7432	0.315	0.094	2.69572216359339e-276	Epiblast 4	LRP8
FZD7	1.55112721612155e-279	1.48248	0.682	0.351	3.01585664630514e-275	Epiblast 4	FZD7
PPP1R1B	3.38207161970912e-279	2.71135	0.12	0.017	6.57576185020044e-275	Epiblast 4	PPP1R1B
PRKX	2.18266410110168e-277	1.15131	0.655	0.313	4.243753811772e-273	Epiblast 4	PRKX
ZNF219	5.20767668119124e-277	1.19076	0.556	0.235	1.01252857712401e-272	Epiblast 4	ZNF219
COL2A1	9.41528685972867e-277	1.10929	0.518	0.208	1.83061422413704e-272	Epiblast 4	COL2A1
AK4	1.22807707452368e-276	0.744715	0.834	0.471	2.3877502559964e-272	Epiblast 4	AK4
RPS23	5.14226688627352e-276	-0.234208	1	1	9.99810950698161e-272	Epiblast 4	RPS23
ANKFY1	7.29754729373709e-276	0.715419	0.957	0.783	1.4188621203213e-271	Epiblast 4	ANKFY1
FZD5	3.57227600895898e-275	0.592767	0.502	0.192	6.94557624421894e-271	Epiblast 4	FZD5
ZC3H13	5.70959030231349e-274	0.84359	0.905	0.658	1.11011564247881e-269	Epiblast 4	ZC3H13
LEPR	1.25704366440077e-273	2.05226	0.182	0.037	2.44406999669442e-269	Epiblast 4	LEPR
WAPL	1.79846882170333e-273	0.807588	0.921	0.708	3.49676293003778e-269	Epiblast 4	WAPL
CEMIP2	7.89087627630514e-273	1.30621	0.446	0.167	1.53422307440201e-268	Epiblast 4	CEMIP2
ENSSSCG00000010212	8.0892346607199e-273	0.947265	0.62	0.275	1.57278989508377e-268	Epiblast 4	ENSSSCG00000010212
BTBD11	9.99648697749714e-273	2.29988	0.162	0.03	1.94361696303477e-268	Epiblast 4	BTBD11
ENSSSCG00000035904	1.64739310894161e-272	-0.300305	1	1	3.20302642171518e-268	Epiblast 4	ENSSSCG00000035904
AP1S2	2.60444616253254e-272	0.843702	0.945	0.776	5.06382467381203e-268	Epiblast 4	AP1S2
HELLS	4.08433002775862e-272	0.906495	0.89	0.648	7.94116287297109e-268	Epiblast 4	HELLS
STRBP	9.30152796530216e-272	0.941197	0.851	0.542	1.8084960822937e-267	Epiblast 4	STRBP
EML4	9.5850217587515e-272	0.787875	0.926	0.693	1.86361578055405e-267	Epiblast 4	EML4
TJP1	3.33402725864715e-271	0.792321	0.927	0.677	6.48234919898765e-267	Epiblast 4	TJP1
HSP90AB1	8.50285223102614e-271	0.275359	1	1	1.65320955927841e-266	Epiblast 4	HSP90AB1
HNRNPD	3.79336965712099e-269	0.539637	0.997	0.964	7.37544862434033e-265	Epiblast 4	HNRNPD
MAP2K6	5.69441484687571e-269	1.34723	0.546	0.239	1.10716507867805e-264	Epiblast 4	MAP2K6
HERC5	1.50468928855057e-268	1.09569	0.476	0.185	2.92556738372888e-264	Epiblast 4	HERC5
BCLAF1	3.08469860110681e-268	0.596574	0.986	0.913	5.99757949013196e-264	Epiblast 4	BCLAF1
DRAXIN	2.31419764762541e-267	1.258	0.519	0.212	4.49949448627809e-263	Epiblast 4	DRAXIN
ENSSSCG00000017934	1.37558552734809e-266	0.78515	0.847	0.459	2.67455094082288e-262	Epiblast 4	ENSSSCG00000017934
ENSSSCG00000025928	3.18758289388239e-266	-0.266988	1	1	6.19761742057553e-262	Epiblast 4	ENSSSCG00000025928
ZNF462	2.51209985341184e-265	1.05719	0.735	0.386	4.88427574498864e-261	Epiblast 4	ZNF462
GRIN2B	3.31551068848872e-265	1.91565	0.215	0.051	6.44634743162863e-261	Epiblast 4	GRIN2B
MYO10	8.28883371026956e-265	1.02585	0.738	0.402	1.61159793828771e-260	Epiblast 4	MYO10
ENSSSCG00000033310	9.34669293112719e-265	-0.329108	1	1	1.81727750659906e-260	Epiblast 4	ENSSSCG00000033310
PIANP	5.02612736634436e-264	1.42716	0.379	0.131	9.77229943838334e-260	Epiblast 4	PIANP
CSDE1	6.90635838698206e-263	0.514367	0.996	0.952	1.34280326118092e-258	Epiblast 4	CSDE1
SOX13	9.90602687401158e-261	1.26046	0.475	0.187	1.92602880511407e-256	Epiblast 4	SOX13
TBX3	4.8996852881036e-260	-3.89016	0.079	0.42	9.52645810565983e-256	Epiblast 4	TBX3
CHST11	2.80509327620308e-259	1.36808	0.348	0.113	5.45394285692165e-255	Epiblast 4	CHST11
MSX1	8.5549855258095e-259	-2.53382	0.265	0.565	1.66334583578314e-254	Epiblast 4	MSX1
ENSSSCG00000017146	2.12451579306224e-258	1.40051	0.342	0.111	4.13069605645091e-254	Epiblast 4	ENSSSCG00000017146
HSPA4	8.45408328760457e-258	0.648008	0.966	0.876	1.64372741360896e-253	Epiblast 4	HSPA4
KRT14	9.65902399037079e-258	-2.28544	0.868	0.889	1.87800403444779e-253	Epiblast 4	KRT14
ENSSSCG00000024974	1.04104743970607e-257	-0.242316	1	1	2.02410853702052e-253	Epiblast 4	ENSSSCG00000024974
APBA2	1.12185260906937e-257	1.59097	0.301	0.091	2.18121802781357e-253	Epiblast 4	APBA2
ENSSSCG00000026248	5.45317540445206e-257	1.21724	0.448	0.171	1.06026089388761e-252	Epiblast 4	ENSSSCG00000026248
PIM1	6.82851162975122e-257	1.25102	0.6	0.29	1.32766751617253e-252	Epiblast 4	PIM1
ENSSSCG00000014540	3.19698804729096e-256	-0.370685	1	1	6.21590386034782e-252	Epiblast 4	ENSSSCG00000014540
JMJD1C	5.33349481349344e-256	0.845065	0.885	0.602	1.03699139658753e-251	Epiblast 4	JMJD1C
MDN1	9.15178634138738e-256	0.935627	0.818	0.521	1.77938181835595e-251	Epiblast 4	MDN1
DST	9.16330724644789e-256	0.991644	0.668	0.334	1.78162182792686e-251	Epiblast 4	DST
DPF1	3.30056250509437e-255	1.7466	0.239	0.062	6.41728367865499e-251	Epiblast 4	DPF1
PRRC2C	6.17089871812354e-255	0.502675	0.994	0.943	1.19980783776476e-250	Epiblast 4	PRRC2C
CHD7	8.87688892596928e-255	0.72534	0.953	0.737	1.72593351387621e-250	Epiblast 4	CHD7
NRIP1	9.5691615908762e-255	1.26024	0.633	0.311	1.86053208811406e-250	Epiblast 4	NRIP1
AGO1	2.40970601119408e-254	0.838867	0.881	0.601	4.68519139756465e-250	Epiblast 4	AGO1
ENO2	1.35156631779993e-253	1.50158	0.347	0.116	2.6278503916984e-249	Epiblast 4	ENO2
HNRNPH1	5.51836231717522e-253	0.484136	0.995	0.968	1.07293518532838e-248	Epiblast 4	HNRNPH1
WNK3	1.15714284408286e-252	1.12764	0.645	0.319	2.2498328317503e-248	Epiblast 4	WNK3
ZNF483	1.52396456864633e-251	1.12299	0.583	0.266	2.96304431081906e-247	Epiblast 4	ZNF483
NANOG	1.34741478973597e-250	2.1767	0.169	0.035	2.61977857568364e-246	Epiblast 4	NANOG
JADE1	2.43521957584596e-250	1.20292	0.646	0.341	4.7347974213173e-246	Epiblast 4	JADE1
PTPRS	7.91932768985224e-250	0.971886	0.792	0.467	1.53975488273797e-245	Epiblast 4	PTPRS
LSAMP	2.45694544618915e-249	1.06063	0.656	0.319	4.77703903102557e-245	Epiblast 4	LSAMP
ARMH4	1.31699324967308e-248	1.33928	0.474	0.194	2.56062997533938e-244	Epiblast 4	ARMH4
CIT	1.44246844395927e-248	1.1205	0.573	0.261	2.80459139559001e-244	Epiblast 4	CIT
PCM1	5.42170570015084e-248	0.757611	0.95	0.757	1.05414223928033e-243	Epiblast 4	PCM1
MAPK8IP1	1.25539278441456e-247	1.10243	0.565	0.252	2.44086019073723e-243	Epiblast 4	MAPK8IP1
SYNE2	1.40786736494228e-247	0.902135	0.898	0.618	2.73731651765728e-243	Epiblast 4	SYNE2
MT1A	1.47471034676798e-247	0.168222	0.775	0.47	2.86727932722098e-243	Epiblast 4	MT1A
ENAH	2.67800725843906e-247	0.728418	0.941	0.743	5.20684951258305e-243	Epiblast 4	ENAH
TAC3	1.04752793554856e-246	-1.90264	0.416	0.155	2.03670856508706e-242	Epiblast 4	TAC3
RND2	1.21842156440038e-246	1.24032	0.526	0.226	2.36897704766367e-242	Epiblast 4	RND2
HNRNPH3	1.75514991543846e-246	0.501008	0.994	0.948	3.41253798058699e-242	Epiblast 4	HNRNPH3
SUPT16H	3.47567324487725e-246	0.586136	0.984	0.886	6.75775149001484e-242	Epiblast 4	SUPT16H
PLCH1	1.66134709844752e-245	1.28676	0.44	0.172	3.23015716351152e-241	Epiblast 4	PLCH1
USP7	1.75507284596453e-245	0.764395	0.919	0.692	3.41238813440884e-241	Epiblast 4	USP7
SLAIN1	4.87169982505837e-245	1.49168	0.307	0.097	9.47204596986098e-241	Epiblast 4	SLAIN1
MTA3	4.89217561718117e-245	1.11349	0.605	0.29	9.51185705248535e-241	Epiblast 4	MTA3
ENSSSCG00000027790	5.86210625641201e-245	1.32293	0.385	0.139	1.13976931943419e-240	Epiblast 4	ENSSSCG00000027790
ENSSSCG00000013889	4.14782035147235e-244	-0.245059	1	1	8.06460710936769e-240	Epiblast 4	ENSSSCG00000013889
CXCL14	1.81234061671668e-243	-4.74955	0.368	0.607	3.52373386108224e-239	Epiblast 4	CXCL14
L1CAM	6.33274480088645e-243	1.52944	0.285	0.086	1.23127557163635e-238	Epiblast 4	L1CAM
STK38L	1.47313065363841e-241	1.11716	0.541	0.241	2.86420792986917e-237	Epiblast 4	STK38L
SRRM2	2.19300873509812e-241	0.48853	0.995	0.952	4.26386688365128e-237	Epiblast 4	SRRM2
ENSSSCG00000018034	3.46914465617469e-241	0.949223	0.67	0.333	6.74505795500045e-237	Epiblast 4	ENSSSCG00000018034
SPATA6	6.76887069115963e-241	1.39322	0.418	0.161	1.31607152848217e-236	Epiblast 4	SPATA6
RPS4X	1.33395816098033e-240	-0.260339	1	1	2.59361485239405e-236	Epiblast 4	RPS4X
ENSSSCG00000004294	4.89619417297809e-240	0.524072	0.988	0.928	9.5196703305213e-236	Epiblast 4	ENSSSCG00000004294
B3GAT1	5.69919211613671e-240	1.9588	0.178	0.039	1.10809392314046e-235	Epiblast 4	B3GAT1
SERBP1	1.15780138292609e-239	0.306333	1	0.999	2.2511132288232e-235	Epiblast 4	SERBP1
ENSSSCG00000017509	1.22380008261687e-239	-0.266553	1	1	2.37943450063199e-235	Epiblast 4	ENSSSCG00000017509
ZBTB44	6.74507738940127e-239	1.10592	0.679	0.37	1.31144539682129e-234	Epiblast 4	ZBTB44
NCL	1.06055256493787e-238	0.597367	0.998	0.985	2.0620323520087e-234	Epiblast 4	NCL
CYRIA	1.0365165697836e-237	1.47646	0.302	0.095	2.01529916663025e-233	Epiblast 4	CYRIA
HAPLN1	1.43793165584009e-237	-3.45559	0.16	0.464	2.79577051844988e-233	Epiblast 4	HAPLN1
MAGI2	5.52520495072873e-237	1.69824	0.224	0.058	1.07426559857019e-232	Epiblast 4	MAGI2
AP2S1	1.37364713813128e-236	-0.812467	0.89	0.918	2.67078213066865e-232	Epiblast 4	AP2S1
ANXA2	2.6895580876772e-236	-1.04992	0.946	0.96	5.22930778987078e-232	Epiblast 4	ANXA2
ZIC3	3.81192565486495e-236	1.43315	0.275	0.081	7.41152705075393e-232	Epiblast 4	ZIC3
NONO	2.48608139185346e-235	0.497738	0.989	0.925	4.83368805018068e-231	Epiblast 4	NONO
MAP4K1	4.13435964059009e-235	1.18208	0.403	0.15	8.03843544919931e-231	Epiblast 4	MAP4K1
PRKAR2B	8.76239054181443e-235	0.956538	0.477	0.192	1.70367159304498e-230	Epiblast 4	PRKAR2B
SHISAL1	1.76250969016276e-234	1.73132	0.225	0.06	3.42684759058346e-230	Epiblast 4	SHISAL1
PPP1R9A	2.04513654522212e-234	1.2864	0.39	0.144	3.97635898487538e-230	Epiblast 4	PPP1R9A
DAB2	1.27468948801419e-233	-3.46019	0.129	0.439	2.47837877154598e-229	Epiblast 4	DAB2
ADGRB2	4.06201176295783e-233	1.38838	0.301	0.095	7.89776947071891e-229	Epiblast 4	ADGRB2
NXNL2	7.39429884967743e-233	2.86059	0.1	0.014	1.43767352534278e-228	Epiblast 4	NXNL2
HDAC2	1.00071300105925e-232	0.615995	0.957	0.831	1.94568628795949e-228	Epiblast 4	HDAC2
GTF2I	1.72869327870309e-232	0.682907	0.93	0.734	3.36109834178243e-228	Epiblast 4	GTF2I
FMN1	3.56227334450738e-232	1.81222	0.21	0.054	6.9261280637257e-228	Epiblast 4	FMN1
HNRNPK	2.54416378705426e-231	0.371483	1	0.992	4.94661765116959e-227	Epiblast 4	HNRNPK
VSIG10	4.25008247460243e-231	1.56465	0.311	0.103	8.2634353553695e-227	Epiblast 4	VSIG10
PHF3	5.22979596163732e-231	0.691254	0.944	0.755	1.01682922882114e-226	Epiblast 4	PHF3
APLNR	7.44540108930415e-231	-3.58903	0.104	0.416	1.44760933379341e-226	Epiblast 4	APLNR
REEP2	9.91153821350331e-231	1.35968	0.379	0.14	1.92710037485145e-226	Epiblast 4	REEP2
PAICS	1.0765445062105e-230	0.48865	0.992	0.931	2.09312548342508e-226	Epiblast 4	PAICS
STX1B	1.38366036296772e-230	1.25662	0.396	0.148	2.69025084371814e-226	Epiblast 4	STX1B
GTF3C1	1.94030171012002e-230	0.99879	0.703	0.392	3.77252861498635e-226	Epiblast 4	GTF3C1
ENSSSCG00000020830	1.33797178563878e-229	-0.276952	1	1	2.60141854281748e-225	Epiblast 4	ENSSSCG00000020830
DCC	3.97170236465434e-229	4.11033	0.056	0.005	7.72218090759743e-225	Epiblast 4	DCC
CDH6	1.10132246634618e-228	1.8877	0.219	0.058	2.14130127131687e-224	Epiblast 4	CDH6
CRABP2	7.39655967102558e-228	0.519729	0.998	0.849	1.4381130968375e-223	Epiblast 4	CRABP2
KCNN1	8.15764281528632e-228	1.87828	0.182	0.042	1.58609049257612e-223	Epiblast 4	KCNN1
CACNG8	1.99756638447069e-227	1.52041	0.286	0.09	3.88386832132635e-223	Epiblast 4	CACNG8
DGKH	2.3031704548244e-227	1.33665	0.337	0.116	4.47805431531508e-223	Epiblast 4	DGKH
ZFHX2	6.6383770225767e-227	1.5155	0.256	0.075	1.29069964449959e-222	Epiblast 4	ZFHX2
LRIG3	9.51730038362296e-227	1.33192	0.445	0.18	1.85044871358781e-222	Epiblast 4	LRIG3
RIMKLA	1.63181668737536e-226	1.61848	0.23	0.063	3.1727411852639e-222	Epiblast 4	RIMKLA
DDX5	7.32950596027828e-226	0.418126	0.998	0.981	1.42507584385691e-221	Epiblast 4	DDX5
FAM20C	2.02905624087097e-225	1.39928	0.337	0.117	3.94509404912542e-221	Epiblast 4	FAM20C
SOD1	5.54835143193101e-225	0.481072	0.993	0.968	1.07876596891035e-220	Epiblast 4	SOD1
NSG1	6.51829751126431e-225	0.781342	0.815	0.455	1.26735258511512e-220	Epiblast 4	NSG1
CTTNBP2	6.75021827263948e-225	1.29963	0.378	0.14	1.31244493874929e-220	Epiblast 4	CTTNBP2
ENSSSCG00000013052	1.64623333242954e-224	0.763861	0.905	0.672	3.20077146824276e-220	Epiblast 4	ENSSSCG00000013052
RPL7	1.98321444522365e-224	-0.264408	1	1	3.85596384584835e-220	Epiblast 4	RPL7
ANP32E	3.58169470314686e-224	0.559189	0.993	0.944	6.96388901132844e-220	Epiblast 4	ANP32E
PCDH18	3.83213209142261e-224	1.44139	0.381	0.145	7.45081442535299e-220	Epiblast 4	PCDH18
DHX9	5.35449202898088e-224	0.490133	0.993	0.951	1.04107388519475e-219	Epiblast 4	DHX9
NIBAN1	6.64343627590181e-224	1.23082	0.281	0.086	1.29168331512359e-219	Epiblast 4	NIBAN1
CLDN9	9.24771902728295e-224	1.57731	0.232	0.064	1.79803401047462e-219	Epiblast 4	CLDN9
PTPRN2	1.63950337497777e-223	2.47308	0.124	0.022	3.18768641196927e-219	Epiblast 4	PTPRN2
SPOCK1	4.32559618764219e-223	2.31236	0.153	0.032	8.41025666763272e-219	Epiblast 4	SPOCK1
HELZ	6.51141932171357e-223	0.937414	0.734	0.425	1.26601525872077e-218	Epiblast 4	HELZ
MORF4L1	1.41408464110595e-222	0.55532	0.976	0.874	2.7494047677023e-218	Epiblast 4	MORF4L1
HNRNPM	3.18596059829333e-222	0.410253	1	0.992	6.19446319126172e-218	Epiblast 4	HNRNPM
HINT1	8.12448596322793e-222	-0.421342	0.995	0.996	1.57964380583041e-217	Epiblast 4	HINT1
KIAA1841	1.48584767575005e-221	1.15264	0.468	0.197	2.88893363596081e-217	Epiblast 4	KIAA1841
TMEM163	2.62226572896691e-219	0.996719	0.374	0.136	5.09847125683036e-215	Epiblast 4	TMEM163
ZBTB34	4.85565171543217e-219	1.08742	0.519	0.235	9.44084363031477e-215	Epiblast 4	ZBTB34
INA	5.37380313580742e-219	1.86872	0.189	0.046	1.04482854369504e-214	Epiblast 4	INA
RCC2	7.1222782722861e-219	0.575978	0.964	0.825	1.38478456448059e-214	Epiblast 4	RCC2
HSP90AA1	9.82001929867297e-219	0.309225	1	1	1.90930635224099e-214	Epiblast 4	HSP90AA1
TLCD3B	1.72699480931241e-218	2.08517	0.153	0.032	3.35779600774611e-214	Epiblast 4	TLCD3B
ZNF532	3.23733608171606e-218	0.836206	0.844	0.566	6.29435254368053e-214	Epiblast 4	ZNF532
DACH1	5.39332165486259e-218	1.0942	0.469	0.196	1.04862352935493e-213	Epiblast 4	DACH1
ENSSSCG00000007336	2.1608502264318e-217	1.84912	0.624	0.343	4.20134109525134e-213	Epiblast 4	ENSSSCG00000007336
SLC39A14	2.22776454808109e-217	1.06619	0.586	0.291	4.33144261083407e-213	Epiblast 4	SLC39A14
DRD2	2.5592240901263e-217	1.1151	0.347	0.121	4.97589939843257e-213	Epiblast 4	DRD2
CRABP1	2.75795088876122e-217	5.42446	0.266	0.086	5.36228391301844e-213	Epiblast 4	CRABP1
GPM6B	9.09235495897035e-217	1.8917	0.2	0.052	1.7678265746726e-212	Epiblast 4	GPM6B
SRRM1	1.83377673132814e-216	0.46202	0.991	0.948	3.5654120987213e-212	Epiblast 4	SRRM1
APBB2	3.87714705261525e-216	0.999255	0.612	0.307	7.53833701439983e-212	Epiblast 4	APBB2
IGF1R	1.59824336951213e-215	1.09558	0.558	0.265	3.10746458334244e-211	Epiblast 4	IGF1R
TPM3	3.12680367069619e-215	0.335547	1	0.997	6.0794443769346e-211	Epiblast 4	TPM3
SLC30A2	3.80240133911249e-214	1.46203	0.26	0.079	7.39300892363642e-210	Epiblast 4	SLC30A2
MCC	1.47067319185607e-213	1.06593	0.595	0.295	2.85942988692575e-209	Epiblast 4	MCC
CRMP1	2.46435670559713e-213	0.848442	0.796	0.485	4.7914487426925e-209	Epiblast 4	CRMP1
IRX2	3.56856220537464e-213	1.98516	0.175	0.042	6.93835549590992e-209	Epiblast 4	IRX2
FKBP5	1.48214668638452e-212	0.91274	0.718	0.41	2.88173780233742e-208	Epiblast 4	FKBP5
SESTD1	1.59724020474866e-212	0.897516	0.675	0.365	3.10551413009282e-208	Epiblast 4	SESTD1
ZNF217	2.40767337669591e-212	0.995381	0.61	0.307	4.68123934630985e-208	Epiblast 4	ZNF217
SASH1	3.26906308624391e-212	1.02161	0.653	0.349	6.35603935858403e-208	Epiblast 4	SASH1
RTN4RL2	3.92938360138794e-212	1.5349	0.266	0.083	7.63990053617857e-208	Epiblast 4	RTN4RL2
TACC2	8.66568933724748e-211	0.992233	0.615	0.312	1.68486997784103e-206	Epiblast 4	TACC2
STMN2	2.25408009732211e-210	1.14542	0.351	0.127	4.38260793322337e-206	Epiblast 4	STMN2
SNRNP200	2.5478201658594e-209	0.594462	0.968	0.848	4.95372674848043e-205	Epiblast 4	SNRNP200
NME7	4.79791383804238e-209	1.12181	0.462	0.199	9.32858387530579e-205	Epiblast 4	NME7
ENSSSCG00000051640	5.38859560052224e-209	1.60126	0.232	0.067	1.04770464260954e-204	Epiblast 4	ENSSSCG00000051640
RBFOX1	1.30413123665216e-208	1.47026	0.269	0.085	2.5356223634228e-204	Epiblast 4	RBFOX1
TOX3	2.67396192959684e-208	0.99497	0.497	0.217	5.19898417971514e-204	Epiblast 4	TOX3
ZFAND6	3.21738127295286e-208	0.73222	0.872	0.644	6.25555440900225e-204	Epiblast 4	ZFAND6
CELSR2	5.63689796479369e-208	1.54446	0.267	0.085	1.09598207129484e-203	Epiblast 4	CELSR2
HACD2	6.14063088107514e-208	0.591548	0.968	0.839	1.19392286220744e-203	Epiblast 4	HACD2
KHSRP	2.06467940318461e-207	0.644143	0.922	0.745	4.01435616361185e-203	Epiblast 4	KHSRP
NAP1L1	3.27708141997888e-207	0.354995	1	0.995	6.37162940486494e-203	Epiblast 4	NAP1L1
CD24	4.32058678057922e-207	0.436297	0.999	0.967	8.40051687748018e-203	Epiblast 4	CD24
BRINP2	8.14346457001394e-207	2.29801	0.136	0.028	1.58333381634781e-202	Epiblast 4	BRINP2
PAWR	2.31066266517653e-206	0.709101	0.856	0.595	4.49262141990273e-202	Epiblast 4	PAWR
ENSSSCG00000005247	2.69715780837127e-205	0.80335	0.785	0.48	5.24408392681626e-201	Epiblast 4	ENSSSCG00000005247
PATZ1	2.5621602660011e-204	0.989248	0.58	0.285	4.98160820518593e-200	Epiblast 4	PATZ1
THSD1	3.34361161837806e-204	1.48281	0.194	0.05	6.50098406961245e-200	Epiblast 4	THSD1
CAVIN3	4.81098683913252e-204	-3.18528	0.266	0.507	9.35400171132536e-200	Epiblast 4	CAVIN3
THRAP3	5.55327792540409e-204	0.460848	0.992	0.933	1.07972382703632e-199	Epiblast 4	THRAP3
ENSSSCG00000003965	8.18596348044104e-204	1.56808	0.241	0.073	1.59159687950215e-199	Epiblast 4	ENSSSCG00000003965
KIAA1217	1.18347405851482e-203	1.26618	0.44	0.192	2.30102861197037e-199	Epiblast 4	KIAA1217
PTGES3	4.63698031708725e-203	0.423561	0.993	0.965	9.01568083051274e-199	Epiblast 4	PTGES3
MTF2	1.58703416206922e-202	0.678642	0.903	0.683	3.08567052131118e-198	Epiblast 4	MTF2
ENSSSCG00000032436	1.86875212881033e-202	0.338991	0.527	0.229	3.63341476404592e-198	Epiblast 4	ENSSSCG00000032436
ENSSSCG00000006510	6.37080332543023e-202	0.861568	0.79	0.496	1.2386752905634e-197	Epiblast 4	ENSSSCG00000006510
NAV2	1.23888187496082e-201	1.00004	0.565	0.275	2.40875802948633e-197	Epiblast 4	NAV2
COL18A1	2.2350381793994e-201	-1.26585	0.818	0.833	4.34558473220626e-197	Epiblast 4	COL18A1
KAT6B	4.42066348503141e-201	0.927646	0.72	0.419	8.59509601394657e-197	Epiblast 4	KAT6B
FMNL2	9.18080471136628e-201	1.01422	0.52	0.241	1.78502386003095e-196	Epiblast 4	FMNL2
SMARCA4	1.64302671710242e-200	0.540008	0.966	0.851	3.19453684606223e-196	Epiblast 4	SMARCA4
ATF7IP	1.81316729733653e-200	0.806903	0.844	0.579	3.52534117621142e-196	Epiblast 4	ATF7IP
EFNA5	6.45089996774334e-200	1.3119	0.426	0.181	1.25424848072834e-195	Epiblast 4	EFNA5
GATA6	1.32271577173801e-199	-3.6476	0.071	0.359	2.5717562749902e-195	Epiblast 4	GATA6
ENSSSCG00000048266	1.5506881161914e-199	2.10455	0.144	0.031	3.01500290431094e-195	Epiblast 4	ENSSSCG00000048266
DNAH11	3.76206213572033e-199	1.45345	0.232	0.069	7.31457741048105e-195	Epiblast 4	DNAH11
TUBB2B	5.7207161052266e-199	0.75376	0.966	0.773	1.11227883233921e-194	Epiblast 4	TUBB2B
ASAP2	7.60549903402781e-199	0.80256	0.752	0.434	1.47873717718603e-194	Epiblast 4	ASAP2
ARMCX2	2.55284515611189e-198	1.09761	0.387	0.153	4.96349683702835e-194	Epiblast 4	ARMCX2
VMO1	2.58565430710899e-198	0.968441	0.361	0.137	5.02728766931202e-194	Epiblast 4	VMO1
OCLN	2.81553732173505e-198	0.830903	0.474	0.202	5.47424921464945e-194	Epiblast 4	OCLN
FGF14	6.27022629142336e-198	1.88589	0.17	0.042	1.21912009784144e-193	Epiblast 4	FGF14
USP9X	9.25724221028855e-198	0.804229	0.828	0.558	1.7998856029464e-193	Epiblast 4	USP9X
DTX4	1.51716811473081e-197	1.32144	0.297	0.102	2.94982996547112e-193	Epiblast 4	DTX4
MYO5C	2.03248320277254e-197	1.48427	0.218	0.063	3.95175709115064e-193	Epiblast 4	MYO5C
ZAP70	2.81566727634683e-197	1.78269	0.191	0.051	5.47450188540113e-193	Epiblast 4	ZAP70
SLC25A6	4.45013369769891e-197	-0.355941	1	0.999	8.652394948436e-193	Epiblast 4	SLC25A6
REST	6.71778006215863e-197	0.737548	0.863	0.621	1.3061379774855e-192	Epiblast 4	REST
SPTBN1	8.63298529993705e-197	0.636696	0.908	0.681	1.67851133186676e-192	Epiblast 4	SPTBN1
CRK	1.20161612165185e-196	0.389354	0.999	0.992	2.33630222532769e-192	Epiblast 4	CRK
ESRP1	1.52011609575587e-196	0.84129	0.589	0.288	2.95556172497815e-192	Epiblast 4	ESRP1
ENSSSCG00000007203	1.78269429685184e-196	0.46705	0.983	0.907	3.46609252136904e-192	Epiblast 4	ENSSSCG00000007203
ATP9A	5.04767730105903e-196	0.949757	0.637	0.34	9.81419897644906e-192	Epiblast 4	ATP9A
KHDRBS2	6.19523712357294e-196	1.73377	0.186	0.049	1.20453995393629e-191	Epiblast 4	KHDRBS2
SCML2	1.22962570779315e-195	1.02055	0.488	0.221	2.39076126366222e-191	Epiblast 4	SCML2
ENSSSCG00000013906	1.24991456770013e-195	-0.196435	1	1	2.43020889397936e-191	Epiblast 4	ENSSSCG00000013906
ATP2A3	2.52097432727293e-195	1.9215	0.145	0.032	4.90153038451676e-191	Epiblast 4	ATP2A3
SORL1	2.64579816721907e-195	0.941696	0.543	0.26	5.14422537652403e-191	Epiblast 4	SORL1
HNRNPR	3.10891279329915e-195	0.48843	0.984	0.91	6.04465914401154e-191	Epiblast 4	HNRNPR
UBE2L6	5.35146521634658e-195	1.06436	0.476	0.214	1.04048538201427e-190	Epiblast 4	UBE2L6
QKI	5.56421435301614e-195	0.797815	0.927	0.729	1.08185019665693e-190	Epiblast 4	QKI
PRKCB	1.82813987731733e-194	1.22825	0.268	0.087	3.55445236346808e-190	Epiblast 4	PRKCB
FUT10	3.07497040541032e-194	1.14891	0.42	0.178	5.97866495923928e-190	Epiblast 4	FUT10
SRSF1	6.61143333080324e-194	0.530494	0.971	0.862	1.28546098250807e-189	Epiblast 4	SRSF1
RGMA	9.33838664071739e-194	1.39439	0.277	0.093	1.81566251455468e-189	Epiblast 4	RGMA
TAF15	9.91846737896298e-194	0.760517	0.875	0.636	1.92844761249177e-189	Epiblast 4	TAF15
ENSSSCG00000038947	6.72908955942825e-193	0.377701	0.996	0.97	1.30833688303964e-188	Epiblast 4	ENSSSCG00000038947
AMPH	7.24441562866804e-193	2.03507	0.141	0.031	1.40853173068193e-188	Epiblast 4	AMPH
RASSF5	1.55100406169431e-192	1.68413	0.177	0.045	3.01561719715225e-188	Epiblast 4	RASSF5
ONECUT1	3.36969797235994e-192	3.2339	0.059	0.006	6.55170376765943e-188	Epiblast 4	ONECUT1
SSR4	5.12034111676083e-192	-0.288758	1	0.999	9.95547923331808e-188	Epiblast 4	SSR4
FAM171B	7.82904271276972e-192	0.814346	0.749	0.438	1.52220077464382e-187	Epiblast 4	FAM171B
QSER1	1.22390824262928e-191	0.780717	0.811	0.552	2.3796447961441e-187	Epiblast 4	QSER1
SPINT2	2.12618832623366e-191	0.553429	0.91	0.612	4.13394796269611e-187	Epiblast 4	SPINT2
ENSSSCG00000033262	3.75856636544533e-191	-0.288928	1	1	7.30778058433536e-187	Epiblast 4	ENSSSCG00000033262
MPP6	1.45227397221591e-190	1.18048	0.402	0.168	2.82365628417939e-186	Epiblast 4	MPP6
TLCD4	2.03303884055017e-190	0.753984	0.581	0.285	3.95283741768169e-186	Epiblast 4	TLCD4
ENSSSCG00000000361	4.38552836505373e-190	-0.462628	0.998	0.994	8.52678280017398e-186	Epiblast 4	ENSSSCG00000000361
PHC1	9.26783597711396e-190	0.929376	0.597	0.316	1.80194534903027e-185	Epiblast 4	PHC1
CST3	1.38077901994165e-189	-3.65325	0.914	0.91	2.68464864847255e-185	Epiblast 4	CST3
RND1	1.99055499914836e-189	1.44829	0.245	0.077	3.87023608484416e-185	Epiblast 4	RND1
CD79B	2.04295096057691e-189	1.29386	0.272	0.091	3.97210955264969e-185	Epiblast 4	CD79B
ENSSSCG00000012530	8.40816271401589e-189	1.29977	0.273	0.091	1.63479907648611e-184	Epiblast 4	ENSSSCG00000012530
DDX24	9.36176404651353e-189	0.535161	0.958	0.837	1.82020778356363e-184	Epiblast 4	DDX24
CBX2	1.52959092590956e-188	0.847512	0.691	0.387	2.97398363724595e-184	Epiblast 4	CBX2
HMGCR	1.76115212221889e-188	0.636851	0.941	0.761	3.42420807123019e-184	Epiblast 4	HMGCR
EPHA2	1.81391570958403e-187	1.69949	0.18	0.048	3.52679631414423e-183	Epiblast 4	EPHA2
ENSSSCG00000007692	3.90517337099286e-187	0.555885	0.954	0.833	7.59282858522141e-183	Epiblast 4	ENSSSCG00000007692
TP53I3	1.48229549200923e-186	0.851395	0.647	0.34	2.88202712511354e-182	Epiblast 4	TP53I3
TIA1	2.18650847487787e-186	0.638452	0.923	0.715	4.25122842770504e-182	Epiblast 4	TIA1
SEPTIN3	3.10439610637617e-186	1.51831	0.233	0.072	6.0358773496272e-182	Epiblast 4	SEPTIN3
LHPP	4.84950859024712e-186	0.853531	0.653	0.35	9.42889955201747e-182	Epiblast 4	LHPP
ARL3	9.06966560995872e-186	0.542955	0.955	0.78	1.76341508454427e-181	Epiblast 4	ARL3
FRZB	3.39575539493496e-185	1.17184	0.278	0.095	6.60236721437204e-181	Epiblast 4	FRZB
CHD8	8.64026701007704e-185	0.777879	0.806	0.538	1.67992711476928e-180	Epiblast 4	CHD8
CMTM4	1.1905302009849e-184	0.923616	0.567	0.287	2.31474786977493e-180	Epiblast 4	CMTM4
ENSSSCG00000008241	1.24041409226056e-184	0.769711	0.756	0.471	2.41173711958221e-180	Epiblast 4	ENSSSCG00000008241
DDX17	1.88610888729287e-184	0.427857	0.996	0.959	3.66716150956353e-180	Epiblast 4	DDX17
TRIM71	2.04840486281825e-184	1.20131	0.335	0.128	3.98271357477753e-180	Epiblast 4	TRIM71
CDK2AP1	2.60928337419462e-184	0.505225	0.972	0.897	5.0732296644466e-180	Epiblast 4	CDK2AP1
LAPTM4B	2.91652312722397e-184	0.522239	0.968	0.817	5.67059591626156e-180	Epiblast 4	LAPTM4B
GPBP1L1	3.21022902370831e-184	0.783118	0.789	0.519	6.24164829079606e-180	Epiblast 4	GPBP1L1
MED12L	3.77277300218935e-184	1.07983	0.388	0.16	7.33540254815674e-180	Epiblast 4	MED12L
CYB561	5.92214439315699e-184	1.03456	0.445	0.197	1.15144253436151e-179	Epiblast 4	CYB561
LHFPL4	6.62037597845337e-184	1.73615	0.165	0.041	1.28719970149069e-179	Epiblast 4	LHFPL4
GALNT7	9.58407149409321e-184	0.753598	0.816	0.544	1.86343102059654e-179	Epiblast 4	GALNT7
DPYSL4	8.24593189857639e-183	1.57617	0.208	0.061	1.60325653904021e-178	Epiblast 4	DPYSL4
HAUS6	8.84693977066761e-183	0.761099	0.801	0.541	1.7201104996109e-178	Epiblast 4	HAUS6
RANBP2	1.42774775984388e-182	0.66118	0.903	0.713	2.77596996946445e-178	Epiblast 4	RANBP2
XPR1	3.59571577725715e-182	0.954864	0.564	0.287	6.99115018572108e-178	Epiblast 4	XPR1
ENSSSCG00000009648	4.52452605192792e-182	2.1336	0.248	0.08	8.79703600276345e-178	Epiblast 4	ENSSSCG00000009648
A4GALT	1.79934467418634e-181	1.16311	0.397	0.17	3.49846585002049e-177	Epiblast 4	A4GALT
PSPC1	2.21987311511443e-181	0.613294	0.921	0.723	4.31609929771698e-177	Epiblast 4	PSPC1
U2SURP	2.23429901013639e-181	0.552212	0.948	0.816	4.34414756540818e-177	Epiblast 4	U2SURP
ADGRV1	3.78899737955561e-181	1.59066	0.19	0.053	7.36694760506997e-177	Epiblast 4	ADGRV1
CCDC136	3.79942672879606e-181	1.74154	0.18	0.049	7.38722538879817e-177	Epiblast 4	CCDC136
DYRK3	6.86296401054025e-181	1.01959	0.386	0.158	1.33436609256934e-176	Epiblast 4	DYRK3
GALNT1	8.84420909486612e-181	0.729376	0.85	0.661	1.71957957431482e-176	Epiblast 4	GALNT1
ACIN1	1.54605082026578e-180	0.567964	0.935	0.78	3.00598660984275e-176	Epiblast 4	ACIN1
DDX42	1.94114376182811e-180	0.585379	0.93	0.75	3.7741658161224e-176	Epiblast 4	DDX42
SLC44A1	3.16053612477789e-180	0.843308	0.736	0.466	6.14503038740566e-176	Epiblast 4	SLC44A1
CLIP3	3.42691445232316e-180	1.00738	0.511	0.247	6.66294976965192e-176	Epiblast 4	CLIP3
UPF2	4.03493040859538e-180	0.924035	0.617	0.337	7.84511519343199e-176	Epiblast 4	UPF2
BTBD3	7.84328587082697e-180	1.06388	0.534	0.269	1.52497007186489e-175	Epiblast 4	BTBD3
CALD1	4.66488144545038e-179	-2.13447	0.437	0.603	9.06992899438917e-175	Epiblast 4	CALD1
PNN	6.2346107436849e-179	0.456355	0.994	0.938	1.21219536689466e-174	Epiblast 4	PNN
RIF1	9.22984540809072e-179	0.797185	0.775	0.509	1.79455884269508e-174	Epiblast 4	RIF1
MN1	4.09517130075874e-178	2.84581	0.055	0.006	7.96224156006522e-174	Epiblast 4	MN1
LMNA	4.52545819825095e-178	-2.18114	0.593	0.675	8.79884837485933e-174	Epiblast 4	LMNA
DDX6	9.38123529927749e-178	0.581278	0.925	0.752	1.82399357923852e-173	Epiblast 4	DDX6
PPP4R3A	9.65316150737357e-178	0.721303	0.849	0.6	1.87686419187864e-173	Epiblast 4	PPP4R3A
TOP2B	1.17599331004362e-177	0.669494	0.939	0.767	2.28648379271781e-173	Epiblast 4	TOP2B
LDHA	2.46060315989382e-177	-0.717076	0.751	0.838	4.78415072378156e-173	Epiblast 4	LDHA
PORCN	5.36457246544747e-177	1.23259	0.31	0.116	1.04303382445695e-172	Epiblast 4	PORCN
RPS3A	6.9493680758202e-177	-0.23613	1	1	1.35116563498172e-172	Epiblast 4	RPS3A
PITPNM1	8.98052608947453e-177	1.27083	0.329	0.128	1.74608368757653e-172	Epiblast 4	PITPNM1
ENSSSCG00000032702	2.22072094614695e-176	0.579145	0.909	0.67	4.31774773559351e-172	Epiblast 4	ENSSSCG00000032702
KLHDC8B	2.22230780284055e-176	1.11578	0.343	0.135	4.32083306106289e-172	Epiblast 4	KLHDC8B
JARID2	2.43637852402088e-176	0.637027	0.889	0.659	4.73705076425379e-172	Epiblast 4	JARID2
SLC5A7	5.0588277779718e-176	1.89662	0.154	0.038	9.83587884871057e-172	Epiblast 4	SLC5A7
TPM1	7.13132904189384e-176	-1.28969	0.913	0.898	1.38654430561542e-171	Epiblast 4	TPM1
RNF208	9.00980534908681e-176	1.72407	0.166	0.043	1.75177645402295e-171	Epiblast 4	RNF208
RIMS2	1.34668706399256e-175	1.18251	0.304	0.112	2.61836365852074e-171	Epiblast 4	RIMS2
BEX4	1.58240636769486e-175	0.450181	0.949	0.759	3.07667270070911e-171	Epiblast 4	BEX4
G2E3	3.67975190895378e-175	0.907066	0.691	0.425	7.15454163657883e-171	Epiblast 4	G2E3
ENSSSCG00000013421	3.8579420311861e-175	0.382102	0.995	0.968	7.50099669123514e-171	Epiblast 4	ENSSSCG00000013421
RACK1	5.61657111986455e-175	-0.237668	1	1	1.09202992283526e-170	Epiblast 4	RACK1
NCAPG	6.32275107859738e-175	0.766021	0.808	0.558	1.22933249221169e-170	Epiblast 4	NCAPG
CHRNA4	1.12652672651891e-174	1.57212	0.227	0.072	2.19030591437071e-170	Epiblast 4	CHRNA4
KCNQ2	1.52312582844389e-174	1.83215	0.164	0.043	2.96141354824345e-170	Epiblast 4	KCNQ2
NRCAM	1.75047348583193e-174	1.52042	0.187	0.053	3.40344559850303e-170	Epiblast 4	NRCAM
TOX2	3.7443806870435e-174	2.06742	0.153	0.038	7.28019936981868e-170	Epiblast 4	TOX2
LARS1	4.55061034249491e-174	0.552458	0.93	0.788	8.84775168891285e-170	Epiblast 4	LARS1
SCRN1	1.13683075291284e-173	1.81018	0.137	0.032	2.21034003288843e-169	Epiblast 4	SCRN1
RBBP7	1.84889464830546e-173	0.679281	0.877	0.655	3.5948058647003e-169	Epiblast 4	RBBP7
RTKN2	3.65788940479577e-173	0.866625	0.587	0.308	7.11203436974442e-169	Epiblast 4	RTKN2
CSRNP3	6.14520934825631e-173	2.54495	0.094	0.016	1.19481305358147e-168	Epiblast 4	CSRNP3
SLC39A10	6.30921264751634e-173	0.747086	0.78	0.513	1.2267002150566e-168	Epiblast 4	SLC39A10
ZMYM2	6.57849587250662e-173	0.746792	0.794	0.509	1.27905695249146e-168	Epiblast 4	ZMYM2
OGA	1.04769340763009e-172	0.680826	0.868	0.628	2.03703029245519e-168	Epiblast 4	OGA
ZNF667	1.41729985556836e-172	1.13132	0.438	0.2	2.75565610918156e-168	Epiblast 4	ZNF667
USPL1	2.24043217252128e-172	1.08103	0.391	0.168	4.35607227303313e-168	Epiblast 4	USPL1
TAF7	2.97867635271255e-172	0.809399	0.723	0.434	5.79144043257901e-168	Epiblast 4	TAF7
NPHS1	1.49298543767224e-171	1.88148	0.13	0.029	2.90281158646613e-167	Epiblast 4	NPHS1
EFR3B	1.71641092003011e-171	1.2513	0.293	0.108	3.33721775181454e-167	Epiblast 4	EFR3B
UBXN2B	3.72654804217755e-171	1.09521	0.365	0.151	7.2455273584058e-167	Epiblast 4	UBXN2B
H3-3A	6.12334933531032e-171	0.439698	0.99	0.926	1.19056281126439e-166	Epiblast 4	H3-3A
WNK2	1.31211593797868e-170	1.2525	0.298	0.111	2.55114701821194e-166	Epiblast 4	WNK2
RASAL2	2.13316395624531e-170	0.927504	0.495	0.237	4.14751068012775e-166	Epiblast 4	RASAL2
PLLP	3.9740457497513e-170	0.859925	0.435	0.191	7.72673715124146e-166	Epiblast 4	PLLP
PHIP	7.21734401401678e-170	0.743549	0.824	0.558	1.40326819664528e-165	Epiblast 4	PHIP
PM20D2	2.47789152192279e-169	0.946155	0.521	0.261	4.81776448607448e-165	Epiblast 4	PM20D2
POLR3B	4.25572022964303e-169	1.47855	0.4	0.182	8.27439684249494e-165	Epiblast 4	POLR3B
ENSSSCG00000039894	5.62025423587545e-169	-3.84277	0.076	0.331	1.09274603108126e-164	Epiblast 4	ENSSSCG00000039894
PPP4R4	5.74236655384786e-169	1.38955	0.218	0.069	1.11648832906464e-164	Epiblast 4	PPP4R4
ENSSSCG00000028423	7.68010846877212e-169	0.458001	0.978	0.887	1.49324348958336e-164	Epiblast 4	ENSSSCG00000028423
PGAP1	9.30429052941532e-169	0.916233	0.498	0.241	1.80903320763422e-164	Epiblast 4	PGAP1
RPS9	1.46086944312896e-168	-0.218571	1	1	2.84036845827564e-164	Epiblast 4	RPS9
ENSSSCG00000012119	1.65597889819148e-168	0.170758	1	0.995	3.21971977175369e-164	Epiblast 4	ENSSSCG00000012119
ENSSSCG00000023305	3.13614642034651e-168	0.153948	0.533	0.259	6.09760948507973e-164	Epiblast 4	ENSSSCG00000023305
ANKRD6	8.12436744117522e-168	0.774871	0.585	0.301	1.5796207615877e-163	Epiblast 4	ANKRD6
ALDH7A1	8.26598814232645e-168	0.70901	0.842	0.64	1.60715607451253e-163	Epiblast 4	ALDH7A1
ENSSSCG00000000371	9.29792459662661e-168	1.29054	0.252	0.086	1.80779547932211e-163	Epiblast 4	ENSSSCG00000000371
BCL9	2.66009639072921e-167	0.941561	0.501	0.245	5.17202541249479e-163	Epiblast 4	BCL9
RAI14	2.79724151891462e-167	0.970189	0.564	0.3	5.4386766852257e-163	Epiblast 4	RAI14
LSM6	3.73345457966326e-167	0.595649	0.909	0.751	7.25895573923927e-163	Epiblast 4	LSM6
STOM	4.34944791699446e-166	0.955296	0.41	0.18	8.45663158501233e-162	Epiblast 4	STOM
SHISA2	6.5774070513676e-166	0.988609	0.318	0.122	1.2788452529974e-161	Epiblast 4	SHISA2
NME2	9.76945712886633e-166	-0.338763	1	0.999	1.89947554956548e-161	Epiblast 4	NME2
NLN	1.5248346863438e-165	1.06303	0.382	0.163	2.96473608065825e-161	Epiblast 4	NLN
G3BP1	1.65861569375091e-165	0.441677	0.977	0.913	3.22484649335989e-161	Epiblast 4	G3BP1
RSF1	2.26043947491594e-165	0.732006	0.817	0.547	4.39497247107906e-161	Epiblast 4	RSF1
TPMT	7.49558854782283e-165	1.17175	0.502	0.264	1.45736728135319e-160	Epiblast 4	TPMT
RNH1	7.53324059287331e-165	-0.687508	0.902	0.907	1.46468796847236e-160	Epiblast 4	RNH1
BCAM	8.54558813330311e-165	0.727139	0.536	0.262	1.66151870075812e-160	Epiblast 4	BCAM
PGRMC1	1.60233053606711e-164	0.489891	0.958	0.843	3.11541126127528e-160	Epiblast 4	PGRMC1
SOX10	1.91524912072906e-164	2.89944	0.068	0.01	3.72381886543351e-160	Epiblast 4	SOX10
RPL3	3.41597742573711e-164	-0.21602	1	1	6.64168490886065e-160	Epiblast 4	RPL3
LRRC10B	6.36728436600644e-164	1.15008	0.218	0.069	1.23799109928263e-159	Epiblast 4	LRRC10B
CRLF1	6.55771885442652e-164	0.737645	0.338	0.133	1.27501727686615e-159	Epiblast 4	CRLF1
KRT8	7.99423086679874e-164	-1.05838	0.996	0.997	1.55431830743168e-159	Epiblast 4	KRT8
G3BP2	8.06681074161675e-164	0.507942	0.902	0.72	1.56843001249254e-159	Epiblast 4	G3BP2
OLFML2A	1.68813558149387e-163	1.30838	0.213	0.067	3.28224201109853e-159	Epiblast 4	OLFML2A
FRMPD3	2.22625566869209e-163	2.30733	0.099	0.019	4.32850889663804e-159	Epiblast 4	FRMPD3
ZMIZ2	2.93160872624489e-163	0.973242	0.477	0.231	5.69992684643794e-159	Epiblast 4	ZMIZ2
ENSSSCG00000039273	3.54766961200806e-163	0.595913	0.902	0.673	6.89773402662727e-159	Epiblast 4	ENSSSCG00000039273
CLSTN3	5.71643286524503e-163	1.31003	0.228	0.075	1.11144604198959e-158	Epiblast 4	CLSTN3
ENSSSCG00000004806	9.18238695265639e-163	0.917527	0.633	0.364	1.78533149520498e-158	Epiblast 4	ENSSSCG00000004806
MEIS3	1.1451384926682e-162	0.9941	0.471	0.226	2.22649277129479e-158	Epiblast 4	MEIS3
MYEF2	1.25526670598054e-162	0.830587	0.737	0.459	2.44061505643797e-158	Epiblast 4	MYEF2
WWC1	1.39665899898075e-162	1.07422	0.328	0.131	2.71552409171828e-158	Epiblast 4	WWC1
EFR3A	4.48865312634219e-162	0.765546	0.716	0.439	8.72728827354712e-158	Epiblast 4	EFR3A
NAV1	5.8307963344323e-162	0.878222	0.552	0.287	1.13368173130367e-157	Epiblast 4	NAV1
MARCHF1	6.39888088494695e-162	3.0421	0.058	0.007	1.24413441046024e-157	Epiblast 4	MARCHF1
NID2	7.67298782596555e-162	-4.1016	0.06	0.307	1.49185902300248e-157	Epiblast 4	NID2
HIP1	1.01862338772183e-161	1.27609	0.254	0.089	1.98050945274756e-157	Epiblast 4	HIP1
TLL1	1.46052745021652e-161	1.9039	0.119	0.026	2.83970352145597e-157	Epiblast 4	TLL1
BTBD17	5.86631389233927e-161	2.1717	0.109	0.023	1.14058741008752e-156	Epiblast 4	BTBD17
WFDC1	6.84840973511127e-161	-3.03773	0.327	0.512	1.33153630479768e-156	Epiblast 4	WFDC1
ELAVL3	8.37643869788499e-161	1.52635	0.159	0.042	1.62863097602978e-156	Epiblast 4	ELAVL3
TPI1	8.464096675697e-161	-0.467399	0.992	0.988	1.64567431665577e-156	Epiblast 4	TPI1
ENSSSCG00000013902	9.29928317406472e-161	1.23575	0.234	0.078	1.8080596275334e-156	Epiblast 4	ENSSSCG00000013902
YLPM1	1.47496922740476e-160	0.724934	0.804	0.544	2.86778266884308e-156	Epiblast 4	YLPM1
PITX2	1.54272940909724e-160	-3.69985	0.08	0.324	2.99952879010777e-156	Epiblast 4	PITX2
UBTF	2.14263553506607e-160	0.683906	0.84	0.596	4.16592627082897e-156	Epiblast 4	UBTF
FRMD5	2.2203625098659e-159	1.72616	0.14	0.035	4.31705082793228e-155	Epiblast 4	FRMD5
VEZT	7.25857388326905e-159	0.890081	0.543	0.282	1.411284520124e-154	Epiblast 4	VEZT
LSM14A	8.32147126267272e-159	0.578017	0.906	0.71	1.61794365760146e-154	Epiblast 4	LSM14A
SLC35F2	8.54931639357471e-159	1.03026	0.381	0.166	1.66224358640273e-154	Epiblast 4	SLC35F2
ENSSSCG00000003042	1.17716735734541e-158	-0.173126	1	1	2.28876649288667e-154	Epiblast 4	ENSSSCG00000003042
PTP4A2	5.27069264799591e-158	0.482015	0.954	0.84	1.02478077154984e-153	Epiblast 4	PTP4A2
HSPB1	6.92623683271755e-158	-0.942912	0.928	0.93	1.34666822738527e-153	Epiblast 4	HSPB1
GRINA	7.92526036529238e-158	1.13225	0.309	0.121	1.5409083728238e-153	Epiblast 4	GRINA
FBRSL1	1.44193702814605e-157	0.787295	0.684	0.418	2.80355816382436e-153	Epiblast 4	FBRSL1
GPR63	5.59464368729022e-157	0.992195	0.405	0.183	1.08776657211984e-152	Epiblast 4	GPR63
ENSSSCG00000000500	8.95664217025527e-157	0.68313	0.492	0.235	1.74143993716273e-152	Epiblast 4	ENSSSCG00000000500
NFASC	1.13362246750601e-156	2.12027	0.115	0.025	2.20410216357193e-152	Epiblast 4	NFASC
TTC21B	1.42024204411743e-156	0.860459	0.495	0.245	2.76137660637752e-152	Epiblast 4	TTC21B
LARGE2	1.96420443787353e-156	1.00677	0.391	0.173	3.8190026885575e-152	Epiblast 4	LARGE2
MESD	2.19845835632925e-156	0.42381	0.982	0.907	4.27446258221095e-152	Epiblast 4	MESD
AASDHPPT	2.53940445700962e-156	0.538371	0.925	0.749	4.93736408576381e-152	Epiblast 4	AASDHPPT
LSM14B	2.69135157818098e-156	0.718531	0.791	0.519	5.23279487345728e-152	Epiblast 4	LSM14B
ENSSSCG00000033385	7.98805920792362e-156	1.22444	0.252	0.089	1.55311835179659e-151	Epiblast 4	ENSSSCG00000033385
TNPO1	8.29387961904835e-156	0.614451	0.903	0.703	1.61257901433157e-151	Epiblast 4	TNPO1
SP4	1.09836186767612e-155	0.94194	0.451	0.215	2.13554497932268e-151	Epiblast 4	SP4
ZNF664	1.14841248052214e-155	0.721167	0.763	0.487	2.23285838587919e-151	Epiblast 4	ZNF664
UPF3B	1.20355615967609e-155	0.704068	0.781	0.528	2.34007424125821e-151	Epiblast 4	UPF3B
NRG3	1.94833405974143e-155	1.96141	0.163	0.046	3.78814591235525e-151	Epiblast 4	NRG3
KCTD10	2.47396946871021e-155	0.852247	0.678	0.412	4.81013883801326e-151	Epiblast 4	KCTD10
EGLN3	2.83013895095342e-155	0.843952	0.493	0.242	5.50263916233874e-151	Epiblast 4	EGLN3
TPM4	3.36427554566284e-155	-0.753183	0.99	0.983	6.54116094343226e-151	Epiblast 4	TPM4
SLC4A7	5.0698440801823e-155	0.861963	0.572	0.308	9.85729784509844e-151	Epiblast 4	SLC4A7
ENSSSCG00000000293	1.04619632217346e-154	-2.02136	0.26	0.475	2.03411950920186e-150	Epiblast 4	ENSSSCG00000000293
SORBS1	1.67307590865974e-154	1.10945	0.334	0.139	3.25296148920714e-150	Epiblast 4	SORBS1
RPS18	3.36096589576278e-154	-0.157782	1	1	6.53472599113157e-150	Epiblast 4	RPS18
SCG3	3.59306204962366e-154	1.76477	0.139	0.035	6.98599054308328e-150	Epiblast 4	SCG3
KIF2A	7.66087809470307e-154	0.491902	0.945	0.802	1.48950452795312e-149	Epiblast 4	KIF2A
PABPC1	8.02348528835685e-154	0.405856	0.985	0.899	1.56000624461522e-149	Epiblast 4	PABPC1
TCERG1	9.99115231513834e-154	0.545518	0.928	0.771	1.94257974463235e-149	Epiblast 4	TCERG1
ARHGDIA	1.04809444005041e-153	-0.578988	0.943	0.949	2.03781001979001e-149	Epiblast 4	ARHGDIA
ENSSSCG00000012520	1.15273235622841e-153	0.684342	0.771	0.485	2.24125752021491e-149	Epiblast 4	ENSSSCG00000012520
XPO5	1.90596638087009e-153	0.457126	0.968	0.865	3.70577043432572e-149	Epiblast 4	XPO5
ENSSSCG00000033643	1.91529604751751e-153	1.93042	0.111	0.024	3.72391010518829e-149	Epiblast 4	ENSSSCG00000033643
RBM25	2.66771152641666e-153	0.484411	0.955	0.828	5.18683152081192e-149	Epiblast 4	RBM25
ENSSSCG00000020808	3.45328473606526e-153	0.377868	0.994	0.969	6.71422151233169e-149	Epiblast 4	ENSSSCG00000020808
C11orf97	4.00937465959392e-153	1.17126	0.264	0.097	7.79542715064846e-149	Epiblast 4	C11orf97
FGD6	4.58532554557615e-153	0.948656	0.41	0.186	8.91524845826372e-149	Epiblast 4	FGD6
CBX3	7.39707105085334e-153	0.417044	0.98	0.901	1.43821252441741e-148	Epiblast 4	CBX3
EEF1D	8.5881203264269e-153	-0.316899	0.999	0.999	1.66978823506718e-148	Epiblast 4	EEF1D
BICD1	1.00794396135327e-152	1.03566	0.354	0.151	1.95974544405916e-148	Epiblast 4	BICD1
FLRT1	1.18923970365566e-152	1.50116	0.159	0.044	2.3122387558177e-148	Epiblast 4	FLRT1
GATA3	1.75244185150687e-152	-3.34341	0.083	0.324	3.40727269188481e-148	Epiblast 4	GATA3
RPS21	1.85854736002898e-152	-0.258748	1	1	3.61357363210435e-148	Epiblast 4	RPS21
PIK3C3	4.10669857433636e-152	0.967475	0.642	0.371	7.98465403808219e-148	Epiblast 4	PIK3C3
MTIF2	4.84651029052303e-152	0.755782	0.725	0.466	9.42306995786392e-148	Epiblast 4	MTIF2
ENSSSCG00000016411	5.00962259161787e-152	0.728104	0.743	0.468	9.74020920488263e-148	Epiblast 4	ENSSSCG00000016411
RARG	6.05817401768273e-152	0.811304	0.6	0.326	1.17789077425805e-147	Epiblast 4	RARG
ZGRF1	8.92915476553796e-152	0.806707	0.574	0.31	1.73609556106355e-147	Epiblast 4	ZGRF1
PITX1	8.95370782016609e-152	-4.56356	0.05	0.284	1.74086941147489e-147	Epiblast 4	PITX1
SNX10	1.20560669260165e-151	0.857059	0.55	0.291	2.3440610924254e-147	Epiblast 4	SNX10
DPP6	1.67569361699961e-151	1.75781	0.149	0.04	3.25805109953234e-147	Epiblast 4	DPP6
KIF21A	1.90806948243777e-151	0.703057	0.676	0.385	3.70985949470376e-147	Epiblast 4	KIF21A
ZFP42	2.26074427924068e-151	0.837733	0.513	0.258	4.39556510212766e-147	Epiblast 4	ZFP42
PHF21B	2.33634486689081e-151	1.31423	0.224	0.076	4.5425553246958e-147	Epiblast 4	PHF21B
SLC4A8	3.3666063964926e-151	1.53675	0.163	0.046	6.54569281670057e-147	Epiblast 4	SLC4A8
ACTR3	5.1775587815546e-151	0.466451	0.954	0.829	1.00667275389766e-146	Epiblast 4	ACTR3
EPAS1	3.37063812864466e-150	-4.0317	0.075	0.31	6.55353171352382e-146	Epiblast 4	EPAS1
TMEM131L	9.05684056389862e-150	0.959947	0.397	0.18	1.76092151083881e-145	Epiblast 4	TMEM131L
EP300	9.31757590968511e-150	0.68706	0.79	0.537	1.81161628412008e-145	Epiblast 4	EP300
CACNB4	1.098471740015e-149	1.74252	0.142	0.037	2.13575860411116e-145	Epiblast 4	CACNB4
PLEKHA5	1.49062567714314e-149	0.717277	0.7	0.412	2.89822350406941e-145	Epiblast 4	PLEKHA5
EIF1	1.86689481606753e-149	-0.28628	1	0.999	3.6298035908801e-145	Epiblast 4	EIF1
RBMX	2.3362857314669e-149	0.379347	0.991	0.942	4.5424403476911e-145	Epiblast 4	RBMX
SMARCD1	2.86068171298437e-149	0.598597	0.89	0.659	5.56202345455552e-145	Epiblast 4	SMARCD1
SERF2	3.62588821990415e-149	-0.256723	1	1	7.04981446595964e-145	Epiblast 4	SERF2
SLC24A2	6.85465752015173e-149	2.54155	0.072	0.011	1.3327510616431e-144	Epiblast 4	SLC24A2
FHOD3	7.71745755717336e-149	1.61769	0.166	0.048	1.50050527284122e-144	Epiblast 4	FHOD3
KIAA1549L	9.88416848502777e-149	1.50469	0.176	0.052	1.92177887854395e-144	Epiblast 4	KIAA1549L
CDKL2	1.05260602192034e-148	1.12993	0.234	0.081	2.04658188841971e-144	Epiblast 4	CDKL2
KIF15	1.10567175444914e-148	0.706237	0.771	0.504	2.14975759217546e-144	Epiblast 4	KIF15
RPL32	2.36852800002373e-148	-0.167297	1	1	4.60512899044614e-144	Epiblast 4	RPL32
YTHDC1	5.25831889826896e-148	0.543205	0.932	0.764	1.02237494339043e-143	Epiblast 4	YTHDC1
CPT1C	6.06958637491894e-148	1.46422	0.197	0.063	1.18010967887549e-143	Epiblast 4	CPT1C
AGO2	8.67798377997317e-148	0.690057	0.763	0.494	1.68726038634018e-143	Epiblast 4	AGO2
MAGI1	9.62233351485107e-148	0.729545	0.595	0.329	1.87087030529249e-143	Epiblast 4	MAGI1
ADSS2	2.44622761457064e-147	0.653175	0.832	0.594	4.7562003510097e-143	Epiblast 4	ADSS2
TMEM123	3.20586644589271e-147	0.907993	0.547	0.302	6.2331661307492e-143	Epiblast 4	TMEM123
PROX1	5.65927292275679e-147	1.62957	0.154	0.043	1.1003324343716e-142	Epiblast 4	PROX1
NUDT21	6.18759118131802e-147	0.487532	0.933	0.801	1.20305335338366e-142	Epiblast 4	NUDT21
IDI1	9.44434013523071e-147	0.425149	0.977	0.91	1.83626305249291e-142	Epiblast 4	IDI1
PHAX	1.23678430200454e-146	0.517601	0.911	0.747	2.40467971838743e-142	Epiblast 4	PHAX
FAM169A	2.70888754776217e-146	0.863545	0.6	0.349	5.26689005911399e-142	Epiblast 4	FAM169A
LPCAT2	2.99399413185117e-146	1.66371	0.149	0.04	5.82122279055824e-142	Epiblast 4	LPCAT2
GPRASP2	6.47643441143062e-146	1.04442	0.34	0.145	1.25921314261446e-141	Epiblast 4	GPRASP2
PBX1	6.48983952028869e-146	0.534915	0.874	0.606	1.26181949792973e-141	Epiblast 4	PBX1
TRA2A	2.84282815476117e-145	0.670389	0.819	0.576	5.52731078130214e-141	Epiblast 4	TRA2A
ENSSSCG00000051486	3.74336518955469e-145	1.46553	0.203	0.067	7.27822493805118e-141	Epiblast 4	ENSSSCG00000051486
BAMBI	6.98755080714736e-145	-2.11561	0.398	0.548	1.35858950343366e-140	Epiblast 4	BAMBI
TP53BP2	1.25218549218348e-144	0.706442	0.708	0.438	2.43462425245235e-140	Epiblast 4	TP53BP2
TRIM37	1.92085630838757e-144	0.593326	0.886	0.668	3.73472092039796e-140	Epiblast 4	TRIM37
RPAP2	3.89132875712036e-144	0.853851	0.481	0.244	7.56591050246911e-140	Epiblast 4	RPAP2
CCP110	4.47283601475203e-144	0.737604	0.692	0.417	8.69653506348237e-140	Epiblast 4	CCP110
CORO1A	4.61896583665165e-144	0.987577	0.278	0.107	8.98065527620181e-140	Epiblast 4	CORO1A
FADS6	9.16328165703628e-144	1.97569	0.11	0.025	1.78161685257756e-139	Epiblast 4	FADS6
NLGN3	1.17699865987629e-143	1.49789	0.183	0.057	2.28843849439746e-139	Epiblast 4	NLGN3
TMEM245	1.58058585203611e-143	0.609208	0.829	0.571	3.07313307211382e-139	Epiblast 4	TMEM245
CDH10	2.65210033743363e-143	1.93472	0.146	0.04	5.15647868607221e-139	Epiblast 4	CDH10
TAFA5	3.73119300418579e-143	1.26392	0.234	0.084	7.25455855803843e-139	Epiblast 4	TAFA5
ENSSSCG00000022773	4.39644215854076e-143	0.794875	0.566	0.305	8.54800248885081e-139	Epiblast 4	ENSSSCG00000022773
ENSSSCG00000033010	7.58990212967326e-143	-3.1343	0.128	0.354	1.47570467107237e-138	Epiblast 4	ENSSSCG00000033010
JAKMIP2	9.4021137639058e-143	1.2982	0.238	0.086	1.8280529791162e-138	Epiblast 4	JAKMIP2
ARGLU1	9.53757971476475e-143	0.390796	0.993	0.936	1.85439162394171e-138	Epiblast 4	ARGLU1
REV1	9.80329004528157e-143	0.702983	0.702	0.431	1.9060536835041e-138	Epiblast 4	REV1
OLFM1	1.54175503114219e-142	1.19209	0.264	0.101	2.99763430704976e-138	Epiblast 4	OLFM1
ENOPH1	1.58267575538664e-142	0.648191	0.836	0.627	3.07719647119824e-138	Epiblast 4	ENOPH1
SLIT1	1.78484205634179e-142	1.38572	0.203	0.067	3.47026841014534e-138	Epiblast 4	SLIT1
SCN1A	2.27992071435864e-142	1.8064	0.167	0.05	4.4328498449275e-138	Epiblast 4	SCN1A
NME1	2.36681259194253e-142	-0.756956	0.818	0.837	4.60179372251385e-138	Epiblast 4	NME1
TMEM130	2.90205527039069e-142	1.95344	0.098	0.021	5.64246606222063e-138	Epiblast 4	TMEM130
ENSSSCG00000033807	2.9122103624145e-142	0.981505	0.397	0.184	5.66221060764252e-138	Epiblast 4	ENSSSCG00000033807
ATRX	4.5231216769914e-142	0.509913	0.948	0.798	8.79430547657439e-138	Epiblast 4	ATRX
TC2N	1.02490437536968e-141	1.21887	0.218	0.075	1.99272157703126e-137	Epiblast 4	TC2N
TP53I11	1.05222285391386e-141	0.73612	0.49	0.242	2.04583689486472e-137	Epiblast 4	TP53I11
ZMYM4	1.3439325272606e-141	0.74287	0.703	0.44	2.61300801275279e-137	Epiblast 4	ZMYM4
RNFT2	1.38689258639948e-141	1.12691	0.287	0.115	2.6965352557365e-137	Epiblast 4	RNFT2
DOK5	1.62861717171094e-141	1.39313	0.188	0.06	3.16652036695759e-137	Epiblast 4	DOK5
GDAP1L1	1.69158287659098e-141	1.293	0.221	0.077	3.28894458695585e-137	Epiblast 4	GDAP1L1
SCAI	2.82240444680197e-141	0.994508	0.345	0.149	5.48760096591706e-137	Epiblast 4	SCAI
CENPF	3.08596641327956e-141	0.837469	0.897	0.705	6.00004449733946e-137	Epiblast 4	CENPF
SPRY4	3.7238730227134e-141	1.04046	0.306	0.125	7.24032631806166e-137	Epiblast 4	SPRY4
EDA	4.31563638898523e-141	1.31032	0.191	0.061	8.39089183110397e-137	Epiblast 4	EDA
SEMA5B	6.48043380674345e-141	1.34549	0.199	0.066	1.25999074504513e-136	Epiblast 4	SEMA5B
XPO7	8.9534708025651e-141	0.67185	0.759	0.512	1.74082332814273e-136	Epiblast 4	XPO7
ATP6V1G2-DDX39B	2.57355819559309e-140	1.44582	0.181	0.057	5.00376919969164e-136	Epiblast 4	ATP6V1G2-DDX39B
AHCYL2	3.18979433138945e-140	1.22531	0.259	0.099	6.2019171185205e-136	Epiblast 4	AHCYL2
PARG	3.21792799821785e-140	0.788963	0.572	0.315	6.25661740693498e-136	Epiblast 4	PARG
CEP43	4.02312688432263e-140	0.789382	0.615	0.358	7.82216560118848e-136	Epiblast 4	CEP43
AJAP1	4.38055279710472e-140	2.75905	0.09	0.018	8.51710880341071e-136	Epiblast 4	AJAP1
TOX	7.07358743809355e-140	1.42043	0.185	0.059	1.37531760558853e-135	Epiblast 4	TOX
PPP1R12A	8.22959387874079e-140	0.505566	0.935	0.786	1.60007993784357e-135	Epiblast 4	PPP1R12A
PUS10	8.72643755520268e-140	0.873433	0.436	0.213	1.69668125385806e-135	Epiblast 4	PUS10
CHML	8.97670232919834e-140	0.774774	0.527	0.278	1.74534023386603e-135	Epiblast 4	CHML
DDAH1	9.24194479834892e-140	1.52797	0.167	0.05	1.79691132714298e-135	Epiblast 4	DDAH1
NEDD4L	1.01499176911157e-139	0.955087	0.419	0.202	1.97344849668363e-135	Epiblast 4	NEDD4L
SMC3	1.14430226386751e-139	0.429611	0.979	0.916	2.22486689163759e-135	Epiblast 4	SMC3
CADM4	1.66135309156657e-139	1.23084	0.217	0.075	3.23016881593288e-135	Epiblast 4	CADM4
TPBG	1.67163312805186e-139	1.41781	0.37	0.173	3.25015629087124e-135	Epiblast 4	TPBG
ID3	1.79024719559164e-139	0.543358	0.946	0.802	3.48077762238883e-135	Epiblast 4	ID3
USP6NL	2.31150321741201e-139	0.734606	0.671	0.406	4.49425570561417e-135	Epiblast 4	USP6NL
SMO	2.53927915144509e-139	0.769307	0.607	0.346	4.9371204541547e-135	Epiblast 4	SMO
FNBP1	4.04318158638591e-139	0.749041	0.61	0.346	7.86115795841013e-135	Epiblast 4	FNBP1
ATAD5	6.3006043822095e-139	0.692605	0.741	0.481	1.22502651003299e-134	Epiblast 4	ATAD5
ETV5	7.5193362454232e-139	0.718311	0.569	0.309	1.46198454619763e-134	Epiblast 4	ETV5
PLPPR3	7.54165172841743e-139	0.671168	0.693	0.408	1.4663233455562e-134	Epiblast 4	PLPPR3
ATP11C	8.77161415134362e-139	0.730653	0.666	0.398	1.70546493944574e-134	Epiblast 4	ATP11C
TAB3	8.82879901782758e-139	1.21663	0.286	0.116	1.71658339303622e-134	Epiblast 4	TAB3
PALM	9.02960878533899e-139	0.80669	0.525	0.276	1.75562683613346e-134	Epiblast 4	PALM
CPLX2	9.24567640092485e-139	1.67416	0.152	0.043	1.79763686263182e-134	Epiblast 4	CPLX2
SEC63	1.22715272004791e-138	0.615088	0.869	0.663	2.38595303358916e-134	Epiblast 4	SEC63
ENSSSCG00000049570	1.61100790742615e-138	1.12322	0.268	0.104	3.13228267440866e-134	Epiblast 4	ENSSSCG00000049570
ENSSSCG00000011307	1.92596917451458e-138	1.19126	0.258	0.099	3.74466186600869e-134	Epiblast 4	ENSSSCG00000011307
DND1	2.07148373383975e-138	0.826592	0.403	0.186	4.02758582370463e-134	Epiblast 4	DND1
AKAP9	2.38807557632701e-138	0.613515	0.911	0.704	4.64313534305261e-134	Epiblast 4	AKAP9
TPR	2.70363680557015e-138	0.474112	0.968	0.864	5.25668104107005e-134	Epiblast 4	TPR
ZNF638	2.73140509976359e-138	0.633128	0.84	0.607	5.31067093547034e-134	Epiblast 4	ZNF638
KHDRBS1	3.69310505443204e-138	0.575752	0.92	0.738	7.18050415733222e-134	Epiblast 4	KHDRBS1
SON	5.76582783266622e-138	0.325346	0.996	0.966	1.12104990550529e-133	Epiblast 4	SON
TP53	7.73702373410968e-138	0.626814	0.782	0.53	1.50430952462295e-133	Epiblast 4	TP53
PSMD1	1.76830319627115e-137	0.472398	0.937	0.829	3.43811190451e-133	Epiblast 4	PSMD1
MBTD1	1.94597143857231e-137	0.802499	0.583	0.331	3.78355226801614e-133	Epiblast 4	MBTD1
UHRF2	2.86270873599112e-137	0.740077	0.651	0.39	5.56596459538753e-133	Epiblast 4	UHRF2
NSD1	4.06900451121208e-137	0.623851	0.833	0.598	7.91136547114965e-133	Epiblast 4	NSD1
ENSSSCG00000026233	4.86355181773883e-137	0.972648	0.418	0.206	9.45620379922962e-133	Epiblast 4	ENSSSCG00000026233
BEX3	6.53008573418451e-137	0.386062	0.989	0.91	1.26964456929749e-132	Epiblast 4	BEX3
ZNF879	6.69083157437701e-137	0.799247	0.561	0.308	1.30089838300612e-132	Epiblast 4	ZNF879
FBXO34	7.16717763881061e-137	0.948479	0.402	0.191	1.39351434831395e-132	Epiblast 4	FBXO34
FABP3	7.62649632763704e-137	-0.780674	0.955	0.942	1.48281968098247e-132	Epiblast 4	FABP3
ENSSSCG00000016679	1.79853051245368e-136	0.576424	0.834	0.595	3.49688287536368e-132	Epiblast 4	ENSSSCG00000016679
CROCC	2.61781070242002e-136	0.995396	0.347	0.153	5.08980934871525e-132	Epiblast 4	CROCC
CELF5	3.24731180145381e-136	1.87488	0.118	0.029	6.31374833556664e-132	Epiblast 4	CELF5
EHMT2	3.69190814112565e-136	0.679714	0.751	0.486	7.17817699879061e-132	Epiblast 4	EHMT2
KCNK2	4.31749466372314e-136	1.85337	0.11	0.026	8.39450487467691e-132	Epiblast 4	KCNK2
SEMA3B	5.39492824539631e-136	1.60734	0.155	0.045	1.04893589875241e-131	Epiblast 4	SEMA3B
HSD11B1L	6.32403190248562e-136	-0.198749	1	1	1.22958152280028e-131	Epiblast 4	HSD11B1L
HLCS	1.97550676732965e-135	0.849089	0.519	0.281	3.84097780771904e-131	Epiblast 4	HLCS
RPS8	2.0224036051085e-135	-0.146041	1	1	3.93215932941245e-131	Epiblast 4	RPS8
ZNF644	3.82444998351846e-135	0.623966	0.804	0.547	7.43587810295494e-131	Epiblast 4	ZNF644
SCG5	4.34577065515945e-135	0.589929	0.628	0.35	8.44948188482653e-131	Epiblast 4	SCG5
RAB3C	4.38566415753043e-135	0.945941	0.358	0.16	8.52704682148642e-131	Epiblast 4	RAB3C
CD70	6.15137382824783e-135	0.79238	0.427	0.205	1.19601161342623e-130	Epiblast 4	CD70
MSANTD4	1.03492768684579e-134	0.927033	0.326	0.14	2.01220990153427e-130	Epiblast 4	MSANTD4
RAVER2	1.24875848341647e-134	0.898313	0.368	0.167	2.42796111930664e-130	Epiblast 4	RAVER2
DHCR24	1.48422579486625e-134	0.85997	0.493	0.255	2.88578021295846e-130	Epiblast 4	DHCR24
ZEB2	1.76462769724351e-134	1.21773	0.554	0.326	3.43096563175057e-130	Epiblast 4	ZEB2
BARHL1	1.82649720863541e-134	3.32982	0.034	0.003	3.55125852274984e-130	Epiblast 4	BARHL1
TSPAN13	1.83897529198721e-134	0.5745	0.709	0.417	3.57551966021074e-130	Epiblast 4	TSPAN13
DPYSL2	2.88915868318744e-134	0.545659	0.795	0.515	5.61739122772133e-130	Epiblast 4	DPYSL2
FOXO1	2.91629872092178e-134	0.893535	0.374	0.171	5.67015960308822e-130	Epiblast 4	FOXO1
RETREG1	3.27488348263777e-134	1.61851	0.126	0.032	6.36735595529262e-130	Epiblast 4	RETREG1
SMC1A	3.7611335160849e-134	0.450334	0.968	0.874	7.31277189532387e-130	Epiblast 4	SMC1A
SPTAN1	5.30041480632326e-134	0.609131	0.82	0.566	1.03055965079343e-129	Epiblast 4	SPTAN1
EIF4G3	6.03309849435023e-134	0.63451	0.809	0.576	1.17301534025651e-129	Epiblast 4	EIF4G3
TNKS2	9.86859860749811e-134	0.622641	0.792	0.535	1.91875162725586e-129	Epiblast 4	TNKS2
ENSSSCG00000041744	1.03094492881142e-133	1.15358	0.231	0.085	2.00446622508804e-129	Epiblast 4	ENSSSCG00000041744
ENSSSCG00000017164	4.68907535917628e-133	0.557202	0.838	0.601	9.11696922084644e-129	Epiblast 4	ENSSSCG00000017164
BRD4	4.88376744285335e-133	0.496073	0.922	0.748	9.49550903913976e-129	Epiblast 4	BRD4
YBX2	8.65537680978164e-133	1.09007	0.243	0.091	1.68286491312584e-128	Epiblast 4	YBX2
GALNT12	8.99442965734859e-133	0.903486	0.36	0.163	1.74878695827829e-128	Epiblast 4	GALNT12
PRICKLE1	1.52790923276875e-132	0.823643	0.518	0.277	2.97071392127227e-128	Epiblast 4	PRICKLE1
ANO5	1.63422761187634e-132	1.11668	0.219	0.078	3.17742874577116e-128	Epiblast 4	ANO5
HIF1A	2.49516228788881e-132	0.445697	0.964	0.851	4.85134403634221e-128	Epiblast 4	HIF1A
MYBL2	3.04945869205628e-132	0.552951	0.88	0.688	5.92906253496503e-128	Epiblast 4	MYBL2
TNFRSF1B	3.20794517956951e-132	1.01782	0.32	0.137	6.23720781263701e-128	Epiblast 4	TNFRSF1B
ZNF396	3.90008614173502e-132	0.832623	0.494	0.263	7.58293748537541e-128	Epiblast 4	ZNF396
MARCHF6	4.16712969195155e-132	0.709445	0.723	0.471	8.10215026006139e-128	Epiblast 4	MARCHF6
UGT8	4.21946598544475e-132	1.04419	0.244	0.092	8.20390771550023e-128	Epiblast 4	UGT8
PKP4	4.62820985946042e-132	0.658213	0.739	0.476	8.99862842974889e-128	Epiblast 4	PKP4
CASP8AP2	5.82552755766151e-132	0.65562	0.745	0.488	1.13265732303613e-127	Epiblast 4	CASP8AP2
DOP1B	9.66533084487693e-132	1.7666	0.113	0.028	1.87923027616942e-127	Epiblast 4	DOP1B
GLUD1	1.00189762739007e-131	0.104074	0.896	0.749	1.94798955693452e-127	Epiblast 4	GLUD1
EEF1G	1.56197067646853e-131	-0.248151	1	1	3.03693958625776e-127	Epiblast 4	EEF1G
PREPL	1.69402171873426e-131	0.643979	0.74	0.483	3.29368642773502e-127	Epiblast 4	PREPL
ATRNL1	1.71659695967526e-131	1.35512	0.212	0.075	3.33757946869662e-127	Epiblast 4	ATRNL1
TULP1	2.3315013506665e-131	1.56676	0.139	0.038	4.53313807610087e-127	Epiblast 4	TULP1
ENSSSCG00000002259	3.09045844318023e-131	0.746146	0.637	0.382	6.00877835107532e-127	Epiblast 4	ENSSSCG00000002259
LBR	3.35547314711427e-131	0.647386	0.803	0.549	6.52404643993427e-127	Epiblast 4	LBR
PTPRG	4.13539135033781e-131	0.795653	0.538	0.299	8.0404414024618e-127	Epiblast 4	PTPRG
GUCY1A2	9.88073435216268e-131	1.16932	0.216	0.077	1.92111118009099e-126	Epiblast 4	GUCY1A2
RBM46	1.07846206411532e-130	1.7051	0.152	0.045	2.09685379125942e-126	Epiblast 4	RBM46
TEAD2	1.35265028016005e-130	0.598954	0.802	0.548	2.62995793971519e-126	Epiblast 4	TEAD2
PPM1G	1.57971582712644e-130	0.492754	0.93	0.772	3.07144148268194e-126	Epiblast 4	PPM1G
KIF1B	1.94671553623719e-130	0.614703	0.802	0.555	3.78499901710597e-126	Epiblast 4	KIF1B
PPP1CC	1.95180447443211e-130	0.414886	0.959	0.849	3.79489343963834e-126	Epiblast 4	PPP1CC
AKIRIN1	2.02301975473163e-130	0.659851	0.742	0.502	3.9333573091247e-126	Epiblast 4	AKIRIN1
ANXA5	8.78381066205405e-130	-2.61518	0.237	0.429	1.70783630702317e-125	Epiblast 4	ANXA5
RCOR2	9.55624393762773e-130	0.661092	0.707	0.432	1.85802050879296e-125	Epiblast 4	RCOR2
TCAF1	1.07162045167383e-129	0.665579	0.773	0.522	2.08355164418942e-125	Epiblast 4	TCAF1
MACC1	1.28747375525095e-129	0.796621	0.346	0.153	2.50323522233441e-125	Epiblast 4	MACC1
EBF1	1.53978650462057e-129	2.39648	0.079	0.015	2.99380690093377e-125	Epiblast 4	EBF1
PACSIN3	2.05528038894062e-129	0.80402	0.529	0.289	3.99608166021724e-125	Epiblast 4	PACSIN3
CHGA	2.53099810183763e-129	0.870743	0.431	0.215	4.9210196094029e-125	Epiblast 4	CHGA
ITGA4	4.29683255152292e-129	1.0526	0.232	0.086	8.35433152992601e-125	Epiblast 4	ITGA4
NMU	7.30021114798188e-129	1.96244	0.092	0.02	1.41938005350212e-124	Epiblast 4	NMU
ENSSSCG00000040342	1.15096021887759e-128	1.77999	0.106	0.025	2.23781195356369e-124	Epiblast 4	ENSSSCG00000040342
COL3A1	1.37445888882533e-128	-4.19732	0.069	0.28	2.67236041754309e-124	Epiblast 4	COL3A1
ENSSSCG00000003690	1.44876630101079e-128	1.44578	0.117	0.029	2.81683631905528e-124	Epiblast 4	ENSSSCG00000003690
ENSSSCG00000034610	1.72426755486191e-128	0.737961	0.852	0.62	3.35249340691801e-124	Epiblast 4	ENSSSCG00000034610
MTMR4	1.73893235722785e-128	0.794032	0.523	0.285	3.38100618215812e-124	Epiblast 4	MTMR4
TLE1	1.91713672041585e-128	0.667238	0.624	0.363	3.72748892550454e-124	Epiblast 4	TLE1
KRAS	2.54234458886987e-128	0.517539	0.88	0.693	4.94308058413969e-124	Epiblast 4	KRAS
TMPO	4.78516176079039e-128	0.709094	0.629	0.375	9.30379001150475e-124	Epiblast 4	TMPO
MCMBP	6.35277623584027e-128	0.696221	0.642	0.39	1.23517028353442e-123	Epiblast 4	MCMBP
PNISR	7.20311342175764e-128	0.47809	0.96	0.835	1.40050134259234e-123	Epiblast 4	PNISR
LMBR1	7.58271501057729e-128	0.878587	0.363	0.168	1.47430727950654e-123	Epiblast 4	LMBR1
GCLM	8.47517757284093e-128	0.854621	0.498	0.272	1.64782877548746e-123	Epiblast 4	GCLM
TTC3	1.00519613435108e-127	0.573643	0.9	0.694	1.95440284401881e-123	Epiblast 4	TTC3
ZFR	1.10913562236952e-127	0.611733	0.814	0.593	2.15649239057305e-123	Epiblast 4	ZFR
ROR1	1.33966213290796e-127	0.86163	0.343	0.153	2.60470508501295e-123	Epiblast 4	ROR1
PLS3	1.77280502523539e-127	0.70066	0.546	0.301	3.44686481056517e-123	Epiblast 4	PLS3
LIMA1	2.5527554973435e-127	1.05239	0.354	0.165	4.96332251348497e-123	Epiblast 4	LIMA1
MAGI3	2.90153032220791e-127	0.979134	0.351	0.162	5.64144540546883e-123	Epiblast 4	MAGI3
CREB1	3.39281009773635e-127	0.706832	0.662	0.401	6.59664067302878e-123	Epiblast 4	CREB1
PTP4A1	4.22864520506407e-127	0.489409	0.893	0.713	8.22175487220607e-123	Epiblast 4	PTP4A1
IPO8	5.44270006266073e-127	0.740868	0.61	0.361	1.05822417318313e-122	Epiblast 4	IPO8
VEZF1	7.68002634339943e-127	0.629371	0.775	0.523	1.49322752194715e-122	Epiblast 4	VEZF1
TUBB4A	8.71117895206382e-127	1.76321	0.117	0.03	1.69371452364977e-122	Epiblast 4	TUBB4A
VPS13A	1.01886406999867e-126	0.802512	0.476	0.249	1.98097741129842e-122	Epiblast 4	VPS13A
HAND2	1.04481051966722e-126	-4.15898	0.025	0.228	2.03142509338898e-122	Epiblast 4	HAND2
TRRAP	1.59406366697116e-126	0.672457	0.695	0.441	3.09933798769203e-122	Epiblast 4	TRRAP
SMS	1.79567194820812e-126	0.440759	0.945	0.815	3.49132496890105e-122	Epiblast 4	SMS
NAA30	3.09648582720436e-126	0.757193	0.52	0.286	6.02049739383343e-122	Epiblast 4	NAA30
CTNNA1	3.66645878532378e-126	0.438918	0.945	0.797	7.12869581630503e-122	Epiblast 4	CTNNA1
ANKRD28	4.2376436929472e-126	0.752386	0.547	0.306	8.23925063219724e-122	Epiblast 4	ANKRD28
NDNF	7.11306029063398e-126	1.55382	0.167	0.053	1.38299231230797e-121	Epiblast 4	NDNF
KIF20B	8.94380935529673e-126	0.620085	0.841	0.617	1.73894485295034e-121	Epiblast 4	KIF20B
KHDRBS3	7.78999943972519e-125	0.693571	0.44	0.22	1.51460959106577e-120	Epiblast 4	KHDRBS3
GABRA5	1.43499965389762e-124	1.85193	0.103	0.024	2.79006982707313e-120	Epiblast 4	GABRA5
MSH2	2.25138198155191e-124	0.560013	0.851	0.621	4.37736198673139e-120	Epiblast 4	MSH2
CTNND2	3.10949600619998e-124	1.42711	0.164	0.052	6.04579308485462e-120	Epiblast 4	CTNND2
ITGA6	3.20978167806649e-124	0.362398	0.426	0.206	6.24077851666468e-120	Epiblast 4	ITGA6
CCDC28B	4.87261417560324e-124	0.770387	0.407	0.197	9.47382374162538e-120	Epiblast 4	CCDC28B
RRN3	4.98198590787425e-124	0.749964	0.561	0.322	9.6864752006799e-120	Epiblast 4	RRN3
PPM1K	5.12183374381334e-124	1.39725	0.333	0.16	9.95838134809628e-120	Epiblast 4	PPM1K
BMPR1A	5.31188357953782e-124	0.738155	0.582	0.341	1.03278952436954e-119	Epiblast 4	BMPR1A
CDK5RAP2	6.45974741300292e-124	0.856981	0.462	0.243	1.25596868951016e-119	Epiblast 4	CDK5RAP2
UBR5	1.26473347813831e-123	0.630288	0.764	0.519	2.45902130154432e-119	Epiblast 4	UBR5
CHRNA3	1.87418937054267e-123	1.95875	0.083	0.017	3.64398639314611e-119	Epiblast 4	CHRNA3
TCF3	2.92711443254309e-123	0.59898	0.783	0.529	5.69118859119354e-119	Epiblast 4	TCF3
DEPDC1B	3.00462076707454e-123	0.719473	0.587	0.343	5.84188415742302e-119	Epiblast 4	DEPDC1B
DIP2B	4.30178225198928e-123	0.740218	0.552	0.31	8.36395523254276e-119	Epiblast 4	DIP2B
GJA1	5.54670705746565e-123	-1.20131	0.592	0.672	1.07844625318305e-118	Epiblast 4	GJA1
DNAJC10	5.55196184364007e-123	0.593954	0.784	0.563	1.07946794125894e-118	Epiblast 4	DNAJC10
EFEMP1	2.57405438398339e-122	1.26147	0.194	0.068	5.0047339387789e-118	Epiblast 4	EFEMP1
NEIL3	2.85650468019271e-122	0.847049	0.423	0.213	5.55390204969869e-118	Epiblast 4	NEIL3
EPB41	3.15790236523694e-122	0.608655	0.791	0.54	6.13990956873019e-118	Epiblast 4	EPB41
SMCHD1	3.36931648851722e-122	0.647397	0.772	0.534	6.55096204862403e-118	Epiblast 4	SMCHD1
COPG2	4.06829547457967e-122	0.670393	0.632	0.376	7.90998689122526e-118	Epiblast 4	COPG2
GABRA3	6.3474426164012e-122	1.36147	0.132	0.037	1.23413326790689e-117	Epiblast 4	GABRA3
LGR4	6.9692835788582e-122	1.25701	0.484	0.274	1.3550378062374e-117	Epiblast 4	LGR4
KDM1A	8.19548466872082e-122	0.493166	0.931	0.744	1.59344808413939e-117	Epiblast 4	KDM1A
ATP8A2	9.38880067832812e-122	1.72298	0.113	0.029	1.82546451588734e-117	Epiblast 4	ATP8A2
TCF12	1.5005268978509e-121	0.675823	0.736	0.485	2.9174744474915e-117	Epiblast 4	TCF12
CAPRIN1	2.3583221076985e-121	0.332794	0.988	0.931	4.58528567399819e-117	Epiblast 4	CAPRIN1
KIAA0319	2.52465847180546e-121	1.63145	0.126	0.034	4.90869346673135e-117	Epiblast 4	KIAA0319
PAM	3.33590078088245e-121	0.808535	0.38	0.183	6.48599188826974e-117	Epiblast 4	PAM
DUSP6	3.55865669574644e-121	0.661536	0.636	0.395	6.91909621353981e-117	Epiblast 4	DUSP6
ENSSSCG00000003271	5.67448755412915e-121	0.769658	0.458	0.236	1.10329061514933e-116	Epiblast 4	ENSSSCG00000003271
LRBA	7.00174739587698e-121	0.74947	0.439	0.223	1.36134974618036e-116	Epiblast 4	LRBA
SUPT6H	8.50437350444968e-121	0.646921	0.703	0.456	1.65350534047015e-116	Epiblast 4	SUPT6H
SIN3A	9.62172716863641e-121	0.725211	0.572	0.328	1.87075241339798e-116	Epiblast 4	SIN3A
METAP2	1.01304217795663e-120	0.381433	0.962	0.878	1.96965790660108e-116	Epiblast 4	METAP2
PSRC1	1.2617216878502e-120	0.74424	0.499	0.267	2.45316547768714e-116	Epiblast 4	PSRC1
SPIRE2	1.34325814500821e-120	0.968357	0.296	0.128	2.61169681133947e-116	Epiblast 4	SPIRE2
DOK4	1.72694380749999e-120	-2.41557	0.201	0.389	3.35769684492224e-116	Epiblast 4	DOK4
SRBD1	1.88054915174413e-120	0.619814	0.75	0.501	3.65635171573611e-116	Epiblast 4	SRBD1
VSNL1	2.20339334076115e-120	1.23904	0.172	0.057	4.2840576724419e-116	Epiblast 4	VSNL1
ZNF146	2.60826680692196e-120	0.541087	0.839	0.632	5.07125315269838e-116	Epiblast 4	ZNF146
CTCF	3.84256894204785e-120	0.570024	0.86	0.652	7.47110679402364e-116	Epiblast 4	CTCF
KLF7	4.14807204093292e-120	0.978714	0.262	0.107	8.06509646918587e-116	Epiblast 4	KLF7
SCAF4	4.48954591885913e-120	0.681821	0.663	0.414	8.72902413003781e-116	Epiblast 4	SCAF4
ACSL3	4.60243669878516e-120	0.530726	0.826	0.616	8.94851767344798e-116	Epiblast 4	ACSL3
PKIA	6.46675208147316e-120	0.592232	0.523	0.278	1.25733060720083e-115	Epiblast 4	PKIA
CEP78	7.2126800267809e-120	0.688415	0.552	0.311	1.40236137760701e-115	Epiblast 4	CEP78
THUMPD1	9.06462732452378e-120	0.433548	0.936	0.793	1.76243549070716e-115	Epiblast 4	THUMPD1
PTN	1.15702687760791e-119	1.2226	0.716	0.459	2.24960735813306e-115	Epiblast 4	PTN
ENSSSCG00000031169	1.30864540099275e-119	0.428425	0.931	0.799	2.54439925315021e-115	Epiblast 4	ENSSSCG00000031169
ACVR2B	1.36486893288133e-119	0.697418	0.542	0.303	2.65371466620117e-115	Epiblast 4	ACVR2B
MORC3	1.61597600900828e-119	0.790178	0.47	0.25	3.14194215431479e-115	Epiblast 4	MORC3
SPOCK2	1.83757470787343e-119	1.03102	0.229	0.087	3.57279650451831e-115	Epiblast 4	SPOCK2
THOC5	2.8432239315567e-119	0.72779	0.534	0.3	5.5280802901257e-115	Epiblast 4	THOC5
PUS7	3.34866453897825e-119	0.64053	0.723	0.483	6.51080846313542e-115	Epiblast 4	PUS7
ARPC2	3.52448999580068e-119	-0.885429	0.915	0.906	6.85266589883526e-115	Epiblast 4	ARPC2
TARDBP	5.04939391562876e-119	0.548406	0.871	0.678	9.817536590157e-115	Epiblast 4	TARDBP
CEP290	6.30890270533747e-119	0.643887	0.77	0.533	1.22663995299876e-114	Epiblast 4	CEP290
PDGFRA	8.35807388492803e-119	-2.97981	0.073	0.276	1.62506030544656e-114	Epiblast 4	PDGFRA
MYO1E	8.41976350327189e-119	0.644907	0.562	0.315	1.63705461794115e-114	Epiblast 4	MYO1E
MPHOSPH8	1.54735964668652e-118	0.462513	0.928	0.768	3.0085313610526e-114	Epiblast 4	MPHOSPH8
ENSSSCG00000003046	1.99772016951581e-118	-0.551296	0.932	0.925	3.88416732558958e-114	Epiblast 4	ENSSSCG00000003046
CCAR1	2.14159897480566e-118	0.530306	0.894	0.722	4.16391088671465e-114	Epiblast 4	CCAR1
KAT7	2.41381998865908e-118	0.6956	0.608	0.362	4.69319020394986e-114	Epiblast 4	KAT7
CHD5	2.73698950161023e-118	1.77594	0.114	0.03	5.32152868798078e-114	Epiblast 4	CHD5
TRIM33	3.05968167540864e-118	0.707205	0.568	0.327	5.94893908149702e-114	Epiblast 4	TRIM33
HOMER1	3.49703396193101e-118	0.613274	0.592	0.342	6.79928313218246e-114	Epiblast 4	HOMER1
SERPINI1	4.64629786606204e-118	0.39538	0.29	0.122	9.03379694098442e-114	Epiblast 4	SERPINI1
CEP135	4.74795650020087e-118	0.816489	0.433	0.222	9.23145182334056e-114	Epiblast 4	CEP135
SALL1	4.83732237023145e-118	0.551068	0.707	0.439	9.40520588444101e-114	Epiblast 4	SALL1
EPHA4	6.2615874271601e-118	1.06585	0.394	0.193	1.21744044346274e-113	Epiblast 4	EPHA4
CCDC6	6.78355140921315e-118	0.640196	0.663	0.413	1.31892590049331e-113	Epiblast 4	CCDC6
NGFR	8.63017069908617e-118	2.06852	0.074	0.014	1.67796408902332e-113	Epiblast 4	NGFR
PRMT8	9.14485166867625e-118	1.8191	0.092	0.021	1.77803350994072e-113	Epiblast 4	PRMT8
RPRD1A	1.15339005299164e-117	0.664723	0.62	0.368	2.24253628003165e-113	Epiblast 4	RPRD1A
USP34	1.2520786815587e-117	0.648404	0.695	0.446	2.43441658055458e-113	Epiblast 4	USP34
RMND5A	1.30352187593418e-117	0.706295	0.579	0.341	2.53443758337882e-113	Epiblast 4	RMND5A
ENSSSCG00000039473	1.40441351566918e-117	0.891085	0.366	0.176	2.73060119851558e-113	Epiblast 4	ENSSSCG00000039473
MSI2	1.88015878112564e-117	0.671669	0.669	0.411	3.65559271814259e-113	Epiblast 4	MSI2
SRSF3	2.26005469277688e-117	0.275795	0.998	0.992	4.39422433916609e-113	Epiblast 4	SRSF3
CALM1	4.62800629383295e-117	-0.483375	0.977	0.991	8.99823263709941e-113	Epiblast 4	CALM1
OXT	5.44686355888791e-117	0.633155	0.282	0.118	1.05903368175458e-112	Epiblast 4	OXT
KIF23	5.50608328883604e-117	0.704292	0.712	0.484	1.07054777384839e-112	Epiblast 4	KIF23
DLGAP5	7.16180723855918e-117	0.544068	0.882	0.713	1.39247018139306e-112	Epiblast 4	DLGAP5
PPIP5K2	7.55605456570681e-117	0.650196	0.661	0.412	1.46912368921038e-112	Epiblast 4	PPIP5K2
PLEKHG1	8.67425761891427e-117	1.65097	0.127	0.036	1.6865359088455e-112	Epiblast 4	PLEKHG1
ENSSSCG00000049691	1.52387319513821e-116	0.950679	0.275	0.116	2.96286665330722e-112	Epiblast 4	ENSSSCG00000049691
ZFP36L2	3.40947432684877e-116	0.568779	0.859	0.688	6.62904093369207e-112	Epiblast 4	ZFP36L2
SCAF8	6.85754667853757e-116	0.612695	0.74	0.495	1.33331280070806e-111	Epiblast 4	SCAF8
MMP2	7.7966085658263e-116	0.592419	0.738	0.48	1.51589460345361e-111	Epiblast 4	MMP2
FBXO21	7.97647037823716e-116	0.667835	0.632	0.384	1.55086513564065e-111	Epiblast 4	FBXO21
SHAS2	1.19950007094084e-115	0.899712	0.547	0.329	2.33218798793028e-111	Epiblast 4	SHAS2
ENSSSCG00000023324	1.21975172098977e-115	0.629755	0.709	0.45	2.37156327112042e-111	Epiblast 4	ENSSSCG00000023324
ENSSSCG00000000274	1.34148690932692e-115	0.419069	0.955	0.888	2.60825299780432e-111	Epiblast 4	ENSSSCG00000000274
ENSSSCG00000021767	1.41155391825569e-115	0.780061	0.453	0.237	2.74448428326454e-111	Epiblast 4	ENSSSCG00000021767
ENSSSCG00000014414	1.44544364821105e-115	0.556578	0.827	0.633	2.81037608521675e-111	Epiblast 4	ENSSSCG00000014414
BMERB1	1.94222113568401e-115	0.75204	0.337	0.154	3.77626055411041e-111	Epiblast 4	BMERB1
GRB7	6.71837951691963e-115	1.07168	0.216	0.082	1.30625452947468e-110	Epiblast 4	GRB7
PCDH7	7.33738828938361e-115	-3.61641	0.036	0.229	1.42660840510486e-110	Epiblast 4	PCDH7
PUM1	9.9763362603603e-115	0.551183	0.832	0.602	1.93969905910185e-110	Epiblast 4	PUM1
NEK6	9.99787584243967e-115	0.70587	0.424	0.214	1.94388700004555e-110	Epiblast 4	NEK6
EIF5B	1.15524804417359e-114	0.368577	0.975	0.897	2.24614877228671e-110	Epiblast 4	EIF5B
PAXBP1	1.16174541392496e-114	0.677518	0.625	0.378	2.25878160829429e-110	Epiblast 4	PAXBP1
F2RL1	1.46243135126219e-114	0.799104	0.26	0.107	2.84340527625908e-110	Epiblast 4	F2RL1
RBM17	1.50040829489783e-114	0.57424	0.818	0.619	2.91724384776985e-110	Epiblast 4	RBM17
SENP2	1.73524112713678e-114	0.67102	0.647	0.404	3.37382932349204e-110	Epiblast 4	SENP2
POC1B	1.87230507968922e-114	0.886028	0.338	0.159	3.64032276643976e-110	Epiblast 4	POC1B
ENSSSCG00000015491	1.9013893410966e-114	1.22269	0.169	0.057	3.69687129589413e-110	Epiblast 4	ENSSSCG00000015491
GSTO1	2.01687381974593e-114	-0.982433	0.594	0.674	3.92140776773201e-110	Epiblast 4	GSTO1
IRS2	2.51725630779133e-114	0.730037	0.456	0.238	4.89430143923869e-110	Epiblast 4	IRS2
TGFBR1	3.07895165079689e-114	0.609348	0.764	0.535	5.9864056946444e-110	Epiblast 4	TGFBR1
RPS29	3.33181245795635e-114	-0.239542	1	1	6.47804296200453e-110	Epiblast 4	RPS29
TIMP1	4.35061466599514e-114	-1.84032	0.508	0.602	8.45890009509436e-110	Epiblast 4	TIMP1
TGIF1	5.57959182472396e-114	0.635656	0.671	0.437	1.08484003848108e-109	Epiblast 4	TGIF1
FZD3	5.95987245178934e-114	0.741171	0.49	0.27	1.1587780008014e-109	Epiblast 4	FZD3
ENSSSCG00000007733	7.19161154252678e-114	0.656009	0.674	0.428	1.39826503221348e-109	Epiblast 4	ENSSSCG00000007733
LGALSL	8.25191728683738e-114	0.60889	0.677	0.42	1.60442027807979e-109	Epiblast 4	LGALSL
PDS5A	1.0644401867841e-113	0.570663	0.78	0.545	2.06959105516433e-109	Epiblast 4	PDS5A
PPM1E	1.29839014031998e-113	1.19055	0.24	0.098	2.52445994982413e-109	Epiblast 4	PPM1E
RRM2B	1.34974650547732e-113	1.0151	0.262	0.11	2.62431213059956e-109	Epiblast 4	RRM2B
ZNF518B	1.53450906567434e-113	0.826373	0.436	0.231	2.98354597639061e-109	Epiblast 4	ZNF518B
SEPTIN11	1.68034768866839e-113	-0.714069	0.938	0.909	3.26710001107796e-109	Epiblast 4	SEPTIN11
PCCA	2.11797064622537e-113	0.717538	0.565	0.33	4.11797032745599e-109	Epiblast 4	PCCA
SMARCD3	2.27427169805519e-113	0.767282	0.375	0.182	4.42186646252872e-109	Epiblast 4	SMARCD3
PDZRN3	4.2516594924711e-113	-2.446	0.114	0.313	8.26650155121155e-109	Epiblast 4	PDZRN3
DYNC1H1	4.41522565661639e-113	0.50094	0.932	0.773	8.58452324415924e-109	Epiblast 4	DYNC1H1
RTN1	4.72136672541972e-113	1.6521	0.142	0.044	9.17975332423356e-109	Epiblast 4	RTN1
KIF5B	5.24038209246307e-113	0.372156	0.975	0.9	1.01888749023759e-108	Epiblast 4	KIF5B
SSB	6.9699510118916e-113	0.313616	0.993	0.974	1.35516757524208e-108	Epiblast 4	SSB
RPS15A	7.41795259470438e-113	-0.164634	1	1	1.44227252298837e-108	Epiblast 4	RPS15A
LAG3	7.92010024240514e-113	1.66927	0.121	0.034	1.53990509013083e-108	Epiblast 4	LAG3
ENSSSCG00000048263	8.03345641833342e-113	0.823727	0.324	0.149	1.56194493141657e-108	Epiblast 4	ENSSSCG00000048263
PEX13	8.3127502746622e-113	0.673852	0.545	0.312	1.61624803590257e-108	Epiblast 4	PEX13
USP28	8.65978168385747e-113	0.745908	0.508	0.289	1.68372135279241e-108	Epiblast 4	USP28
RBBP5	8.72331389394018e-113	0.784691	0.374	0.183	1.69607392039879e-108	Epiblast 4	RBBP5
TSPAN2	9.21946471405076e-113	0.814622	0.337	0.157	1.79254052435289e-108	Epiblast 4	TSPAN2
POGK	9.36518948402658e-113	0.690413	0.557	0.322	1.82087379137929e-108	Epiblast 4	POGK
CEP162	9.93323259588956e-113	0.71712	0.526	0.296	1.93131841361881e-108	Epiblast 4	CEP162
ZIC1	1.05672781132193e-112	3.90011	0.022	0.001	2.05459588355323e-108	Epiblast 4	ZIC1
STOX2	1.48614794897879e-112	1.50555	0.153	0.049	2.88951745719946e-108	Epiblast 4	STOX2
GAP43	1.59311340518599e-112	0.887752	0.252	0.104	3.09749039370311e-108	Epiblast 4	GAP43
TRIO	1.61022754922456e-112	0.712331	0.57	0.335	3.1307654239573e-108	Epiblast 4	TRIO
BOD1L1	1.8745440134844e-112	0.550889	0.841	0.622	3.64467592541771e-108	Epiblast 4	BOD1L1
BRCA1	3.83865742446932e-112	0.639617	0.643	0.398	7.46350163039569e-108	Epiblast 4	BRCA1
CHST3	7.72016371910381e-112	1.20798	0.202	0.075	1.50103143190535e-107	Epiblast 4	CHST3
KPNA4	7.83975364218972e-112	0.544181	0.833	0.639	1.52428330065095e-107	Epiblast 4	KPNA4
FOXA3	8.01449724849161e-112	1.00189	0.251	0.103	1.55825870002422e-107	Epiblast 4	FOXA3
PRRX1	8.82852042498822e-112	1.32669	0.104	0.026	1.71652922623046e-107	Epiblast 4	PRRX1
SMC4	1.0292079438555e-111	0.496931	0.923	0.783	2.00108900523826e-107	Epiblast 4	SMC4
MKRN1	1.05389021122711e-111	0.551108	0.708	0.451	2.04907873768887e-107	Epiblast 4	MKRN1
DLG3	1.38399823541558e-111	0.811137	0.368	0.179	2.69090776911851e-107	Epiblast 4	DLG3
PTPN5	1.45962112088181e-111	1.61128	0.098	0.024	2.83794134533051e-107	Epiblast 4	PTPN5
RAB32	1.60670406226141e-111	0.737156	0.48	0.266	3.12391470825486e-107	Epiblast 4	RAB32
ZYG11B	3.27893778680194e-111	0.79475	0.41	0.21	6.37523873887901e-107	Epiblast 4	ZYG11B
GXYLT1	3.28995564390909e-111	0.566131	0.767	0.536	6.39666075845244e-107	Epiblast 4	GXYLT1
MID1	3.41265278200105e-111	0.725651	0.516	0.291	6.63522080404464e-107	Epiblast 4	MID1
MYLPF	5.65239605995259e-111	1.17571	0.165	0.055	1.09899536593658e-106	Epiblast 4	MYLPF
PDS5B	6.04836731939368e-111	0.634829	0.711	0.467	1.17598405790971e-106	Epiblast 4	PDS5B
LUZP1	6.39973080876261e-111	0.53677	0.809	0.607	1.24429966114771e-106	Epiblast 4	LUZP1
CCN2	7.57055490027196e-111	0.751407	0.394	0.199	1.47194298925988e-106	Epiblast 4	CCN2
PTPRD	8.98804969202047e-111	0.862017	0.261	0.11	1.74754650161954e-106	Epiblast 4	PTPRD
MIDN	1.13329827216614e-110	0.644263	0.641	0.399	2.20347183057263e-106	Epiblast 4	MIDN
GIPC2	1.34115828868467e-110	0.85927	0.204	0.076	2.6076140606896e-106	Epiblast 4	GIPC2
ENSSSCG00000029039	1.99776164013116e-110	0.734307	0.487	0.269	3.88424795690701e-106	Epiblast 4	ENSSSCG00000029039
ZNF710	2.15766066010424e-110	0.970548	0.297	0.135	4.19513962144067e-106	Epiblast 4	ZNF710
CDK6	2.16756076016839e-110	-2.00666	0.208	0.395	4.2143883859954e-106	Epiblast 4	CDK6
ALMS1	2.63931911858277e-110	0.645114	0.554	0.318	5.13162816226048e-106	Epiblast 4	ALMS1
RPL34	2.65046696312841e-110	-0.201778	1	1	5.15330291641057e-106	Epiblast 4	RPL34
ECT2	2.69546490602739e-110	0.742108	0.615	0.383	5.24079241678906e-106	Epiblast 4	ECT2
C17orf75	3.59814299074579e-110	0.717464	0.472	0.257	6.99586941690704e-106	Epiblast 4	C17orf75
SELENBP1	5.45832211790283e-110	0.850645	0.297	0.134	1.06126156938385e-105	Epiblast 4	SELENBP1
ENSSSCG00000033733	5.78526239995102e-110	0.230072	1	0.995	1.12482856842248e-105	Epiblast 4	ENSSSCG00000033733
JAG1	7.31389848769949e-110	0.48455	0.379	0.182	1.42204128296341e-105	Epiblast 4	JAG1
AXL	7.68533195440893e-110	1.19004	0.193	0.071	1.49425909189573e-105	Epiblast 4	AXL
NAA50	1.03921721678466e-109	0.582813	0.818	0.63	2.02055003459441e-105	Epiblast 4	NAA50
RPRD2	1.40986202910744e-109	0.675352	0.568	0.335	2.74119474319359e-105	Epiblast 4	RPRD2
BRSK2	1.55394033481566e-109	1.42515	0.148	0.047	3.02132619298208e-105	Epiblast 4	BRSK2
UBP1	3.86318009123818e-109	0.616358	0.671	0.432	7.5111810513944e-105	Epiblast 4	UBP1
AGPAT5	3.90549445954115e-109	0.619648	0.672	0.434	7.59345287768586e-105	Epiblast 4	AGPAT5
SYNGAP1	5.68744399764652e-109	0.912313	0.309	0.142	1.10580973646241e-104	Epiblast 4	SYNGAP1
L3MBTL3	5.97495779620102e-109	0.704887	0.404	0.204	1.16171104431536e-104	Epiblast 4	L3MBTL3
YWHAQ	8.42240000110497e-109	0.291759	0.994	0.96	1.63756723221484e-104	Epiblast 4	YWHAQ
CALB2	9.52982164398409e-109	1.33278	0.121	0.034	1.85288322223983e-104	Epiblast 4	CALB2
IPO5	9.63356724528056e-109	0.365523	0.963	0.881	1.8730544794999e-104	Epiblast 4	IPO5
WDHD1	1.06133555873336e-108	0.623053	0.692	0.448	2.06355472684528e-104	Epiblast 4	WDHD1
BRI3BP	1.06909056089972e-108	0.618181	0.752	0.562	2.07863277755733e-104	Epiblast 4	BRI3BP
SGO2	1.44254179398099e-108	0.690039	0.722	0.492	2.80473401003723e-104	Epiblast 4	SGO2
DCLK1	2.00089576042197e-108	0.78963	0.348	0.167	3.89034162698844e-104	Epiblast 4	DCLK1
SLC20A1	2.2120334254223e-108	0.581667	0.704	0.472	4.30085658904857e-104	Epiblast 4	SLC20A1
TCP1	2.21456092641544e-108	0.313663	0.99	0.96	4.30577080922954e-104	Epiblast 4	TCP1
FBXO5	2.33745791954866e-108	0.67789	0.574	0.341	4.54471943297847e-104	Epiblast 4	FBXO5
SRPK1	2.84612018493519e-108	0.353036	0.97	0.891	5.53371147556949e-104	Epiblast 4	SRPK1
NBEA	3.17344978291017e-108	0.849524	0.38	0.191	6.17013841291225e-104	Epiblast 4	NBEA
CLDN10	3.24630494808961e-108	-0.460181	0.651	0.383	6.31179071057064e-104	Epiblast 4	CLDN10
STAU1	3.28428546745082e-108	0.545169	0.818	0.591	6.38563623436462e-104	Epiblast 4	STAU1
ENSSSCG00000040273	3.82012719530199e-108	-0.184145	1	1	7.42747330582565e-104	Epiblast 4	ENSSSCG00000040273
ARNT2	6.1719864533297e-108	1.10285	0.202	0.077	1.20001932612089e-103	Epiblast 4	ARNT2
YTHDF2	6.63161400686654e-108	0.487111	0.872	0.693	1.28938471135506e-103	Epiblast 4	YTHDF2
AGBL2	6.88107004994656e-108	1.12876	0.196	0.073	1.33788644981111e-103	Epiblast 4	AGBL2
CDH7	8.1670898731511e-108	0.802276	0.336	0.158	1.58792728403677e-103	Epiblast 4	CDH7
C1orf21	9.28654371185917e-108	0.542131	0.764	0.513	1.80558269389678e-103	Epiblast 4	C1orf21
SMARCAD1	9.52259253499404e-108	0.591597	0.712	0.464	1.85147766657889e-103	Epiblast 4	SMARCAD1
HIGD1B	1.06106227407747e-107	2.02727	0.071	0.014	2.06302337948883e-103	Epiblast 4	HIGD1B
STMN3	1.1234613297043e-107	0.88304	0.285	0.125	2.18434586334407e-103	Epiblast 4	STMN3
MGA	1.45794991595249e-107	0.683874	0.561	0.329	2.83469202158643e-103	Epiblast 4	MGA
STK4	1.49909805927228e-107	0.686098	0.532	0.305	2.91469635664309e-103	Epiblast 4	STK4
ENSSSCG00000026302	1.71687327329816e-107	0.807255	0.658	0.434	3.33811670527362e-103	Epiblast 4	ENSSSCG00000026302
AMOTL2	1.78878532987068e-107	0.609096	0.715	0.478	3.47793531686756e-103	Epiblast 4	AMOTL2
ENSSSCG00000025500	2.13589868019851e-107	1.04955	0.176	0.062	4.15282780390997e-103	Epiblast 4	ENSSSCG00000025500
C1orf198	2.28861559692467e-107	0.603596	0.688	0.439	4.44975530510063e-103	Epiblast 4	C1orf198
SPTLC2	2.29170421299893e-107	0.737393	0.4	0.205	4.45576050133382e-103	Epiblast 4	SPTLC2
UBE2K	2.49505969277123e-107	0.44045	0.908	0.764	4.8511445606551e-103	Epiblast 4	UBE2K
ARHGAP12	2.76048546869746e-107	0.704756	0.509	0.288	5.36721189678848e-103	Epiblast 4	ARHGAP12
NKAPL	3.39885817240218e-107	1.0665	0.228	0.092	6.60839994460156e-103	Epiblast 4	NKAPL
CACNA1G	3.50072442631474e-107	1.79422	0.115	0.032	6.80645850208374e-103	Epiblast 4	CACNA1G
PCP4	3.61041808929339e-107	0.979977	0.22	0.087	7.01973589101314e-103	Epiblast 4	PCP4
ENSSSCG00000022176	3.95058333750619e-107	0.312301	0.999	0.987	7.68111918311328e-103	Epiblast 4	ENSSSCG00000022176
TRIM13	7.03515589949124e-107	0.727796	0.455	0.246	1.36784536153808e-102	Epiblast 4	TRIM13
SDC3	7.81249417694071e-107	0.77316	0.462	0.254	1.51898324282258e-102	Epiblast 4	SDC3
WNT10B	8.23210552369968e-107	3.04931	0.037	0.004	1.60056827697293e-102	Epiblast 4	WNT10B
LPIN1	8.56548863863815e-107	0.706893	0.405	0.207	1.66538795601042e-102	Epiblast 4	LPIN1
RSPRY1	9.96053757280292e-107	0.836017	0.321	0.15	1.93662732028007e-102	Epiblast 4	RSPRY1
PRKACB	1.19022352459465e-106	0.712637	0.439	0.232	2.31415159886937e-102	Epiblast 4	PRKACB
GCNT1	1.44342607568386e-106	0.720419	0.37	0.182	2.80645331895214e-102	Epiblast 4	GCNT1
CCDC85B	1.50469056309343e-106	0.485861	0.819	0.621	2.92556986182255e-102	Epiblast 4	CCDC85B
ARL6IP1	1.56896888765906e-106	0.588987	0.831	0.616	3.05054620827552e-102	Epiblast 4	ARL6IP1
LARP1	1.62695542210067e-106	0.445494	0.897	0.747	3.16328942719033e-102	Epiblast 4	LARP1
GABRG3	1.88305737102085e-106	1.70557	0.091	0.022	3.66122844647583e-102	Epiblast 4	GABRG3
CTNND1	1.99851071356349e-106	0.565705	0.722	0.481	3.88570438038149e-102	Epiblast 4	CTNND1
SHISA4	2.02294419605118e-106	-2.28222	0.305	0.459	3.93321040038232e-102	Epiblast 4	SHISA4
RAB17	2.84731549951444e-106	1.02735	0.163	0.055	5.53603552570592e-102	Epiblast 4	RAB17
POU2F1	3.27685850688318e-106	0.684698	0.536	0.31	6.37119599493296e-102	Epiblast 4	POU2F1
NUDCD1	3.73669442916958e-106	0.668644	0.637	0.411	7.26525497863442e-102	Epiblast 4	NUDCD1
ENSSSCG00000039191	3.7845809973627e-106	0.380674	0.976	0.887	7.3583608331723e-102	Epiblast 4	ENSSSCG00000039191
ZNF106	3.81633471292127e-106	0.446752	0.91	0.741	7.42009958233283e-102	Epiblast 4	ZNF106
ROR2	5.36210983373468e-106	0.722247	0.399	0.203	1.04255501497303e-101	Epiblast 4	ROR2
RIMKLB	6.19223647846654e-106	0.522957	0.744	0.5	1.20395653850825e-101	Epiblast 4	RIMKLB
CKAP5	6.52203348326226e-106	0.60184	0.779	0.549	1.26807897015068e-101	Epiblast 4	CKAP5
ASPM	7.26588365371693e-106	0.680909	0.667	0.425	1.41270575879218e-101	Epiblast 4	ASPM
CEP170	7.76143803985571e-106	0.59417	0.682	0.436	1.50905639808914e-101	Epiblast 4	CEP170
BZW1	9.70240800375115e-106	0.321968	0.989	0.963	1.88643918816934e-101	Epiblast 4	BZW1
SF3B1	1.02523969039352e-105	0.338502	0.983	0.931	1.99337353003213e-101	Epiblast 4	SF3B1
ENSSSCG00000034027	1.10220111144364e-105	0.98758	0.247	0.104	2.14300962097986e-101	Epiblast 4	ENSSSCG00000034027
GRK3	1.10305778963579e-105	0.729525	0.499	0.282	2.14467526038886e-101	Epiblast 4	GRK3
SEMA6B	1.65429691022171e-105	1.52419	0.113	0.032	3.21644948254407e-101	Epiblast 4	SEMA6B
ARID1A	2.39311255231182e-105	0.534363	0.806	0.574	4.65292873545987e-101	Epiblast 4	ARID1A
EPHA1	2.41341848121655e-105	0.958392	0.241	0.1	4.69240955302933e-101	Epiblast 4	EPHA1
CSTB	3.02300662623848e-105	-0.754314	0.955	0.943	5.87763178339548e-101	Epiblast 4	CSTB
CREBBP	3.3360820679262e-105	0.63592	0.661	0.415	6.48634436466891e-101	Epiblast 4	CREBBP
DDX3X	3.46211425172829e-105	0.404509	0.969	0.879	6.7313887396353e-101	Epiblast 4	DDX3X
SRSF10	4.63395706379545e-105	0.353007	0.966	0.893	9.00980271913749e-101	Epiblast 4	SRSF10
SAMHD1	5.00703974070699e-105	0.748583	0.44	0.238	9.73518736785659e-101	Epiblast 4	SAMHD1
TTYH3	5.20026670630004e-105	0.646145	0.57	0.344	1.01108785570592e-100	Epiblast 4	TTYH3
ASS1	7.91899352715928e-105	1.05561	0.298	0.135	1.53968991148558e-100	Epiblast 4	ASS1
ZNF354B	1.03821068061625e-104	1.09253	0.203	0.079	2.01859302632217e-100	Epiblast 4	ZNF354B
RFX3	1.08044537555904e-104	0.938548	0.375	0.191	2.10070994369945e-100	Epiblast 4	RFX3
BUB1	1.1542449902818e-104	0.66038	0.682	0.457	2.2441985346049e-100	Epiblast 4	BUB1
NIPBL	1.23714727941835e-104	0.499692	0.873	0.68	2.4053854553731e-100	Epiblast 4	NIPBL
CCDC14	1.34319542287542e-104	0.884142	0.339	0.166	2.61157486069667e-100	Epiblast 4	CCDC14
SLC48A1	1.38949274702025e-104	1.09709	0.172	0.061	2.70159074803148e-100	Epiblast 4	SLC48A1
FAM204A	1.7043392845067e-104	0.470956	0.885	0.716	3.31374687086638e-100	Epiblast 4	FAM204A
PRPF40A	1.81830768895533e-104	0.35631	0.976	0.89	3.53533563963585e-100	Epiblast 4	PRPF40A
ENSSSCG00000032073	2.11468589286572e-104	-0.682146	0.774	0.798	4.11158378149881e-100	Epiblast 4	ENSSSCG00000032073
CHD9	2.27946805332532e-104	0.659595	0.631	0.404	4.43196973608042e-100	Epiblast 4	CHD9
GFPT2	2.40129569418303e-104	0.714285	0.368	0.184	4.66883921820007e-100	Epiblast 4	GFPT2
ACTN1	2.82314842819945e-104	0.443392	0.91	0.779	5.4890474889482e-100	Epiblast 4	ACTN1
SAFB	3.06856075772479e-104	0.419057	0.955	0.839	5.96620268124432e-100	Epiblast 4	SAFB
TMEM254	3.41707990867344e-104	0.392762	0.825	0.614	6.64382846643378e-100	Epiblast 4	TMEM254
EFNA1	4.03089170435956e-104	-1.87564	0.223	0.406	7.83726274078629e-100	Epiblast 4	EFNA1
UPF1	4.13110950198599e-104	0.559867	0.728	0.497	8.03211620471136e-100	Epiblast 4	UPF1
JAKMIP1	4.4418416074052e-104	1.96273	0.073	0.015	8.63627263727792e-100	Epiblast 4	JAKMIP1
EIF4B	4.94130600922716e-104	0.275177	0.994	0.963	9.60738127374036e-100	Epiblast 4	EIF4B
SDC1	5.28441419254118e-104	0.759893	0.378	0.19	1.02744865145578e-99	Epiblast 4	SDC1
EMP3	5.58804579203799e-104	-2.73098	0.094	0.281	1.08648374334595e-99	Epiblast 4	EMP3
ENSSSCG00000034711	6.30843456984207e-104	0.625154	0.632	0.402	1.22654893341439e-99	Epiblast 4	ENSSSCG00000034711
BDP1	6.71666890580585e-104	0.558481	0.789	0.575	1.30592193535583e-99	Epiblast 4	BDP1
PTBP2	1.18975568057732e-103	0.695445	0.587	0.356	2.31324196974648e-99	Epiblast 4	PTBP2
CDH24	1.33008669801479e-103	0.816843	0.328	0.156	2.58608756695015e-99	Epiblast 4	CDH24
ATP6V1F	1.49160177252208e-103	-0.734774	0.79	0.795	2.90012132631468e-99	Epiblast 4	ATP6V1F
TAOK1	1.49915404201205e-103	0.656364	0.597	0.367	2.91480520388403e-99	Epiblast 4	TAOK1
TAX1BP1	1.71695437694126e-103	0.389427	0.965	0.85	3.3382743950869e-99	Epiblast 4	TAX1BP1
AIF1L	2.24078280404425e-103	0.647883	0.546	0.314	4.35675400590323e-99	Epiblast 4	AIF1L
PPAT	2.34491445067419e-103	0.564867	0.755	0.537	4.55921716644582e-99	Epiblast 4	PPAT
ENSSSCG00000039241	3.1855844228392e-103	1.53025	0.109	0.03	6.19373179332625e-99	Epiblast 4	ENSSSCG00000039241
LMNB1	3.91959205096612e-103	0.444271	0.909	0.75	7.62086282469343e-99	Epiblast 4	LMNB1
TVP23A	5.43277681838225e-103	1.32094	0.154	0.052	1.05629479679806e-98	Epiblast 4	TVP23A
PDE6D	6.0272027984101e-103	0.662461	0.519	0.296	1.17186904009488e-98	Epiblast 4	PDE6D
PLEKHA7	6.79638297142477e-103	0.718128	0.338	0.163	1.32142074113412e-98	Epiblast 4	PLEKHA7
RND3	1.1370519482991e-102	-1.51649	0.287	0.464	2.21077010307793e-98	Epiblast 4	RND3
TRIB2	1.17663932009285e-102	0.667855	0.444	0.238	2.28773983005654e-98	Epiblast 4	TRIB2
ENSSSCG00000000401	1.34919149059081e-102	1.69259	0.106	0.029	2.62323301515571e-98	Epiblast 4	ENSSSCG00000000401
ZNF711	1.38747863285643e-102	0.816332	0.37	0.188	2.69767470586275e-98	Epiblast 4	ZNF711
ENSSSCG00000033601	1.99966924607293e-102	0.621838	0.556	0.33	3.88795691513959e-98	Epiblast 4	ENSSSCG00000033601
ITGA2B	2.44629020096243e-102	0.599024	0.748	0.511	4.75632203773125e-98	Epiblast 4	ITGA2B
RPS12	2.59906709588011e-102	-0.124259	1	1	5.0533661545197e-98	Epiblast 4	RPS12
CDCA7	2.87877283464687e-102	0.668891	0.598	0.379	5.59719802240391e-98	Epiblast 4	CDCA7
SGK1	2.90083531721356e-102	-3.2911	0.063	0.243	5.64009410725833e-98	Epiblast 4	SGK1
SALL3	2.96376273012208e-102	0.642785	0.432	0.227	5.76244387617636e-98	Epiblast 4	SALL3
ATP1B1	3.32241361329634e-102	0.521752	0.615	0.383	6.45976878833207e-98	Epiblast 4	ATP1B1
ENSSSCG00000036499	3.91561268857835e-102	1.31576	0.129	0.04	7.61312575040289e-98	Epiblast 4	ENSSSCG00000036499
GPSM2	4.87882859664046e-102	0.802422	0.346	0.171	9.48590644044804e-98	Epiblast 4	GPSM2
TUT4	5.10673893161371e-102	0.605882	0.658	0.416	9.92903250473654e-98	Epiblast 4	TUT4
COX6B2	7.89568126858454e-102	0.664483	0.457	0.248	1.53515730905089e-97	Epiblast 4	COX6B2
TRIM59	9.31341613827165e-102	0.766853	0.421	0.226	1.81080749976416e-97	Epiblast 4	TRIM59
FAM155B	1.32916809496504e-101	1.78834	0.103	0.028	2.58430152704054e-97	Epiblast 4	FAM155B
USP22	1.49050217654191e-101	0.537118	0.784	0.556	2.89798338185043e-97	Epiblast 4	USP22
NFYB	1.59063554202549e-101	0.582114	0.724	0.507	3.09267268436016e-97	Epiblast 4	NFYB
VIPR2	1.89602211525605e-101	2.53895	0.05	0.008	3.68643579869234e-97	Epiblast 4	VIPR2
ARHGAP29	2.14864771590287e-101	-2.13154	0.306	0.449	4.17761575402995e-97	Epiblast 4	ARHGAP29
PUM2	2.16277626311864e-101	0.61159	0.673	0.451	4.20508588838158e-97	Epiblast 4	PUM2
ANKRD11	3.06178100210091e-101	0.603797	0.72	0.485	5.95302080238479e-97	Epiblast 4	ANKRD11
TCF7L2	3.18947354331151e-101	0.655875	0.575	0.349	6.20129341026057e-97	Epiblast 4	TCF7L2
MACIR	3.59805136715182e-101	1.02833	0.22	0.09	6.99569127315329e-97	Epiblast 4	MACIR
SAMD12	4.33175743033797e-101	0.848175	0.271	0.12	8.42223597180612e-97	Epiblast 4	SAMD12
RBBP6	5.39225135926814e-101	0.526652	0.847	0.653	1.0484154317825e-96	Epiblast 4	RBBP6
AVL9	5.47616905479239e-101	0.796205	0.371	0.189	1.06473154932328e-96	Epiblast 4	AVL9
HUWE1	6.73664301306182e-101	0.498773	0.886	0.698	1.30980550102961e-96	Epiblast 4	HUWE1
PLD2	7.2415060104779e-101	0.972138	0.228	0.095	1.40796601361722e-96	Epiblast 4	PLD2
ZDHHC2	9.38749693944388e-101	1.02102	0.186	0.07	1.82521102993607e-96	Epiblast 4	ZDHHC2
KLHL14	9.52917397621212e-101	1.20884	0.114	0.033	1.85275729619492e-96	Epiblast 4	KLHL14
CCDC112	1.12269460437084e-100	0.790046	0.368	0.187	2.18285511927822e-96	Epiblast 4	CCDC112
C9orf72	1.19477369795876e-100	0.827686	0.31	0.147	2.32299850094121e-96	Epiblast 4	C9orf72
BMF	1.5322347548295e-100	0.767674	0.352	0.175	2.97912403381499e-96	Epiblast 4	BMF
REC8	1.78413377772326e-100	0.693887	0.408	0.213	3.46889130402734e-96	Epiblast 4	REC8
HMGCS1	2.03605598421163e-100	0.390494	0.908	0.752	3.95870365010267e-96	Epiblast 4	HMGCS1
ENSSSCG00000014242	2.34640128084435e-100	0.846189	0.326	0.158	4.56210801034567e-96	Epiblast 4	ENSSSCG00000014242
EGFLAM	2.56440560046938e-100	-2.49691	0.125	0.305	4.98597380899261e-96	Epiblast 4	EGFLAM
CASP6	2.88109959247027e-100	0.501116	0.805	0.596	5.60172193763994e-96	Epiblast 4	CASP6
NRIP3	3.01051571548158e-100	1.76045	0.092	0.023	5.85334570561083e-96	Epiblast 4	NRIP3
MATK	3.12183804374924e-100	1.25025	0.166	0.059	6.06978970846165e-96	Epiblast 4	MATK
SLC4A1AP	3.96552212653287e-100	0.580899	0.684	0.445	7.71016467061785e-96	Epiblast 4	SLC4A1AP
LITAF	3.99816440148936e-100	0.370147	0.811	0.611	7.77363104581575e-96	Epiblast 4	LITAF
ENSSSCG00000009926	4.86374420970504e-100	0.633103	0.572	0.343	9.45657786692951e-96	Epiblast 4	ENSSSCG00000009926
CNOT6	5.12326024822164e-100	0.610546	0.654	0.421	9.96115490061733e-96	Epiblast 4	CNOT6
SOCS1	7.03966433930203e-100	-2.1277	0.339	0.468	1.36872193749049e-95	Epiblast 4	SOCS1
PWWP3A	8.05619834819314e-100	0.614082	0.593	0.361	1.56636664483919e-95	Epiblast 4	PWWP3A
PPP4R3B	8.09210835573739e-100	0.542369	0.77	0.56	1.57334862760602e-95	Epiblast 4	PPP4R3B
RNF44	9.11527054895907e-100	0.66314	0.491	0.277	1.77228205283411e-95	Epiblast 4	RNF44
ADNP2	1.24085162323882e-99	0.719117	0.492	0.283	2.41258781106324e-95	Epiblast 4	ADNP2
CLEC11A	1.42712656766783e-99	1.12494	0.228	0.096	2.77476218551656e-95	Epiblast 4	CLEC11A
MSH6	1.46459202960444e-99	0.411817	0.942	0.813	2.84760628315992e-95	Epiblast 4	MSH6
ZNF555	1.67561728871213e-99	1.1438	0.181	0.068	3.257902694443e-95	Epiblast 4	ZNF555
LIMK1	1.93037707864582e-99	0.797576	0.328	0.159	3.75323215401106e-95	Epiblast 4	LIMK1
CHRD	2.14154456346132e-99	-0.331493	0.169	0.06	4.16380509473785e-95	Epiblast 4	CHRD
SORCS1	2.31735348231001e-99	2.12389	0.078	0.018	4.50563037565535e-95	Epiblast 4	SORCS1
DNMT1	2.43518796629345e-99	0.378687	0.961	0.85	4.73473596286436e-95	Epiblast 4	DNMT1
MSANTD3-TMEFF1	3.06596986106499e-99	0.631287	0.577	0.348	5.96116520086866e-95	Epiblast 4	MSANTD3-TMEFF1
ENSSSCG00000014331	3.39856489028595e-99	0.634915	0.542	0.319	6.60782971618298e-95	Epiblast 4	ENSSSCG00000014331
FGF12	4.11196022758761e-99	1.04307	0.198	0.077	7.99488427049859e-95	Epiblast 4	FGF12
ARID4B	4.36236879032277e-99	0.456913	0.894	0.734	8.48175363902457e-95	Epiblast 4	ARID4B
JADE2	4.4402486799517e-99	1.13245	0.16	0.056	8.6331755084301e-95	Epiblast 4	JADE2
CPSF2	5.34418145553141e-99	0.563669	0.732	0.507	1.03906920039897e-94	Epiblast 4	CPSF2
SLC35F1	8.3107159494095e-99	1.33933	0.26	0.119	1.61585250204369e-94	Epiblast 4	SLC35F1
METTL14	1.00211206313508e-98	0.67966	0.43	0.231	1.94840648435354e-94	Epiblast 4	METTL14
C2orf76	1.07697181054589e-98	0.702443	0.493	0.286	2.09395629124437e-94	Epiblast 4	C2orf76
MEX3B	1.08375081844069e-98	0.996763	0.232	0.099	2.10713671629423e-94	Epiblast 4	MEX3B
EHMT1	1.10253402660173e-98	0.453813	0.875	0.682	2.14365690792175e-94	Epiblast 4	EHMT1
ENDOV	1.32290426533892e-98	0.715393	0.321	0.154	2.57212276309846e-94	Epiblast 4	ENDOV
RIMS4	1.52556278357728e-98	1.33251	0.141	0.046	2.9661517201093e-94	Epiblast 4	RIMS4
TDRD3	1.62376030732113e-98	0.658425	0.515	0.301	3.15707716552446e-94	Epiblast 4	TDRD3
MBD4	1.6344179025997e-98	0.632153	0.52	0.301	3.1777987280246e-94	Epiblast 4	MBD4
NAA35	1.86795700935911e-98	0.628813	0.652	0.425	3.63186881329691e-94	Epiblast 4	NAA35
ENSSSCG00000000399	1.94026111933186e-98	0.639099	0.495	0.281	3.77244969431694e-94	Epiblast 4	ENSSSCG00000000399
CARMIL2	2.48289494303182e-98	1.15553	0.171	0.062	4.82749263773677e-94	Epiblast 4	CARMIL2
UNC5A	3.23807591004289e-98	1.33652	0.131	0.042	6.29579099189639e-94	Epiblast 4	UNC5A
SETD5	3.24706020308833e-98	0.555101	0.785	0.563	6.31325915286464e-94	Epiblast 4	SETD5
ZC3H14	4.72951164084401e-98	0.487774	0.833	0.64	9.19558948329301e-94	Epiblast 4	ZC3H14
DNAJC6	7.68210548295669e-98	1.69928	0.091	0.023	1.49363176905127e-93	Epiblast 4	DNAJC6
YPEL1	9.76794311104624e-98	0.605151	0.533	0.307	1.89918117908072e-93	Epiblast 4	YPEL1
SEZ6L2	9.94952802404969e-98	0.757451	0.32	0.153	1.93448673371598e-93	Epiblast 4	SEZ6L2
KPNA6	1.03628416055879e-97	0.602133	0.648	0.423	2.01484729337445e-93	Epiblast 4	KPNA6
ACTR2	1.14282875246706e-97	0.430688	0.878	0.712	2.22200194342171e-93	Epiblast 4	ACTR2
ZNF518A	1.27523976501033e-97	0.717337	0.441	0.244	2.47944867510958e-93	Epiblast 4	ZNF518A
ALS2	1.27925583195549e-97	0.917406	0.257	0.114	2.48725711407105e-93	Epiblast 4	ALS2
DENND11	1.4877695143996e-97	1.11231	0.157	0.055	2.89267026684715e-93	Epiblast 4	DENND11
HTATSF1	2.05802769009893e-97	0.441904	0.901	0.72	4.00142323785935e-93	Epiblast 4	HTATSF1
MDK	2.39746839341907e-97	-0.385474	1	0.984	4.6613977973247e-93	Epiblast 4	MDK
KIF3A	2.42608006801493e-97	0.611564	0.647	0.419	4.71702747624142e-93	Epiblast 4	KIF3A
FAM184A	2.80008386901205e-97	0.849681	0.252	0.11	5.44420306652012e-93	Epiblast 4	FAM184A
SPAST	3.00657305495375e-97	0.671937	0.501	0.292	5.84567999074659e-93	Epiblast 4	SPAST
NOTCH1	3.01938196126347e-97	0.501944	0.328	0.155	5.87058434728457e-93	Epiblast 4	NOTCH1
USP48	3.38927386745202e-97	0.578378	0.685	0.456	6.58976518048696e-93	Epiblast 4	USP48
DICER1	3.71745234934892e-97	0.495173	0.869	0.677	7.2278426028391e-93	Epiblast 4	DICER1
FUS	4.83906709839863e-97	0.3134	0.992	0.958	9.40859815941646e-93	Epiblast 4	FUS
ENSSSCG00000039774	5.43397717523437e-97	0.791458	0.299	0.141	1.05652818218082e-92	Epiblast 4	ENSSSCG00000039774
MRE11	6.13834102905764e-97	0.618789	0.519	0.303	1.19347764627968e-92	Epiblast 4	MRE11
CTTNBP2NL	6.75673318679552e-97	0.804409	0.352	0.178	1.31371163350865e-92	Epiblast 4	CTTNBP2NL
MEX3D	7.00124897443088e-97	0.470609	0.851	0.672	1.3612528380986e-92	Epiblast 4	MEX3D
PDP1	7.92410898047425e-97	0.874485	0.307	0.148	1.54068450907361e-92	Epiblast 4	PDP1
RARS1	8.73007025772025e-97	0.42695	0.902	0.76	1.69738756020855e-92	Epiblast 4	RARS1
MORC2	8.96159435298744e-97	0.691595	0.488	0.279	1.74240279005135e-92	Epiblast 4	MORC2
PAPOLG	1.52957434216899e-96	0.647147	0.484	0.276	2.97395139347916e-92	Epiblast 4	PAPOLG
B4GALNT4	1.53129159127654e-96	0.722724	0.358	0.18	2.97729024091897e-92	Epiblast 4	B4GALNT4
SMC2	1.60697939778567e-96	0.392452	0.935	0.828	3.12445004311469e-92	Epiblast 4	SMC2
SCN9A	1.81401268884297e-96	1.13462	0.172	0.064	3.52698487091739e-92	Epiblast 4	SCN9A
CMTR1	1.97169819145703e-96	0.53646	0.741	0.511	3.83357279364991e-92	Epiblast 4	CMTR1
CEP57	2.61207640544267e-96	0.502866	0.818	0.622	5.07866015510217e-92	Epiblast 4	CEP57
CALCOCO2	2.63768436649894e-96	0.610939	0.667	0.442	5.12844971378389e-92	Epiblast 4	CALCOCO2
L3MBTL2	2.89908327734902e-96	0.537072	0.758	0.521	5.63668761614969e-92	Epiblast 4	L3MBTL2
PNRC2	3.20577710934213e-96	0.485463	0.856	0.674	6.23299243369391e-92	Epiblast 4	PNRC2
GNAQ	3.69807899391681e-96	0.647968	0.538	0.322	7.19017498787246e-92	Epiblast 4	GNAQ
FRS2	4.14760458417344e-96	0.693033	0.404	0.213	8.06418759300842e-92	Epiblast 4	FRS2
NPTXR	4.26493471502894e-96	1.04721	0.209	0.085	8.29231256643078e-92	Epiblast 4	NPTXR
AVP	5.31272454884071e-96	0.734331	0.233	0.098	1.0329530340311e-91	Epiblast 4	AVP
CHD6	5.95176030039646e-96	0.64501	0.651	0.427	1.15720075520608e-91	Epiblast 4	CHD6
CLIC5	7.11839218559015e-96	2.12995	0.051	0.009	1.38402899264429e-91	Epiblast 4	CLIC5
GTDC1	1.07010213860534e-95	1.04152	0.267	0.123	2.08059958809035e-91	Epiblast 4	GTDC1
ALDH4A1	1.09623515852693e-95	0.871356	0.255	0.113	2.1314100187239e-91	Epiblast 4	ALDH4A1
OTUD4	1.14876695059905e-95	0.609381	0.621	0.397	2.23354758204973e-91	Epiblast 4	OTUD4
EDRF1	1.26489471364779e-95	0.64623	0.513	0.298	2.4593347917454e-91	Epiblast 4	EDRF1
AKAP11	1.42311574067775e-95	0.770468	0.378	0.198	2.76696393459975e-91	Epiblast 4	AKAP11
RTF1	1.51441076210883e-95	0.380719	0.949	0.822	2.94446884476819e-91	Epiblast 4	RTF1
TDRP	1.84931987881761e-95	0.739595	0.384	0.202	3.59563264038508e-91	Epiblast 4	TDRP
RBM26	2.08127226243405e-95	0.507638	0.817	0.621	4.04661765985052e-91	Epiblast 4	RBM26
C16orf72	2.82346140874014e-95	0.613348	0.607	0.382	5.48965601701346e-91	Epiblast 4	C16orf72
LHFPL2	2.86017315833353e-95	-1.69153	0.27	0.431	5.56103467174789e-91	Epiblast 4	LHFPL2
PLP1	3.19945226307556e-95	3.95788	0.032	0.004	6.22069503509782e-91	Epiblast 4	PLP1
PANK3	3.23866724862391e-95	0.569572	0.731	0.53	6.29694073149946e-91	Epiblast 4	PANK3
GGA2	3.90980589242829e-95	0.564418	0.677	0.441	7.60183559664833e-91	Epiblast 4	GGA2
ZDHHC21	3.96096156019564e-95	0.764527	0.387	0.206	7.70129756148838e-91	Epiblast 4	ZDHHC21
FAM155A	4.4478962090554e-95	1.56603	0.102	0.029	8.64804459926642e-91	Epiblast 4	FAM155A
SLC3A2	4.68306421644267e-95	0.449405	0.726	0.497	9.10528175602949e-91	Epiblast 4	SLC3A2
TAB2	5.32798360500859e-95	0.616637	0.619	0.395	1.03591985232182e-90	Epiblast 4	TAB2
DCAF1	6.96310792858089e-95	0.625895	0.602	0.377	1.35383707455398e-90	Epiblast 4	DCAF1
SLC16A1	7.2842291489947e-95	0.409061	0.887	0.74	1.41627267343904e-90	Epiblast 4	SLC16A1
HERC2	1.00232067368626e-94	0.634978	0.573	0.352	1.94881208584819e-90	Epiblast 4	HERC2
FOXO6	1.03812866412663e-94	1.17817	0.142	0.048	2.01843356166141e-90	Epiblast 4	FOXO6
FYN	1.04683575244798e-94	0.710182	0.396	0.21	2.03536275348461e-90	Epiblast 4	FYN
TAGLN3	1.05152838054268e-94	2.05831	0.191	0.079	2.04448663028912e-90	Epiblast 4	TAGLN3
ZNF451	1.3184727273641e-94	0.599858	0.596	0.368	2.56350652381402e-90	Epiblast 4	ZNF451
ARHGEF19	1.57386000582151e-94	1.04555	0.193	0.076	3.06005600931877e-90	Epiblast 4	ARHGEF19
IFT122	1.77774622423562e-94	0.827252	0.305	0.147	3.45647198378132e-90	Epiblast 4	IFT122
CNOT10	1.95334702421498e-94	0.562076	0.656	0.426	3.7978926191812e-90	Epiblast 4	CNOT10
FAM131B	1.98640635081533e-94	1.87097	0.076	0.018	3.86216986789025e-90	Epiblast 4	FAM131B
RPL15	2.27420706539163e-94	-0.105433	1	1	4.42174079724094e-90	Epiblast 4	RPL15
FRAS1	2.78797317786536e-94	0.688864	0.331	0.162	5.42065624972362e-90	Epiblast 4	FRAS1
RIC3	2.79520724236616e-94	1.12563	0.162	0.059	5.43472144133253e-90	Epiblast 4	RIC3
SNX14	3.08124566971891e-94	0.613828	0.588	0.365	5.99086595563449e-90	Epiblast 4	SNX14
MARCKSL1	3.3183926746537e-94	0.56186	0.519	0.296	6.45195087732918e-90	Epiblast 4	MARCKSL1
TBC1D31	3.33724697585614e-94	0.658944	0.49	0.281	6.48860929515709e-90	Epiblast 4	TBC1D31
LRP6	3.48351530400566e-94	0.658782	0.473	0.27	6.7729988055782e-90	Epiblast 4	LRP6
SLC1A6	3.65061765350663e-94	1.02607	0.209	0.086	7.09789590371295e-90	Epiblast 4	SLC1A6
ENSSSCG00000038825	3.77832891212319e-94	1.0717	0.162	0.059	7.34620490384112e-90	Epiblast 4	ENSSSCG00000038825
SLTM	4.06369309420148e-94	0.49162	0.83	0.643	7.90103848305593e-90	Epiblast 4	SLTM
AHI1	4.09454677549082e-94	0.707513	0.492	0.287	7.9610272955868e-90	Epiblast 4	AHI1
PHACTR1	4.38612973383664e-94	1.10373	0.199	0.081	8.52795204149858e-90	Epiblast 4	PHACTR1
XRN2	4.88969836696673e-94	0.396781	0.925	0.791	9.50704053489341e-90	Epiblast 4	XRN2
ENSSSCG00000000887	5.38412174425213e-94	0.559694	0.646	0.41	1.04683479073494e-89	Epiblast 4	ENSSSCG00000000887
CDC73	5.98630011912779e-94	0.596336	0.568	0.343	1.16391633216202e-89	Epiblast 4	CDC73
ZNF280C	6.28885882116078e-94	0.883304	0.278	0.13	1.22274282059829e-89	Epiblast 4	ZNF280C
RNF115	7.15733538610239e-94	0.54831	0.727	0.503	1.39160071911989e-89	Epiblast 4	RNF115
SLC9A3R1	7.49033488675756e-94	-1.30808	0.761	0.754	1.45634581203227e-89	Epiblast 4	SLC9A3R1
TMC7	7.97960018315271e-94	0.853572	0.261	0.118	1.55147366361038e-89	Epiblast 4	TMC7
CBX1	8.33589198432111e-94	0.50156	0.845	0.633	1.62074747851155e-89	Epiblast 4	CBX1
TMEM164	9.97115091495564e-94	0.915531	0.247	0.109	1.93869087239483e-89	Epiblast 4	TMEM164
SSR2	1.07860561209099e-93	-0.284955	0.995	0.994	2.0971328915885e-89	Epiblast 4	SSR2
ENSSSCG00000039545	1.11242248470049e-93	1.07731	0.187	0.073	2.16288303700317e-89	Epiblast 4	ENSSSCG00000039545
ATL2	1.11296085276221e-93	0.585148	0.643	0.417	2.16392978602556e-89	Epiblast 4	ATL2
BRD3	1.15457285284605e-93	0.523967	0.842	0.638	2.24483599778858e-89	Epiblast 4	BRD3
MLLT10	1.20740702381048e-93	0.593524	0.675	0.449	2.34756147639472e-89	Epiblast 4	MLLT10
ENSSSCG00000013935	1.39115143577776e-93	1.43637	0.101	0.028	2.70481573658269e-89	Epiblast 4	ENSSSCG00000013935
CXorf38	1.72883618005915e-93	0.706685	0.399	0.213	3.36137618488901e-89	Epiblast 4	CXorf38
ADAMTS1	1.89404907305507e-93	-2.94715	0.146	0.316	3.68259961274097e-89	Epiblast 4	ADAMTS1
ENSSSCG00000011272	2.42833197556161e-93	-0.194987	1	1	4.72140586008445e-89	Epiblast 4	ENSSSCG00000011272
EEF2	2.733372608182e-93	0.221612	1	0.997	5.31449636208827e-89	Epiblast 4	EEF2
GOLGB1	2.95256408110515e-93	0.51777	0.839	0.638	5.74067034289274e-89	Epiblast 4	GOLGB1
MFF	3.52133566846611e-93	0.548465	0.725	0.518	6.84653294019865e-89	Epiblast 4	MFF
ARG2	4.35308224777985e-93	0.496264	0.762	0.518	8.46369781435837e-89	Epiblast 4	ARG2
ARPC1A	4.38952389880239e-93	-0.467845	0.894	0.899	8.53455131644149e-89	Epiblast 4	ARPC1A
RYBP	5.50974907850905e-93	0.500219	0.834	0.639	1.07126051333451e-88	Epiblast 4	RYBP
SRSF6	5.73392539463757e-93	0.429485	0.919	0.801	1.11484711447938e-88	Epiblast 4	SRSF6
BICRAL	7.11026799146292e-93	0.978339	0.225	0.096	1.38244940558013e-88	Epiblast 4	BICRAL
FAM151B	7.52334498843701e-93	0.721472	0.415	0.227	1.46276396610181e-88	Epiblast 4	FAM151B
TMEM150C	7.8689354843682e-93	1.22491	0.144	0.05	1.52995712622571e-88	Epiblast 4	TMEM150C
USP2	8.2890106046023e-93	0.741381	0.299	0.142	1.61163233185282e-88	Epiblast 4	USP2
PREX2	9.53539452618231e-93	1.21131	0.202	0.083	1.85396675772563e-88	Epiblast 4	PREX2
RNF145	9.60183690098425e-93	0.63318	0.507	0.296	1.86688514865837e-88	Epiblast 4	RNF145
MTMR7	1.4412134969925e-92	0.835536	0.237	0.103	2.80215140220251e-88	Epiblast 4	MTMR7
SHC1	1.50881401776149e-92	0.553493	0.606	0.383	2.93358709473366e-88	Epiblast 4	SHC1
MMP17	1.55794664305787e-92	1.87632	0.073	0.017	3.02911565809742e-88	Epiblast 4	MMP17
IKZF2	1.71226377810875e-92	0.848967	0.241	0.105	3.32915446377684e-88	Epiblast 4	IKZF2
CDK12	2.04724180393177e-92	0.513501	0.766	0.545	3.98045223938454e-88	Epiblast 4	CDK12
CEP72	2.47386856702999e-92	0.711255	0.387	0.205	4.80994265487641e-88	Epiblast 4	CEP72
HOXB6	2.65650661225885e-92	-3.79161	0.02	0.177	5.16504580621488e-88	Epiblast 4	HOXB6
GIGYF2	2.65765311192972e-92	0.596986	0.627	0.402	5.16727494552496e-88	Epiblast 4	GIGYF2
PTPRK	4.03916744304717e-92	0.569381	0.529	0.312	7.85335325951661e-88	Epiblast 4	PTPRK
EML5	4.70971483875485e-92	1.53376	0.092	0.025	9.15709856099106e-88	Epiblast 4	EML5
DCBLD2	5.1433531596204e-92	0.542976	0.658	0.42	1.00002215482499e-87	Epiblast 4	DCBLD2
RPL26	5.98528234252523e-92	-0.15541	1	1	1.16371844585718e-87	Epiblast 4	RPL26
SETX	6.07408028119382e-92	0.604303	0.561	0.341	1.18098342907251e-87	Epiblast 4	SETX
ENSSSCG00000038364	6.42209330642182e-92	-0.487688	0.885	0.892	1.24864760156759e-87	Epiblast 4	ENSSSCG00000038364
PAK3	6.88718116447887e-92	0.700702	0.37	0.193	1.33907463380963e-87	Epiblast 4	PAK3
PXYLP1	7.36230130113972e-92	1.06911	0.184	0.072	1.4314522419806e-87	Epiblast 4	PXYLP1
HID1	7.37177431567625e-92	1.28675	0.123	0.039	1.43329408019693e-87	Epiblast 4	HID1
CNIH4	8.05806143395555e-92	0.446519	0.862	0.7	1.56672888460398e-87	Epiblast 4	CNIH4
SPRED1	9.02889342651305e-92	0.62863	0.567	0.352	1.75548774891693e-87	Epiblast 4	SPRED1
DCUN1D4	9.10851234601391e-92	0.548208	0.603	0.372	1.77096805543548e-87	Epiblast 4	DCUN1D4
MGAT5B	9.24964579674324e-92	1.32703	0.126	0.041	1.79840863226079e-87	Epiblast 4	MGAT5B
BCL11A	1.68606633961974e-91	1.3118	0.111	0.033	3.27821878412266e-87	Epiblast 4	BCL11A
KDM4A	1.82945879999214e-91	0.755069	0.396	0.215	3.55701674482472e-87	Epiblast 4	KDM4A
USP33	1.98963082795404e-91	0.617464	0.469	0.266	3.86843921879104e-87	Epiblast 4	USP33
PPM1D	2.051179903103e-91	0.591171	0.48	0.273	3.98810908560317e-87	Epiblast 4	PPM1D
CDC14A	2.83691081486152e-91	0.854765	0.248	0.111	5.51580569733525e-87	Epiblast 4	CDC14A
KDR	2.9213629134953e-91	-3.69748	0.038	0.2	5.68000591270891e-87	Epiblast 4	KDR
ENSSSCG00000035908	3.27964149173775e-91	0.330819	0.965	0.859	6.3766069523857e-87	Epiblast 4	ENSSSCG00000035908
ENSSSCG00000000298	3.78814168756039e-91	0.254738	0.598	0.351	7.36528388312367e-87	Epiblast 4	ENSSSCG00000000298
MAGEF1	4.94849871849525e-91	0.549597	0.666	0.437	9.62136605837031e-87	Epiblast 4	MAGEF1
RMC1	5.35758777388278e-91	1.15258	0.171	0.065	1.04167579087603e-86	Epiblast 4	RMC1
CELF1	5.52584247428919e-91	0.598608	0.543	0.328	1.07438955227605e-86	Epiblast 4	CELF1
ASPDH	6.21322550345154e-91	-1.37966	0.498	0.593	1.20803743463608e-86	Epiblast 4	ASPDH
ABCA5	7.02817606542572e-91	1.01728	0.192	0.077	1.36648827240072e-86	Epiblast 4	ABCA5
HDGFL2	8.04847066165613e-91	0.695565	0.397	0.214	1.5648641507458e-86	Epiblast 4	HDGFL2
TP53BP1	8.83741469645469e-91	0.573568	0.636	0.407	1.71825853943169e-86	Epiblast 4	TP53BP1
CCDC47	9.91709700530014e-91	0.602431	0.551	0.337	1.92818117074051e-86	Epiblast 4	CCDC47
FOSL2	1.1563012324435e-90	-3.96121	0.024	0.18	2.24819648623989e-86	Epiblast 4	FOSL2
EMP1	1.17424018814222e-90	-3.92854	0.035	0.194	2.28307519780491e-86	Epiblast 4	EMP1
WASF3	1.3488627277282e-90	0.70543	0.361	0.187	2.62259380152193e-86	Epiblast 4	WASF3
ABRAXAS1	1.43051605328363e-90	0.653991	0.477	0.278	2.78135236239936e-86	Epiblast 4	ABRAXAS1
CCDC88A	1.44024979897521e-90	0.522621	0.733	0.493	2.80027768414751e-86	Epiblast 4	CCDC88A
TDRD10	1.50369876399069e-90	0.692664	0.354	0.181	2.92364150682709e-86	Epiblast 4	TDRD10
MAPK6	1.53378794364242e-90	0.466955	0.845	0.663	2.98214389882395e-86	Epiblast 4	MAPK6
CENPJ	1.81345840608871e-90	0.584527	0.6	0.376	3.52590717895829e-86	Epiblast 4	CENPJ
BRD8	1.90176067011702e-90	0.605373	0.566	0.348	3.69759327090852e-86	Epiblast 4	BRD8
NLK	1.97736952689138e-90	0.595936	0.444	0.247	3.84459957113491e-86	Epiblast 4	NLK
ZSCAN10	2.07555333040244e-90	2.11284	0.057	0.011	4.03549834030147e-86	Epiblast 4	ZSCAN10
RAMP3	2.42259756237964e-90	1.59638	0.104	0.03	4.71025644053473e-86	Epiblast 4	RAMP3
TOP1	2.49832057072593e-90	0.316129	0.975	0.915	4.85748468566243e-86	Epiblast 4	TOP1
DCUN1D2	2.59944377075639e-90	0.992445	0.205	0.085	5.05409852348165e-86	Epiblast 4	DCUN1D2
TWNK	2.61158882246918e-90	0.576598	0.58	0.355	5.07771214752682e-86	Epiblast 4	TWNK
NOVA1	2.63598513096102e-90	0.852699	0.362	0.192	5.1251458901275e-86	Epiblast 4	NOVA1
PYGM	2.93698328999824e-90	0.597091	0.594	0.375	5.71037661074357e-86	Epiblast 4	PYGM
ENSSSCG00000016219	4.12862342563959e-90	1.33565	0.132	0.044	8.02728252647105e-86	Epiblast 4	ENSSSCG00000016219
HNRNPA0	4.20547098700423e-90	0.319664	0.971	0.886	8.17669724003232e-86	Epiblast 4	HNRNPA0
FAM171A2	4.87067315577217e-90	1.02318	0.225	0.098	9.47004981676783e-86	Epiblast 4	FAM171A2
GIGYF1	5.04828532218232e-90	0.651674	0.394	0.211	9.81538115191908e-86	Epiblast 4	GIGYF1
EDIL3	5.18062518816347e-90	-4.09164	0.022	0.177	1.00726895533462e-85	Epiblast 4	EDIL3
CEP97	5.61290275592582e-90	0.752921	0.34	0.174	1.09131668283466e-85	Epiblast 4	CEP97
YWHAB	5.70279173294554e-90	0.229766	0.998	0.987	1.1087937966366e-85	Epiblast 4	YWHAB
CREG2	6.82229122387972e-90	2.27542	0.053	0.01	1.32645808265893e-85	Epiblast 4	CREG2
PGBD5	7.35695836117753e-90	1.11835	0.182	0.071	1.43041341416375e-85	Epiblast 4	PGBD5
JMY	7.37186410758704e-90	0.799363	0.326	0.164	1.43331153843815e-85	Epiblast 4	JMY
FUBP1	8.31246432217403e-90	0.386549	0.925	0.787	1.6161924381603e-85	Epiblast 4	FUBP1
REXO2	8.39561377833976e-90	-0.954816	0.717	0.751	1.6323591869226e-85	Epiblast 4	REXO2
ANKIB1	8.55373404661415e-90	0.530416	0.664	0.437	1.66310251068319e-85	Epiblast 4	ANKIB1
TFCP2	1.02833551047994e-89	0.661508	0.447	0.253	1.99939273302615e-85	Epiblast 4	TFCP2
ACP5	1.10466695875429e-89	1.55945	0.09	0.024	2.14780396790597e-85	Epiblast 4	ACP5
PTGS1	1.19303970403008e-89	-4.07329	0.031	0.187	2.31962709654569e-85	Epiblast 4	PTGS1
SNRPF	1.20306519479347e-89	0.254246	0.995	0.982	2.33911965823694e-85	Epiblast 4	SNRPF
KIAA1549	1.2447581195872e-89	0.757165	0.307	0.15	2.42018321191339e-85	Epiblast 4	KIAA1549
ARHGAP21	1.2505282423242e-89	0.610451	0.491	0.288	2.43140206155095e-85	Epiblast 4	ARHGAP21
SEPHS1	1.31956855752714e-89	0.458758	0.849	0.655	2.56563714640003e-85	Epiblast 4	SEPHS1
ADAM8	1.33948262224442e-89	1.02526	0.167	0.063	2.60435606242982e-85	Epiblast 4	ADAM8
UNG	1.92254470610207e-89	0.522956	0.694	0.47	3.73800367207426e-85	Epiblast 4	UNG
MTMR12	2.50385953575498e-89	0.736112	0.331	0.167	4.8682540953684e-85	Epiblast 4	MTMR12
GRSF1	3.15947864965949e-89	0.297899	0.858	0.664	6.14297433853295e-85	Epiblast 4	GRSF1
CTR9	3.47828411444046e-89	0.604511	0.582	0.366	6.76282780370659e-85	Epiblast 4	CTR9
AGO4	3.54829770274499e-89	0.66171	0.427	0.237	6.89895522344708e-85	Epiblast 4	AGO4
DPEP1	3.54887678819327e-89	0.77826	0.212	0.088	6.90008113928418e-85	Epiblast 4	DPEP1
KDSR	3.66650998122297e-89	0.532129	0.522	0.306	7.12879535649183e-85	Epiblast 4	KDSR
GLMN	3.92440457081294e-89	0.636749	0.457	0.261	7.6302198070316e-85	Epiblast 4	GLMN
DLG4	4.08016759295484e-89	1.30897	0.145	0.051	7.93306985098209e-85	Epiblast 4	DLG4
SRRT	4.39508531042145e-89	0.406833	0.897	0.724	8.54536436905243e-85	Epiblast 4	SRRT
CCNI	4.53100091925677e-89	0.477271	0.925	0.762	8.80962508731094e-85	Epiblast 4	CCNI
PCNP	4.58079400283176e-89	0.458262	0.845	0.692	8.90643777970578e-85	Epiblast 4	PCNP
SART3	4.99301614230808e-89	0.552206	0.64	0.414	9.70792128548961e-85	Epiblast 4	SART3
WRN	5.11015993032394e-89	0.615578	0.517	0.307	9.93568395252884e-85	Epiblast 4	WRN
UBQLN1	5.12638415065471e-89	0.493518	0.793	0.596	9.96722870411796e-85	Epiblast 4	UBQLN1
GTF2A1	5.15560632860176e-89	0.597665	0.572	0.359	1.00240453847004e-84	Epiblast 4	GTF2A1
ENSSSCG00000038644	5.37588237781583e-89	-3.56725	0.027	0.183	1.04523281071873e-84	Epiblast 4	ENSSSCG00000038644
ENSSSCG00000002963	6.53285728697208e-89	-0.277899	0.993	0.992	1.27018344230598e-84	Epiblast 4	ENSSSCG00000002963
ENSSSCG00000023014	6.73711403985706e-89	2.03526	0.056	0.011	1.30989708276941e-84	Epiblast 4	ENSSSCG00000023014
SLC39A6	6.99982554384181e-89	0.68172	0.406	0.222	1.36097608048916e-84	Epiblast 4	SLC39A6
LRRCC1	8.30097693938646e-89	0.55706	0.693	0.47	1.61395894632491e-84	Epiblast 4	LRRCC1
UNC13B	1.07477446615045e-88	0.818162	0.3	0.147	2.08968399453633e-84	Epiblast 4	UNC13B
P4HA2	1.10994565865381e-88	-1.51986	0.279	0.434	2.15806734412059e-84	Epiblast 4	P4HA2
ENSSSCG00000008451	1.11189887083808e-88	0.593058	0.507	0.299	2.16186497457049e-84	Epiblast 4	ENSSSCG00000008451
E2F3	1.13573422391823e-88	0.53963	0.705	0.474	2.20820805156421e-84	Epiblast 4	E2F3
ENSSSCG00000044471	1.1931931126246e-88	1.63481	0.097	0.028	2.31992536887601e-84	Epiblast 4	ENSSSCG00000044471
TSPAN3	1.45467740650571e-88	0.407634	0.899	0.734	2.82832928146905e-84	Epiblast 4	TSPAN3
ENSSSCG00000024163	1.47240520320747e-88	0.628086	0.492	0.287	2.86279743659629e-84	Epiblast 4	ENSSSCG00000024163
SERINC5	1.55941045325661e-88	0.61632	0.545	0.336	3.03196174426682e-84	Epiblast 4	SERINC5
YEATS2	1.75307995852018e-88	0.596506	0.553	0.337	3.40851336335079e-84	Epiblast 4	YEATS2
TERF1	1.89094359545587e-88	0.430136	0.866	0.694	3.67656163264485e-84	Epiblast 4	TERF1
DDX18	1.93394125365218e-88	0.396828	0.92	0.776	3.76016197947593e-84	Epiblast 4	DDX18
FZD2	1.93806407320248e-88	0.488725	0.635	0.394	3.76817797752758e-84	Epiblast 4	FZD2
COP1	4.86211122167451e-88	0.688087	0.401	0.219	9.45340284830174e-84	Epiblast 4	COP1
GRM4	5.40141283264252e-88	1.26019	0.114	0.035	1.05019669705068e-83	Epiblast 4	GRM4
DHX29	5.5553974993725e-88	0.430096	0.852	0.662	1.080135935803e-83	Epiblast 4	DHX29
RPS6KA2	6.30414624732645e-88	0.978014	0.217	0.094	1.22571515486768e-83	Epiblast 4	RPS6KA2
GOLPH3L	6.56499109616484e-88	0.604016	0.468	0.27	1.27643121882733e-83	Epiblast 4	GOLPH3L
ENSSSCG00000002937	7.08868357826304e-88	0.793806	0.28	0.134	1.37825274812168e-83	Epiblast 4	ENSSSCG00000002937
ENSSSCG00000002953	8.93361345485935e-88	0.292843	0.489	0.269	1.7369624640283e-83	Epiblast 4	ENSSSCG00000002953
SPIDR	1.01047722791884e-87	0.589749	0.49	0.285	1.9646708742426e-83	Epiblast 4	SPIDR
ENSSSCG00000010203	1.1857684093602e-87	0.296241	0.99	0.964	2.30548951831904e-83	Epiblast 4	ENSSSCG00000010203
ENSSSCG00000003903	1.52969523951933e-87	-0.353101	0.988	0.986	2.97418645419744e-83	Epiblast 4	ENSSSCG00000003903
EPHB4	1.80327530883815e-87	0.620288	0.477	0.278	3.50610818297401e-83	Epiblast 4	EPHB4
ENSSSCG00000040253	2.07679024624619e-87	2.4421	0.049	0.009	4.03790327577646e-83	Epiblast 4	ENSSSCG00000040253
RBM12B	2.71467725982777e-87	0.592494	0.536	0.323	5.27814699628312e-83	Epiblast 4	RBM12B
SIPA1L1	3.43001623126365e-87	0.514166	0.626	0.398	6.66898055844592e-83	Epiblast 4	SIPA1L1
ARVCF	3.96395852073468e-87	0.86253	0.269	0.127	7.70712455186444e-83	Epiblast 4	ARVCF
MKNK2	4.16305429481717e-87	0.532104	0.736	0.532	8.09422646541301e-83	Epiblast 4	MKNK2
FBXL5	4.71128786700062e-87	0.591776	0.516	0.311	9.16015699980931e-83	Epiblast 4	FBXL5
B4GALT1	4.79393587662714e-87	-1.58269	0.338	0.469	9.32084952492615e-83	Epiblast 4	B4GALT1
IL27RA	4.88422421717381e-87	0.729874	0.269	0.126	9.49639714545104e-83	Epiblast 4	IL27RA
ZNF84	5.00783907828335e-87	0.999946	0.198	0.082	9.73674151990632e-83	Epiblast 4	ZNF84
EN1	5.91765678652565e-87	4.1813	0.029	0.003	1.15057000900418e-82	Epiblast 4	EN1
MAP6	5.94133246841618e-87	2.3639	0.052	0.01	1.15517327183416e-82	Epiblast 4	MAP6
BEND3	6.48529924179212e-87	0.794123	0.286	0.138	1.26093673158164e-82	Epiblast 4	BEND3
NPDC1	6.68437033934442e-87	0.951935	0.171	0.066	1.29964212507874e-82	Epiblast 4	NPDC1
RBM15	8.04814770734122e-87	0.625065	0.509	0.305	1.56480135873835e-82	Epiblast 4	RBM15
TCF20	8.73841551307024e-87	0.858012	0.257	0.119	1.69901012820625e-82	Epiblast 4	TCF20
CACNA2D1	9.72948488351054e-87	0.748162	0.372	0.2	1.89170374590095e-82	Epiblast 4	CACNA2D1
ENSSSCG00000000365	1.03462610501843e-86	0.507161	0.744	0.528	2.01162353598733e-82	Epiblast 4	ENSSSCG00000000365
CD2AP	1.03693332742548e-86	0.410551	0.825	0.631	2.01610946851337e-82	Epiblast 4	CD2AP
RPL17-C18orf32	1.06438934628361e-86	0.243114	1	0.998	2.06949220597923e-82	Epiblast 4	RPL17-C18orf32
EIF1AX	1.11536495327718e-86	0.332063	0.968	0.902	2.16860407865682e-82	Epiblast 4	EIF1AX
ENSSSCG00000028461	1.18684734735108e-86	0.838113	0.245	0.111	2.30758729745471e-82	Epiblast 4	ENSSSCG00000028461
OARD1	1.29168318696425e-86	0.546139	0.584	0.365	2.51141962041458e-82	Epiblast 4	OARD1
CHD1	1.35293730016099e-86	0.472527	0.895	0.731	2.630515992703e-82	Epiblast 4	CHD1
CAMSAP2	1.40708420818558e-86	0.582755	0.513	0.306	2.73579382597523e-82	Epiblast 4	CAMSAP2
ZNF326	1.5051203362247e-86	0.496954	0.866	0.695	2.92640546972169e-82	Epiblast 4	ZNF326
CNKSR2	1.52697476526512e-86	0.701802	0.279	0.133	2.96889703610498e-82	Epiblast 4	CNKSR2
ATP6V0D2	1.68768537580225e-86	0.701133	0.212	0.089	3.28136667617232e-82	Epiblast 4	ATP6V0D2
DDX23	1.75118284690655e-86	0.474083	0.83	0.64	3.4048248092404e-82	Epiblast 4	DDX23
PHF14	1.80642191835858e-86	0.536523	0.66	0.436	3.51222613586459e-82	Epiblast 4	PHF14
CCDC175	1.84804812259332e-86	1.1379	0.131	0.044	3.59315996475819e-82	Epiblast 4	CCDC175
ZMYND8	1.90133281031171e-86	0.478371	0.882	0.695	3.69676138308905e-82	Epiblast 4	ZMYND8
RSPO1	2.4293809868176e-86	2.0031	0.063	0.014	4.72344545266945e-82	Epiblast 4	RSPO1
SCN8A	2.63592386851435e-86	1.46105	0.103	0.031	5.12502677755245e-82	Epiblast 4	SCN8A
MICAL1	3.13050297896016e-86	0.951105	0.178	0.07	6.08663694199223e-82	Epiblast 4	MICAL1
NOL11	3.13893984014279e-86	0.494822	0.763	0.554	6.10304073118963e-82	Epiblast 4	NOL11
FHL1	3.79073135764968e-86	0.582987	0.513	0.305	7.37031897867828e-82	Epiblast 4	FHL1
MCF2	4.00553987498016e-86	1.5427	0.078	0.02	7.78797117892392e-82	Epiblast 4	MCF2
C9orf85	4.30352697981732e-86	0.750349	0.289	0.14	8.36734750685882e-82	Epiblast 4	C9orf85
LRRC1	4.51613968567226e-86	0.631617	0.307	0.151	8.78073039085258e-82	Epiblast 4	LRRC1
ANKRD17	4.52980476281967e-86	0.512078	0.729	0.506	8.80729940035028e-82	Epiblast 4	ANKRD17
RBM38	4.80959520499565e-86	0.634705	0.397	0.216	9.35129595707304e-82	Epiblast 4	RBM38
NUP205	5.14602963864164e-86	0.571609	0.613	0.397	1.00054254264109e-81	Epiblast 4	NUP205
GNA12	5.17455846484294e-86	0.564042	0.546	0.332	1.00608940231941e-81	Epiblast 4	GNA12
PPP2R5E	5.22310860757063e-86	0.41772	0.883	0.712	1.01552900656996e-81	Epiblast 4	PPP2R5E
ADNP	5.40889292456835e-86	0.492023	0.767	0.545	1.05165105132382e-81	Epiblast 4	ADNP
AZIN1	6.46805693981954e-86	0.481964	0.749	0.533	1.25758431080911e-81	Epiblast 4	AZIN1
ETV4	6.76799529419491e-86	0.565547	0.384	0.205	1.31590132505032e-81	Epiblast 4	ETV4
DMXL2	7.02612114850209e-86	0.771758	0.265	0.124	1.36608873490326e-81	Epiblast 4	DMXL2
RASSF2	8.77500979415109e-86	0.824107	0.232	0.103	1.7061251542768e-81	Epiblast 4	RASSF2
SBNO1	9.11581727288943e-86	0.560456	0.624	0.41	1.77238835236789e-81	Epiblast 4	SBNO1
UBE2E2	1.01452420163563e-85	0.533413	0.633	0.404	1.97253940524016e-81	Epiblast 4	UBE2E2
ENSSSCG00000011068	1.06826428263813e-85	0.426239	0.884	0.721	2.07702624473332e-81	Epiblast 4	ENSSSCG00000011068
COIL	1.18534221979645e-85	0.584802	0.497	0.293	2.30466087795025e-81	Epiblast 4	COIL
LRRC4B	1.43568244271357e-85	1.36659	0.11	0.034	2.79139737336799e-81	Epiblast 4	LRRC4B
MCUR1	1.99808355409035e-85	0.676032	0.49	0.3	3.88487385421786e-81	Epiblast 4	MCUR1
PPIF	2.02802429947481e-85	-1.65138	0.318	0.449	3.94308764546888e-81	Epiblast 4	PPIF
RIC8B	2.09584485067133e-85	0.856825	0.27	0.129	4.07495114316027e-81	Epiblast 4	RIC8B
RBL1	2.22387194977218e-85	0.597891	0.551	0.343	4.32387423194205e-81	Epiblast 4	RBL1
PAPSS1	2.24743605215967e-85	0.550097	0.628	0.409	4.36968991621404e-81	Epiblast 4	PAPSS1
INTU	2.25620656486021e-85	0.774605	0.306	0.153	4.38674242405771e-81	Epiblast 4	INTU
PRRT3	2.78327753002795e-85	1.2163	0.143	0.051	5.41152650163335e-81	Epiblast 4	PRRT3
STAU2	2.99649306441182e-85	0.678822	0.374	0.201	5.8260814651359e-81	Epiblast 4	STAU2
PDZD4	3.19372240406877e-85	1.62722	0.077	0.019	6.20955447023091e-81	Epiblast 4	PDZD4
LRCH1	3.44849719552335e-85	1.30328	0.131	0.045	6.70491309725606e-81	Epiblast 4	LRCH1
CDC42BPA	3.59016797694188e-85	0.52141	0.565	0.347	6.9803635975681e-81	Epiblast 4	CDC42BPA
ENSSSCG00000007789	3.78315434521742e-85	0.658548	0.41	0.226	7.35558699340622e-81	Epiblast 4	ENSSSCG00000007789
ZSWIM5	4.1332555693348e-85	0.814547	0.243	0.11	8.03628880345765e-81	Epiblast 4	ZSWIM5
MCM10	4.20436228882985e-85	0.533155	0.688	0.467	8.17454159817189e-81	Epiblast 4	MCM10
ENSSSCG00000002720	4.3992751163378e-85	2.33954	0.054	0.011	8.55351060869558e-81	Epiblast 4	ENSSSCG00000002720
S100A4	4.47571247658664e-85	0.642279	0.226	0.099	8.7021277682274e-81	Epiblast 4	S100A4
DYNC2H1	4.71432288551063e-85	0.56421	0.581	0.367	9.16605798629832e-81	Epiblast 4	DYNC2H1
ONECUT2	4.87591581613337e-85	1.51688	0.119	0.039	9.4802431213081e-81	Epiblast 4	ONECUT2
KDM2B	5.91263373527871e-85	0.673481	0.444	0.255	1.14959337715024e-80	Epiblast 4	KDM2B
NIPA1	6.03536120971521e-85	0.859775	0.269	0.129	1.17345528000493e-80	Epiblast 4	NIPA1
ENSSSCG00000034709	6.32133057583464e-85	0.251705	0.997	0.979	1.22905630385953e-80	Epiblast 4	ENSSSCG00000034709
PPIL4	6.33858968809731e-85	0.517688	0.687	0.461	1.23241199305676e-80	Epiblast 4	PPIL4
ATXN2L	7.23276829524271e-85	0.573438	0.574	0.363	1.40626713964404e-80	Epiblast 4	ATXN2L
PRPS2	7.38410778112673e-85	0.606987	0.507	0.304	1.43569207588447e-80	Epiblast 4	PRPS2
SMG7	7.60714125443174e-85	0.541307	0.601	0.379	1.47905647409916e-80	Epiblast 4	SMG7
RPL37	8.52180479252015e-85	-0.164771	1	1	1.65689450580969e-80	Epiblast 4	RPL37
ZFP64	9.03038640763223e-85	0.764637	0.346	0.183	1.75577802923594e-80	Epiblast 4	ZFP64
ENSSSCG00000003909	1.04101350244737e-84	1.15413	0.209	0.091	2.02404255280843e-80	Epiblast 4	ENSSSCG00000003909
CKAP2	1.16584403454398e-84	0.616671	0.506	0.302	2.26675055636385e-80	Epiblast 4	CKAP2
FAM98B	1.48481652035832e-84	0.544827	0.574	0.358	2.88692876053269e-80	Epiblast 4	FAM98B
SYT13	1.53350305685181e-84	1.35796	0.101	0.03	2.98158999343697e-80	Epiblast 4	SYT13
SIAH1	1.5539959174492e-84	0.584427	0.527	0.321	3.02143426229648e-80	Epiblast 4	SIAH1
DHX36	1.72011605807063e-84	0.421185	0.881	0.706	3.34442165170673e-80	Epiblast 4	DHX36
SOCS6	2.26965996196912e-84	0.704767	0.369	0.198	4.41289986405657e-80	Epiblast 4	SOCS6
CELSR1	2.45894733553054e-84	0.960712	0.254	0.12	4.78093130447203e-80	Epiblast 4	CELSR1
PPP4R2	2.79136109285996e-84	0.43046	0.867	0.696	5.42724337284762e-80	Epiblast 4	PPP4R2
STIP1	2.8102425570308e-84	0.556124	0.576	0.358	5.46395460363499e-80	Epiblast 4	STIP1
LIFR	2.95603509196625e-84	-3.08454	0.165	0.319	5.74741902930997e-80	Epiblast 4	LIFR
SLC9A7	3.37463390712791e-84	1.63501	0.088	0.024	6.56130070562879e-80	Epiblast 4	SLC9A7
RBPMS2	3.437033723788e-84	0.572724	0.468	0.269	6.68262466916101e-80	Epiblast 4	RBPMS2
SRSF9	3.68057449300054e-84	0.456767	0.794	0.574	7.15614098674094e-80	Epiblast 4	SRSF9
GLIPR2	3.75601956191125e-84	-1.29606	0.586	0.63	7.30282883422404e-80	Epiblast 4	GLIPR2
SRSF11	3.82998605941097e-84	0.298201	0.969	0.895	7.44664189531276e-80	Epiblast 4	SRSF11
EFL1	4.81337580677756e-84	0.609986	0.472	0.275	9.35864658111761e-80	Epiblast 4	EFL1
ENSSSCG00000008383	6.23703679516854e-84	0.768746	0.275	0.132	1.21266706408462e-79	Epiblast 4	ENSSSCG00000008383
RNF214	7.7745060433742e-84	0.5638	0.534	0.324	1.51159721001325e-79	Epiblast 4	RNF214
RHNO1	8.00133163133994e-84	0.598279	0.517	0.315	1.55569890908143e-79	Epiblast 4	RHNO1
NUDT3	8.05749925543039e-84	-0.12361	1	1	1.56661958023333e-79	Epiblast 4	NUDT3
ZNF660	8.90381365101548e-84	0.945332	0.196	0.082	1.73116848816694e-79	Epiblast 4	ZNF660
KCNH8	1.02205781493696e-83	1.57692	0.088	0.024	1.98718700958193e-79	Epiblast 4	KCNH8
AUTS2	1.04284768635583e-83	1.08004	0.18	0.073	2.02760875658164e-79	Epiblast 4	AUTS2
SMG6	1.22468537667167e-83	0.577596	0.503	0.297	2.38115577786273e-79	Epiblast 4	SMG6
UBTD2	1.32394217473261e-83	0.546337	0.565	0.351	2.57414077033261e-79	Epiblast 4	UBTD2
SPEN	1.36892829834548e-83	0.529468	0.725	0.508	2.66160729047311e-79	Epiblast 4	SPEN
MCM3	1.39384634382877e-83	0.470252	0.835	0.642	2.71005544630628e-79	Epiblast 4	MCM3
TNRC6A	1.54414285112718e-83	0.468222	0.713	0.482	3.00227694544657e-79	Epiblast 4	TNRC6A
MAP3K4	1.57612580168116e-83	0.636024	0.484	0.287	3.06446139620868e-79	Epiblast 4	MAP3K4
MTA1	1.57885374480007e-83	0.565102	0.537	0.328	3.06976533601478e-79	Epiblast 4	MTA1
TMEM52	1.75957985329635e-83	0.706376	0.277	0.133	3.4211511087641e-79	Epiblast 4	TMEM52
WFS1	2.03154045550348e-83	0.918956	0.285	0.142	3.94992410763541e-79	Epiblast 4	WFS1
POGZ	2.53416983341984e-83	0.499324	0.697	0.466	4.9271864071182e-79	Epiblast 4	POGZ
CBLN2	2.91267123970725e-83	2.3621	0.047	0.009	5.6631066913628e-79	Epiblast 4	CBLN2
KLHL23	3.05305085549408e-83	0.563036	0.57	0.357	5.93604677833715e-79	Epiblast 4	KLHL23
ENSSSCG00000002446	3.14960611485509e-83	0.600229	0.47	0.273	6.12377916911276e-79	Epiblast 4	ENSSSCG00000002446
TNKS	3.70927202087338e-83	0.569387	0.606	0.387	7.21193759018411e-79	Epiblast 4	TNKS
ITGB8	3.76047736754202e-83	2.15898	0.081	0.022	7.31149614571194e-79	Epiblast 4	ITGB8
CCK	4.42600321034562e-83	1.08719	0.129	0.044	8.60547804187498e-79	Epiblast 4	CCK
CORO2B	4.92280854360069e-83	1.32467	0.119	0.039	9.57141665132282e-79	Epiblast 4	CORO2B
ADAM23	5.29377216769187e-83	1.38576	0.096	0.028	1.02926812256433e-78	Epiblast 4	ADAM23
EXOC6B	5.49409589768348e-83	0.641249	0.422	0.238	1.0682170653866e-78	Epiblast 4	EXOC6B
NPM3	6.1616364413642e-83	-0.521267	0.882	0.891	1.19800697329444e-78	Epiblast 4	NPM3
FLVCR1	7.10459191981014e-83	0.708335	0.32	0.164	1.38134580696869e-78	Epiblast 4	FLVCR1
ENSSSCG00000000403	8.29320621086758e-83	0.482296	0.793	0.582	1.61244808357898e-78	Epiblast 4	ENSSSCG00000000403
ENSSSCG00000005959	8.88165684104482e-83	0.455309	0.77	0.564	1.72686053960434e-78	Epiblast 4	ENSSSCG00000005959
FAM117B	8.99814326648307e-83	0.627869	0.375	0.202	1.7495089953023e-78	Epiblast 4	FAM117B
ZNRF3	9.01909092992882e-83	0.693923	0.388	0.214	1.75358184950606e-78	Epiblast 4	ZNRF3
RAB39B	1.03579758513972e-82	1.20542	0.126	0.043	2.01390124478717e-78	Epiblast 4	RAB39B
SHTN1	1.2086113239216e-82	0.583523	0.345	0.179	2.34990299710077e-78	Epiblast 4	SHTN1
UNC5C	1.26967393234358e-82	-2.6125	0.066	0.225	2.46862702665562e-78	Epiblast 4	UNC5C
MIGA1	1.42356178461204e-82	0.531698	0.574	0.36	2.76783117782119e-78	Epiblast 4	MIGA1
TNC	1.64327466016205e-82	-3.26006	0.07	0.227	3.19501892175307e-78	Epiblast 4	TNC
ENSSSCG00000039544	1.8563538724955e-82	0.166489	1	1	3.60930883429301e-78	Epiblast 4	ENSSSCG00000039544
PABPC4	1.96033653708853e-82	0.476548	0.804	0.649	3.81148232906122e-78	Epiblast 4	PABPC4
DCLRE1A	2.12927620261101e-82	0.873536	0.263	0.127	4.13995172073658e-78	Epiblast 4	DCLRE1A
CDCA7L	2.26869027883432e-82	0.457791	0.703	0.48	4.41101450913757e-78	Epiblast 4	CDCA7L
RAD21	2.38063959451403e-82	0.422474	0.908	0.766	4.62867756361363e-78	Epiblast 4	RAD21
TLK2	2.72357622274528e-82	0.523469	0.703	0.483	5.29544924988364e-78	Epiblast 4	TLK2
ABHD6	3.19957227398646e-82	1.2315	0.133	0.047	6.22092837231187e-78	Epiblast 4	ABHD6
ACADSB	4.0246091905549e-82	0.623605	0.37	0.199	7.82504764919589e-78	Epiblast 4	ACADSB
RFX7	4.45730329661082e-82	0.639192	0.421	0.238	8.66633479960041e-78	Epiblast 4	RFX7
BAZ2B	4.69383244288733e-82	0.675396	0.494	0.298	9.12621841870584e-78	Epiblast 4	BAZ2B
ENSSSCG00000035544	4.70984115886572e-82	0.545307	0.876	0.71	9.15734416518262e-78	Epiblast 4	ENSSSCG00000035544
AMOTL1	5.33182828343181e-82	0.61822	0.474	0.28	1.03666737314765e-77	Epiblast 4	AMOTL1
TOP2A	5.48205108909433e-82	0.598511	0.887	0.755	1.06587519325261e-77	Epiblast 4	TOP2A
MMD	6.32860347970509e-82	0.569744	0.456	0.268	1.23047037455906e-77	Epiblast 4	MMD
ENSSSCG00000036716	6.54864526279847e-82	-0.144617	1	1	1.27325309844591e-77	Epiblast 4	ENSSSCG00000036716
CNR1	7.34003324207864e-82	1.23437	0.132	0.046	1.42712266325735e-77	Epiblast 4	CNR1
RCAN3	1.14170312300638e-81	0.563899	0.405	0.223	2.21981338206131e-77	Epiblast 4	RCAN3
ENSSSCG00000034927	1.66215651655282e-81	0.308919	0.971	0.904	3.23173091513364e-77	Epiblast 4	ENSSSCG00000034927
TRIM36	1.79819160110325e-81	0.887793	0.2	0.085	3.49622393002505e-77	Epiblast 4	TRIM36
NUP133	2.18568575353184e-81	0.56621	0.568	0.358	4.24962881059195e-77	Epiblast 4	NUP133
CENPC	2.22570346645101e-81	0.597114	0.557	0.353	4.32743524982069e-77	Epiblast 4	CENPC
PSMD12	2.51350480897244e-81	0.397134	0.883	0.748	4.88700740008512e-77	Epiblast 4	PSMD12
CENPE	2.74376359121078e-81	0.499487	0.791	0.579	5.33469955039112e-77	Epiblast 4	CENPE
ENSSSCG00000035570	2.78223159764246e-81	0.429437	0.843	0.675	5.40949289529624e-77	Epiblast 4	ENSSSCG00000035570
KNTC1	3.02638159774527e-81	0.599189	0.474	0.279	5.88419374049612e-77	Epiblast 4	KNTC1
TET3	3.10446569462968e-81	0.738638	0.321	0.167	6.0360126500685e-77	Epiblast 4	TET3
PPP2R2A	3.12936928253166e-81	0.387754	0.885	0.741	6.08443269602631e-77	Epiblast 4	PPP2R2A
UGDH	3.13132959686468e-81	0.485055	0.719	0.502	6.08824413518399e-77	Epiblast 4	UGDH
KIF27	3.20092046333381e-81	0.814844	0.235	0.107	6.22354965685992e-77	Epiblast 4	KIF27
PRPF3	3.76582739004321e-81	0.484324	0.705	0.476	7.32189819446101e-77	Epiblast 4	PRPF3
HNRNPDL	4.01678431532964e-81	0.215046	0.996	0.989	7.80983374429542e-77	Epiblast 4	HNRNPDL
ZBED5	4.45061536402153e-81	0.575311	0.542	0.336	8.65333145226705e-77	Epiblast 4	ZBED5
IL17RD	4.68465467272531e-81	0.28916	0.383	0.2	9.10837408017982e-77	Epiblast 4	IL17RD
WDR36	5.03740028560208e-81	0.543988	0.569	0.356	9.79421737529613e-77	Epiblast 4	WDR36
IGF2BP3	5.09220191446308e-81	0.55734	0.71	0.498	9.90076818229058e-77	Epiblast 4	IGF2BP3
PIP5K1C	5.10703807949742e-81	0.618149	0.412	0.231	9.92961413796683e-77	Epiblast 4	PIP5K1C
PLCG1	5.11395287832878e-81	0.646798	0.411	0.233	9.94305858133465e-77	Epiblast 4	PLCG1
PIP4K2B	5.98830402760605e-81	0.657248	0.445	0.258	1.16430595208744e-76	Epiblast 4	PIP4K2B
PCDH19	6.45582460194409e-81	1.03558	0.182	0.075	1.25520597735599e-76	Epiblast 4	PCDH19
CCS	6.72261911637862e-81	0.506947	0.55	0.337	1.30707883479749e-76	Epiblast 4	CCS
NAA15	7.66749352790582e-81	0.498792	0.744	0.56	1.49079076663073e-76	Epiblast 4	NAA15
RFX5	7.74553854702078e-81	0.870666	0.24	0.111	1.50596505969725e-76	Epiblast 4	RFX5
FAM162B	7.84954925571955e-81	0.611755	0.31	0.156	1.52618786178955e-76	Epiblast 4	FAM162B
MRTFA	8.25925523921784e-81	0.762782	0.286	0.141	1.60584699616113e-76	Epiblast 4	MRTFA
PPIC	9.24911032479034e-81	-2.1642	0.178	0.328	1.79830452044899e-76	Epiblast 4	PPIC
CALR	9.40945754861191e-81	0.250535	0.996	0.979	1.82948083117661e-76	Epiblast 4	CALR
TLK1	9.64326883896195e-81	0.511456	0.666	0.446	1.87494076035937e-76	Epiblast 4	TLK1
LAP3	1.02171723202244e-80	0.390433	0.907	0.771	1.98652481422123e-76	Epiblast 4	LAP3
PPL	1.18215094882676e-80	0.71515	0.211	0.092	2.29845608980387e-76	Epiblast 4	PPL
GTF3C4	1.23260754441695e-80	0.593939	0.405	0.227	2.39655884860987e-76	Epiblast 4	GTF3C4
SLC25A53	1.33152399039432e-80	1.49439	0.087	0.025	2.58888209452368e-76	Epiblast 4	SLC25A53
PLPP2	1.44152426809839e-80	0.304828	0.565	0.331	2.8027556344637e-76	Epiblast 4	PLPP2
ENSSSCG00000004404	1.60289570553536e-80	0.789937	0.236	0.109	3.1165101202724e-76	Epiblast 4	ENSSSCG00000004404
KCTD6	1.67601753869875e-80	0.833058	0.273	0.134	3.25868090049198e-76	Epiblast 4	KCTD6
HMG20A	2.06225436697389e-80	0.550677	0.591	0.379	4.00964116570734e-76	Epiblast 4	HMG20A
PGLYRP1	2.18966188420052e-80	1.86225	0.068	0.016	4.25735960145107e-76	Epiblast 4	PGLYRP1
TTK	2.59367635937483e-80	0.568392	0.551	0.346	5.04288494553249e-76	Epiblast 4	TTK
FAM135A	2.60640128767847e-80	0.559159	0.484	0.286	5.06762602363325e-76	Epiblast 4	FAM135A
CCDC50	2.69304679702808e-80	0.465808	0.745	0.522	5.23609088746169e-76	Epiblast 4	CCDC50
CCDC15	2.9431185353061e-80	0.879204	0.219	0.098	5.72230536819564e-76	Epiblast 4	CCDC15
PRXL2B	3.30989159262529e-80	0.457567	0.632	0.4	6.43542222354135e-76	Epiblast 4	PRXL2B
ENSSSCG00000009293	3.69969839327202e-80	0.852369	0.218	0.097	7.1933235860388e-76	Epiblast 4	ENSSSCG00000009293
DAPK1	4.10583699580564e-80	0.606155	0.449	0.26	7.98297887094491e-76	Epiblast 4	DAPK1
GLI2	4.27509561906568e-80	0.785887	0.286	0.142	8.31206841214939e-76	Epiblast 4	GLI2
ORC3	4.51586972140366e-80	0.577704	0.549	0.345	8.78020549932514e-76	Epiblast 4	ORC3
ENSSSCG00000008097	5.00713921506136e-80	0.650428	0.418	0.237	9.7353807758438e-76	Epiblast 4	ENSSSCG00000008097
PDZD8	5.16740550064248e-80	0.611496	0.437	0.253	1.00469865148992e-75	Epiblast 4	PDZD8
KLHDC9	5.60567607302786e-80	0.728985	0.286	0.142	1.08991159887881e-75	Epiblast 4	KLHDC9
SRPK2	6.78929787865214e-80	0.468407	0.75	0.533	1.32004318654634e-75	Epiblast 4	SRPK2
RSL1D1	8.07908740575819e-80	0.272089	0.993	0.949	1.57081696430156e-75	Epiblast 4	RSL1D1
NACC1	8.49959260293886e-80	0.715021	0.285	0.141	1.6525757897894e-75	Epiblast 4	NACC1
BUB1B	9.37234286647545e-80	0.563004	0.595	0.38	1.82226462352882e-75	Epiblast 4	BUB1B
CACNA2D2	1.00636371078128e-79	1.34551	0.117	0.04	1.95667296287205e-75	Epiblast 4	CACNA2D2
PCYT1B	1.07555696991695e-79	1.12752	0.169	0.068	2.09120541660952e-75	Epiblast 4	PCYT1B
ENSSSCG00000017103	1.08271629481123e-79	0.549021	0.563	0.358	2.10512529200148e-75	Epiblast 4	ENSSSCG00000017103
GKAP1	1.08919321009831e-79	0.719214	0.349	0.187	2.11771835839414e-75	Epiblast 4	GKAP1
CSTF2T	1.09752088627206e-79	0.599151	0.439	0.254	2.13390985917877e-75	Epiblast 4	CSTF2T
MAT2A	1.35747626587655e-79	0.389509	0.919	0.772	2.63934110374378e-75	Epiblast 4	MAT2A
RNF139	1.36799467362061e-79	0.582182	0.512	0.313	2.65979204392055e-75	Epiblast 4	RNF139
ENSSSCG00000011000	1.40456491566461e-79	0.239643	0.997	0.984	2.7308955655267e-75	Epiblast 4	ENSSSCG00000011000
GLUL	1.44202918526079e-79	0.239855	0.971	0.882	2.80373734490256e-75	Epiblast 4	GLUL
NBR1	1.48036313948614e-79	0.564434	0.601	0.392	2.8782700521029e-75	Epiblast 4	NBR1
POLR1B	1.52032090388717e-79	0.626465	0.441	0.257	2.95595993342783e-75	Epiblast 4	POLR1B
TRIM46	1.59201045761904e-79	1.11155	0.148	0.056	3.09534593274869e-75	Epiblast 4	TRIM46
ENSSSCG00000014037	1.68690102605034e-79	0.916982	0.166	0.066	3.27984166494967e-75	Epiblast 4	ENSSSCG00000014037
GPD2	1.92073860711668e-79	0.558587	0.41	0.229	3.73449207381696e-75	Epiblast 4	GPD2
HNRNPLL	1.93387011088845e-79	0.529642	0.56	0.353	3.76002365660041e-75	Epiblast 4	HNRNPLL
ENSSSCG00000001396	1.94141878715543e-79	0.569206	0.522	0.321	3.7747005478663e-75	Epiblast 4	ENSSSCG00000001396
OTUD7B	1.97682669000235e-79	0.570552	0.538	0.331	3.84354413337157e-75	Epiblast 4	OTUD7B
LPCAT1	1.99624191281402e-79	0.556821	0.458	0.266	3.88129315108429e-75	Epiblast 4	LPCAT1
JCAD	2.00678624167805e-79	-2.50449	0.124	0.277	3.90179448969463e-75	Epiblast 4	JCAD
NSD2	2.0794446770136e-79	0.559934	0.676	0.472	4.04306428551755e-75	Epiblast 4	NSD2
CPSF6	2.17523960737438e-79	0.686471	0.339	0.18	4.229318368618e-75	Epiblast 4	CPSF6
RPS28	2.18903077048385e-79	-0.256532	1	1	4.25613252705174e-75	Epiblast 4	RPS28
USP14	2.28972693708534e-79	0.376076	0.896	0.753	4.45191608377502e-75	Epiblast 4	USP14
TPX2	2.33217270358689e-79	0.447772	0.87	0.712	4.534443387584e-75	Epiblast 4	TPX2
ETF1	2.34394070468276e-79	0.32792	0.944	0.85	4.55732391211469e-75	Epiblast 4	ETF1
CATSPER1	2.42555129707479e-79	0.827135	0.202	0.087	4.7159993869025e-75	Epiblast 4	CATSPER1
AHCY	2.67891902923923e-79	0.336332	0.957	0.875	5.20862226854983e-75	Epiblast 4	AHCY
MGME1	2.69340930425067e-79	0.597053	0.489	0.297	5.23679571025457e-75	Epiblast 4	MGME1
EIF4EBP2	2.81877825285502e-79	0.365796	0.951	0.832	5.48055055702601e-75	Epiblast 4	EIF4EBP2
FGD1	2.81955009337166e-79	0.803749	0.248	0.117	5.48205124654252e-75	Epiblast 4	FGD1
ENSSSCG00000045892	3.59307567570286e-79	1.58826	0.082	0.023	6.98601703626907e-75	Epiblast 4	ENSSSCG00000045892
LIX1	3.60500037201789e-79	-1.39091	0.109	0.282	7.00920222331438e-75	Epiblast 4	LIX1
MB21D2	3.66008018017642e-79	0.743469	0.221	0.099	7.11629389431702e-75	Epiblast 4	MB21D2
ZBTB18	4.3568097447816e-79	0.766743	0.277	0.137	8.47094518677887e-75	Epiblast 4	ZBTB18
HDGFL3	5.24248256996599e-79	0.378224	0.903	0.735	1.01929588607849e-74	Epiblast 4	HDGFL3
SHF	5.48876868850231e-79	0.427351	0.543	0.324	1.0671812961055e-74	Epiblast 4	SHF
FSD1	5.61310656622005e-79	0.65363	0.318	0.164	1.09135630967016e-74	Epiblast 4	FSD1
SETDB1	5.94066038026894e-79	0.624539	0.4	0.224	1.15504259773569e-74	Epiblast 4	SETDB1
ASXL2	6.0175795148186e-79	0.558547	0.459	0.269	1.16999798506618e-74	Epiblast 4	ASXL2
CELF4	7.71440836901504e-79	1.10189	0.139	0.051	1.49991241918759e-74	Epiblast 4	CELF4
KDM5A	8.08697840939e-79	0.502732	0.661	0.443	1.5723512121377e-74	Epiblast 4	KDM5A
BTAF1	1.00000145099489e-78	0.532159	0.556	0.347	1.94430282116937e-74	Epiblast 4	BTAF1
GRTP1	1.20866545890257e-78	0.639232	0.344	0.182	2.35000825174427e-74	Epiblast 4	GRTP1
DLL3	1.2478686782635e-78	-3.56138	0.07	0.219	2.42623107114773e-74	Epiblast 4	DLL3
FXR1	1.34244209468809e-78	0.274229	0.98	0.918	2.61011016470206e-74	Epiblast 4	FXR1
FBXO45	1.41636375232567e-78	0.66376	0.377	0.21	2.75383604364679e-74	Epiblast 4	FBXO45
ATR	1.45061407905783e-78	0.608168	0.372	0.204	2.82042895391214e-74	Epiblast 4	ATR
TADA2A	1.49849869726688e-78	0.525467	0.639	0.425	2.91353101709599e-74	Epiblast 4	TADA2A
ENSSSCG00000025005	1.5043914948426e-78	0.82732	0.196	0.084	2.92498838342246e-74	Epiblast 4	ENSSSCG00000025005
ADPRM	1.52813951292264e-78	0.629532	0.336	0.177	2.97116165497548e-74	Epiblast 4	ADPRM
CNTFR	1.62251883070251e-78	0.708022	0.323	0.169	3.15466336253489e-74	Epiblast 4	CNTFR
TFAM	1.6427904871099e-78	0.432082	0.814	0.647	3.19407754408778e-74	Epiblast 4	TFAM
TRIM67	1.74336936218779e-78	1.74192	0.07	0.017	3.38963305090172e-74	Epiblast 4	TRIM67
TNK2	1.99623037157763e-78	0.85548	0.205	0.09	3.88127071145838e-74	Epiblast 4	TNK2
B4GALT5	2.0811412845898e-78	0.60363	0.418	0.238	4.04636299962795e-74	Epiblast 4	B4GALT5
GPBP1	2.72128665824158e-78	0.461869	0.788	0.597	5.2909976496191e-74	Epiblast 4	GPBP1
ENSSSCG00000039731	2.79872091566482e-78	-2.60808	0.154	0.305	5.44155307632711e-74	Epiblast 4	ENSSSCG00000039731
TEX10	2.841862808416e-78	0.50076	0.682	0.464	5.52543385840322e-74	Epiblast 4	TEX10
ENSSSCG00000000382	2.89683880889746e-78	0.585432	0.444	0.258	5.63232369613933e-74	Epiblast 4	ENSSSCG00000000382
ZBTB22	4.49012473550857e-78	0.701621	0.297	0.151	8.73014952324931e-74	Epiblast 4	ZBTB22
ENSSSCG00000033019	4.50547450260967e-78	-0.119317	1	1	8.75999407542399e-74	Epiblast 4	ENSSSCG00000033019
KLF12	4.65264865638168e-78	0.804167	0.23	0.106	9.0461447826029e-74	Epiblast 4	KLF12
MAPK4	5.81671985471692e-78	0.854181	0.279	0.139	1.13094484135261e-73	Epiblast 4	MAPK4
WDR35	6.11129424471802e-78	0.563823	0.455	0.266	1.18821894000052e-73	Epiblast 4	WDR35
ORMDL1	6.20461650874369e-78	0.493372	0.699	0.496	1.20636358779504e-73	Epiblast 4	ORMDL1
RCC1	6.41594736227973e-78	0.551746	0.542	0.338	1.24745264564805e-73	Epiblast 4	RCC1
CSE1L	6.91846503355317e-78	0.362487	0.922	0.783	1.34515715647374e-73	Epiblast 4	CSE1L
PTAR1	6.93551871529695e-78	0.661845	0.407	0.233	1.34847290381519e-73	Epiblast 4	PTAR1
ZCCHC24	6.93732692696797e-78	-2.34127	0.108	0.263	1.34882447441038e-73	Epiblast 4	ZCCHC24
PKN1	7.55878033297555e-78	0.566388	0.514	0.314	1.46965366014044e-73	Epiblast 4	PKN1
TRIP11	9.27218616289257e-78	0.484259	0.675	0.461	1.8027911556512e-73	Epiblast 4	TRIP11
TRA2B	9.63783346527711e-78	0.297792	0.971	0.901	1.87388396065383e-73	Epiblast 4	TRA2B
VAT1L	1.05821962116571e-77	1.24819	0.146	0.056	2.0574964094325e-73	Epiblast 4	VAT1L
USF1	1.07849028821785e-77	0.628142	0.36	0.197	2.09690866738196e-73	Epiblast 4	USF1
MPZL1	1.09818793331655e-77	0.404418	0.84	0.654	2.13520679874737e-73	Epiblast 4	MPZL1
TERB1	1.35511116702054e-77	0.447215	0.815	0.641	2.63474264203804e-73	Epiblast 4	TERB1
CRYBB1	1.43971163411628e-77	1.22242	0.111	0.037	2.79923133021228e-73	Epiblast 4	CRYBB1
ENSSSCG00000002266	1.56768238068546e-77	0.50931	0.746	0.535	3.04804485276675e-73	Epiblast 4	ENSSSCG00000002266
POLR2A	1.61273705377205e-77	0.581671	0.455	0.266	3.135644653649e-73	Epiblast 4	POLR2A
PLAA	2.5117789638964e-77	0.491993	0.73	0.528	4.88365183950377e-73	Epiblast 4	PLAA
SMARCA2	3.02510334522868e-77	-2.38764	0.126	0.278	5.88170843412813e-73	Epiblast 4	SMARCA2
APP	3.34431033539623e-77	0.389352	0.897	0.708	6.5023425851109e-73	Epiblast 4	APP
HAUS1	3.59246315155853e-77	0.479086	0.728	0.512	6.98482610557526e-73	Epiblast 4	HAUS1
SLCO5A1	3.74322249346817e-77	2.02291	0.065	0.016	7.27794749405016e-73	Epiblast 4	SLCO5A1
LUC7L3	3.7500855257284e-77	0.296863	0.961	0.881	7.29129128767373e-73	Epiblast 4	LUC7L3
ISG12(A)	3.92765469600328e-77	0.278301	0.638	0.398	7.63653902543917e-73	Epiblast 4	ISG12(A)
KIF11	4.66356103851587e-77	0.565192	0.678	0.471	9.0673617271864e-73	Epiblast 4	KIF11
GLG1	5.74900572443216e-77	0.402214	0.871	0.676	1.11777918300135e-72	Epiblast 4	GLG1
KIF5A	6.02717467181269e-77	1.28543	0.115	0.039	1.17186357144054e-72	Epiblast 4	KIF5A
PTPN12	6.97528322136645e-77	0.46654	0.647	0.43	1.35620431673028e-72	Epiblast 4	PTPN12
USP10	7.51529710282722e-77	0.39328	0.88	0.719	1.4611992157027e-72	Epiblast 4	USP10
MPPED2	7.80483582458694e-77	0.84521	0.234	0.109	1.51749422937444e-72	Epiblast 4	MPPED2
EMSY	1.10738423340079e-76	0.6412	0.342	0.184	2.15308716500115e-72	Epiblast 4	EMSY
TDP2	1.16370137190191e-76	0.62995	0.38	0.212	2.26258457738889e-72	Epiblast 4	TDP2
WDR86	1.27805554664244e-76	0.996311	0.158	0.062	2.4849233993369e-72	Epiblast 4	WDR86
USP8	1.34622284946871e-76	0.502237	0.661	0.455	2.61746108622201e-72	Epiblast 4	USP8
SH3GL2	1.41222689000709e-76	0.807909	0.175	0.072	2.74579274224079e-72	Epiblast 4	SH3GL2
PARD6A	1.6409515374197e-76	1.25342	0.113	0.038	3.19050207420512e-72	Epiblast 4	PARD6A
YES1	1.74519544588374e-76	0.47732	0.708	0.497	3.39318350543176e-72	Epiblast 4	YES1
CUL3	1.86226544131197e-76	0.420055	0.848	0.669	3.62080269754287e-72	Epiblast 4	CUL3
ENSSSCG00000032196	2.13215931397138e-76	0.747638	0.277	0.139	4.14555735415456e-72	Epiblast 4	ENSSSCG00000032196
PCF11	2.20738393247408e-76	0.517531	0.592	0.38	4.29181657990935e-72	Epiblast 4	PCF11
AQP11	2.72297648328814e-76	0.765297	0.229	0.106	5.29428317645712e-72	Epiblast 4	AQP11
LEF1	2.79849550199087e-76	-1.51967	0.278	0.416	5.44111480452086e-72	Epiblast 4	LEF1
BAG4	3.48586328852177e-76	0.605085	0.428	0.248	6.77756399187287e-72	Epiblast 4	BAG4
CLIP1	3.52346652720055e-76	0.669674	0.459	0.276	6.85067596883603e-72	Epiblast 4	CLIP1
NES	3.57410872545171e-76	0.288091	0.663	0.426	6.94913959489576e-72	Epiblast 4	NES
ENSSSCG00000046860	3.82468409691073e-76	0.777852	0.204	0.09	7.43633328962353e-72	Epiblast 4	ENSSSCG00000046860
ENSSSCG00000009341	3.99589441348228e-76	0.491614	0.684	0.47	7.7692175081336e-72	Epiblast 4	ENSSSCG00000009341
LRRC8C	4.30745691065783e-76	0.770251	0.213	0.096	8.37498847139202e-72	Epiblast 4	LRRC8C
UBN2	4.62195311712797e-76	0.608782	0.423	0.244	8.98646344563191e-72	Epiblast 4	UBN2
TGS1	4.71997944957785e-76	0.445972	0.775	0.576	9.17705604381422e-72	Epiblast 4	TGS1
RBBP8	4.92767916107614e-76	0.405196	0.85	0.675	9.58088659288034e-72	Epiblast 4	RBBP8
SPTBN2	5.00508700273232e-76	1.11846	0.145	0.055	9.73139065941246e-72	Epiblast 4	SPTBN2
FBXW7	5.37141773112443e-76	0.484316	0.639	0.428	1.04436474946252e-71	Epiblast 4	FBXW7
ENSSSCG00000039500	6.35414708941278e-76	1.13149	0.226	0.105	1.23543681859453e-71	Epiblast 4	ENSSSCG00000039500
KCNMB4	7.11554928591871e-76	1.22955	0.101	0.032	1.38347624766118e-71	Epiblast 4	KCNMB4
PRRG4	7.42923723241197e-76	0.78262	0.21	0.094	1.44446659509786e-71	Epiblast 4	PRRG4
SHFL	7.52418278146701e-76	0.59522	0.34	0.179	1.46292685820063e-71	Epiblast 4	SHFL
CLDN11	7.78377148971089e-76	1.1936	0.092	0.028	1.51339869074449e-71	Epiblast 4	CLDN11
GPR68	1.06542768566072e-75	2.13554	0.038	0.006	2.07151104923015e-71	Epiblast 4	GPR68
COL5A2	1.18117267744407e-75	-2.75522	0.057	0.204	2.29655403675451e-71	Epiblast 4	COL5A2
KIF21B	1.22168695367915e-75	0.636607	0.333	0.177	2.37532594403838e-71	Epiblast 4	KIF21B
API5	1.2341042709557e-75	0.471827	0.745	0.544	2.39946893401916e-71	Epiblast 4	API5
NFRKB	1.2385984442025e-75	0.550413	0.506	0.311	2.40820695506291e-71	Epiblast 4	NFRKB
PDE7A	1.45676978612762e-75	0.615821	0.33	0.175	2.83239749516793e-71	Epiblast 4	PDE7A
ENSSSCG00000036213	1.50627196787225e-75	0.650501	0.234	0.109	2.92864458713402e-71	Epiblast 4	ENSSSCG00000036213
ENSSSCG00000035037	1.57615774935045e-75	0.863955	0.212	0.096	3.06452351206208e-71	Epiblast 4	ENSSSCG00000035037
TMEM145	1.82579927986662e-75	1.16869	0.123	0.043	3.54990153984466e-71	Epiblast 4	TMEM145
LEMD3	1.84077253576648e-75	0.611467	0.366	0.201	3.57901404129076e-71	Epiblast 4	LEMD3
ENSSSCG00000024696	2.83001565426675e-75	0.561084	0.467	0.282	5.50239943659085e-71	Epiblast 4	ENSSSCG00000024696
PRR7	3.19459879338722e-75	0.570329	0.39	0.219	6.21125843398278e-71	Epiblast 4	PRR7
NKIRAS1	3.32829983500103e-75	0.560672	0.367	0.201	6.4712133691925e-71	Epiblast 4	NKIRAS1
ATP7A	3.3929560264439e-75	0.649397	0.364	0.199	6.59692440221487e-71	Epiblast 4	ATP7A
CSF3R	3.46585945113319e-75	2.00247	0.06	0.014	6.73867053083826e-71	Epiblast 4	CSF3R
PAFAH1B2	3.90792507163716e-75	0.458527	0.796	0.599	7.59817871678413e-71	Epiblast 4	PAFAH1B2
SYT2	4.04108484666886e-75	1.42946	0.1	0.032	7.85708126737826e-71	Epiblast 4	SYT2
PAIP2	4.4743935380382e-75	0.314452	0.935	0.826	8.69956335600768e-71	Epiblast 4	PAIP2
COL12A1	4.59585623258386e-75	-2.85279	0.058	0.203	8.93572327301279e-71	Epiblast 4	COL12A1
NEFH	5.13546824448786e-75	2.95777	0.027	0.003	9.98489090775774e-71	Epiblast 4	NEFH
APRT	5.14206571723511e-75	-0.660587	0.753	0.769	9.99771837402022e-71	Epiblast 4	APRT
VCL	6.39867988791153e-75	0.395844	0.854	0.678	1.24409533060664e-70	Epiblast 4	VCL
CACNG6	6.46724769520115e-75	1.10891	0.156	0.062	1.25742696937796e-70	Epiblast 4	CACNG6
VPS28	7.78958626131894e-75	-0.472692	0.865	0.858	1.51452925678824e-70	Epiblast 4	VPS28
CDC7	8.09347951296554e-75	0.636959	0.345	0.187	1.57361522170589e-70	Epiblast 4	CDC7
PROSER1	8.4689069143742e-75	0.650352	0.3	0.155	1.64660957136178e-70	Epiblast 4	PROSER1
ITSN1	8.61178383885823e-75	0.518247	0.632	0.416	1.67438913178921e-70	Epiblast 4	ITSN1
LDLRAD3	9.18103677619036e-75	0.582428	0.517	0.323	1.78506898039469e-70	Epiblast 4	LDLRAD3
SLC9A6	9.35727574279745e-75	0.641844	0.34	0.184	1.81933512267211e-70	Epiblast 4	SLC9A6
NDRG4	9.49067601521653e-75	1.21077	0.151	0.06	1.84527213763855e-70	Epiblast 4	NDRG4
NEK2	9.87362276920884e-75	0.541077	0.572	0.364	1.91972847501728e-70	Epiblast 4	NEK2
ENSSSCG00000022345	9.98600854561504e-75	0.622525	0.295	0.151	1.94157964152393e-70	Epiblast 4	ENSSSCG00000022345
R3HDM1	1.06407852997398e-74	0.457524	0.742	0.547	2.0688878858284e-70	Epiblast 4	R3HDM1
CERS6	1.07785575842054e-74	0.682828	0.224	0.103	2.09567495109706e-70	Epiblast 4	CERS6
TMEM86A	1.08693098926093e-74	0.8072	0.215	0.098	2.11331992242003e-70	Epiblast 4	TMEM86A
INTS2	1.22479947561014e-74	0.611201	0.369	0.205	2.38137762042879e-70	Epiblast 4	INTS2
ENSSSCG00000032525	1.32734596764028e-74	1.2778	0.105	0.034	2.58075876488299e-70	Epiblast 4	ENSSSCG00000032525
CHERP	1.41694451281791e-74	0.563728	0.555	0.355	2.75496521627187e-70	Epiblast 4	CHERP
SP3	1.65906290310947e-74	0.479748	0.68	0.468	3.22571600251574e-70	Epiblast 4	SP3
H6PD	1.66346229543419e-74	0.822327	0.213	0.097	3.23426974101269e-70	Epiblast 4	H6PD
MARK2	1.7054154499121e-74	0.563334	0.388	0.216	3.31583925926409e-70	Epiblast 4	MARK2
PTPN11	1.84990076211416e-74	0.391065	0.864	0.701	3.59676205177857e-70	Epiblast 4	PTPN11
AGFG1	1.9773272134043e-74	0.419	0.826	0.629	3.84451730102198e-70	Epiblast 4	AGFG1
THNSL1	2.03196563025054e-74	1.05434	0.15	0.059	3.95075077489613e-70	Epiblast 4	THNSL1
NCBP3	2.26057896639596e-74	0.60626	0.389	0.219	4.39524368436366e-70	Epiblast 4	NCBP3
VASH2	2.39481524866352e-74	0.66928	0.322	0.17	4.65623928797648e-70	Epiblast 4	VASH2
LEO1	2.51935314433866e-74	0.46527	0.697	0.481	4.89837831853765e-70	Epiblast 4	LEO1
GPATCH2L	2.64327277742173e-74	0.81895	0.25	0.122	5.13931526114107e-70	Epiblast 4	GPATCH2L
ALDH5A1	2.77196600010086e-74	0.815254	0.216	0.099	5.3895334939961e-70	Epiblast 4	ALDH5A1
SRGAP1	2.8746395837683e-74	-1.93671	0.174	0.325	5.5891617427207e-70	Epiblast 4	SRGAP1
HAUS8	3.01102166566406e-74	0.651919	0.378	0.213	5.85432942455064e-70	Epiblast 4	HAUS8
BRWD3	3.15064359194121e-74	0.62228	0.387	0.219	6.12579633581129e-70	Epiblast 4	BRWD3
RBSN	3.28765962560054e-74	0.509115	0.592	0.387	6.39219661005513e-70	Epiblast 4	RBSN
KMT2E	3.33911487889081e-74	0.519174	0.671	0.459	6.49224105902739e-70	Epiblast 4	KMT2E
SP5	3.49208104993152e-74	0.718011	0.245	0.117	6.78965318538186e-70	Epiblast 4	SP5
ERCC4	3.76042584182251e-74	0.664949	0.301	0.156	7.3113959642555e-70	Epiblast 4	ERCC4
SLF1	4.24489207671289e-74	0.654038	0.37	0.208	8.25334366475287e-70	Epiblast 4	SLF1
ARHGEF18	4.30810717491493e-74	0.590653	0.443	0.264	8.37625278018711e-70	Epiblast 4	ARHGEF18
UHRF1	4.41236762833071e-74	0.44319	0.792	0.586	8.5789663797634e-70	Epiblast 4	UHRF1
TRERF1	4.42646376911918e-74	1.25711	0.124	0.045	8.60637350629843e-70	Epiblast 4	TRERF1
RFWD3	4.69847712073094e-74	0.680004	0.326	0.174	9.13524906583716e-70	Epiblast 4	RFWD3
ENSSSCG00000012531	5.56527040567852e-74	2.04568	0.051	0.011	1.08205552497607e-69	Epiblast 4	ENSSSCG00000012531
NUP153	6.08940344804548e-74	0.473131	0.613	0.404	1.18396271240348e-69	Epiblast 4	NUP153
E2F7	6.31275753850278e-74	0.640527	0.309	0.161	1.2273894482111e-69	Epiblast 4	E2F7
TGIF2	7.30548689455707e-74	0.537475	0.538	0.338	1.42040581690873e-69	Epiblast 4	TGIF2
SULT2B1	7.54198674135591e-74	1.45698	0.085	0.025	1.46638848212183e-69	Epiblast 4	SULT2B1
SPINDOC	7.5910011035046e-74	0.501063	0.579	0.373	1.4759183445544e-69	Epiblast 4	SPINDOC
FNDC5	7.65679389359788e-74	0.687142	0.21	0.094	1.48871043673224e-69	Epiblast 4	FNDC5
TASOR	7.92809496619276e-74	0.488984	0.7	0.496	1.54145950427686e-69	Epiblast 4	TASOR
CRNKL1	8.49808233573687e-74	0.505066	0.595	0.388	1.65228214853732e-69	Epiblast 4	CRNKL1
F3	8.94338212727257e-74	-4.10543	0.047	0.186	1.73886178700561e-69	Epiblast 4	F3
AKAP8	9.50381999568532e-74	0.43902	0.773	0.566	1.8478277217611e-69	Epiblast 4	AKAP8
ENSSSCG00000039506	9.82917711190518e-74	-0.252687	0.999	0.997	1.91108690586772e-69	Epiblast 4	ENSSSCG00000039506
PTH2	1.00085741287504e-73	0.953511	0.15	0.059	1.94596706785294e-69	Epiblast 4	PTH2
FAM131C	1.09242275719454e-73	0.715968	0.181	0.076	2.12399756681334e-69	Epiblast 4	FAM131C
FIGN	1.13897355374516e-73	0.997126	0.188	0.082	2.21450628054671e-69	Epiblast 4	FIGN
DMTF1	1.20411880503675e-73	0.581872	0.441	0.261	2.34116819263295e-69	Epiblast 4	DMTF1
URI1	2.19505272052186e-73	0.456995	0.667	0.454	4.26784100451065e-69	Epiblast 4	URI1
CAPNS1	2.36702048561759e-73	-0.798144	0.649	0.671	4.60219793018629e-69	Epiblast 4	CAPNS1
ENSSSCG00000027115	2.42167249428919e-73	0.531593	0.449	0.265	4.70845783064647e-69	Epiblast 4	ENSSSCG00000027115
RPL24	2.43377419067096e-73	-0.158883	1	1	4.73198715892154e-69	Epiblast 4	RPL24
ENSSSCG00000016828	2.57020997436583e-73	0.446254	0.75	0.549	4.99725925315949e-69	Epiblast 4	ENSSSCG00000016828
ZNF48	2.92594763463241e-73	0.63294	0.305	0.159	5.68891998601579e-69	Epiblast 4	ZNF48
NEGR1	2.93924427515077e-73	1.75272	0.077	0.021	5.71477264417563e-69	Epiblast 4	NEGR1
USO1	3.51022768365665e-73	0.391398	0.789	0.598	6.82493568533362e-69	Epiblast 4	USO1
SEMA4C	3.53289317464261e-73	0.645337	0.329	0.177	6.86900419945762e-69	Epiblast 4	SEMA4C
MTERF2	3.7092991498007e-73	0.857991	0.183	0.079	7.21199033695751e-69	Epiblast 4	MTERF2
NODAL	4.41321545477358e-73	0.143165	0.131	0.048	8.58061480871626e-69	Epiblast 4	NODAL
RTN4R	4.43395546957765e-73	0.784118	0.227	0.107	8.62093961949982e-69	Epiblast 4	RTN4R
PARP8	4.5156222008799e-73	0.744143	0.214	0.098	8.77972424517078e-69	Epiblast 4	PARP8
SIK3	5.93003511213658e-73	0.676581	0.306	0.16	1.15297672685272e-68	Epiblast 4	SIK3
GRB14	6.15544860525324e-73	0.799399	0.207	0.094	1.19680387231939e-68	Epiblast 4	GRB14
IGFBP7	6.45093565447124e-73	-3.26807	0.348	0.444	1.25425541929884e-68	Epiblast 4	IGFBP7
DACT1	7.18929427733308e-73	0.357607	0.394	0.216	1.39781448634187e-68	Epiblast 4	DACT1
NDC1	7.22583802203637e-73	0.53881	0.452	0.271	1.40491968662453e-68	Epiblast 4	NDC1
SMTNL2	7.34050647262982e-73	-3.07632	0.077	0.219	1.42721467347342e-68	Epiblast 4	SMTNL2
COL14A1	7.9711888207299e-73	1.03304	0.149	0.059	1.54983824241452e-68	Epiblast 4	COL14A1
ENSSSCG00000001398	8.3184655674605e-73	0.457123	0.554	0.347	1.61735926028135e-68	Epiblast 4	ENSSSCG00000001398
PLEKHG3	9.25636674298248e-73	0.54026	0.432	0.251	1.79971538583808e-68	Epiblast 4	PLEKHG3
IRS4	1.22498836281814e-72	1.49286	0.072	0.019	2.3817448738273e-68	Epiblast 4	IRS4
SNW1	1.23429742662532e-72	0.371102	0.889	0.736	2.39984448658761e-68	Epiblast 4	SNW1
ENSSSCG00000049970	1.32354284022484e-72	1.60853	0.087	0.026	2.57336434424916e-68	Epiblast 4	ENSSSCG00000049970
CEBPZ	1.35032258606338e-72	0.413866	0.819	0.652	2.62543220408303e-68	Epiblast 4	CEBPZ
SENP6	1.49097293653561e-72	0.442893	0.793	0.596	2.89889868050619e-68	Epiblast 4	SENP6
TAF3	1.6140644527821e-72	0.568248	0.502	0.312	3.13822551554423e-68	Epiblast 4	TAF3
DHX32	1.76424664285981e-72	0.632285	0.399	0.231	3.43022474771233e-68	Epiblast 4	DHX32
ENSSSCG00000031139	1.88402622906051e-72	0.920206	0.209	0.096	3.66311219716235e-68	Epiblast 4	ENSSSCG00000031139
RGCC	1.93042283017236e-72	0.81476	0.191	0.084	3.75332110870413e-68	Epiblast 4	RGCC
CRKL	1.94063490960892e-72	0.484785	0.654	0.447	3.77317645475262e-68	Epiblast 4	CRKL
BCLAF3	1.99060342553918e-72	0.939169	0.185	0.081	3.87033024027583e-68	Epiblast 4	BCLAF3
HMGXB4	2.00378185344014e-72	0.474543	0.716	0.511	3.89595305764367e-68	Epiblast 4	HMGXB4
MAPKAPK5	2.01215888987626e-72	0.578588	0.418	0.243	3.91224052958642e-68	Epiblast 4	MAPKAPK5
DNAJC9	2.02667524792431e-72	0.515162	0.601	0.4	3.94046468453923e-68	Epiblast 4	DNAJC9
PPP1R21	2.05070998171777e-72	0.489609	0.538	0.337	3.98719541745385e-68	Epiblast 4	PPP1R21
COX5A	2.77455232235823e-72	-0.337897	0.981	0.972	5.3945620803611e-68	Epiblast 4	COX5A
ABI2	3.14675127985103e-72	0.507722	0.581	0.372	6.11822851341436e-68	Epiblast 4	ABI2
NEMP1	3.44760659206951e-72	0.703768	0.277	0.142	6.70318149696075e-68	Epiblast 4	NEMP1
KCTD17	3.59305505879903e-72	0.70554	0.272	0.137	6.98597695082295e-68	Epiblast 4	KCTD17
MBIP	3.64802444405966e-72	0.441169	0.791	0.604	7.0928539265852e-68	Epiblast 4	MBIP
HECTD4	3.6758475152713e-72	0.718143	0.333	0.182	7.14695032394198e-68	Epiblast 4	HECTD4
ENSSSCG00000024009	3.75341043146024e-72	0.730025	0.435	0.27	7.29775590188815e-68	Epiblast 4	ENSSSCG00000024009
RAB5A	4.30178272977497e-72	0.42746	0.87	0.704	8.36395616150148e-68	Epiblast 4	RAB5A
MYO6	4.51377060007891e-72	0.500328	0.304	0.157	8.77612417773342e-68	Epiblast 4	MYO6
ENSSSCG00000027557	5.17179164308968e-72	0.580933	0.485	0.303	1.00555144916593e-67	Epiblast 4	ENSSSCG00000027557
MBOAT1	5.37280095583669e-72	0.919419	0.151	0.06	1.04463368984333e-67	Epiblast 4	MBOAT1
NKAIN3	5.88649634465657e-72	1.47865	0.104	0.035	1.14451148429158e-67	Epiblast 4	NKAIN3
ENSSSCG00000003090	5.91129594001169e-72	0.379757	0.748	0.526	1.14933326961647e-67	Epiblast 4	ENSSSCG00000003090
LHX5	5.91661449183671e-72	0.912273	0.133	0.049	1.15036735564781e-67	Epiblast 4	LHX5
FRYL	6.05094380666954e-72	0.739293	0.3	0.158	1.17648500433076e-67	Epiblast 4	FRYL
SPIRE1	1.06034023665105e-71	0.498368	0.5	0.306	2.06161952212064e-67	Epiblast 4	SPIRE1
ETAA1	1.21369808705225e-71	0.557408	0.419	0.244	2.3597931906557e-67	Epiblast 4	ETAA1
WNT8A	1.25010625523716e-71	0.3271	0.345	0.183	2.4305815920576e-67	Epiblast 4	WNT8A
GCK	1.26254263788707e-71	-2.48353	0.232	0.366	2.45476165084384e-67	Epiblast 4	GCK
ELOVL4	1.45856493100831e-71	0.726458	0.235	0.113	2.83588779535946e-67	Epiblast 4	ELOVL4
GSE1	1.4849145149186e-71	0.519929	0.402	0.229	2.88711929135623e-67	Epiblast 4	GSE1
FRMPD1	1.62818942584907e-71	2.38889	0.047	0.01	3.16568870067834e-67	Epiblast 4	FRMPD1
BRD1	1.64420690256478e-71	0.589951	0.394	0.227	3.19683148065669e-67	Epiblast 4	BRD1
PARD3	1.74343405958049e-71	0.474299	0.558	0.354	3.38975884204235e-67	Epiblast 4	PARD3
LINGO1	1.79464289251974e-71	0.905895	0.139	0.053	3.48932417592613e-67	Epiblast 4	LINGO1
ENSSSCG00000021380	1.80999697956376e-71	0.483679	0.606	0.399	3.51917712736582e-67	Epiblast 4	ENSSSCG00000021380
DGCR8	1.8423656906545e-71	0.497289	0.54	0.341	3.58211161233955e-67	Epiblast 4	DGCR8
CYP2S1	1.87303269007188e-71	1.08871	0.101	0.033	3.64173745930675e-67	Epiblast 4	CYP2S1
ZSWIM4	1.96984351411058e-71	0.488218	0.27	0.135	3.82996674448519e-67	Epiblast 4	ZSWIM4
ZNF383	1.99199285426681e-71	0.730555	0.273	0.139	3.87303170655096e-67	Epiblast 4	ZNF383
BLMH	2.00789251858522e-71	0.384589	0.867	0.701	3.90394542388524e-67	Epiblast 4	BLMH
FBXO28	2.23762360164022e-71	0.552865	0.435	0.258	4.35061156866909e-67	Epiblast 4	FBXO28
PRDM4	2.33804480244069e-71	0.657181	0.33	0.179	4.54586050938542e-67	Epiblast 4	PRDM4
ZNRF2	2.34480124140772e-71	0.490413	0.613	0.412	4.55899705366903e-67	Epiblast 4	ZNRF2
FMNL1	2.77026934202579e-71	1.01584	0.142	0.055	5.38623468170075e-67	Epiblast 4	FMNL1
SAPCD2	3.10917259060078e-71	0.633483	0.293	0.152	6.04516426790509e-67	Epiblast 4	SAPCD2
ZBED1	3.84287185182254e-71	0.601398	0.375	0.212	7.47169574149856e-67	Epiblast 4	ZBED1
ADAMTS9	4.188792487719e-71	-2.42973	0.104	0.249	8.14426923387205e-67	Epiblast 4	ADAMTS9
TRIM24	4.60857041898641e-71	0.420876	0.748	0.531	8.96044346563527e-67	Epiblast 4	TRIM24
PRCP	5.35607754619761e-71	0.53733	0.396	0.226	1.0413821573072e-66	Epiblast 4	PRCP
CDC5L	5.62646807909857e-71	0.351129	0.896	0.739	1.09395418861914e-66	Epiblast 4	CDC5L
IFT80	7.17114404312844e-71	0.570225	0.347	0.19	1.39428553630546e-66	Epiblast 4	IFT80
STK38	8.10465881775214e-71	0.633601	0.36	0.202	1.57578881393555e-66	Epiblast 4	STK38
PGD	8.46200583845401e-71	0.480085	0.61	0.404	1.64526779517061e-66	Epiblast 4	PGD
NUP50	9.10359999154718e-71	0.354532	0.915	0.779	1.77001294635652e-66	Epiblast 4	NUP50
RPL22L1	9.23689173446097e-71	-0.385065	0.937	0.943	1.79592885993125e-66	Epiblast 4	RPL22L1
ENSSSCG00000008137	9.53864151208794e-71	0.356826	0.852	0.69	1.85459806919526e-66	Epiblast 4	ENSSSCG00000008137
PKP1	1.01774842274152e-70	1.5543	0.079	0.023	1.97880825833633e-66	Epiblast 4	PKP1
ADAM11	1.02475130176522e-70	1.10289	0.137	0.053	1.99242395602211e-66	Epiblast 4	ADAM11
SUGP2	1.10367293705369e-70	0.65214	0.316	0.17	2.14587129151349e-66	Epiblast 4	SUGP2
NOP56	1.13456146383577e-70	0.332677	0.941	0.854	2.20592785413589e-66	Epiblast 4	NOP56
ENSSSCG00000046800	1.16332229140463e-70	1.35121	0.095	0.03	2.26184753117801e-66	Epiblast 4	ENSSSCG00000046800
ENSSSCG00000025203	1.18737805097172e-70	0.349224	0.903	0.774	2.30861914450431e-66	Epiblast 4	ENSSSCG00000025203
SPATS2	1.32321197565044e-70	0.455328	0.654	0.441	2.57272104425715e-66	Epiblast 4	SPATS2
KBTBD6	1.44920204338491e-70	0.562672	0.404	0.234	2.81768353295328e-66	Epiblast 4	KBTBD6
CUX2	1.47855520187415e-70	1.07634	0.127	0.047	2.87475487900392e-66	Epiblast 4	CUX2
ENSSSCG00000026446	1.49154169633716e-70	0.28188	0.952	0.867	2.90000452018835e-66	Epiblast 4	ENSSSCG00000026446
GPATCH2	1.56777176919049e-70	0.645696	0.329	0.179	3.04821865083707e-66	Epiblast 4	GPATCH2
STX6	1.57799041111974e-70	0.617569	0.323	0.175	3.06808675634011e-66	Epiblast 4	STX6
COG3	1.62650992083927e-70	0.49717	0.673	0.474	3.1624232390878e-66	Epiblast 4	COG3
UBA6	1.65641447188982e-70	0.601891	0.421	0.25	3.22056665769538e-66	Epiblast 4	UBA6
[truncated: 313,999+ more rows]
