# Supplementary material for: A single-cell atlas of pig gastrulation as a resource for comparative embryology
Source: Nat Commun. 2024 Jun 18;15:5210. doi: 10.1038/s41467-024-49407-6 (PMC11189408; doi:10.1038/s41467-024-49407-6)
Supplement: Supplementary file 6 — Supplementary Data 3 [file 41467_2024_49407_MOESM6_ESM.xlsx]

## Sheet: Supplementary Data 3
	p_val	avg_log2FC	pct.1	pct.2	p_val_adj	cluster	gene
FZD5	0	2.71355	0.938	0.185	0	Epiblast 3	FZD5
USP44	0	2.43451	0.971	0.269	0	Epiblast 3	USP44
OTX2	0	2.87574	0.801	0.115	0	Epiblast 3	OTX2
GPC4	0	2.4223	0.893	0.24	0	Epiblast 3	GPC4
ENSSSCG00000032439	0	3.05717	0.772	0.119	0	Epiblast 3	ENSSSCG00000032439
SALL2	0	2.45336	0.945	0.293	0	Epiblast 3	SALL2
PCSK1N	0	2.14625	0.933	0.294	0	Epiblast 3	PCSK1N
MAP7	0	2.29953	0.862	0.237	0	Epiblast 3	MAP7
NRXN1	0	3.46078	0.673	0.067	0	Epiblast 3	NRXN1
HESX1	0	2.83756	0.704	0.104	0	Epiblast 3	HESX1
ENSSSCG00000002639	0	2.13191	0.986	0.387	0	Epiblast 3	ENSSSCG00000002639
PHC1	0	2.4538	0.904	0.311	0	Epiblast 3	PHC1
ENSSSCG00000010771	0	1.63136	0.898	0.307	0	Epiblast 3	ENSSSCG00000010771
RRAGD	0	2.08689	0.812	0.226	0	Epiblast 3	RRAGD
RCAN2	0	1.92029	0.904	0.321	0	Epiblast 3	RCAN2
ABHD17B	0	2.23845	0.883	0.304	0	Epiblast 3	ABHD17B
CDH1	0	1.57281	0.944	0.368	0	Epiblast 3	CDH1
NCAN	0	2.18173	0.76	0.19	0	Epiblast 3	NCAN
ROBO1	0	1.87273	0.865	0.297	0	Epiblast 3	ROBO1
SLC7A3	0	2.24974	0.758	0.192	0	Epiblast 3	SLC7A3
ENSSSCG00000025593	0	2.05983	0.734	0.168	0	Epiblast 3	ENSSSCG00000025593
ETV1	0	2.09108	0.764	0.203	0	Epiblast 3	ETV1
CDKL5	0	2.82701	0.66	0.104	0	Epiblast 3	CDKL5
ATP1B1	0	2.3099	0.932	0.377	0	Epiblast 3	ATP1B1
PRR14L	0	2.09855	0.959	0.406	0	Epiblast 3	PRR14L
ERBB2	0	1.95882	0.861	0.311	0	Epiblast 3	ERBB2
HEXB	0	1.75428	0.775	0.227	0	Epiblast 3	HEXB
CDKL2	0	3.03253	0.622	0.074	0	Epiblast 3	CDKL2
ESRP1	0	1.51982	0.832	0.284	0	Epiblast 3	ESRP1
PRDM5	0	1.72044	0.878	0.337	0	Epiblast 3	PRDM5
CD9	0	1.46187	0.939	0.399	0	Epiblast 3	CD9
LMO7	0	1.91606	0.714	0.175	0	Epiblast 3	LMO7
NKAIN4	0	1.70207	0.752	0.214	0	Epiblast 3	NKAIN4
NFE2L3	0	1.97175	0.851	0.313	0	Epiblast 3	NFE2L3
ZIC5	0	2.00674	0.717	0.182	0	Epiblast 3	ZIC5
ENSSSCG00000026996	0	1.95191	0.782	0.251	0	Epiblast 3	ENSSSCG00000026996
MAPK8IP2	0	1.95748	0.713	0.183	0	Epiblast 3	MAPK8IP2
ST14	0	1.40248	0.801	0.275	0	Epiblast 3	ST14
CCDC181	0	1.64918	0.801	0.276	0	Epiblast 3	CCDC181
REPS2	0	2.10531	0.669	0.145	0	Epiblast 3	REPS2
SEPTIN6	0	1.65231	0.808	0.285	0	Epiblast 3	SEPTIN6
MTA3	0	1.76734	0.81	0.288	0	Epiblast 3	MTA3
ASTN1	0	2.26114	0.648	0.128	0	Epiblast 3	ASTN1
SOX11	0	1.51306	0.906	0.386	0	Epiblast 3	SOX11
FST	0	1.72036	0.981	0.461	0	Epiblast 3	FST
ZNF462	0	1.57865	0.903	0.385	0	Epiblast 3	ZNF462
ABHD17C	0	1.50931	0.844	0.327	0	Epiblast 3	ABHD17C
GCNT1	0	2.27936	0.693	0.177	0	Epiblast 3	GCNT1
MARVELD2	0	1.65839	0.732	0.217	0	Epiblast 3	MARVELD2
SHISA2	0	2.47081	0.631	0.117	0	Epiblast 3	SHISA2
ENSSSCG00000017934	0	0.906412	0.965	0.459	0	Epiblast 3	ENSSSCG00000017934
BCAT1	0	2.04851	0.993	0.49	0	Epiblast 3	BCAT1
ZIC2	0	1.41423	0.858	0.355	0	Epiblast 3	ZIC2
AFF1	0	1.5749	0.787	0.285	0	Epiblast 3	AFF1
ZNF219	0	1.6527	0.735	0.233	0	Epiblast 3	ZNF219
EGLN3	0	1.67574	0.741	0.239	0	Epiblast 3	EGLN3
ARL4A	0	1.25163	0.854	0.353	0	Epiblast 3	ARL4A
ALPL	0	1.52221	0.688	0.187	0	Epiblast 3	ALPL
SBK1	0	1.27933	0.919	0.421	0	Epiblast 3	SBK1
LSAMP	0	1.06565	0.815	0.318	0	Epiblast 3	LSAMP
ENSSSCG00000035649	0	2.06118	0.638	0.145	0	Epiblast 3	ENSSSCG00000035649
NIBAN1	0	2.80983	0.573	0.081	0	Epiblast 3	NIBAN1
SLC7A8	0	1.85635	0.987	0.496	0	Epiblast 3	SLC7A8
MYO10	0	1.48196	0.892	0.401	0	Epiblast 3	MYO10
ENSSSCG00000008241	0	1.80322	0.959	0.468	0	Epiblast 3	ENSSSCG00000008241
G2E3	0	1.66696	0.907	0.422	0	Epiblast 3	G2E3
KLHL8	0	2.09366	0.66	0.176	0	Epiblast 3	KLHL8
JPH4	0	2.60902	0.57	0.086	0	Epiblast 3	JPH4
FRS2	0	1.78719	0.692	0.208	0	Epiblast 3	FRS2
NELL2	0	1.52003	0.692	0.208	0	Epiblast 3	NELL2
ENSSSCG00000033041	0	1.67768	0.773	0.292	0	Epiblast 3	ENSSSCG00000033041
JADE1	0	1.81686	0.819	0.34	0	Epiblast 3	JADE1
PTGIS	0	1.22565	0.784	0.306	0	Epiblast 3	PTGIS
PALM2AKAP2	0	1.31468	0.899	0.422	0	Epiblast 3	PALM2AKAP2
UPP1	0	1.601	0.677	0.201	0	Epiblast 3	UPP1
SORL1	0	1.44746	0.734	0.258	0	Epiblast 3	SORL1
DEPDC1B	0	1.37896	0.813	0.34	0	Epiblast 3	DEPDC1B
F11R	0	1.31888	0.914	0.442	0	Epiblast 3	F11R
CIT	0	1.509	0.732	0.26	0	Epiblast 3	CIT
OCLN	0	1.31758	0.668	0.2	0	Epiblast 3	OCLN
DNMT3B	0	2.82651	0.988	0.522	0	Epiblast 3	DNMT3B
MSI1	0	1.31284	0.752	0.288	0	Epiblast 3	MSI1
SLC39A14	0	1.85851	0.753	0.289	0	Epiblast 3	SLC39A14
ENSSSCG00000023305	0	0.941506	0.721	0.257	0	Epiblast 3	ENSSSCG00000023305
NME7	0	1.69345	0.66	0.197	0	Epiblast 3	NME7
LRRN1	0	1.90295	0.598	0.136	0	Epiblast 3	LRRN1
TNNT1	0	1.34669	0.973	0.513	0	Epiblast 3	TNNT1
CYB561	0	1.65834	0.653	0.194	0	Epiblast 3	CYB561
ENSSSCG00000004806	0	1.34989	0.82	0.361	0	Epiblast 3	ENSSSCG00000004806
DST	0	1.26664	0.792	0.334	0	Epiblast 3	DST
ECT2	0	1.31691	0.837	0.379	0	Epiblast 3	ECT2
CYFIP2	0	2.13049	0.569	0.111	0	Epiblast 3	CYFIP2
SLC38A5	0	1.35332	0.751	0.294	0	Epiblast 3	SLC38A5
KIF1A	0	2.57449	0.534	0.078	0	Epiblast 3	KIF1A
GAP43	0	2.37726	0.552	0.098	0	Epiblast 3	GAP43
DDR1	0	1.43861	0.699	0.245	0	Epiblast 3	DDR1
CAMKV	0	1.78986	0.594	0.141	0	Epiblast 3	CAMKV
ZNF217	0	1.34181	0.757	0.305	0	Epiblast 3	ZNF217
CEMIP2	0	1.78669	0.617	0.165	0	Epiblast 3	CEMIP2
ENSSSCG00000010212	0	1.10258	0.726	0.275	0	Epiblast 3	ENSSSCG00000010212
PLCH1	0	1.73392	0.619	0.17	0	Epiblast 3	PLCH1
BCAM	0	1.04058	0.709	0.26	0	Epiblast 3	BCAM
EPCAM	0	1.18646	0.976	0.53	0	Epiblast 3	EPCAM
KIF23	0	1.35556	0.925	0.481	0	Epiblast 3	KIF23
TRIM59	0	1.58331	0.665	0.222	0	Epiblast 3	TRIM59
MT1A	0	1.03544	0.912	0.469	0	Epiblast 3	MT1A
DLG2	0	2.11689	0.552	0.109	0	Epiblast 3	DLG2
RASAL2	0	1.43904	0.677	0.235	0	Epiblast 3	RASAL2
ARMCX2	0	1.82867	0.592	0.15	0	Epiblast 3	ARMCX2
SEMA4D	0	1.32934	0.653	0.212	0	Epiblast 3	SEMA4D
ENSSSCG00000012520	0	1.30394	0.925	0.484	0	Epiblast 3	ENSSSCG00000012520
PLD5	0	2.43488	0.522	0.081	0	Epiblast 3	PLD5
TTC21B	0	1.38418	0.683	0.243	0	Epiblast 3	TTC21B
PACSIN3	0	1.30704	0.726	0.286	0	Epiblast 3	PACSIN3
ASPM	0	1.14893	0.862	0.422	0	Epiblast 3	ASPM
MAGI1	0	1.09022	0.766	0.327	0	Epiblast 3	MAGI1
PGM2	0	1.25682	0.705	0.267	0	Epiblast 3	PGM2
DNMT3A	0	1.31055	0.814	0.378	0	Epiblast 3	DNMT3A
LRAT	0	2.90056	0.497	0.062	0	Epiblast 3	LRAT
ALMS1	0	1.27428	0.75	0.316	0	Epiblast 3	ALMS1
ROBO2	0	2.06707	0.522	0.089	0	Epiblast 3	ROBO2
ENSSSCG00000024911	0	0.732772	0.969	0.536	0	Epiblast 3	ENSSSCG00000024911
TCF7L2	0	1.15841	0.779	0.347	0	Epiblast 3	TCF7L2
ZNF483	0	1.29376	0.697	0.266	0	Epiblast 3	ZNF483
ADGRB2	0	2.2298	0.522	0.092	0	Epiblast 3	ADGRB2
KAT6B	0	1.23997	0.848	0.418	0	Epiblast 3	KAT6B
ENSSSCG00000036907	0	1.54893	0.592	0.162	0	Epiblast 3	ENSSSCG00000036907
SFRP2	0	1.8211	0.56	0.131	0	Epiblast 3	SFRP2
ID4	0	1.3733	0.773	0.344	0	Epiblast 3	ID4
MKRN1	0	1.0931	0.875	0.449	0	Epiblast 3	MKRN1
LARGE2	0	1.64299	0.597	0.171	0	Epiblast 3	LARGE2
FBXO34	0	1.63856	0.613	0.188	0	Epiblast 3	FBXO34
PEG10	0	1.24492	0.938	0.513	0	Epiblast 3	PEG10
PUS10	0	1.51456	0.634	0.21	0	Epiblast 3	PUS10
SOX13	0	1.72847	0.61	0.186	0	Epiblast 3	SOX13
PSRC1	0	1.23371	0.688	0.264	0	Epiblast 3	PSRC1
PTPRS	0	1.12137	0.89	0.467	0	Epiblast 3	PTPRS
ZBTB44	0	1.28115	0.791	0.369	0	Epiblast 3	ZBTB44
PRTG	0	-2.55312	0.292	0.713	0	Epiblast 3	PRTG
PPP1R9A	0	1.75764	0.563	0.142	0	Epiblast 3	PPP1R9A
CACNA2D1	0	1.64853	0.616	0.196	0	Epiblast 3	CACNA2D1
SGO2	0	1.20591	0.908	0.489	0	Epiblast 3	SGO2
BRINP1	0	2.61027	0.488	0.069	0	Epiblast 3	BRINP1
RND2	0	1.24657	0.644	0.226	0	Epiblast 3	RND2
PLLP	0	1.25117	0.606	0.189	0	Epiblast 3	PLLP
ENSSSCG00000007493	0	1.00633	0.923	0.507	0	Epiblast 3	ENSSSCG00000007493
PATZ1	0	1.2662	0.701	0.285	0	Epiblast 3	PATZ1
TRIM24	0	1.5215	0.944	0.528	0	Epiblast 3	TRIM24
MT3	0	1.04448	0.575	0.16	0	Epiblast 3	MT3
TGIF1	0	1.19043	0.846	0.434	0	Epiblast 3	TGIF1
MDN1	0	1.43093	0.931	0.521	0	Epiblast 3	MDN1
VMO1	0	1.56935	0.543	0.134	0	Epiblast 3	VMO1
ZNF667	0	1.47519	0.605	0.198	0	Epiblast 3	ZNF667
LGR4	0	1.47486	0.676	0.271	0	Epiblast 3	LGR4
GTF3C1	0	1.30776	0.797	0.392	0	Epiblast 3	GTF3C1
ENSSSCG00000030300	0	1.82213	0.987	0.583	0	Epiblast 3	ENSSSCG00000030300
ENSSSCG00000013584	0	1.95542	0.514	0.11	0	Epiblast 3	ENSSSCG00000013584
TNFSF11	0	3.4819	0.449	0.045	0	Epiblast 3	TNFSF11
DYRK3	0	1.6459	0.559	0.156	0	Epiblast 3	DYRK3
TSPAN15	0	1.40659	0.569	0.167	0	Epiblast 3	TSPAN15
L1CAM	0	2.36602	0.482	0.083	0	Epiblast 3	L1CAM
ITGA6	0	0.98776	0.602	0.204	0	Epiblast 3	ITGA6
ENSSSCG00000034739	0	1.59263	0.569	0.173	0	Epiblast 3	ENSSSCG00000034739
CCNF	0	1.26862	0.605	0.212	0	Epiblast 3	CCNF
TESC	0	2.03396	0.484	0.094	0	Epiblast 3	TESC
CLGN	0	1.94742	0.499	0.109	0	Epiblast 3	CLGN
ENSSSCG00000021977	0	1.2098	0.583	0.193	0	Epiblast 3	ENSSSCG00000021977
PTPRF	0	1.2996	0.985	0.597	0	Epiblast 3	PTPRF
ROR1	0	1.58797	0.538	0.15	0	Epiblast 3	ROR1
SLC39A10	0	1.42972	0.9	0.512	0	Epiblast 3	SLC39A10
C4orf19	0	1.391	0.54	0.153	0	Epiblast 3	C4orf19
QSER1	0	1.41835	0.938	0.551	0	Epiblast 3	QSER1
THBS3	0	1.34142	0.566	0.181	0	Epiblast 3	THBS3
FOXO1	0	1.60109	0.553	0.169	0	Epiblast 3	FOXO1
WWC1	0	1.69551	0.51	0.128	0	Epiblast 3	WWC1
COG3	0	1.31626	0.851	0.472	0	Epiblast 3	COG3
THSD1	0	2.92762	0.424	0.046	0	Epiblast 3	THSD1
PORCN	0	1.78468	0.49	0.113	0	Epiblast 3	PORCN
OXT	0	1.49422	0.491	0.114	0	Epiblast 3	OXT
PAK3	0	1.47957	0.567	0.19	0	Epiblast 3	PAK3
SPINT2	0	0.892121	0.988	0.612	0	Epiblast 3	SPINT2
ATF7IP	0	1.26981	0.954	0.578	0	Epiblast 3	ATF7IP
TMEM163	0	1.31335	0.509	0.134	0	Epiblast 3	TMEM163
ENSSSCG00000026248	0	1.31928	0.545	0.17	0	Epiblast 3	ENSSSCG00000026248
SYT11	0	2.78971	0.435	0.06	0	Epiblast 3	SYT11
GPRASP2	0	1.583	0.518	0.143	0	Epiblast 3	GPRASP2
USO1	0	1.63298	0.969	0.595	0	Epiblast 3	USO1
ZNF532	0	1.13278	0.938	0.566	0	Epiblast 3	ZNF532
NCAPG	0	1.05178	0.929	0.557	0	Epiblast 3	NCAPG
CACNG8	0	2.11678	0.459	0.088	0	Epiblast 3	CACNG8
USP9X	0	1.21882	0.929	0.558	0	Epiblast 3	USP9X
SLAIN1	0	1.93909	0.466	0.095	0	Epiblast 3	SLAIN1
CCN2	0	1.4458	0.566	0.197	0	Epiblast 3	CCN2
PBX1	0	1.19393	0.972	0.606	0	Epiblast 3	PBX1
SFRP1	0	0.891591	0.991	0.625	0	Epiblast 3	SFRP1
TAC3	0	-1.80583	0.52	0.155	0	Epiblast 3	TAC3
A4GALT	0	1.40511	0.534	0.169	0	Epiblast 3	A4GALT
ZFHX2	0	2.19671	0.436	0.072	0	Epiblast 3	ZFHX2
LHX5	0	3.31868	0.404	0.044	0	Epiblast 3	LHX5
PIANP	0	1.66923	0.49	0.13	0	Epiblast 3	PIANP
PPM1K	0	2.02387	0.514	0.157	0	Epiblast 3	PPM1K
CECR2	0	1.62137	0.987	0.63	0	Epiblast 3	CECR2
RNF125	0	1.72729	0.47	0.115	0	Epiblast 3	RNF125
TBC1D1	0	1.07294	0.973	0.619	0	Epiblast 3	TBC1D1
GPM6A	0	1.88994	0.449	0.096	0	Epiblast 3	GPM6A
ENSSSCG00000038825	0	2.57766	0.405	0.054	0	Epiblast 3	ENSSSCG00000038825
TOX	0	2.61237	0.406	0.055	0	Epiblast 3	TOX
ARL6IP1	0	1.25775	0.965	0.615	0	Epiblast 3	ARL6IP1
MAP4K1	0	1.30101	0.498	0.149	0	Epiblast 3	MAP4K1
MED12L	0	1.25722	0.507	0.159	0	Epiblast 3	MED12L
VSIG10	0	1.93081	0.449	0.101	0	Epiblast 3	VSIG10
STX1B	0	1.41473	0.496	0.148	0	Epiblast 3	STX1B
EFEMP1	0	2.35928	0.41	0.064	0	Epiblast 3	EFEMP1
MYO5C	0	2.57516	0.403	0.06	0	Epiblast 3	MYO5C
ENSSSCG00000009648	0	1.73898	0.42	0.078	0	Epiblast 3	ENSSSCG00000009648
ENSSSCG00000001393	0	1.53583	0.978	0.637	0	Epiblast 3	ENSSSCG00000001393
CTBP2	0	1.11219	0.919	0.579	0	Epiblast 3	CTBP2
JMJD1C	0	1.12116	0.943	0.603	0	Epiblast 3	JMJD1C
ATP6V1C2	0	2.49989	0.384	0.045	0	Epiblast 3	ATP6V1C2
EDA	0	2.50058	0.396	0.058	0	Epiblast 3	EDA
VSNL1	0	2.75803	0.388	0.053	0	Epiblast 3	VSNL1
SLC30A2	0	2.16812	0.412	0.077	0	Epiblast 3	SLC30A2
ENSSSCG00000009125	0	2.30481	0.402	0.068	0	Epiblast 3	ENSSSCG00000009125
FAM20C	0	1.59516	0.45	0.116	0	Epiblast 3	FAM20C
CCNB1	0	1.04189	0.953	0.619	0	Epiblast 3	CCNB1
JAKMIP2	0	2.05608	0.413	0.083	0	Epiblast 3	JAKMIP2
AVP	0	1.58334	0.424	0.095	0	Epiblast 3	AVP
ACAN	0	2.27602	0.386	0.06	0	Epiblast 3	ACAN
CHRNA4	0	2.13186	0.395	0.07	0	Epiblast 3	CHRNA4
SAMD12	0	1.43885	0.441	0.117	0	Epiblast 3	SAMD12
IGSF8	0	1.96574	0.402	0.079	0	Epiblast 3	IGSF8
OVOL2	0	1.86937	0.407	0.084	0	Epiblast 3	OVOL2
CATSPER1	0	1.81536	0.403	0.084	0	Epiblast 3	CATSPER1
RBFOX1	0	1.87359	0.403	0.084	0	Epiblast 3	RBFOX1
STMN2	0	1.45687	0.446	0.127	0	Epiblast 3	STMN2
NR6A1	0	0.910467	0.977	0.659	0	Epiblast 3	NR6A1
RND1	0	1.96888	0.391	0.075	0	Epiblast 3	RND1
GJC1	0	0.999728	0.951	0.635	0	Epiblast 3	GJC1
ITGB4	0	1.75004	0.398	0.083	0	Epiblast 3	ITGB4
SYT14	0	2.73052	0.357	0.044	0	Epiblast 3	SYT14
APBA2	0	1.74559	0.402	0.09	0	Epiblast 3	APBA2
ZSWIM5	0	1.5892	0.416	0.107	0	Epiblast 3	ZSWIM5
SEMA5B	0	2.26263	0.371	0.063	0	Epiblast 3	SEMA5B
NREP	0	1.18111	0.984	0.678	0	Epiblast 3	NREP
JARID2	0	1.48492	0.964	0.659	0	Epiblast 3	JARID2
JADE2	0	2.41839	0.356	0.052	0	Epiblast 3	JADE2
ENO2	0	1.45372	0.42	0.116	0	Epiblast 3	ENO2
PRRG4	0	1.82796	0.391	0.091	0	Epiblast 3	PRRG4
ENSSSCG00000013880	0	1.8327	0.378	0.078	0	Epiblast 3	ENSSSCG00000013880
ADGRG2	0	2.99973	0.335	0.036	0	Epiblast 3	ADGRG2
LRATD1	0	0.678704	0.383	0.086	0	Epiblast 3	LRATD1
PRKCB	0	1.63638	0.382	0.086	0	Epiblast 3	PRKCB
CELSR2	0	1.77878	0.378	0.083	0	Epiblast 3	CELSR2
NXPH2	0	1.74872	0.376	0.085	0	Epiblast 3	NXPH2
FRZB	0	1.54152	0.384	0.094	0	Epiblast 3	FRZB
SCN1A	0	2.87173	0.337	0.047	0	Epiblast 3	SCN1A
CENPF	0	1.49146	0.995	0.705	0	Epiblast 3	CENPF
KCNN1	0	2.645	0.328	0.04	0	Epiblast 3	KCNN1
ENSSSCG00000051279	0	1.61234	0.38	0.094	0	Epiblast 3	ENSSSCG00000051279
MYBL2	0	0.992087	0.974	0.688	0	Epiblast 3	MYBL2
UGT8	0	1.5423	0.375	0.09	0	Epiblast 3	UGT8
KPNA2	0	0.975191	0.958	0.675	0	Epiblast 3	KPNA2
DPF1	0	2.14534	0.343	0.061	0	Epiblast 3	DPF1
ENSSSCG00000035544	0	1.17502	0.989	0.709	0	Epiblast 3	ENSSSCG00000035544
G3BP2	0	2.46562	0.996	0.719	0	Epiblast 3	G3BP2
CPT1C	0	2.06509	0.335	0.061	0	Epiblast 3	CPT1C
EPS8	0	2.52558	0.321	0.049	0	Epiblast 3	EPS8
TULP1	0	2.71621	0.305	0.036	0	Epiblast 3	TULP1
ENSSSCG00000036499	0	2.74964	0.305	0.036	0	Epiblast 3	ENSSSCG00000036499
ENPP5	0	1.44904	0.353	0.087	0	Epiblast 3	ENPP5
ARHGAP22	0	1.86527	0.328	0.065	0	Epiblast 3	ARHGAP22
CLSTN3	0	1.74642	0.332	0.073	0	Epiblast 3	CLSTN3
GIPC2	0	1.52841	0.331	0.074	0	Epiblast 3	GIPC2
FLRT1	0	2.47658	0.298	0.042	0	Epiblast 3	FLRT1
ADGRV1	0	2.25341	0.307	0.051	0	Epiblast 3	ADGRV1
FNBP1L	0	0.918103	0.982	0.726	0	Epiblast 3	FNBP1L
INA	0	2.35014	0.3	0.045	0	Epiblast 3	INA
GRB7	0	1.54801	0.333	0.08	0	Epiblast 3	GRB7
ZAP70	0	2.15714	0.301	0.049	0	Epiblast 3	ZAP70
MAGI2	0	2.03723	0.309	0.058	0	Epiblast 3	MAGI2
PTH2	0	1.96874	0.306	0.056	0	Epiblast 3	PTH2
ZNF354B	0	1.73812	0.327	0.077	0	Epiblast 3	ZNF354B
RBM46	0	2.47254	0.293	0.043	0	Epiblast 3	RBM46
TC2N	0	1.65862	0.324	0.074	0	Epiblast 3	TC2N
CLDN9	0	1.8279	0.309	0.063	0	Epiblast 3	CLDN9
ARHGEF19	0	1.59565	0.319	0.074	0	Epiblast 3	ARHGEF19
TOP2A	0	1.34476	0.995	0.753	0	Epiblast 3	TOP2A
ATP6V1G2-DDX39B	0	1.99693	0.295	0.055	0	Epiblast 3	ATP6V1G2-DDX39B
ENSSSCG00000033497	0	1.28542	0.987	0.75	0	Epiblast 3	ENSSSCG00000033497
KCNQ2	0	2.25396	0.277	0.041	0	Epiblast 3	KCNQ2
NLGN3	0	1.88084	0.291	0.056	0	Epiblast 3	NLGN3
BEX1	0	1.08777	0.995	0.761	0	Epiblast 3	BEX1
HLA-DOB	0	2.3095	0.277	0.044	0	Epiblast 3	HLA-DOB
ENSSSCG00000008250	0	3.18301	0.257	0.024	0	Epiblast 3	ENSSSCG00000008250
LPCAT2	0	2.5743	0.271	0.039	0	Epiblast 3	LPCAT2
BTBD11	0	2.77936	0.256	0.029	0	Epiblast 3	BTBD11
GLUD1	0	0.853776	0.974	0.748	0	Epiblast 3	GLUD1
TRIM46	0	1.91997	0.279	0.054	0	Epiblast 3	TRIM46
CTNND2	0	2.11717	0.275	0.05	0	Epiblast 3	CTNND2
RIMKLA	0	1.66737	0.288	0.063	0	Epiblast 3	RIMKLA
KHDRBS2	0	1.93875	0.272	0.048	0	Epiblast 3	KHDRBS2
RTN1	0	2.2848	0.266	0.042	0	Epiblast 3	RTN1
RASSF5	0	2.34376	0.265	0.044	0	Epiblast 3	RASSF5
ATP8A2	0	2.74265	0.245	0.026	0	Epiblast 3	ATP8A2
KCNG3	0	3.48715	0.234	0.016	0	Epiblast 3	KCNG3
TOX2	0	2.4841	0.253	0.037	0	Epiblast 3	TOX2
FMN1	0	1.88498	0.264	0.054	0	Epiblast 3	FMN1
GPM6B	0	1.82758	0.26	0.051	0	Epiblast 3	GPM6B
DBN1	0	0.930689	0.992	0.784	0	Epiblast 3	DBN1
AP1S2	0	1.19387	0.984	0.776	0	Epiblast 3	AP1S2
BPTF	0	0.984674	0.986	0.779	0	Epiblast 3	BPTF
NFASC	0	2.8384	0.223	0.023	0	Epiblast 3	NFASC
SLC4A8	0	1.95346	0.245	0.045	0	Epiblast 3	SLC4A8
FGF14	0	1.98957	0.241	0.041	0	Epiblast 3	FGF14
NANOG	0	2.49044	0.233	0.034	0	Epiblast 3	NANOG
LHFPL4	0	2.10019	0.239	0.041	0	Epiblast 3	LHFPL4
DGKB	0	2.44716	0.226	0.03	0	Epiblast 3	DGKB
CHD5	0	2.59187	0.223	0.028	0	Epiblast 3	CHD5
TRERF1	0	1.91545	0.237	0.043	0	Epiblast 3	TRERF1
KCNJ3	0	2.64119	0.22	0.027	0	Epiblast 3	KCNJ3
ANKFY1	0	0.875304	0.974	0.783	0	Epiblast 3	ANKFY1
B3GAT1	0	2.04446	0.229	0.039	0	Epiblast 3	B3GAT1
SYT6	0	2.43806	0.216	0.026	0	Epiblast 3	SYT6
SEMA6B	0	2.32217	0.215	0.03	0	Epiblast 3	SEMA6B
BRINP2	0	2.45064	0.209	0.027	0	Epiblast 3	BRINP2
ENSSSCG00000033643	0	2.65413	0.203	0.023	0	Epiblast 3	ENSSSCG00000033643
IRS4	0	3.28566	0.197	0.017	0	Epiblast 3	IRS4
ENSSSCG00000048266	0	2.17241	0.208	0.031	0	Epiblast 3	ENSSSCG00000048266
XPO1	0	0.871408	0.988	0.813	0	Epiblast 3	XPO1
TLCD3B	0	2.16001	0.207	0.032	0	Epiblast 3	TLCD3B
NOS1	0	2.02058	0.209	0.035	0	Epiblast 3	NOS1
BTBD17	0	2.66375	0.194	0.021	0	Epiblast 3	BTBD17
FRMD5	0	2.00849	0.206	0.034	0	Epiblast 3	FRMD5
CELF5	0	2.3887	0.198	0.028	0	Epiblast 3	CELF5
TDRKH	0	2.13583	0.199	0.032	0	Epiblast 3	TDRKH
AMPH	0	2.13026	0.196	0.03	0	Epiblast 3	AMPH
NPHS1	0	2.22539	0.193	0.028	0	Epiblast 3	NPHS1
ENSSSCG00000040342	0	2.5212	0.187	0.024	0	Epiblast 3	ENSSSCG00000040342
ENSSSCG00000003690	0	2.02706	0.186	0.028	0	Epiblast 3	ENSSSCG00000003690
ENSSSCG00000039241	0	2.21341	0.187	0.029	0	Epiblast 3	ENSSSCG00000039241
ADAM23	0	2.27354	0.181	0.027	0	Epiblast 3	ADAM23
GNAO1	0	2.41327	0.17	0.023	0	Epiblast 3	GNAO1
PDZD4	0	2.72066	0.161	0.018	0	Epiblast 3	PDZD4
PARP1	0	1.07336	0.996	0.858	0	Epiblast 3	PARP1
JAKMIP1	0	3.03584	0.152	0.014	0	Epiblast 3	JAKMIP1
MMP17	0	2.72721	0.145	0.016	0	Epiblast 3	MMP17
CLDN6	0	0.911618	0.999	0.872	0	Epiblast 3	CLDN6
SYT1	0	2.52744	0.14	0.016	0	Epiblast 3	SYT1
COCH	0	3.36452	0.132	0.011	0	Epiblast 3	COCH
RSPO1	0	2.89483	0.132	0.013	0	Epiblast 3	RSPO1
SNRPN	0	1.63985	0.99	0.871	0	Epiblast 3	SNRPN
UCHL1	0	1.10457	1	0.884	0	Epiblast 3	UCHL1
HSPA4	0	0.803172	0.985	0.876	0	Epiblast 3	HSPA4
PSIP1	0	1.09978	0.999	0.893	0	Epiblast 3	PSIP1
PRDM14	0	3.31262	0.105	0.008	0	Epiblast 3	PRDM14
DNAJB6	0	1.03351	0.998	0.902	0	Epiblast 3	DNAJB6
ODC1	0	0.812085	0.996	0.914	0	Epiblast 3	ODC1
ENSSSCG00000048815	0	5.03638	0.073	0.002	0	Epiblast 3	ENSSSCG00000048815
CD24	0	0.783246	1	0.967	0	Epiblast 3	CD24
KPNB1	0	0.677666	0.999	0.967	0	Epiblast 3	KPNB1
SOD1	0	0.735348	0.999	0.968	0	Epiblast 3	SOD1
S100A10	0	-2.48556	0.884	0.91	0	Epiblast 3	S100A10
AP2S1	0	-1.11972	0.902	0.918	0	Epiblast 3	AP2S1
MDK	0	-0.820647	1	0.984	0	Epiblast 3	MDK
S100A11	0	-1.69645	0.969	0.98	0	Epiblast 3	S100A11
NASP	0	0.62281	1	0.99	0	Epiblast 3	NASP
HMGA1	0	0.580409	1	0.996	0	Epiblast 3	HMGA1
SUMO2	0	0.466779	1	0.998	0	Epiblast 3	SUMO2
ENSSSCG00000004970	0	-0.314446	1	1	0	Epiblast 3	ENSSSCG00000004970
RPL29	0	-0.454682	1	1	0	Epiblast 3	RPL29
ENSSSCG00000024974	0	-0.336047	1	1	0	Epiblast 3	ENSSSCG00000024974
ENSSSCG00000025928	0	-0.371962	1	1	0	Epiblast 3	ENSSSCG00000025928
RPL11	0	-0.316605	1	1	0	Epiblast 3	RPL11
ENSSSCG00000014540	0	-0.579559	1	1	0	Epiblast 3	ENSSSCG00000014540
ENSSSCG00000014569	0	-0.298938	1	1	0	Epiblast 3	ENSSSCG00000014569
RPS3	0	-0.387583	1	1	0	Epiblast 3	RPS3
TMSB10	0	-0.597788	1	1	0	Epiblast 3	TMSB10
ENSSSCG00000034617	0	-0.336583	1	1	0	Epiblast 3	ENSSSCG00000034617
ENSSSCG00000031088	0	-0.319366	1	1	0	Epiblast 3	ENSSSCG00000031088
RPL8	0	-0.414772	1	1	0	Epiblast 3	RPL8
RPL10	0	-0.332523	1	1	0	Epiblast 3	RPL10
ENSSSCG00000020830	0	-0.411238	1	1	0	Epiblast 3	ENSSSCG00000020830
KLHDC8B	5.17299849860214e-308	1.35439	0.453	0.134	1.00578609808321e-303	Epiblast 3	KLHDC8B
TTK	1.72992071405276e-307	1.16193	0.777	0.343	3.36348484433279e-303	Epiblast 3	TTK
ENSSSCG00000000401	3.40400382164243e-307	2.13502	0.182	0.028	6.61840463041938e-303	Epiblast 3	ENSSSCG00000000401
ENSSSCG00000032702	3.84918184896901e-307	0.91526	0.977	0.67	7.48396426895045e-303	Epiblast 3	ENSSSCG00000032702
PGBD5	5.52298918610224e-307	1.58481	0.306	0.07	1.07383478745386e-302	Epiblast 3	PGBD5
CLEC11A	1.27370927458593e-306	1.40166	0.366	0.094	2.47647294257742e-302	Epiblast 3	CLEC11A
MLLT10	4.97146948250423e-306	1.14015	0.847	0.447	9.66602811483298e-302	Epiblast 3	MLLT10
SCRN1	1.33259431657432e-305	2.02203	0.192	0.031	2.59096312971546e-301	Epiblast 3	SCRN1
ENSSSCG00000036445	2.10145278924398e-305	0.942371	0.45	0.128	4.08585465812708e-301	Epiblast 3	ENSSSCG00000036445
ZC3H13	2.40529980798393e-305	0.955236	0.953	0.659	4.67662441666316e-301	Epiblast 3	ZC3H13
PIM1	2.62392771807507e-305	1.54598	0.666	0.291	5.10170266225337e-301	Epiblast 3	PIM1
ELAVL3	9.52661898627392e-305	1.84813	0.226	0.042	1.85226052950124e-300	Epiblast 3	ELAVL3
HERC5	2.37547635654327e-303	1.17694	0.55	0.185	4.61863868002707e-299	Epiblast 3	HERC5
ENSSSCG00000000298	6.60131910262114e-303	0.883905	0.805	0.349	1.28349447312263e-298	Epiblast 3	ENSSSCG00000000298
KAT7	1.20316588017619e-302	1.25931	0.766	0.361	2.33931542082658e-298	Epiblast 3	KAT7
CKAP2	9.85647082306342e-302	1.22196	0.721	0.299	1.91639362212822e-297	Epiblast 3	CKAP2
ENSSSCG00000011307	1.08928090845529e-301	1.56873	0.369	0.098	2.11788887030961e-297	Epiblast 3	ENSSSCG00000011307
HMMR	1.09325359000777e-301	1.01782	0.931	0.563	2.12561295505211e-297	Epiblast 3	HMMR
MYO1G	1.13651326051903e-301	1.9382	0.221	0.041	2.20972273242715e-297	Epiblast 3	MYO1G
DLGAP5	6.92939889273126e-301	0.879767	0.974	0.712	1.34728302671374e-296	Epiblast 3	DLGAP5
HINT1	1.71283918587454e-300	-0.566267	0.999	0.996	3.33027322909588e-296	Epiblast 3	HINT1
KTN1	1.99609045712526e-299	0.655027	0.995	0.917	3.88099867578865e-295	Epiblast 3	KTN1
CTTNBP2	1.38666916673291e-298	1.29927	0.462	0.14	2.6961008608788e-294	Epiblast 3	CTTNBP2
RTN4RL2	3.99688090595635e-298	1.58426	0.334	0.083	7.77113554545094e-294	Epiblast 3	RTN4RL2
CKS2	2.24590088624257e-297	0.756525	0.996	0.86	4.36670509312142e-293	Epiblast 3	CKS2
CCNB3	2.27299936351267e-297	1.39674	0.426	0.124	4.41939266247769e-293	Epiblast 3	CCNB3
LDHA	4.14781760880704e-296	-1.59434	0.748	0.837	8.06460177680354e-292	Epiblast 3	LDHA
UBE2C	8.48507775798131e-296	0.826505	0.962	0.599	1.64975366848431e-291	Epiblast 3	UBE2C
ACSL4	8.68440508869614e-296	1.10102	0.723	0.296	1.68850888139519e-291	Epiblast 3	ACSL4
TUBB4A	6.55327856112947e-294	2.03835	0.182	0.029	1.2741539506404e-289	Epiblast 3	TUBB4A
TPMT	1.04299344678549e-293	1.43949	0.633	0.263	2.02789215858503e-289	Epiblast 3	TPMT
ENSSSCG00000027557	1.32031257598549e-292	1.24874	0.697	0.299	2.56708374148858e-288	Epiblast 3	ENSSSCG00000027557
PRKAR2B	4.05738073828012e-292	1.0109	0.565	0.192	7.88876536943804e-288	Epiblast 3	PRKAR2B
ARFGEF3	7.92682271661886e-292	2.66366	0.116	0.013	1.5412121407922e-287	Epiblast 3	ARFGEF3
PABPN1	9.00527928075976e-292	0.519994	1	0.98	1.75089645055812e-287	Epiblast 3	PABPN1
CAMK4	1.16431622921684e-291	2.01843	0.165	0.025	2.26378004446631e-287	Epiblast 3	CAMK4
NLN	1.2396608078962e-291	1.2828	0.498	0.162	2.41027250879258e-287	Epiblast 3	NLN
VRTN	5.80205547912108e-291	1.09984	0.656	0.247	1.12809364680551e-286	Epiblast 3	VRTN
TLE1	9.60027749085962e-291	1.09747	0.791	0.361	1.86658195254784e-286	Epiblast 3	TLE1
ENSSSCG00000012530	1.40424904847342e-290	1.48539	0.35	0.091	2.73028142494687e-286	Epiblast 3	ENSSSCG00000012530
BEX4	1.83947844112266e-289	0.735954	0.983	0.759	3.57649793307478e-285	Epiblast 3	BEX4
BAZ2B	1.99009811983116e-289	1.15234	0.71	0.295	3.86934777438773e-285	Epiblast 3	BAZ2B
TNRC6A	2.84562635006306e-289	1.10865	0.871	0.48	5.53275131242761e-285	Epiblast 3	TNRC6A
ENSSSCG00000013902	4.00445210791041e-289	1.5345	0.318	0.077	7.78585623341021e-285	Epiblast 3	ENSSSCG00000013902
ENSSSCG00000032436	4.73457031257162e-289	0.538556	0.632	0.228	9.205425058733e-285	Epiblast 3	ENSSSCG00000032436
CDC42EP3	5.04519646534789e-288	1.05691	0.741	0.311	9.8093754875759e-284	Epiblast 3	CDC42EP3
KDM5B	7.42555252071517e-288	0.804671	0.983	0.761	1.44375017660265e-283	Epiblast 3	KDM5B
MACC1	8.61421571325938e-286	1.19208	0.48	0.151	1.67486196112902e-281	Epiblast 3	MACC1
DPP6	1.21310171259858e-285	1.97583	0.211	0.039	2.35863365980542e-281	Epiblast 3	DPP6
EFNA5	2.52030091625766e-285	1.27547	0.531	0.181	4.90022107147978e-281	Epiblast 3	EFNA5
FBRSL1	2.57036153987654e-285	1.13975	0.814	0.417	4.99755394198196e-281	Epiblast 3	FBRSL1
GCLM	2.91246110962127e-285	1.20299	0.662	0.27	5.66269813543664e-281	Epiblast 3	GCLM
CDK2AP1	7.71410690390823e-285	0.680204	0.99	0.897	1.49985380532688e-280	Epiblast 3	CDK2AP1
CLDN10	2.91384692917464e-284	0.679646	0.806	0.382	5.66539258439426e-280	Epiblast 3	CLDN10
RPS4X	1.74909916237134e-283	-0.329351	1	1	3.4007735013986e-279	Epiblast 3	RPS4X
SRRM2	3.90816676394874e-283	0.575656	0.998	0.952	7.59864863914554e-279	Epiblast 3	SRRM2
PRKX	6.81677809349268e-283	1.15228	0.726	0.314	1.32538616471778e-278	Epiblast 3	PRKX
SLC35F2	4.74292452015253e-282	1.25532	0.498	0.165	9.22166814453256e-278	Epiblast 3	SLC35F2
YBX2	6.36325389599487e-282	1.45358	0.345	0.09	1.23720745499828e-277	Epiblast 3	YBX2
ENSSSCG00000007336	1.0690943150494e-281	1.4599	0.739	0.342	2.07864007675055e-277	Epiblast 3	ENSSSCG00000007336
HHIP	1.13761043258091e-281	1.04997	0.474	0.149	2.21185596406707e-277	Epiblast 3	HHIP
SLC10A4	1.30871143140819e-280	2.71276	0.115	0.013	2.54452763608694e-276	Epiblast 3	SLC10A4
SPIDR	7.41801562745443e-280	1.13447	0.685	0.283	1.44228477844597e-275	Epiblast 3	SPIDR
TGFA	1.09446052572151e-278	1.88499	0.199	0.035	2.12795960016033e-274	Epiblast 3	TGFA
CROCC	1.16414256205235e-278	1.29394	0.472	0.152	2.26344238339839e-274	Epiblast 3	CROCC
LGALS1	1.75607848637969e-278	-1.59809	0.996	0.993	3.41434340106804e-274	Epiblast 3	LGALS1
EIF4G3	2.34044526289133e-278	0.968107	0.928	0.575	4.5505277246396e-274	Epiblast 3	EIF4G3
NMNAT2	2.75280469297112e-278	1.36144	0.402	0.117	5.35227816454376e-274	Epiblast 3	NMNAT2
SEZ6L2	5.6994487097298e-278	1.2514	0.471	0.151	1.10814381263276e-273	Epiblast 3	SEZ6L2
PITPNM1	1.78771334191573e-277	1.48748	0.419	0.127	3.47585105068676e-273	Epiblast 3	PITPNM1
RAB3C	3.52247971472374e-277	1.20926	0.487	0.159	6.84875730933737e-273	Epiblast 3	RAB3C
NEBL	6.00904754605972e-277	1.20712	0.29	0.068	1.16833911438039e-272	Epiblast 3	NEBL
CCDC88C	2.55830868870713e-276	1.14865	0.49	0.159	4.97411958345327e-272	Epiblast 3	CCDC88C
DPYSL5	7.93171441024362e-276	1.11707	0.602	0.223	1.54216323278367e-271	Epiblast 3	DPYSL5
ENSSSCG00000027790	1.91572624924301e-275	1.31424	0.444	0.139	3.72474654640318e-271	Epiblast 3	ENSSSCG00000027790
RAB39B	2.12833611231629e-275	1.79442	0.216	0.041	4.13812390317657e-271	Epiblast 3	RAB39B
TRIM71	3.09232722954283e-275	1.3171	0.423	0.128	6.01241183240013e-271	Epiblast 3	TRIM71
PEX13	1.07001810182928e-274	1.13968	0.709	0.31	2.08043619538667e-270	Epiblast 3	PEX13
ZMIZ2	2.69576841664904e-274	1.12363	0.606	0.23	5.24138253249073e-270	Epiblast 3	ZMIZ2
MAPK8IP1	3.80286755380919e-274	1.09785	0.645	0.253	7.3939153848712e-270	Epiblast 3	MAPK8IP1
GDAP1L1	5.79849423710373e-274	1.57834	0.308	0.076	1.12740123452008e-269	Epiblast 3	GDAP1L1
COL18A1	6.83724058950766e-274	-1.71414	0.788	0.834	1.32936468781797e-269	Epiblast 3	COL18A1
COL9A1	7.42388380940451e-274	1.00956	0.689	0.273	1.44342572906252e-269	Epiblast 3	COL9A1
CCDC136	7.48584245748598e-274	1.79062	0.235	0.048	1.455472349009e-269	Epiblast 3	CCDC136
GTF2I	2.59329131747857e-273	0.796033	0.967	0.734	5.04213630857359e-269	Epiblast 3	GTF2I
MSX1	3.03943038159023e-272	-3.56702	0.193	0.564	5.90956449092589e-268	Epiblast 3	MSX1
SCNN1A	3.44628843287357e-272	1.53964	0.251	0.054	6.70061860003608e-268	Epiblast 3	SCNN1A
ARMH4	7.65085142972982e-272	1.2116	0.543	0.195	1.48755504348237e-267	Epiblast 3	ARMH4
ELOVL4	2.20642953730168e-271	1.38687	0.383	0.11	4.28996094937567e-267	Epiblast 3	ELOVL4
EPHA1	3.15515989462845e-271	1.3763	0.359	0.098	6.1345773831261e-267	Epiblast 3	EPHA1
ENSSSCG00000035904	1.06588693999359e-270	-0.362958	1	1	2.07240397742955e-266	Epiblast 3	ENSSSCG00000035904
SPIRE2	1.12704990340645e-270	1.27509	0.419	0.126	2.19132312719315e-266	Epiblast 3	SPIRE2
NMU	1.56095842098507e-270	2.33289	0.14	0.019	3.03497145792128e-266	Epiblast 3	NMU
NETO2	2.0761830574949e-270	1.10476	0.563	0.202	4.03672271868733e-266	Epiblast 3	NETO2
ITGA4	3.94605423434145e-270	1.37697	0.327	0.085	7.67231324783008e-266	Epiblast 3	ITGA4
ENSSSCG00000005656	1.65702716425375e-269	0.435328	1	0.998	3.22175791545857e-265	Epiblast 3	ENSSSCG00000005656
TMEM38B	5.36454636098867e-269	1.09991	0.675	0.281	1.04302874896703e-264	Epiblast 3	TMEM38B
SAPCD2	8.6780664864758e-269	1.2729	0.461	0.149	1.68727646696549e-264	Epiblast 3	SAPCD2
AR	9.71247648493216e-269	2.93522	0.099	0.01	1.88839680296536e-264	Epiblast 3	AR
COX6B2	1.73094563233778e-268	1.06571	0.635	0.245	3.36547759295434e-264	Epiblast 3	COX6B2
CPLX2	3.03253264654811e-268	1.80746	0.217	0.043	5.89615322468349e-264	Epiblast 3	CPLX2
MACROH2A1	5.52255875435303e-268	-1.83529	0.474	0.708	1.07375109860886e-263	Epiblast 3	MACROH2A1
GASK1A	2.07800985894331e-267	2.56686	0.108	0.012	4.04027456874347e-263	Epiblast 3	GASK1A
SEMA3B	9.3207453075886e-267	1.76134	0.222	0.045	1.81223251015445e-262	Epiblast 3	SEMA3B
SCAI	7.62166716651128e-265	1.2981	0.456	0.148	1.48188074718479e-260	Epiblast 3	SCAI
FAM171B	3.83259452778812e-264	0.955665	0.863	0.438	7.45171354037845e-260	Epiblast 3	FAM171B
MTF2	8.41299824944716e-264	0.829743	0.959	0.683	1.63573924964001e-259	Epiblast 3	MTF2
MTIF2	9.76095518201091e-264	1.02646	0.852	0.465	1.89782251603838e-259	Epiblast 3	MTIF2
PAWR	2.97091529166181e-263	0.876221	0.926	0.595	5.77635060157805e-259	Epiblast 3	PAWR
SCML2	4.43538069480821e-263	1.07391	0.587	0.22	8.6237106849156e-259	Epiblast 3	SCML2
ILDR2	1.48143098154959e-261	1.71832	0.223	0.045	2.88034625742687e-257	Epiblast 3	ILDR2
CYRIA	1.58736388668307e-261	1.40191	0.348	0.096	3.0863116048779e-257	Epiblast 3	CYRIA
HSP90AB1	3.74023536971347e-261	0.300124	1	1	7.27213962933389e-257	Epiblast 3	HSP90AB1
BUB1B	9.19004370776819e-261	1.02895	0.793	0.377	1.78682019810137e-256	Epiblast 3	BUB1B
KIF21A	1.16731124552547e-260	0.967753	0.801	0.384	2.26960325467517e-256	Epiblast 3	KIF21A
TET1	4.04361746341669e-260	0.93259	0.916	0.546	7.86200543412107e-256	Epiblast 3	TET1
BMP4	4.3453822986068e-260	-4.29087	0.155	0.525	8.4487268031812e-256	Epiblast 3	BMP4
EPHB2	5.54716784436624e-260	1.33261	0.419	0.131	1.07853584398013e-255	Epiblast 3	EPHB2
MAL2	1.17648519606309e-259	2.26978	0.136	0.019	2.28744016670547e-255	Epiblast 3	MAL2
MEIS3	2.24383538344882e-259	1.12884	0.589	0.225	4.36268913603955e-255	Epiblast 3	MEIS3
SAMD13	2.41919636731178e-259	1.66864	0.277	0.067	4.70364349696429e-255	Epiblast 3	SAMD13
TMEM132D	6.29301874076746e-259	2.13496	0.149	0.022	1.22355163376742e-254	Epiblast 3	TMEM132D
UNC5A	6.34409340338349e-259	1.8215	0.208	0.041	1.23348208041985e-254	Epiblast 3	UNC5A
IGFBP2	1.91239519665105e-258	0.601832	1	0.87	3.71826998084863e-254	Epiblast 3	IGFBP2
EML4	2.43014397863421e-258	0.817992	0.961	0.694	4.72492893765849e-254	Epiblast 3	EML4
FAM83D	2.80584375573604e-258	1.08327	0.535	0.19	5.45540201427758e-254	Epiblast 3	FAM83D
PTPRK	3.46277906761854e-258	1.03989	0.71	0.31	6.73268134117073e-254	Epiblast 3	PTPRK
BCLAF1	3.79639681467597e-258	0.631565	0.992	0.913	7.38133432677449e-254	Epiblast 3	BCLAF1
CACNB4	5.73935621568482e-258	1.9817	0.194	0.036	1.1159030290156e-253	Epiblast 3	CACNB4
SCG3	8.05911371006121e-258	2.01946	0.189	0.035	1.5669334786472e-253	Epiblast 3	SCG3
RPS5	8.14262953824809e-258	-0.364041	1	1	1.58317146112158e-253	Epiblast 3	RPS5
SLC9A7	9.94015683831314e-258	2.15133	0.151	0.023	1.93266469407322e-253	Epiblast 3	SLC9A7
WNK3	1.39262235701715e-257	1.04955	0.723	0.32	2.70767564874844e-253	Epiblast 3	WNK3
RIMS2	2.57052500311735e-257	1.30753	0.38	0.112	4.99787176356105e-253	Epiblast 3	RIMS2
RRM2B	3.76881865285721e-257	1.3288	0.374	0.109	7.32771410675026e-253	Epiblast 3	RRM2B
ZBTB34	4.00502295662336e-257	1.10013	0.602	0.235	7.78696613456279e-253	Epiblast 3	ZBTB34
ARL3	1.59499675841619e-256	0.699108	0.983	0.78	3.1011521973886e-252	Epiblast 3	ARL3
KIAA1841	7.51447654676441e-256	1.16294	0.539	0.197	1.4610396749874e-251	Epiblast 3	KIAA1841
KIAA0319	8.92131839909745e-256	1.8419	0.186	0.034	1.73457193633652e-251	Epiblast 3	KIAA0319
PARD6A	1.51971030161296e-255	1.82055	0.195	0.037	2.95477273942608e-251	Epiblast 3	PARD6A
C11orf97	1.79258512589436e-254	1.36191	0.346	0.096	3.48532326027641e-250	Epiblast 3	C11orf97
FSBP	3.70576617693385e-254	1.71219	0.266	0.064	7.20512117781248e-250	Epiblast 3	FSBP
CORO1A	4.33752578486627e-254	1.17302	0.369	0.106	8.43345138351549e-250	Epiblast 3	CORO1A
CELF3	1.08429832854507e-253	2.68217	0.102	0.011	2.10820124019018e-249	Epiblast 3	CELF3
FAM169A	1.30175685687273e-253	1.09529	0.735	0.348	2.53100585681764e-249	Epiblast 3	FAM169A
ENSSSCG00000033385	1.43040288555814e-253	1.37132	0.329	0.089	2.7811323303907e-249	Epiblast 3	ENSSSCG00000033385
ENSSSCG00000043034	4.84540427450505e-253	3.4443	0.064	0.004	9.42091953092017e-249	Epiblast 3	ENSSSCG00000043034
WLS	5.00659033511484e-253	-2.04621	0.321	0.653	9.73431358856379e-249	Epiblast 3	WLS
FOXO6	5.88507410700333e-253	1.68532	0.224	0.047	1.14423495862466e-248	Epiblast 3	FOXO6
CST3	6.29357079481246e-253	-4.05656	0.907	0.911	1.22365896963539e-248	Epiblast 3	CST3
CDH24	8.17079973506398e-253	1.21323	0.463	0.154	1.58864859248849e-248	Epiblast 3	CDH24
NKAPL	2.04879521202638e-252	1.36205	0.332	0.091	3.98347253074289e-248	Epiblast 3	NKAPL
NAV2	4.06141501319679e-252	0.998702	0.668	0.275	7.89660921015853e-248	Epiblast 3	NAV2
PBX3	4.51700982537459e-252	1.03915	0.692	0.296	8.78242220347582e-248	Epiblast 3	PBX3
ENSSSCG00000008892	1.5026863580562e-251	0.975827	0.835	0.424	2.92167308596867e-247	Epiblast 3	ENSSSCG00000008892
ENSSSCG00000039473	3.14206371989409e-251	1.15549	0.498	0.175	6.10911449059007e-247	Epiblast 3	ENSSSCG00000039473
TPX2	6.03737790098593e-251	0.792201	0.978	0.711	1.1738473852887e-246	Epiblast 3	TPX2
CCK	1.80040905156835e-250	1.79659	0.212	0.043	3.50053531896435e-246	Epiblast 3	CCK
CARMIL2	2.87668634915125e-250	1.54924	0.26	0.061	5.59314126865478e-246	Epiblast 3	CARMIL2
RETREG1	1.1809130657481e-249	2.06788	0.177	0.032	2.29604927373402e-245	Epiblast 3	RETREG1
ENSSSCG00000003965	2.28755428286512e-249	1.53248	0.288	0.073	4.44769179217465e-245	Epiblast 3	ENSSSCG00000003965
PPP4R4	2.57627605237855e-249	1.54087	0.277	0.068	5.00905352863961e-245	Epiblast 3	PPP4R4
BMPR1A	3.22905113132998e-249	1.03585	0.736	0.339	6.27824411464488e-245	Epiblast 3	BMPR1A
LOX	5.6604716468759e-249	1.35605	0.274	0.066	1.10056550230208e-244	Epiblast 3	LOX
TMEM47	1.30368589271512e-248	1.05858	0.92	0.574	2.53475648120601e-244	Epiblast 3	TMEM47
COX4I1	1.47620147749151e-248	-0.530826	1	0.999	2.87017853268673e-244	Epiblast 3	COX4I1
GRIN2B	1.54164808500936e-248	1.671	0.235	0.052	2.9974263716837e-244	Epiblast 3	GRIN2B
MYO1E	6.12444043438766e-248	1.02433	0.709	0.313	1.19077495365799e-243	Epiblast 3	MYO1E
SGO1	1.03560149743959e-247	0.972347	0.812	0.406	2.0135199914718e-243	Epiblast 3	SGO1
SHISAL1	1.6468138008804e-247	1.51993	0.257	0.06	3.20190007305177e-243	Epiblast 3	SHISAL1
CACNA2D2	2.27943559995693e-247	1.80115	0.197	0.038	4.43190663699625e-243	Epiblast 3	CACNA2D2
POU2F1	2.68106425798504e-247	1.07751	0.695	0.308	5.21279323680031e-243	Epiblast 3	POU2F1
TFDP2	4.62888946041633e-247	0.795084	0.944	0.574	8.99994977788747e-243	Epiblast 3	TFDP2
BEND3	4.94878438410304e-247	1.28426	0.422	0.136	9.62192147801153e-243	Epiblast 3	BEND3
FSD1	6.60963912683474e-247	1.11035	0.477	0.162	1.28511213543048e-242	Epiblast 3	FSD1
ZNF396	9.12787476815474e-247	1.12915	0.629	0.261	1.77473269117233e-242	Epiblast 3	ZNF396
SP4	2.12765317602606e-246	1.043	0.569	0.214	4.13679607014748e-242	Epiblast 3	SP4
AK4	4.3777958802349e-246	0.718908	0.871	0.472	8.51174852994071e-242	Epiblast 3	AK4
LRP8	1.04865282573168e-245	1.42995	0.337	0.095	2.03889568907011e-241	Epiblast 3	LRP8
LRIG1	1.12108655556898e-245	1.48881	0.318	0.086	2.17972858999277e-241	Epiblast 3	LRIG1
SMARCD3	1.81541344299393e-245	1.14416	0.506	0.181	3.5297083572131e-241	Epiblast 3	SMARCD3
FGD6	5.11116253655147e-245	1.08394	0.517	0.185	9.93763331981703e-241	Epiblast 3	FGD6
GNAI2	6.37226456758746e-245	0.686324	0.989	0.839	1.23895939987603e-240	Epiblast 3	GNAI2
ANKRD6	6.52314875304334e-245	0.978514	0.697	0.301	1.26829581205422e-240	Epiblast 3	ANKRD6
ENSSSCG00000017164	8.56628697409519e-245	0.808601	0.936	0.6	1.66554317637333e-240	Epiblast 3	ENSSSCG00000017164
NCK2	9.6301517623346e-245	0.991154	0.799	0.407	1.87239040715072e-240	Epiblast 3	NCK2
C9orf72	2.68249839803461e-244	1.27788	0.437	0.145	5.21558163529869e-240	Epiblast 3	C9orf72
BDNF	8.24463336676682e-244	1.2967	0.335	0.093	1.60300406550047e-239	Epiblast 3	BDNF
FMNL2	1.07245928948949e-243	1.02921	0.605	0.241	2.08518259655441e-239	Epiblast 3	FMNL2
PRRT3	1.46776449104819e-243	1.66334	0.228	0.05	2.853774499945e-239	Epiblast 3	PRRT3
ZFP42	6.84355658428232e-243	1.0074	0.636	0.257	1.33059270668201e-238	Epiblast 3	ZFP42
ENSSSCG00000033262	2.19009699451356e-242	-0.399955	1	1	4.25820558643272e-238	Epiblast 3	ENSSSCG00000033262
B4GALT5	2.81914014437325e-242	1.09518	0.594	0.236	5.48125418270492e-238	Epiblast 3	B4GALT5
DNER	6.20200303988695e-242	1.60758	0.225	0.049	1.20585545104522e-237	Epiblast 3	DNER
TSPAN2	1.6200983325083e-241	1.09824	0.461	0.156	3.14995718789588e-237	Epiblast 3	TSPAN2
FBXO41	3.5438584304115e-241	2.03281	0.17	0.03	6.89032394624908e-237	Epiblast 3	FBXO41
ENSSSCG00000000500	4.34514149671098e-241	0.818916	0.608	0.234	8.44825861205517e-237	Epiblast 3	ENSSSCG00000000500
U2SURP	8.22387590434996e-241	0.688502	0.979	0.816	1.59896819208276e-236	Epiblast 3	U2SURP
UPF3B	8.94815338725658e-241	0.923306	0.88	0.528	1.7397894630843e-236	Epiblast 3	UPF3B
GAS2L3	1.16322532454682e-240	1.40442	0.35	0.103	2.26165899851638e-236	Epiblast 3	GAS2L3
RPSA	4.92482981491713e-240	-0.320783	1	1	9.57534660914337e-236	Epiblast 3	RPSA
TPM4	1.33146299019695e-239	-0.976547	0.994	0.983	2.58876349183992e-235	Epiblast 3	TPM4
RNF208	2.24215887322554e-239	1.6017	0.209	0.043	4.35942949721242e-235	Epiblast 3	RNF208
HDAC9	2.64136816372967e-239	1.92954	0.152	0.025	5.13561212073959e-235	Epiblast 3	HDAC9
RBPJ	3.72177192261643e-239	0.774157	0.962	0.717	7.23624114914313e-235	Epiblast 3	RBPJ
GPBP1L1	8.64853717394849e-239	0.920586	0.874	0.519	1.6815350827308e-234	Epiblast 3	GPBP1L1
HAND1	8.99202460698481e-239	-4.58709	0.21	0.535	1.74831934433606e-234	Epiblast 3	HAND1
CACNA2D3	1.03139842643995e-238	2.84256	0.081	0.008	2.0053479605272e-234	Epiblast 3	CACNA2D3
STMN3	1.74786785147053e-238	1.21941	0.396	0.124	3.39837946361416e-234	Epiblast 3	STMN3
CEND1	2.91482201473554e-238	0.926116	0.839	0.445	5.66728844325032e-234	Epiblast 3	CEND1
SPOCK3	3.57232743357746e-238	0.788442	0.697	0.293	6.94567622910466e-234	Epiblast 3	SPOCK3
PGAP1	4.63674772606689e-238	1.0289	0.599	0.24	9.01522860379186e-234	Epiblast 3	PGAP1
ENSSSCG00000038144	2.02918479561066e-237	0.671096	0.99	0.857	3.94534399810581e-233	Epiblast 3	ENSSSCG00000038144
CD70	4.22148399753024e-237	1.02958	0.546	0.203	8.20783133639804e-233	Epiblast 3	CD70
BMERB1	4.39848693335617e-237	1.14735	0.451	0.153	8.5519781445244e-233	Epiblast 3	BMERB1
PDGFA	1.06639191479465e-236	1.0013	0.741	0.351	2.07338579993524e-232	Epiblast 3	PDGFA
ENSSSCG00000014031	1.09491204293711e-236	0.461364	1	0.985	2.12883748508262e-232	Epiblast 3	ENSSSCG00000014031
SERPINI1	1.1449325264415e-236	0.744824	0.393	0.121	2.22609231116021e-232	Epiblast 3	SERPINI1
RTKN2	1.68539363769131e-236	0.923015	0.703	0.307	3.27691084976321e-232	Epiblast 3	RTKN2
ENSSSCG00000013906	3.39208155771783e-236	-0.246423	1	1	6.59522417267077e-232	Epiblast 3	ENSSSCG00000013906
ENSSSCG00000026233	1.33923588705505e-235	1.19861	0.531	0.204	2.60387633520113e-231	Epiblast 3	ENSSSCG00000026233
GPD2	2.22144316245924e-235	1.01805	0.577	0.226	4.31915194076951e-231	Epiblast 3	GPD2
RNFT2	2.90853457297989e-235	1.28395	0.372	0.114	5.6550637702448e-231	Epiblast 3	RNFT2
AKIRIN1	3.97414109986711e-235	0.949184	0.854	0.501	7.72692254047162e-231	Epiblast 3	AKIRIN1
CD79B	5.72649502802538e-235	1.34801	0.324	0.091	1.11340242829897e-230	Epiblast 3	CD79B
FGFR4	6.35822988129686e-235	1.4697	0.252	0.06	1.23623063582055e-230	Epiblast 3	FGFR4
C1orf21	1.47544999318428e-234	0.859003	0.886	0.512	2.8687174217482e-230	Epiblast 3	C1orf21
DDIAS	3.07644571136833e-234	1.38412	0.34	0.1	5.98153339661344e-230	Epiblast 3	DDIAS
DTX4	4.19518049409044e-234	1.37606	0.347	0.102	8.15668943466004e-230	Epiblast 3	DTX4
KIF5C	4.82130781385161e-234	0.69875	0.982	0.752	9.37406878247168e-230	Epiblast 3	KIF5C
DPYSL3	4.64995769131861e-233	1.07883	0.555	0.216	9.04091273923077e-229	Epiblast 3	DPYSL3
KHSRP	4.69378714978336e-233	0.736181	0.961	0.745	9.12613035532379e-229	Epiblast 3	KHSRP
HMCN1	1.71221721638403e-232	1.04433	0.668	0.29	3.32906393381547e-228	Epiblast 3	HMCN1
KDM6A	2.40042799549135e-232	1.06205	0.647	0.28	4.66715215163383e-228	Epiblast 3	KDM6A
ANGPT1	2.59733086877557e-232	1.5239	0.189	0.037	5.04999040816035e-228	Epiblast 3	ANGPT1
STRBP	4.80005056642429e-232	0.891108	0.895	0.543	9.33273831629874e-228	Epiblast 3	STRBP
HDAC2	1.15128601797839e-231	0.679391	0.977	0.831	2.23844540475537e-227	Epiblast 3	HDAC2
UBE2S	1.58097863889015e-231	0.558066	1	0.951	3.07389676759412e-227	Epiblast 3	UBE2S
ENSSSCG00000049570	2.14723838919287e-231	1.30299	0.349	0.104	4.1748756001077e-227	Epiblast 3	ENSSSCG00000049570
BTBD3	2.75874414339346e-231	1.06563	0.63	0.269	5.36382623799991e-227	Epiblast 3	BTBD3
ATRNL1	7.45486906179562e-231	1.3798	0.285	0.075	1.44945019168492e-226	Epiblast 3	ATRNL1
ZNF146	1.92746498488665e-230	0.798935	0.929	0.632	3.74757017011512e-226	Epiblast 3	ZNF146
ENSSSCG00000007692	1.94953122417803e-230	0.668147	0.98	0.833	3.79047355916935e-226	Epiblast 3	ENSSSCG00000007692
ENSSSCG00000041744	6.24090625873061e-230	1.46492	0.304	0.084	1.21341940388499e-225	Epiblast 3	ENSSSCG00000041744
PTPRD	6.72211218886143e-230	1.08629	0.362	0.109	1.30698027288033e-225	Epiblast 3	PTPRD
TDRD10	2.8277986686319e-229	1.05203	0.497	0.179	5.49808895142099e-225	Epiblast 3	TDRD10
MPP2	3.62615805321087e-229	1.69718	0.239	0.056	7.0503391028579e-225	Epiblast 3	MPP2
HJURP	8.32606062570594e-229	1.2908	0.333	0.096	1.61883596745601e-224	Epiblast 3	HJURP
SLC44A1	9.34323307337635e-229	0.916635	0.845	0.466	1.81660480645656e-224	Epiblast 3	SLC44A1
HMGCR	1.06684356286225e-228	0.793738	0.966	0.761	2.07426393927306e-224	Epiblast 3	HMGCR
MMP2	1.52393317406382e-228	0.932172	0.845	0.479	2.96298327033229e-224	Epiblast 3	MMP2
FNBP1	2.06269545102688e-228	0.938343	0.74	0.345	4.01049876543156e-224	Epiblast 3	FNBP1
SYNE2	2.17748331321674e-228	0.89984	0.944	0.619	4.23368080588731e-224	Epiblast 3	SYNE2
ENSSSCG00000005247	3.19426303881479e-228	0.88453	0.864	0.48	6.2106056263676e-224	Epiblast 3	ENSSSCG00000005247
HELZ	3.6580924970019e-228	0.974993	0.796	0.426	7.11242924192079e-224	Epiblast 3	HELZ
LDB2	4.67350706041046e-228	2.00613	0.155	0.027	9.08669977755606e-224	Epiblast 3	LDB2
SLC1A6	1.16333810347666e-227	1.2992	0.307	0.085	2.26187827458966e-223	Epiblast 3	SLC1A6
FKBP5	1.16688626868258e-227	0.915934	0.803	0.411	2.26877697219954e-223	Epiblast 3	FKBP5
ENSSSCG00000017146	1.49568991414713e-227	1.10129	0.367	0.112	2.90806990007627e-223	Epiblast 3	ENSSSCG00000017146
KIF7	1.59318367235617e-226	1.17079	0.47	0.169	3.09762701416209e-222	Epiblast 3	KIF7
KIF18A	1.85191505702194e-226	1.19118	0.441	0.152	3.60067844536776e-222	Epiblast 3	KIF18A
HELLS	2.20301129416776e-226	0.864904	0.912	0.649	4.28331485925038e-222	Epiblast 3	HELLS
TJP3	7.23692529498354e-226	1.53374	0.227	0.052	1.40707538510365e-221	Epiblast 3	TJP3
CDK1	7.71442895759828e-226	1.14385	0.51	0.192	1.49991642222583e-221	Epiblast 3	CDK1
PAICS	1.25797152767053e-225	0.527597	0.994	0.931	2.44587404124981e-221	Epiblast 3	PAICS
ENSSSCG00000026302	2.65452470141265e-225	0.968777	0.835	0.432	5.16119237695661e-221	Epiblast 3	ENSSSCG00000026302
ENSSSCG00000004294	4.86430462113228e-225	0.559523	0.994	0.928	9.45766747486748e-221	Epiblast 3	ENSSSCG00000004294
ENSSSCG00000000697	5.75629901618791e-225	0.544998	0.996	0.926	1.11919721771742e-220	Epiblast 3	ENSSSCG00000000697
GLI2	6.01500525886145e-225	1.17569	0.42	0.14	1.16949747248043e-220	Epiblast 3	GLI2
SMCHD1	6.05266734981626e-225	0.890605	0.882	0.534	1.17682011282478e-220	Epiblast 3	SMCHD1
ATP2A3	6.23728374334123e-225	1.76851	0.171	0.032	1.21271507821784e-220	Epiblast 3	ATP2A3
SEMA6A	1.23329710973875e-224	0.955869	0.701	0.311	2.39789957046505e-220	Epiblast 3	SEMA6A
NOL11	1.41904412425062e-224	0.878097	0.883	0.553	2.75904749078049e-220	Epiblast 3	NOL11
NOTCH1	2.51751440569782e-224	0.835311	0.454	0.154	4.89480325899827e-220	Epiblast 3	NOTCH1
SLC4A11	3.66245863810732e-224	0.329029	0.331	0.094	7.12091833007206e-220	Epiblast 3	SLC4A11
LAG3	3.69788376906566e-224	1.79709	0.175	0.033	7.18979541219437e-220	Epiblast 3	LAG3
CHD8	3.95347207630161e-224	0.876	0.887	0.538	7.68673575795323e-220	Epiblast 3	CHD8
GRM4	4.36010029308343e-224	1.72481	0.178	0.035	8.47734299984212e-220	Epiblast 3	GRM4
ENSSSCG00000031955	4.69743571811633e-224	2.66567	0.089	0.01	9.13322426673358e-220	Epiblast 3	ENSSSCG00000031955
THOC5	5.77023254749719e-224	0.997688	0.669	0.298	1.12190631420988e-219	Epiblast 3	THOC5
VAT1L	8.6201942574955e-224	1.45429	0.233	0.054	1.67602436948485e-219	Epiblast 3	VAT1L
TENT5A	1.25681236534968e-223	1.04725	0.44	0.151	2.44362028194938e-219	Epiblast 3	TENT5A
SFPQ	1.32119650290544e-223	0.471474	1	0.981	2.56880236059905e-219	Epiblast 3	SFPQ
INO80D	3.20128216109229e-223	1.11697	0.483	0.176	6.22425290581173e-219	Epiblast 3	INO80D
WBP1L	6.88807901882742e-222	1.09148	0.541	0.213	1.33924920363062e-217	Epiblast 3	WBP1L
PDE6D	5.00820968490441e-221	0.974673	0.666	0.294	9.73746209035964e-217	Epiblast 3	PDE6D
KIF20B	6.71860907531536e-221	0.826314	0.937	0.616	1.30629916251357e-216	Epiblast 3	KIF20B
LAPTM4B	1.48939368148988e-220	0.609465	0.987	0.817	2.89582813492077e-216	Epiblast 3	LAPTM4B
ENSSSCG00000000403	2.63475827008189e-220	0.831952	0.917	0.581	5.12276050452022e-216	Epiblast 3	ENSSSCG00000000403
DND1	1.59663154226689e-219	0.96277	0.504	0.186	3.10433070762951e-215	Epiblast 3	DND1
EP300	1.76568508335688e-219	0.890363	0.875	0.537	3.43302150757079e-215	Epiblast 3	EP300
RIMKLB	4.80555092299255e-219	0.873189	0.864	0.499	9.34343265957442e-215	Epiblast 3	RIMKLB
SINHCAF	6.73774788114697e-219	0.611454	0.986	0.863	1.31002032053141e-214	Epiblast 3	SINHCAF
SMARCA4	6.98812029501717e-219	0.596122	0.99	0.851	1.35870022896019e-214	Epiblast 3	SMARCA4
ENSSSCG00000023125	8.07439046896663e-219	2.66263	0.082	0.008	1.56990373888118e-214	Epiblast 3	ENSSSCG00000023125
NEK2	8.14543552918646e-219	0.988149	0.743	0.362	1.58371702993972e-214	Epiblast 3	NEK2
DDX6	9.14420078349086e-219	0.691379	0.963	0.752	1.77790695833413e-214	Epiblast 3	DDX6
PLS3	9.36991216040813e-219	0.986193	0.666	0.3	1.82179202134815e-214	Epiblast 3	PLS3
SLC3A2	1.28955650685049e-218	0.832624	0.864	0.496	2.50728471626942e-214	Epiblast 3	SLC3A2
AQP11	2.2861255200161e-218	1.20743	0.344	0.104	4.4449138485673e-214	Epiblast 3	AQP11
TSPOAP1	3.30356776424433e-218	2.4583	0.111	0.015	6.42312680402024e-214	Epiblast 3	TSPOAP1
ARRDC4	6.67035955229079e-218	1.34962	0.352	0.11	1.2969180077519e-213	Epiblast 3	ARRDC4
ENSSSCG00000006395	7.54530824530523e-218	-1.32057	0.917	0.894	1.4670342821347e-213	Epiblast 3	ENSSSCG00000006395
WNK2	7.87013299448071e-218	1.17643	0.359	0.111	1.53018995811688e-213	Epiblast 3	WNK2
CPE	1.17169110739165e-217	1.0466	0.544	0.215	2.27811902010159e-213	Epiblast 3	CPE
SIX3	1.77769857560326e-217	2.92534	0.105	0.014	3.45637934054541e-213	Epiblast 3	SIX3
DIMT1	1.92033918633074e-217	1.02009	0.666	0.305	3.73371547998285e-213	Epiblast 3	DIMT1
SERBP1	2.22390667632767e-217	0.317737	1	0.999	4.32394175078389e-213	Epiblast 3	SERBP1
MACF1	3.48558361111006e-217	0.887804	0.903	0.533	6.7770202150813e-213	Epiblast 3	MACF1
RPLP0	4.13079372255998e-217	-0.258422	1	1	8.03150223477338e-213	Epiblast 3	RPLP0
ZMYND8	5.96902783954595e-217	0.753874	0.956	0.695	1.16055808284292e-212	Epiblast 3	ZMYND8
ENSSSCG00000007203	1.36622400588851e-216	0.537291	0.995	0.907	2.65634933464903e-212	Epiblast 3	ENSSSCG00000007203
AHCYL2	1.41334650499296e-216	1.36369	0.329	0.099	2.74796960965782e-212	Epiblast 3	AHCYL2
TMEM67	1.42307110869114e-216	1.23942	0.39	0.129	2.76687715662818e-212	Epiblast 3	TMEM67
ZMYM2	3.51606270032523e-216	0.881027	0.864	0.509	6.83628070824234e-212	Epiblast 3	ZMYM2
GJA1	1.00112505118117e-215	-2.0853	0.507	0.673	1.94648743701156e-211	Epiblast 3	GJA1
PLXDC1	2.49827014422371e-215	2.46906	0.102	0.013	4.85738664141417e-211	Epiblast 3	PLXDC1
RACK1	2.51556396374857e-215	-0.306869	1	1	4.89101101471635e-211	Epiblast 3	RACK1
CRMP1	2.7118021322496e-215	0.875158	0.853	0.486	5.2725568857329e-211	Epiblast 3	CRMP1
PEX11A	3.56482866605559e-215	1.06771	0.488	0.181	6.93109637541188e-211	Epiblast 3	PEX11A
SORCS1	5.50574425021119e-215	2.04262	0.119	0.017	1.07048185456856e-210	Epiblast 3	SORCS1
LZTS3	6.90377144149707e-215	1.10788	0.356	0.11	1.34230028137027e-210	Epiblast 3	LZTS3
DDX24	8.37909403802952e-215	0.590913	0.987	0.837	1.62914725381408e-210	Epiblast 3	DDX24
FAAH	1.31882252631095e-214	1.55915	0.237	0.058	2.56418663790637e-210	Epiblast 3	FAAH
RIF1	1.76180525407272e-214	0.912084	0.853	0.509	3.42547795549358e-210	Epiblast 3	RIF1
PRKACB	3.86108940597553e-214	1.02596	0.565	0.23	7.50711613203823e-210	Epiblast 3	PRKACB
HNRNPU	4.45191305468709e-214	0.495537	1	0.982	8.6558545522281e-210	Epiblast 3	HNRNPU
ALCAM	1.18343855332221e-213	0.784344	0.624	0.262	2.30095957922437e-209	Epiblast 3	ALCAM
MTMR4	1.19818492446669e-213	0.98719	0.645	0.284	2.32963094864059e-209	Epiblast 3	MTMR4
MTMR7	2.43236970186425e-213	1.19064	0.336	0.102	4.72925641133467e-209	Epiblast 3	MTMR7
RNF145	3.13380209964543e-213	0.974963	0.654	0.294	6.09305142234061e-209	Epiblast 3	RNF145
LARP1	9.49974189908117e-213	0.675495	0.958	0.747	1.84703481743835e-208	Epiblast 3	LARP1
ZDHHC21	2.24177164478482e-212	1.06175	0.522	0.204	4.35867660895513e-208	Epiblast 3	ZDHHC21
HNRNPK	2.80448029992284e-212	0.382132	0.999	0.992	5.45275104713998e-208	Epiblast 3	HNRNPK
CXCL14	4.47834744773253e-212	-5.18703	0.358	0.605	8.70725094262635e-208	Epiblast 3	CXCL14
PRC1	1.39319537739791e-211	1.01953	0.593	0.25	2.70878977227476e-207	Epiblast 3	PRC1
XPR1	1.46507275053762e-211	0.935815	0.647	0.287	2.8485409488703e-207	Epiblast 3	XPR1
IFI6	1.66257721984132e-211	-0.728607	0.72	0.312	3.23254888853747e-207	Epiblast 3	IFI6
ANKRD50	1.6786814927569e-211	0.913571	0.701	0.335	3.26386042636725e-207	Epiblast 3	ANKRD50
ENDOV	2.17758139322528e-211	1.0067	0.436	0.152	4.23387150284791e-207	Epiblast 3	ENDOV
SLC6A11	4.46088571692258e-211	2.34149	0.109	0.015	8.67330009941257e-207	Epiblast 3	SLC6A11
CCDC28B	6.20124061377228e-211	0.945683	0.515	0.196	1.20570721253574e-206	Epiblast 3	CCDC28B
PM20D2	6.34912715429194e-211	0.930452	0.613	0.261	1.23446079260898e-206	Epiblast 3	PM20D2
SORT1	1.498059797247e-210	0.881573	0.635	0.273	2.91267766378734e-206	Epiblast 3	SORT1
PRCP	2.18079376318307e-210	0.976619	0.555	0.224	4.24011731375684e-206	Epiblast 3	PRCP
TMEM130	2.26857038196171e-210	2.04116	0.129	0.02	4.41078139364815e-206	Epiblast 3	TMEM130
UBE2L6	4.93999643068959e-210	0.942637	0.545	0.214	9.60483506018978e-206	Epiblast 3	UBE2L6
CSDE1	5.71822989641052e-210	0.488348	0.998	0.952	1.1117954387591e-205	Epiblast 3	CSDE1
EIF3A	1.15979932050774e-209	0.543784	0.995	0.94	2.2549978188632e-205	Epiblast 3	EIF3A
TMEM52	4.0238885269983e-209	1.16129	0.391	0.131	7.8236464630428e-205	Epiblast 3	TMEM52
XPO7	7.86637926028126e-209	0.875042	0.856	0.512	1.52946011957649e-204	Epiblast 3	XPO7
ENSSSCG00000034027	1.58719534916719e-208	1.22975	0.335	0.103	3.08598391738576e-204	Epiblast 3	ENSSSCG00000034027
FUT10	2.02924681838012e-208	1.03054	0.479	0.178	3.94546458897647e-204	Epiblast 3	FUT10
ENSSSCG00000002259	3.6195049102421e-208	0.884299	0.765	0.381	7.03740339698371e-204	Epiblast 3	ENSSSCG00000002259
TPI1	4.83441027077547e-208	-0.642985	0.995	0.988	9.39954388946874e-204	Epiblast 3	TPI1
CLIP3	5.83575281704758e-208	1.00333	0.585	0.247	1.13464542021856e-203	Epiblast 3	CLIP3
HID1	7.70423468527767e-208	1.7197	0.184	0.038	1.49793434985854e-203	Epiblast 3	HID1
APLNR	1.48146124878615e-207	-4.58619	0.069	0.414	2.88040510601492e-203	Epiblast 3	APLNR
NPDC1	1.68044673839337e-207	1.32206	0.251	0.065	3.26729259345823e-203	Epiblast 3	NPDC1
RBMX	2.22577620052781e-207	0.492089	0.997	0.943	4.32757666668623e-203	Epiblast 3	RBMX
TP53I3	3.86787187921348e-207	0.844174	0.724	0.341	7.52030329475477e-203	Epiblast 3	TP53I3
ENSSSCG00000020870	6.93047751318166e-207	0.895996	0.808	0.438	1.34749274288791e-202	Epiblast 3	ENSSSCG00000020870
FNDC1	7.98224307269766e-207	2.16397	0.123	0.019	1.55198752062461e-202	Epiblast 3	FNDC1
NBEA	8.7220092271394e-207	0.96961	0.501	0.189	1.69582025403271e-202	Epiblast 3	NBEA
NEXN	1.76463940515155e-206	0.928154	0.567	0.235	3.43098839543615e-202	Epiblast 3	NEXN
LRBA	2.12792995312597e-206	0.916566	0.554	0.222	4.13733420786283e-202	Epiblast 3	LRBA
NLK	2.83491736342742e-206	0.966539	0.584	0.245	5.51192982971193e-202	Epiblast 3	NLK
CHGA	3.14174682805606e-206	0.976938	0.537	0.214	6.10849835778941e-202	Epiblast 3	CHGA
USP2	6.30649325598331e-206	1.16378	0.407	0.141	1.22617148376083e-201	Epiblast 3	USP2
PKP4	6.32708037339793e-206	0.850995	0.849	0.476	1.23017423699976e-201	Epiblast 3	PKP4
CDX2	7.32497129681446e-206	-4.48204	0.053	0.401	1.42419416923963e-201	Epiblast 3	CDX2
KIF11	8.97728329555881e-206	0.898562	0.842	0.469	1.7454531911555e-201	Epiblast 3	KIF11
ZFP36L2	1.30330824018074e-205	0.814562	0.934	0.688	2.53402221138341e-201	Epiblast 3	ZFP36L2
ENSSSCG00000025500	3.27834126156979e-205	1.33091	0.242	0.061	6.37407891487015e-201	Epiblast 3	ENSSSCG00000025500
USP7	4.48349134986056e-205	0.720238	0.948	0.693	8.71725223153388e-201	Epiblast 3	USP7
NDNF	5.92592010797863e-205	1.5206	0.221	0.053	1.15217664659428e-200	Epiblast 3	NDNF
KIF18B	7.09046945617659e-205	1.12422	0.409	0.142	1.37859997636442e-200	Epiblast 3	KIF18B
FAM221A	7.46277752996379e-205	1.64349	0.192	0.042	1.45098783515086e-200	Epiblast 3	FAM221A
KRT8	2.15697707221172e-204	-1.27857	0.999	0.997	4.19381052150124e-200	Epiblast 3	KRT8
USPL1	2.51299784539923e-204	1.08725	0.454	0.168	4.88602171080972e-200	Epiblast 3	USPL1
TNK2	3.81788502138532e-204	1.24113	0.303	0.089	7.42311384707949e-200	Epiblast 3	TNK2
SMC4	7.53706761626995e-204	0.673458	0.975	0.783	1.46543205663137e-199	Epiblast 3	SMC4
GRINA	7.91575240057564e-204	1.0409	0.372	0.121	1.53905973924392e-199	Epiblast 3	GRINA
TJP1	1.70632353350841e-203	0.724758	0.947	0.678	3.3176048462004e-199	Epiblast 3	TJP1
PLPP2	4.32038744868722e-203	0.706114	0.729	0.329	8.40012931648257e-199	Epiblast 3	PLPP2
SFT2D2	5.72102116984913e-203	1.10099	0.383	0.128	1.11233814605377e-198	Epiblast 3	SFT2D2
RIMS4	6.14255522577486e-203	1.52318	0.202	0.046	1.19429701254741e-198	Epiblast 3	RIMS4
CCDC85B	1.12641415342475e-202	0.8077	0.901	0.62	2.19008703850375e-198	Epiblast 3	CCDC85B
TP53	1.1961418652361e-202	0.816888	0.869	0.53	2.32565862857855e-198	Epiblast 3	TP53
ARHGAP45	1.46059618609113e-202	0.994888	0.539	0.218	2.83983716461699e-198	Epiblast 3	ARHGAP45
PDP1	1.57808189680831e-202	1.02572	0.418	0.146	3.0682646319644e-198	Epiblast 3	PDP1
KRT14	5.56482629394367e-202	-2.3519	0.942	0.887	1.08196917633147e-197	Epiblast 3	KRT14
AXL	7.3414663816027e-202	1.35489	0.261	0.071	1.42740130857501e-197	Epiblast 3	AXL
USP28	1.07720750178556e-201	1.01038	0.63	0.288	2.09441454572166e-197	Epiblast 3	USP28
SLC17A7	1.13019606092159e-201	1.39945	0.239	0.061	2.19744020124984e-197	Epiblast 3	SLC17A7
PABIR2	3.1514589470841e-201	1.00985	0.504	0.199	6.12738163081562e-197	Epiblast 3	PABIR2
RBM25	4.2914367864612e-201	0.611263	0.975	0.828	8.34384054391651e-197	Epiblast 3	RBM25
RACGAP1	5.28468428773331e-201	0.865534	0.765	0.386	1.02750116606399e-196	Epiblast 3	RACGAP1
SYNGAP1	6.15132357471003e-201	1.17828	0.403	0.141	1.19600184263087e-196	Epiblast 3	SYNGAP1
ZMYM4	8.06075996508004e-201	0.860021	0.814	0.439	1.56725356001051e-196	Epiblast 3	ZMYM4
ANO1	1.20393287169271e-200	2.60872	0.081	0.009	2.34080668243214e-196	Epiblast 3	ANO1
GPR4	1.56881246649756e-200	1.42827	0.215	0.051	3.0502420786112e-196	Epiblast 3	GPR4
PREPL	1.85595406013123e-200	0.863985	0.84	0.483	3.60853147911315e-196	Epiblast 3	PREPL
TVP23A	2.12512621479613e-200	1.56504	0.216	0.052	4.13188289942811e-196	Epiblast 3	TVP23A
TCP1	3.72707803289466e-200	0.476954	0.996	0.96	7.24655781935709e-196	Epiblast 3	TCP1
RCC2	3.74261672007431e-200	0.575653	0.983	0.825	7.27676968884048e-196	Epiblast 3	RCC2
ADGRL1	4.52147318963397e-200	1.36302	0.309	0.093	8.79110032260533e-196	Epiblast 3	ADGRL1
ENSSSCG00000017509	5.08338008542486e-200	-0.27659	1	1	9.88361590009156e-196	Epiblast 3	ENSSSCG00000017509
MGME1	6.06024862244125e-200	0.961731	0.642	0.295	1.17829413966125e-195	Epiblast 3	MGME1
ST6GAL2	6.34009711846515e-200	1.09755	0.362	0.118	1.23270508274318e-195	Epiblast 3	ST6GAL2
ENSSSCG00000000288	7.22808046176756e-200	0.374699	1	0.999	1.40535568418147e-195	Epiblast 3	ENSSSCG00000000288
G3BP1	8.10896393089979e-200	0.538434	0.992	0.913	1.57662585708485e-195	Epiblast 3	G3BP1
WIPF3	1.60270910698754e-199	1.55195	0.215	0.052	3.11614731671588e-195	Epiblast 3	WIPF3
ACSL3	2.85746432526577e-199	0.751177	0.909	0.616	5.55576788761425e-195	Epiblast 3	ACSL3
ENSSSCG00000003042	3.29006144414549e-199	-0.237397	1	1	6.39686646585208e-195	Epiblast 3	ENSSSCG00000003042
MYEF2	4.74751771331488e-199	0.918434	0.829	0.459	9.23059868999812e-195	Epiblast 3	MYEF2
ZNF555	5.08829363157325e-199	1.34178	0.253	0.067	9.89316930786786e-195	Epiblast 3	ZNF555
ENSSSCG00000051640	9.5349748775101e-199	1.32147	0.255	0.068	1.85388516543429e-194	Epiblast 3	ENSSSCG00000051640
KIF15	1.10412625363464e-198	0.837525	0.868	0.504	2.14675267494184e-194	Epiblast 3	KIF15
PLK1	1.26328608861718e-198	0.720231	0.945	0.598	2.45620714209838e-194	Epiblast 3	PLK1
PUS7L	1.74511586548226e-198	0.989655	0.552	0.231	3.39302877725717e-194	Epiblast 3	PUS7L
NAV1	2.32056082235267e-198	0.881886	0.646	0.287	4.5118664069003e-194	Epiblast 3	NAV1
FN1	3.91045243433637e-198	-2.57726	0.697	0.759	7.6030926680802e-194	Epiblast 3	FN1
CDK5RAP2	1.52872957712551e-197	0.998639	0.57	0.242	2.97230891680514e-193	Epiblast 3	CDK5RAP2
CDCA7	2.165110253574e-197	1.07055	0.709	0.378	4.20962386602393e-193	Epiblast 3	CDCA7
SYT13	2.52060708568203e-197	1.77135	0.155	0.03	4.90081635669157e-193	Epiblast 3	SYT13
RPS23	3.26288076199336e-197	-0.216871	1	1	6.34401906554369e-193	Epiblast 3	RPS23
SRRM1	1.00644762611406e-196	0.459472	0.998	0.948	1.95683611945357e-192	Epiblast 3	SRRM1
ZNF385D	1.85086651154288e-196	1.37451	0.236	0.061	3.59863975839281e-192	Epiblast 3	ZNF385D
TACC2	2.0607489074514e-196	0.855397	0.683	0.313	4.00671410075776e-192	Epiblast 3	TACC2
EFR3B	2.17125529091675e-196	1.18436	0.339	0.108	4.22157166212943e-192	Epiblast 3	EFR3B
FGF12	3.04429395993326e-196	1.23096	0.273	0.077	5.91902074629823e-192	Epiblast 3	FGF12
CHML	3.13294459487361e-196	0.888437	0.628	0.277	6.09138417581276e-192	Epiblast 3	CHML
WDR86	3.45173927312583e-196	1.3658	0.237	0.061	6.71121666873856e-192	Epiblast 3	WDR86
SNRNP200	1.58989507868886e-195	0.606249	0.987	0.848	3.09123300149476e-191	Epiblast 3	SNRNP200
SRSF6	2.49113721964407e-195	0.672834	0.965	0.801	4.84351809615397e-191	Epiblast 3	SRSF6
NUDCD1	2.68769680317914e-195	0.951106	0.753	0.41	5.22568889442119e-191	Epiblast 3	NUDCD1
HAUS6	2.91514617319007e-195	0.803663	0.87	0.541	5.66791870453345e-191	Epiblast 3	HAUS6
TBX3	3.04740391659019e-195	-4.04299	0.088	0.418	5.92506743502631e-191	Epiblast 3	TBX3
RBBP7	3.08790198868136e-195	0.736	0.935	0.655	6.00380783659316e-191	Epiblast 3	RBBP7
HBM	9.78656097244091e-195	1.76833	0.121	0.019	1.90280104987169e-190	Epiblast 3	HBM
NSD1	1.67115006795872e-194	0.762956	0.916	0.598	3.24921707713213e-190	Epiblast 3	NSD1
TRIO	1.70559238345212e-194	0.874021	0.703	0.334	3.31618327114595e-190	Epiblast 3	TRIO
BICDL1	2.17520191727207e-194	1.95449	0.128	0.021	4.22924508775209e-190	Epiblast 3	BICDL1
AGPAT5	2.47432420636541e-194	0.886219	0.788	0.434	4.81082855443627e-190	Epiblast 3	AGPAT5
PCDH18	5.1042707978936e-194	1.20061	0.406	0.146	9.92423371234452e-190	Epiblast 3	PCDH18
RPAP2	1.29495945202561e-193	0.950998	0.573	0.244	2.51778966257339e-189	Epiblast 3	RPAP2
HK1	1.30799760810779e-193	0.599423	0.985	0.835	2.54313974944398e-189	Epiblast 3	HK1
CBX2	1.65403216348436e-193	0.809449	0.779	0.387	3.21593473546265e-189	Epiblast 3	CBX2
CMTM4	1.95062534754135e-193	0.891263	0.638	0.288	3.79260086322466e-189	Epiblast 3	CMTM4
SHC1	2.12276715342192e-193	0.820206	0.747	0.381	4.12729617639823e-189	Epiblast 3	SHC1
LSM6	2.46416576484968e-193	0.702128	0.949	0.751	4.79107749659723e-189	Epiblast 3	LSM6
SPTBN2	3.12280372657754e-193	1.62044	0.219	0.054	6.07166728558471e-189	Epiblast 3	SPTBN2
ENSSSCG00000013889	4.31596132023055e-193	-0.254817	1	1	8.39152359492427e-189	Epiblast 3	ENSSSCG00000013889
TMEM59L	5.46704899550674e-193	0.82081	0.601	0.258	1.06295833619638e-188	Epiblast 3	TMEM59L
NCAPH	8.17769006676416e-193	0.910699	0.641	0.289	1.58998827968096e-188	Epiblast 3	NCAPH
MINPP1	1.20022866589879e-192	1.01299	0.592	0.266	2.33360459510701e-188	Epiblast 3	MINPP1
ENSSSCG00000039370	1.21996530920598e-192	1.14297	0.387	0.136	2.37197855068919e-188	Epiblast 3	ENSSSCG00000039370
UBXN2B	1.41406583699813e-192	0.970842	0.42	0.151	2.74936820687547e-188	Epiblast 3	UBXN2B
SIPA1L1	1.59730489494665e-192	0.851825	0.767	0.396	3.10563990724476e-188	Epiblast 3	SIPA1L1
RIC3	4.32100177008882e-192	1.47508	0.227	0.058	8.40132374158369e-188	Epiblast 3	RIC3
EDDM13	4.40484707378304e-192	2.48894	0.093	0.012	8.56434416555636e-188	Epiblast 3	EDDM13
ENSSSCG00000012119	5.42327050519413e-192	0.252149	1	0.995	1.05444648432489e-187	Epiblast 3	ENSSSCG00000012119
GUCY1A2	5.48165863096274e-192	1.15026	0.273	0.077	1.06579888761809e-187	Epiblast 3	GUCY1A2
RPS9	7.77243953700993e-192	-0.281271	1	1	1.51119541918084e-187	Epiblast 3	RPS9
HAPLN1	1.16321474214095e-191	-3.84392	0.155	0.462	2.26163842314465e-187	Epiblast 3	HAPLN1
ANKRD28	1.30250897358329e-191	0.89902	0.656	0.305	2.532468197338e-187	Epiblast 3	ANKRD28
SORBS1	2.40668873981088e-191	1.08377	0.395	0.139	4.67932491681429e-187	Epiblast 3	SORBS1
POLR1B	2.48602757876891e-191	0.975248	0.583	0.255	4.8335834214004e-187	Epiblast 3	POLR1B
ENSSSCG00000033697	2.60770452983906e-191	-0.279783	1	1	5.07015991736608e-187	Epiblast 3	ENSSSCG00000033697
PWWP3A	3.29697129542154e-191	0.899171	0.73	0.36	6.4103012896881e-187	Epiblast 3	PWWP3A
KHDRBS3	4.14331811525319e-191	0.841196	0.538	0.22	8.05585341148677e-187	Epiblast 3	KHDRBS3
F2RL1	5.02895751673416e-191	0.972581	0.334	0.106	9.77780209978622e-187	Epiblast 3	F2RL1
DUSP4	1.18074163372219e-190	0.968826	0.526	0.214	2.29571595844606e-186	Epiblast 3	DUSP4
POGZ	1.30293221436461e-190	0.848058	0.823	0.465	2.5332911043891e-186	Epiblast 3	POGZ
B4GALNT4	1.63346538361223e-190	0.992318	0.466	0.179	3.17594674535725e-186	Epiblast 3	B4GALNT4
REEP2	1.88780138504585e-190	0.893337	0.404	0.141	3.67045223294465e-186	Epiblast 3	REEP2
ZNF106	2.17475490470023e-190	0.677006	0.959	0.741	4.22837596120865e-186	Epiblast 3	ZNF106
DAB2	2.40277727460053e-190	-3.97507	0.122	0.437	4.67171985500582e-186	Epiblast 3	DAB2
CNOT10	2.67298730325217e-190	0.864118	0.784	0.425	5.1970892137132e-186	Epiblast 3	CNOT10
ENSSSCG00000012531	3.17248518302662e-190	2.4055	0.085	0.01	6.16826294135867e-186	Epiblast 3	ENSSSCG00000012531
ENSSSCG00000008383	3.23357176847644e-190	1.08279	0.379	0.131	6.28703358944874e-186	Epiblast 3	ENSSSCG00000008383
PRRC2C	3.95652983710253e-190	0.466751	0.997	0.943	7.69268096227845e-186	Epiblast 3	PRRC2C
SHFL	4.89420162008137e-190	0.923127	0.47	0.178	9.51579620992421e-186	Epiblast 3	SHFL
SEPHS1	5.8049773704279e-190	0.690294	0.934	0.654	1.1286617501323e-185	Epiblast 3	SEPHS1
AGO2	7.12413293654937e-190	0.796067	0.858	0.494	1.38514516685329e-185	Epiblast 3	AGO2
CENPL	8.08119118690247e-190	1.07189	0.399	0.142	1.57122600246945e-185	Epiblast 3	CENPL
TRIM33	8.09762808633497e-190	0.894992	0.684	0.326	1.57442182882611e-185	Epiblast 3	TRIM33
ENSSSCG00000003271	1.09982820220498e-189	0.818622	0.567	0.235	2.13839597354714e-185	Epiblast 3	ENSSSCG00000003271
SIN3A	2.91893120154287e-189	0.90189	0.685	0.327	5.6752779351598e-185	Epiblast 3	SIN3A
TRIM13	4.69820901407906e-189	0.956487	0.568	0.245	9.13472778607391e-185	Epiblast 3	TRIM13
SAMHD1	6.55661324883839e-189	0.939249	0.555	0.236	1.27480231397165e-184	Epiblast 3	SAMHD1
NCAPD2	1.04117374628114e-188	0.90795	0.561	0.237	2.02435411489443e-184	Epiblast 3	NCAPD2
ENSSSCG00000039273	5.26815762508457e-188	0.649837	0.946	0.674	1.02428788704519e-183	Epiblast 3	ENSSSCG00000039273
BICRAL	6.84509869876409e-188	1.27411	0.307	0.095	1.3308925400007e-183	Epiblast 3	BICRAL
SMARCC1	7.01595079968137e-188	0.644474	0.974	0.788	1.36411131398205e-183	Epiblast 3	SMARCC1
ZGRF1	7.38418371478252e-188	0.873952	0.662	0.309	1.43570683966517e-183	Epiblast 3	ZGRF1
FBXO5	2.76964377546325e-187	0.868622	0.701	0.34	5.3850183926332e-183	Epiblast 3	FBXO5
PERP	3.16476152591107e-187	0.562669	0.983	0.795	6.15324583482889e-183	Epiblast 3	PERP
LIN28A	5.03752702290312e-187	0.729322	0.933	0.613	9.79446379063053e-183	Epiblast 3	LIN28A
LPAR4	8.09200659811661e-187	2.50028	0.072	0.008	1.57332884287181e-182	Epiblast 3	LPAR4
RANBP2	9.26095399382022e-187	0.708024	0.948	0.713	1.80060728501847e-182	Epiblast 3	RANBP2
AGO1	9.47862034331057e-187	0.723176	0.903	0.602	1.84292815334987e-182	Epiblast 3	AGO1
LMBR1	1.01352100704654e-186	0.965694	0.445	0.168	1.97058889400058e-182	Epiblast 3	LMBR1
UPF2	1.08715365649681e-186	0.902696	0.688	0.338	2.11375285432674e-182	Epiblast 3	UPF2
KBTBD6	1.31014732941057e-186	1.00121	0.544	0.232	2.54731945257297e-182	Epiblast 3	KBTBD6
INCENP	1.52982769206132e-186	0.786292	0.823	0.44	2.97444398167483e-182	Epiblast 3	INCENP
CTCF	1.77551843472522e-186	0.711182	0.935	0.651	3.45214049263625e-182	Epiblast 3	CTCF
FEZF1	3.30116299033949e-186	4.19363	0.039	0.002	6.41845120211707e-182	Epiblast 3	FEZF1
PIKFYVE	4.39875888484328e-186	1.06369	0.393	0.14	8.55250689980078e-182	Epiblast 3	PIKFYVE
YLPM1	5.52457008276824e-186	0.788657	0.878	0.544	1.07414216119263e-181	Epiblast 3	YLPM1
RCN2	7.50810989907465e-186	0.626176	0.961	0.747	1.45980180767708e-181	Epiblast 3	RCN2
GFRA1	7.79840250843446e-186	1.15672	0.26	0.073	1.51624339971491e-181	Epiblast 3	GFRA1
ENSSSCG00000010440	8.80419492923324e-186	1.07763	0.511	0.211	1.71179962009082e-181	Epiblast 3	ENSSSCG00000010440
HIP1	2.17173354873688e-185	1.21986	0.295	0.089	4.22250153880912e-181	Epiblast 3	HIP1
BUB1	2.41128464928105e-185	0.878455	0.821	0.455	4.68826074359714e-181	Epiblast 3	BUB1
SEPTIN11	3.01485392083392e-185	-1.03047	0.928	0.91	5.86178047827739e-181	Epiblast 3	SEPTIN11
LUZP1	3.01660473865193e-185	0.743728	0.899	0.607	5.86518459336095e-181	Epiblast 3	LUZP1
LARS1	3.02757029501026e-185	0.619204	0.973	0.788	5.88650492458845e-181	Epiblast 3	LARS1
NKIRAS1	3.75803182420303e-185	0.926601	0.498	0.199	7.30674127579795e-181	Epiblast 3	NKIRAS1
PDE7A	1.03505198019364e-184	0.959136	0.454	0.174	2.01245156509049e-180	Epiblast 3	PDE7A
DLG4	1.21053547081253e-184	1.47741	0.207	0.051	2.3536441159008e-180	Epiblast 3	DLG4
ACIN1	1.37155846921887e-184	0.617302	0.973	0.78	2.66672113170225e-180	Epiblast 3	ACIN1
SSR4	1.43630804446535e-184	-0.324463	1	0.999	2.79261373085398e-180	Epiblast 3	SSR4
NANS	1.89277445797438e-184	-0.460963	0.999	0.994	3.68012137863959e-180	Epiblast 3	NANS
PHF3	2.15995762765092e-184	0.637174	0.962	0.756	4.19960561544168e-180	Epiblast 3	PHF3
DPPA2	2.50744225343559e-184	1.76695	0.157	0.032	4.87521997335482e-180	Epiblast 3	DPPA2
IPO5	2.68024035972302e-184	0.548925	0.991	0.881	5.21119133140948e-180	Epiblast 3	IPO5
PLD2	3.32747902401659e-184	1.16478	0.303	0.094	6.46961746639546e-180	Epiblast 3	PLD2
ZMIZ1	3.5938067297902e-184	-1.75719	0.411	0.641	6.98743842473109e-180	Epiblast 3	ZMIZ1
RPL28	1.43217346030664e-183	-0.205416	1	1	2.78457485887419e-179	Epiblast 3	RPL28
ENSSSCG00000020808	3.73247422781328e-183	0.449334	0.998	0.969	7.25704964113736e-179	Epiblast 3	ENSSSCG00000020808
OLFM2	4.99000860124608e-183	0.877994	0.521	0.213	9.70207372340275e-179	Epiblast 3	OLFM2
IGSF21	6.238229662144e-183	2.36305	0.098	0.014	1.21289899321066e-178	Epiblast 3	IGSF21
EHMT2	6.6618906990563e-183	0.799238	0.845	0.486	1.29527140861752e-178	Epiblast 3	EHMT2
CHD7	7.25857828293387e-183	0.624705	0.967	0.738	1.41128537555083e-178	Epiblast 3	CHD7
RBBP6	7.67688617289285e-183	0.708318	0.932	0.653	1.49261697859556e-178	Epiblast 3	RBBP6
SALL3	1.37349700434066e-182	0.827283	0.545	0.226	2.67049022553954e-178	Epiblast 3	SALL3
RAVER2	2.54805809943413e-182	0.868882	0.443	0.167	4.95418936272978e-178	Epiblast 3	RAVER2
NUDT21	2.55161557832422e-182	0.597643	0.964	0.801	4.96110616893578e-178	Epiblast 3	NUDT21
ENSSSCG00000038947	4.05258001011692e-182	0.394089	0.999	0.97	7.87943131367033e-178	Epiblast 3	ENSSSCG00000038947
IGSF9	6.62244307399223e-182	0.901016	0.517	0.209	1.28760160687631e-177	Epiblast 3	IGSF9
PHYHIP	8.02166420238892e-182	1.75211	0.141	0.027	1.55965217087048e-177	Epiblast 3	PHYHIP
NEGR1	8.74247075242532e-182	2.05953	0.121	0.021	1.69979858839406e-177	Epiblast 3	NEGR1
DNAH11	2.0289545900315e-181	1.28576	0.25	0.07	3.94489640939825e-177	Epiblast 3	DNAH11
GPSM2	2.11920361744271e-181	0.993774	0.442	0.17	4.12036759339386e-177	Epiblast 3	GPSM2
HSPA8	7.07437891521591e-181	0.432389	1	0.999	1.37547149248543e-176	Epiblast 3	HSPA8
ENSSSCG00000006510	8.64503903190417e-181	0.788224	0.847	0.497	1.68085493897313e-176	Epiblast 3	ENSSSCG00000006510
DPYSL4	1.18463768392317e-180	1.25625	0.232	0.061	2.30329104885182e-176	Epiblast 3	DPYSL4
APLP2	1.19829437442778e-180	0.701698	0.941	0.659	2.32984375219992e-176	Epiblast 3	APLP2
AACS	1.49035510573719e-180	0.864237	0.578	0.251	2.89769743208482e-176	Epiblast 3	AACS
MAT2A	1.8627722580682e-180	0.672593	0.95	0.773	3.621788101362e-176	Epiblast 3	MAT2A
ZYG11B	2.02611625218618e-180	0.929806	0.508	0.21	3.93937782912559e-176	Epiblast 3	ZYG11B
ENSSSCG00000046860	2.72790373961562e-180	1.1323	0.291	0.089	5.30386324093465e-176	Epiblast 3	ENSSSCG00000046860
HLCS	2.97895723094729e-180	0.879296	0.616	0.281	5.79198654413081e-176	Epiblast 3	HLCS
RNF44	3.92328992899854e-180	0.895402	0.607	0.276	7.62805260895186e-176	Epiblast 3	RNF44
PKN1	6.27292816009708e-180	0.862652	0.66	0.313	1.21964542216768e-175	Epiblast 3	PKN1
C17orf75	6.41125914276367e-180	0.880415	0.581	0.256	1.24654111512754e-175	Epiblast 3	C17orf75
ENAH	7.05593871070607e-180	0.672906	0.967	0.743	1.37188616352258e-175	Epiblast 3	ENAH
SESTD1	7.20427898721147e-180	0.802771	0.727	0.366	1.40072796348353e-175	Epiblast 3	SESTD1
RHNO1	1.24115475500067e-179	0.829816	0.665	0.313	2.41317719014779e-175	Epiblast 3	RHNO1
LRRC4B	2.31988987302882e-179	1.64124	0.161	0.034	4.51056188012994e-175	Epiblast 3	LRRC4B
ALDH4A1	3.56005064875591e-179	1.07636	0.337	0.112	6.92180647637612e-175	Epiblast 3	ALDH4A1
HNRNPA3	3.66018622942403e-179	0.396879	1	0.989	7.11650008586913e-175	Epiblast 3	HNRNPA3
BICD1	3.70641340765599e-179	0.96586	0.412	0.152	7.20637958850554e-175	Epiblast 3	BICD1
TOX3	4.13720246428339e-179	0.827976	0.53	0.218	8.0439627513062e-175	Epiblast 3	TOX3
KCNK2	5.15646242639003e-179	1.83046	0.137	0.026	1.00257098956301e-174	Epiblast 3	KCNK2
SLC48A1	6.3910719324022e-179	1.28901	0.228	0.061	1.24261611581696e-174	Epiblast 3	SLC48A1
SLC19A2	8.48606718770591e-179	1.09376	0.361	0.126	1.64994604330566e-174	Epiblast 3	SLC19A2
RPS18	1.31310152596184e-178	-0.192517	1	1	2.55306329692761e-174	Epiblast 3	RPS18
SCAF8	1.34183111846696e-178	0.811407	0.838	0.495	2.60892224363531e-174	Epiblast 3	SCAF8
DIP2B	1.67330595297675e-178	0.817279	0.66	0.309	3.25340876437269e-174	Epiblast 3	DIP2B
ENSSSCG00000013504	1.99017853857739e-178	1.46368	0.178	0.04	3.86950413255602e-174	Epiblast 3	ENSSSCG00000013504
ZDHHC2	2.9143891158765e-178	1.25223	0.248	0.069	5.66644675799868e-174	Epiblast 3	ZDHHC2
ZNF879	3.09510565767961e-178	0.81415	0.659	0.308	6.01781393022646e-174	Epiblast 3	ZNF879
SCN8A	3.10732370606038e-178	1.6685	0.149	0.03	6.04156948169321e-174	Epiblast 3	SCN8A
SV2A	4.69016950083543e-178	2.48387	0.079	0.01	9.11909656047432e-174	Epiblast 3	SV2A
HSD11B1L	5.96528461195794e-178	-0.255772	1	1	1.15983028710298e-173	Epiblast 3	HSD11B1L
BEX3	6.93812150576449e-178	0.468099	0.998	0.91	1.34897896436579e-173	Epiblast 3	BEX3
ITPRIPL1	7.16148005353122e-178	1.22754	0.268	0.079	1.39240656680807e-173	Epiblast 3	ITPRIPL1
ZNF383	2.32300999291788e-177	1.08064	0.382	0.138	4.51662832923023e-173	Epiblast 3	ZNF383
PYGB	2.87919800035675e-177	0.907676	0.467	0.185	5.59802467209362e-173	Epiblast 3	PYGB
STK4	3.10491918440364e-177	0.846285	0.648	0.304	6.036894370236e-173	Epiblast 3	STK4
ENSSSCG00000014343	6.14956455053774e-177	0.439985	0.999	0.961	1.19565983556105e-172	Epiblast 3	ENSSSCG00000014343
CLDN11	6.25475576997169e-177	1.50801	0.141	0.027	1.21611216435559e-172	Epiblast 3	CLDN11
RSPRY1	6.48077235645831e-177	1.01994	0.404	0.149	1.26005656926619e-172	Epiblast 3	RSPRY1
NEMP1	8.97431100074027e-177	1.01086	0.388	0.14	1.74487528787393e-172	Epiblast 3	NEMP1
XPO5	1.84465096573191e-176	0.514915	0.984	0.865	3.58655487267255e-172	Epiblast 3	XPO5
LIMK1	2.18618011888706e-176	1.00635	0.419	0.158	4.25059000515211e-172	Epiblast 3	LIMK1
VPS13A	2.19530071905939e-176	0.857509	0.567	0.249	4.26832318806716e-172	Epiblast 3	VPS13A
APBB2	2.61543398521943e-176	0.796145	0.656	0.308	5.08518829746214e-172	Epiblast 3	APBB2
PRKD2	2.66331823094474e-176	1.01207	0.375	0.133	5.17828963642585e-172	Epiblast 3	PRKD2
LRRC1	7.93331253364869e-176	0.933355	0.407	0.15	1.54247395591732e-171	Epiblast 3	LRRC1
CENPC	9.04631046246594e-176	0.874216	0.702	0.351	1.75887414321725e-171	Epiblast 3	CENPC
PPP2R2C	9.69104896355102e-176	2.0603	0.117	0.02	1.88423064998322e-171	Epiblast 3	PPP2R2C
RCAN3	1.1870624939631e-175	0.936462	0.524	0.222	2.30800560701245e-171	Epiblast 3	RCAN3
CDCA2	1.27116993331274e-175	1.09303	0.388	0.142	2.47153570133997e-171	Epiblast 3	CDCA2
ENSSSCG00000016219	1.42319149875055e-175	1.50103	0.185	0.043	2.76711123102069e-171	Epiblast 3	ENSSSCG00000016219
FBLIM1	2.12328664450025e-175	0.749628	0.779	0.408	4.12830622290184e-171	Epiblast 3	FBLIM1
DEK	3.25572317577079e-175	0.488784	0.999	0.973	6.33010257065115e-171	Epiblast 3	DEK
XK	4.43097707468942e-175	1.95025	0.12	0.021	8.61514872631865e-171	Epiblast 3	XK
IL4R	4.66713154504255e-175	1.23571	0.252	0.072	9.07430386302623e-171	Epiblast 3	IL4R
ENSSSCG00000012362	5.70506717175595e-175	1.18965	0.311	0.101	1.10923621020451e-170	Epiblast 3	ENSSSCG00000012362
ZSWIM6	7.66657541961472e-175	0.872094	0.68	0.336	1.49061225883569e-170	Epiblast 3	ZSWIM6
LEF1	9.15983113527141e-175	-3.30678	0.111	0.419	1.78094596763082e-170	Epiblast 3	LEF1
SNX22	9.61889163157798e-175	1.22757	0.243	0.068	1.87020109992771e-170	Epiblast 3	SNX22
IGF2R	1.85365434637916e-174	0.708298	0.726	0.365	3.604060145665e-170	Epiblast 3	IGF2R
JPH1	3.77558149661085e-174	1.0791	0.33	0.11	7.34086310386048e-170	Epiblast 3	JPH1
KDM4A	6.02703507301752e-174	0.92364	0.51	0.213	1.1718364292468e-169	Epiblast 3	KDM4A
NAA35	9.92656869929301e-174	0.803744	0.78	0.423	1.93002275220354e-169	Epiblast 3	NAA35
ARID1A	9.95424689683974e-174	0.729518	0.888	0.574	1.93540422415255e-169	Epiblast 3	ARID1A
IFI30	1.01047415439248e-173	1.11042	0.324	0.107	1.96466489838529e-169	Epiblast 3	IFI30
IRX2	1.76764424056929e-173	1.62438	0.18	0.042	3.43683069693887e-169	Epiblast 3	IRX2
ENSSSCG00000012241	2.66269454579799e-173	1.04231	0.4	0.149	5.17707700539504e-169	Epiblast 3	ENSSSCG00000012241
VEZT	2.87803810077265e-173	0.877237	0.608	0.282	5.59576947933226e-169	Epiblast 3	VEZT
ENSSSCG00000013052	4.05634382180547e-173	0.686295	0.936	0.673	7.88674929273638e-169	Epiblast 3	ENSSSCG00000013052
NIPBL	4.46729338805063e-173	0.702615	0.943	0.68	8.68575853438683e-169	Epiblast 3	NIPBL
PGAP3	4.81920526669021e-173	1.19089	0.297	0.094	9.36998080002578e-169	Epiblast 3	PGAP3
ENSSSCG00000034709	7.2060684741027e-173	0.394434	1	0.979	1.40107589341979e-168	Epiblast 3	ENSSSCG00000034709
RPS29	7.67540572966781e-173	-0.342064	1	1	1.49232913601931e-168	Epiblast 3	RPS29
SULT2B1	1.07182215662069e-172	1.8321	0.13	0.024	2.08394381911762e-168	Epiblast 3	SULT2B1
SSX2IP	1.09374005168593e-172	0.768932	0.461	0.18	2.12655878249296e-168	Epiblast 3	SSX2IP
FASTKD1	1.09411641428279e-172	0.882714	0.474	0.191	2.12729054429003e-168	Epiblast 3	FASTKD1
MYO6	1.22379133076666e-172	0.839942	0.417	0.156	2.37941748440961e-168	Epiblast 3	MYO6
MATK	1.33167548941724e-172	1.20782	0.221	0.059	2.58917665407394e-168	Epiblast 3	MATK
CNTN3	1.43475761604965e-172	1.26807	0.218	0.058	2.78959923288533e-168	Epiblast 3	CNTN3
MORC3	2.70094604455594e-172	0.873118	0.563	0.249	5.25144939443012e-168	Epiblast 3	MORC3
CACHD1	4.29611510649899e-172	0.586673	0.885	0.484	8.35293660156598e-168	Epiblast 3	CACHD1
LEPR	8.9493052823546e-172	1.538	0.17	0.038	1.74001342604821e-167	Epiblast 3	LEPR
KDF1	1.36400286561208e-171	1.04737	0.322	0.106	2.65203077160958e-167	Epiblast 3	KDF1
SYT2	1.63218479536123e-171	1.6599	0.15	0.031	3.17345689762085e-167	Epiblast 3	SYT2
GRHL2	1.777982655585e-171	1.00234	0.314	0.102	3.45693167725392e-167	Epiblast 3	GRHL2
ENOPH1	1.78340400094192e-171	0.729633	0.898	0.627	3.46747239903137e-167	Epiblast 3	ENOPH1
GEMIN5	2.89244811662585e-171	0.842251	0.664	0.326	5.62378687315564e-167	Epiblast 3	GEMIN5
KIT	3.40070171152589e-171	0.596459	0.594	0.258	6.61198433771979e-167	Epiblast 3	KIT
ENSSSCG00000004963	3.52770918476853e-171	0.464181	0.995	0.933	6.85892496794545e-167	Epiblast 3	ENSSSCG00000004963
PPL	3.72085518949361e-171	1.0151	0.291	0.091	7.23445874493242e-167	Epiblast 3	PPL
SPTLC2	3.78219645239102e-171	0.840657	0.497	0.204	7.35372456238385e-167	Epiblast 3	SPTLC2
GAREM1	4.14724920297434e-171	0.945889	0.404	0.152	8.06349662534301e-167	Epiblast 3	GAREM1
SRPK2	6.01789383055152e-171	0.755014	0.862	0.532	1.17005909747413e-166	Epiblast 3	SRPK2
ACP5	7.50757478356392e-171	1.87551	0.128	0.024	1.45969776516833e-166	Epiblast 3	ACP5
STK38L	8.18505681694169e-171	0.744412	0.561	0.242	1.59142059691797e-166	Epiblast 3	STK38L
GALNT1	8.79047006747522e-171	0.719632	0.915	0.66	1.70913109521921e-166	Epiblast 3	GALNT1
ATP6V0D2	9.80018885983403e-171	0.919412	0.288	0.089	1.90545072001753e-166	Epiblast 3	ATP6V0D2
EFNA2	9.86552329227822e-171	0.986858	0.408	0.154	1.91815369371765e-166	Epiblast 3	EFNA2
ENSSSCG00000039107	1.48186675948604e-170	1.00925	0.467	0.192	2.8811935404687e-166	Epiblast 3	ENSSSCG00000039107
RPL15	1.65233515614867e-170	-0.179495	1	1	3.21263524409985e-166	Epiblast 3	RPL15
POC1B	2.5384402241043e-170	0.950901	0.415	0.158	4.93548932772599e-166	Epiblast 3	POC1B
RAB6B	2.90829878342072e-170	0.671119	0.744	0.364	5.6546053246049e-166	Epiblast 3	RAB6B
HMGCS1	3.68896865555793e-170	0.621904	0.946	0.752	7.17246175700128e-166	Epiblast 3	HMGCS1
DCUN1D2	5.05577584347055e-170	1.15738	0.275	0.084	9.82994497245978e-166	Epiblast 3	DCUN1D2
CMTM8	5.44215682732103e-170	0.687723	0.516	0.212	1.05811855193603e-165	Epiblast 3	CMTM8
PIM2	1.13098132088276e-169	1.00214	0.346	0.12	2.19896698219235e-165	Epiblast 3	PIM2
CEP43	1.67457297429731e-169	0.802752	0.707	0.358	3.25587223392627e-165	Epiblast 3	CEP43
GRIK3	2.58790373592889e-169	1.77217	0.151	0.032	5.03166123376655e-165	Epiblast 3	GRIK3
PABPC4	2.91466700803382e-169	0.737979	0.898	0.648	5.66698706372015e-165	Epiblast 3	PABPC4
SPTBN1	3.03340613530893e-169	0.648599	0.952	0.682	5.89785154888116e-165	Epiblast 3	SPTBN1
ERCC4	7.27211092100497e-169	0.932014	0.409	0.155	1.413916526371e-164	Epiblast 3	ERCC4
KPNA6	8.18948253971699e-169	0.799653	0.765	0.422	1.59228109019717e-164	Epiblast 3	KPNA6
LINGO1	9.31832300911971e-169	1.28216	0.204	0.052	1.81176154266314e-164	Epiblast 3	LINGO1
DNAJC10	1.38645249425002e-168	0.756468	0.87	0.563	2.69567958457031e-164	Epiblast 3	DNAJC10
SEPTIN3	4.67109146943871e-168	1.30682	0.25	0.073	9.08200314402969e-164	Epiblast 3	SEPTIN3
TEAD2	5.32101323523169e-168	0.714609	0.884	0.548	1.0345646033261e-163	Epiblast 3	TEAD2
GALNT12	1.05259162946382e-167	0.815541	0.427	0.163	2.04655390516651e-163	Epiblast 3	GALNT12
ENSSSCG00000023014	2.08814601548394e-167	2.39235	0.082	0.011	4.05998229790543e-163	Epiblast 3	ENSSSCG00000023014
GATA6	2.15320894816879e-167	-4.26114	0.055	0.358	4.18648415792457e-163	Epiblast 3	GATA6
PNISR	2.41080638005682e-167	0.54722	0.988	0.836	4.68733084474448e-163	Epiblast 3	PNISR
BUB3	2.43809158778864e-167	0.561812	0.969	0.782	4.74038147413746e-163	Epiblast 3	BUB3
PPP4R3B	3.30258206808913e-167	0.734956	0.868	0.56	6.42121031498569e-163	Epiblast 3	PPP4R3B
SMG7	5.8979817402378e-167	0.794247	0.729	0.378	1.14674458975444e-162	Epiblast 3	SMG7
MORC2	7.5857892862318e-167	0.864078	0.598	0.278	1.47490501092205e-162	Epiblast 3	MORC2
ZSCAN10	8.08110875196916e-167	2.24783	0.082	0.011	1.57120997464536e-162	Epiblast 3	ZSCAN10
PACSIN1	1.04056913549054e-166	1.53843	0.186	0.046	2.02317857013426e-162	Epiblast 3	PACSIN1
BCL9	1.17657514625527e-166	0.833684	0.555	0.246	2.28761505686413e-162	Epiblast 3	BCL9
TAOK3	1.28461799932663e-166	1.28001	0.217	0.059	2.49768277609077e-162	Epiblast 3	TAOK3
CCNJL	1.59386334314956e-166	0.869264	0.413	0.156	3.09894849808569e-162	Epiblast 3	CCNJL
TMEM131L	1.65996166655344e-166	0.905853	0.452	0.18	3.22746346827986e-162	Epiblast 3	TMEM131L
H3-3A	1.71100096688637e-166	0.497647	0.995	0.926	3.32669917991717e-162	Epiblast 3	H3-3A
ATRN	1.8510826437842e-166	0.906657	0.463	0.188	3.59905998430962e-162	Epiblast 3	ATRN
TPM1	2.02807783947358e-166	-1.42738	0.934	0.898	3.94319174328847e-162	Epiblast 3	TPM1
ENSSSCG00000000274	2.79699719326982e-166	0.54751	0.986	0.888	5.43820164287452e-162	Epiblast 3	ENSSSCG00000000274
REST	2.92611200355284e-166	0.692553	0.917	0.622	5.68923956850778e-162	Epiblast 3	REST
COL14A1	2.92968393632558e-166	1.39036	0.215	0.058	5.69618447739782e-162	Epiblast 3	COL14A1
CCDC6	5.05113261793484e-166	0.78507	0.758	0.412	9.82091714905071e-162	Epiblast 3	CCDC6
DRD2	7.67177040437089e-166	0.736325	0.355	0.122	1.49162231972183e-161	Epiblast 3	DRD2
IL27RA	9.24994878934852e-166	1.00246	0.353	0.125	1.79846754311303e-161	Epiblast 3	IL27RA
ENSSSCG00000015491	9.86220853635711e-166	1.26829	0.213	0.057	1.91750920572391e-161	Epiblast 3	ENSSSCG00000015491
ENSSSCG00000008451	1.24980087663973e-165	0.770652	0.634	0.298	2.42998784445063e-161	Epiblast 3	ENSSSCG00000008451
LITAF	1.87977902443874e-165	0.61603	0.887	0.61	3.65485435721623e-161	Epiblast 3	LITAF
APOE	2.17234253031925e-165	-0.15369	1	0.948	4.22368558169971e-161	Epiblast 3	APOE
TAF7	2.56560633324027e-165	0.74461	0.795	0.435	4.98830839371906e-161	Epiblast 3	TAF7
CSTF1	2.57169199025259e-165	0.794632	0.677	0.332	5.0001407366481e-161	Epiblast 3	CSTF1
LRCH2	3.76211098735893e-165	1.01407	0.383	0.143	7.31467239272197e-161	Epiblast 3	LRCH2
HRH3	4.20686154535909e-165	2.89272	0.058	0.006	8.17940090264167e-161	Epiblast 3	HRH3
SCN9A	4.58851496079162e-165	1.25225	0.227	0.063	8.92144963826714e-161	Epiblast 3	SCN9A
CTTNBP2NL	7.88379536864322e-165	0.911176	0.445	0.177	1.5328463335253e-160	Epiblast 3	CTTNBP2NL
CAVIN3	8.43692606476708e-165	-3.43223	0.264	0.506	1.64039153477266e-160	Epiblast 3	CAVIN3
REV1	8.96654718793987e-165	0.751703	0.781	0.431	1.74336576975115e-160	Epiblast 3	REV1
ENSSSCG00000018034	1.03828324627387e-164	0.625839	0.701	0.334	2.01873411573028e-160	Epiblast 3	ENSSSCG00000018034
FHOD3	1.9135564425912e-164	1.37253	0.192	0.048	3.72052779133008e-160	Epiblast 3	FHOD3
RPL37	1.95426285690372e-164	-0.271477	1	1	3.79967327267789e-160	Epiblast 3	RPL37
SLC45A1	2.84209982593853e-164	2.48974	0.073	0.009	5.52589469157229e-160	Epiblast 3	SLC45A1
PLEKHA5	3.32082299079489e-164	0.726604	0.785	0.412	6.45667614100251e-160	Epiblast 3	PLEKHA5
FRRS1	6.67096243387009e-164	1.0537	0.301	0.098	1.29703522601736e-159	Epiblast 3	FRRS1
ENSSSCG00000013935	7.86997970067434e-164	1.56053	0.139	0.028	1.53016015320211e-159	Epiblast 3	ENSSSCG00000013935
SENP2	1.0497804743224e-163	0.77467	0.756	0.403	2.04108817622503e-159	Epiblast 3	SENP2
ZNF638	1.23553225460925e-163	0.689334	0.899	0.607	2.40224536263677e-159	Epiblast 3	ZNF638
KIF13A	1.49579800331646e-163	0.906714	0.446	0.178	2.9082800578482e-159	Epiblast 3	KIF13A
PHACTR1	4.85898607755318e-163	1.13448	0.263	0.08	9.44732663058664e-159	Epiblast 3	PHACTR1
SLC12A6	7.68557847441939e-163	1.27778	0.268	0.084	1.49430702278136e-158	Epiblast 3	SLC12A6
MEX3B	8.587132606294e-163	1.1557	0.298	0.098	1.66959619264174e-158	Epiblast 3	MEX3B
IDI1	1.02659602042868e-162	0.523565	0.988	0.911	1.99601064251949e-158	Epiblast 3	IDI1
TP53BP2	1.16645954236968e-162	0.735418	0.796	0.438	2.26794728822937e-158	Epiblast 3	TP53BP2
FOXA3	1.26094244363678e-162	1.07048	0.309	0.103	2.45165039316299e-158	Epiblast 3	FOXA3
MPHOSPH9	1.68450601613568e-162	0.760314	0.82	0.485	3.2751850471726e-158	Epiblast 3	MPHOSPH9
DENND11	3.51714726162162e-162	1.30447	0.205	0.054	6.83838942077092e-158	Epiblast 3	DENND11
ELAVL2	3.83286765593527e-162	1.08617	0.264	0.08	7.45224458343494e-158	Epiblast 3	ELAVL2
RPL32	1.01978998796975e-161	-0.201295	1	1	1.98277767360959e-157	Epiblast 3	RPL32
CACNA1G	1.10269743922704e-161	1.61466	0.149	0.032	2.14397463108913e-157	Epiblast 3	CACNA1G
DUSP6	1.23130005725687e-161	0.909829	0.706	0.395	2.39401670132453e-157	Epiblast 3	DUSP6
LGALSL	1.32769052414072e-161	0.742696	0.772	0.42	2.5814286860868e-157	Epiblast 3	LGALSL
CENPE	1.63118460072891e-161	0.751162	0.902	0.578	3.17151221919721e-157	Epiblast 3	CENPE
MYLPF	2.41667758470491e-161	1.30522	0.207	0.055	4.69874622794176e-157	Epiblast 3	MYLPF
SLC6A6	3.22022727488416e-161	1.01843	0.384	0.145	6.26108789055728e-157	Epiblast 3	SLC6A6
GTF2A1	4.28069756577911e-161	0.826566	0.694	0.358	8.32296027714431e-157	Epiblast 3	GTF2A1
ENSSSCG00000005358	4.39431835030792e-161	0.813745	0.515	0.219	8.54387316850368e-157	Epiblast 3	ENSSSCG00000005358
RPL7	5.07205966509078e-161	-0.252493	1	1	9.861605606836e-157	Epiblast 3	RPL7
ENSSSCG00000024163	6.51984748629683e-161	0.795588	0.612	0.286	1.26765394676069e-156	Epiblast 3	ENSSSCG00000024163
TADA2A	7.29092075454035e-161	0.802459	0.764	0.424	1.41757372230528e-156	Epiblast 3	TADA2A
ENSSSCG00000007733	7.33238572018796e-161	0.759165	0.78	0.428	1.42563575557615e-156	Epiblast 3	ENSSSCG00000007733
PGRMC1	1.12946831185564e-160	0.529017	0.975	0.844	2.19602523874093e-156	Epiblast 3	PGRMC1
ADNP2	1.18546567353559e-160	0.845886	0.599	0.282	2.30490090905525e-156	Epiblast 3	ADNP2
UBTF	1.34838797190201e-160	0.689438	0.908	0.596	2.62167073376908e-156	Epiblast 3	UBTF
TGFBR1	1.45811511691838e-160	0.744187	0.867	0.534	2.83501322182441e-156	Epiblast 3	TGFBR1
METTL14	1.58645389900018e-160	0.846602	0.525	0.23	3.08454231582605e-156	Epiblast 3	METTL14
CXorf38	1.67308768128718e-160	0.806724	0.502	0.212	3.25298437872667e-156	Epiblast 3	CXorf38
PFKM	1.98127611599059e-160	0.849738	0.514	0.223	3.8521951523205e-156	Epiblast 3	PFKM
FLVCR1	3.25644636338502e-160	0.968152	0.416	0.163	6.3315086643295e-156	Epiblast 3	FLVCR1
ASS1	3.70708348269826e-160	0.576614	0.372	0.134	7.20768241541022e-156	Epiblast 3	ASS1
CREB1	5.1572238371192e-160	0.764827	0.755	0.401	1.00271903065109e-155	Epiblast 3	CREB1
PICK1	7.13497902489158e-160	0.949416	0.376	0.14	1.38725397180967e-155	Epiblast 3	PICK1
SENP8	2.04115111778335e-159	0.862018	0.512	0.223	3.96861011830616e-155	Epiblast 3	SENP8
LY6H	2.50206116204251e-159	2.01681	0.106	0.018	4.86475751735925e-155	Epiblast 3	LY6H
CKAP5	2.75860366367665e-159	0.742021	0.871	0.548	5.36355310328651e-155	Epiblast 3	CKAP5
FAM131B	3.18199125301172e-159	1.8154	0.104	0.017	6.18674559323069e-155	Epiblast 3	FAM131B
TMEM63B	3.1991253035562e-159	0.833781	0.502	0.215	6.22005932770433e-155	Epiblast 3	TMEM63B
DDX42	5.97181973518711e-159	0.571255	0.959	0.751	1.16110091111243e-154	Epiblast 3	DDX42
EPN3	6.52666700603709e-159	1.74221	0.14	0.029	1.26897986598379e-154	Epiblast 3	EPN3
ENSSSCG00000046800	9.01675311567423e-159	1.61725	0.141	0.03	1.75312730828054e-154	Epiblast 3	ENSSSCG00000046800
ENSSSCG00000051486	9.82392010084426e-159	1.30485	0.232	0.067	1.91006478520715e-154	Epiblast 3	ENSSSCG00000051486
BCL11A	1.11971831691687e-158	1.63919	0.15	0.033	2.17706832358147e-154	Epiblast 3	BCL11A
ENSSSCG00000005311	1.17525897374588e-158	2.72313	0.066	0.008	2.28505602265411e-154	Epiblast 3	ENSSSCG00000005311
NSG1	1.34570619965401e-158	0.609736	0.854	0.456	2.6164565639873e-154	Epiblast 3	NSG1
RBPMS2	1.71847827888781e-158	0.83312	0.578	0.268	3.34123731764156e-154	Epiblast 3	RBPMS2
CDCP1	3.09868522006108e-158	0.828599	0.535	0.237	6.02477367336476e-154	Epiblast 3	CDCP1
GRIP1	3.24133624022122e-158	1.06904	0.298	0.099	6.30213005186212e-154	Epiblast 3	GRIP1
ELMOD1	4.21703330826359e-158	1.85941	0.116	0.021	8.19917786125691e-154	Epiblast 3	ELMOD1
SSBP3	4.79379500633538e-158	0.743392	0.785	0.446	9.32057563081787e-154	Epiblast 3	SSBP3
ENSSSCG00000036350	7.24216272615521e-158	0.310709	1	0.999	1.40809369884636e-153	Epiblast 3	ENSSSCG00000036350
PTPN5	8.05132193716282e-158	1.77185	0.124	0.024	1.56541852424257e-153	Epiblast 3	PTPN5
PAM	8.22107134829116e-158	0.796415	0.449	0.183	1.59842290224825e-153	Epiblast 3	PAM
DENND4B	8.47949625194697e-158	1.02007	0.319	0.11	1.64866845626605e-153	Epiblast 3	DENND4B
MSI2	9.2423050950337e-158	0.764281	0.759	0.411	1.7969813796274e-153	Epiblast 3	MSI2
CDKN2AIPNL	1.51276824019388e-157	0.491915	0.996	0.947	2.94127528940897e-153	Epiblast 3	CDKN2AIPNL
SLC35G1	1.54639404331782e-157	0.865087	0.295	0.097	3.00665393842283e-153	Epiblast 3	SLC35G1
ALDH7A1	2.31236497539851e-157	0.726995	0.89	0.64	4.49593122166732e-153	Epiblast 3	ALDH7A1
RDH13	4.33636150345387e-157	0.809947	0.485	0.203	8.43118767116536e-153	Epiblast 3	RDH13
SLC9A6	5.31109370753005e-157	0.845547	0.448	0.183	1.03263594955507e-152	Epiblast 3	SLC9A6
CADM4	5.59935253406953e-157	1.1745	0.249	0.075	1.08868211319914e-152	Epiblast 3	CADM4
RPL5	6.69723810622775e-157	-0.231531	1	1	1.30214400499386e-152	Epiblast 3	RPL5
KBTBD4	7.13544199461768e-157	0.893234	0.429	0.172	1.38734398701351e-152	Epiblast 3	KBTBD4
TMEM145	7.81857399619985e-157	1.50173	0.174	0.043	1.52016534208114e-152	Epiblast 3	TMEM145
C9orf85	9.25296958100144e-157	0.961979	0.371	0.139	1.79905487563411e-152	Epiblast 3	C9orf85
SDC1	9.87623853544068e-157	0.825123	0.461	0.189	1.92023705844573e-152	Epiblast 3	SDC1
PHAX	9.89484764606867e-157	0.556474	0.95	0.747	1.92385522782513e-152	Epiblast 3	PHAX
UBA6	1.05270613395556e-156	0.815477	0.549	0.248	2.04677653624979e-152	Epiblast 3	UBA6
DDX17	1.1769884783024e-156	0.408299	0.999	0.96	2.28841869836336e-152	Epiblast 3	DDX17
RPS8	1.60211145240668e-156	-0.194595	1	1	3.11498529691431e-152	Epiblast 3	RPS8
ENSSSCG00000038107	1.61760207084405e-156	1.52206	0.145	0.031	3.14510370634209e-152	Epiblast 3	ENSSSCG00000038107
IDH1	2.17248623871592e-156	0.542957	0.884	0.575	4.22396499393535e-152	Epiblast 3	IDH1
PIP5K1C	2.23680354805331e-156	0.848451	0.522	0.23	4.34901713848004e-152	Epiblast 3	PIP5K1C
ANO5	2.53369729134321e-156	1.08255	0.255	0.078	4.92626764355859e-152	Epiblast 3	ANO5
ENSSSCG00000037185	2.57730253706059e-156	0.823572	0.614	0.292	5.0110493228069e-152	Epiblast 3	ENSSSCG00000037185
ZNF644	3.41364638276066e-156	0.708455	0.872	0.548	6.63715266200156e-152	Epiblast 3	ZNF644
L3MBTL2	5.8303943958921e-156	0.730334	0.847	0.521	1.1336035823933e-151	Epiblast 3	L3MBTL2
SLC45A4	7.06464360699875e-156	0.993648	0.298	0.099	1.37357865650877e-151	Epiblast 3	SLC45A4
ENSSSCG00000039545	8.5463529755874e-156	1.0744	0.243	0.073	1.66166740904346e-151	Epiblast 3	ENSSSCG00000039545
DDX5	8.68027139288872e-156	0.374129	0.999	0.981	1.68770516691935e-151	Epiblast 3	DDX5
KLF12	2.72888334903899e-155	0.986763	0.308	0.105	5.30576789553652e-151	Epiblast 3	KLF12
CCNB2	2.79933166238151e-155	0.750206	0.686	0.34	5.44274055116837e-151	Epiblast 3	CCNB2
BRI3BP	4.04826047123155e-155	0.713577	0.858	0.561	7.8710328342155e-151	Epiblast 3	BRI3BP
EEF1G	5.12728916134181e-155	-0.318673	1	1	9.96898831639687e-151	Epiblast 3	EEF1G
ARHGDIA	5.36405763648063e-155	-0.654123	0.963	0.949	1.04293372626093e-150	Epiblast 3	ARHGDIA
OARD1	6.16918936173295e-155	0.732951	0.712	0.364	1.19947548760174e-150	Epiblast 3	OARD1
ASXL2	1.00661028871555e-154	0.790449	0.578	0.268	1.95715238434964e-150	Epiblast 3	ASXL2
ENSSSCG00000014414	1.155819905853e-154	0.655885	0.903	0.633	2.24726064295e-150	Epiblast 3	ENSSSCG00000014414
MIDN	1.48106331242432e-154	0.757055	0.741	0.399	2.8796313983466e-150	Epiblast 3	MIDN
AHCY	1.7936304672534e-154	0.503633	0.981	0.875	3.48735571748079e-150	Epiblast 3	AHCY
ARG2	1.81829954705395e-154	0.702493	0.855	0.518	3.53531980933699e-150	Epiblast 3	ARG2
C20orf194	1.95817941689208e-154	0.938634	0.35	0.127	3.80728824026327e-150	Epiblast 3	C20orf194
SOCS5	2.03267575528977e-154	0.852768	0.43	0.173	3.9521314710099e-150	Epiblast 3	SOCS5
KIF2A	4.8636063865603e-154	0.522461	0.975	0.803	9.45630989738919e-150	Epiblast 3	KIF2A
ATCAY	6.38765271863757e-154	1.98036	0.088	0.013	1.2419513180847e-149	Epiblast 3	ATCAY
ST8SIA3	7.1067734387547e-154	2.06695	0.084	0.012	1.38176995969708e-149	Epiblast 3	ST8SIA3
ENSSSCG00000025005	9.54864051577147e-154	1.01565	0.264	0.083	1.85654217548145e-149	Epiblast 3	ENSSSCG00000025005
ZFAND6	9.75059392419835e-154	0.632655	0.915	0.644	1.89580797668189e-149	Epiblast 3	ZFAND6
NXNL2	1.35553330337056e-153	1.92941	0.094	0.015	2.63556340174338e-149	Epiblast 3	NXNL2
RGMB	1.53634483467216e-153	1.0836	0.276	0.09	2.98711526205308e-149	Epiblast 3	RGMB
RSF1	1.62147431656477e-153	0.68586	0.874	0.548	3.15263251369687e-149	Epiblast 3	RSF1
IQGAP2	1.88641421324383e-153	0.460936	0.525	0.224	3.66775515480997e-149	Epiblast 3	IQGAP2
ENSSSCG00000000365	2.53584760138465e-153	0.698271	0.85	0.527	4.93044849137217e-149	Epiblast 3	ENSSSCG00000000365
SLIT1	2.79745746816898e-153	0.939329	0.233	0.068	5.43909655536095e-149	Epiblast 3	SLIT1
DMD	2.91692587505908e-153	1.04861	0.326	0.116	5.67137897887738e-149	Epiblast 3	DMD
DHX9	3.75672000764372e-153	0.423516	0.998	0.951	7.30419071086168e-149	Epiblast 3	DHX9
NFYB	3.92153947659825e-153	0.735937	0.832	0.506	7.62464920434999e-149	Epiblast 3	NFYB
NR1H2	4.8284424367888e-153	0.781378	0.534	0.239	9.38794062984846e-149	Epiblast 3	NR1H2
EEF1AKMT4	4.85230150936281e-153	0.883318	0.411	0.163	9.43432982465411e-149	Epiblast 3	EEF1AKMT4
USP34	6.35342535005967e-153	0.730276	0.789	0.446	1.2352964908121e-148	Epiblast 3	USP34
CASP9	7.16157218257264e-153	1.44079	0.166	0.04	1.3924244794576e-148	Epiblast 3	CASP9
DCLK1	8.98282863954261e-153	0.828832	0.419	0.166	1.74653137238627e-148	Epiblast 3	DCLK1
CHST9	1.18048876810244e-152	1.30019	0.187	0.049	2.29522431182158e-148	Epiblast 3	CHST9
RIMS3	1.2458873031846e-152	1.51385	0.152	0.035	2.42237868358182e-148	Epiblast 3	RIMS3
FBXO45	1.31631019415978e-152	0.815845	0.486	0.208	2.55930191050487e-148	Epiblast 3	FBXO45
TNFAIP8L1	2.38016852006602e-152	1.06362	0.303	0.104	4.62776165356436e-148	Epiblast 3	TNFAIP8L1
CHD9	2.75276707753114e-152	0.791661	0.732	0.404	5.35220502884379e-148	Epiblast 3	CHD9
ENSSSCG00000031139	2.81895580183548e-152	0.990981	0.287	0.095	5.48089576550872e-148	Epiblast 3	ENSSSCG00000031139
TRRAP	3.35310009268147e-152	0.712907	0.791	0.441	6.51943251020058e-148	Epiblast 3	TRRAP
LRP6	3.76078342818858e-152	0.758948	0.58	0.269	7.31209121942706e-148	Epiblast 3	LRP6
EIF1AX	3.85130026734382e-152	0.525478	0.977	0.902	7.48808310979659e-148	Epiblast 3	EIF1AX
LINGO3	6.46499712270603e-152	2.23015	0.081	0.011	1.25698939056773e-147	Epiblast 3	LINGO3
MBTD1	7.2814447113706e-152	0.767067	0.66	0.331	1.41573129523179e-147	Epiblast 3	MBTD1
AKAP11	8.26069102714014e-152	0.7977	0.47	0.197	1.60612615640686e-147	Epiblast 3	AKAP11
RRN3	8.87709926114388e-152	0.779501	0.647	0.321	1.7259744093442e-147	Epiblast 3	RRN3
CTNNA1	8.88191196217149e-152	0.508016	0.971	0.797	1.726910142805e-147	Epiblast 3	CTNNA1
RBM38	1.52671599217304e-151	0.754881	0.499	0.215	2.96839390358204e-147	Epiblast 3	RBM38
TRPM3	1.56298526999445e-151	3.3268	0.042	0.003	3.03891226045021e-147	Epiblast 3	TRPM3
ZNF518A	1.91760505769534e-151	0.829782	0.536	0.243	3.72839951367706e-147	Epiblast 3	ZNF518A
PSMD1	2.26912690392778e-151	0.512558	0.969	0.83	4.41186343930679e-147	Epiblast 3	PSMD1
HNRNPH1	2.59228379352826e-151	0.396399	0.999	0.968	5.040177379757e-147	Epiblast 3	HNRNPH1
MSANTD4	3.35012560954605e-151	0.899355	0.37	0.14	6.51364922264039e-147	Epiblast 3	MSANTD4
OPCML	3.35160527247802e-151	1.95884	0.112	0.021	6.51652613127901e-147	Epiblast 3	OPCML
RGMA	3.39883779204816e-151	1.14207	0.283	0.094	6.60836031907924e-147	Epiblast 3	RGMA
FGFR1	3.90515628593739e-151	0.673484	0.938	0.644	7.59279536674807e-147	Epiblast 3	FGFR1
CCDC39	4.1605526481308e-151	1.13658	0.221	0.064	8.08936251376071e-147	Epiblast 3	CCDC39
APBA1	5.9948913912842e-151	2.85827	0.055	0.006	1.16558673320739e-146	Epiblast 3	APBA1
TMEM245	6.89613793060471e-151	0.62537	0.901	0.572	1.34081609784747e-146	Epiblast 3	TMEM245
ENSSSCG00000004404	7.09979751361552e-151	1.0214	0.31	0.108	1.38041363057227e-146	Epiblast 3	ENSSSCG00000004404
LPCAT3	9.54350441841179e-151	0.755247	0.685	0.353	1.8555435640718e-146	Epiblast 3	LPCAT3
RSPO3	1.02010201310309e-150	-3.80087	0.114	0.393	1.98338434407634e-146	Epiblast 3	RSPO3
ZNF454	1.1005410959735e-150	1.39041	0.186	0.049	2.13978205290128e-146	Epiblast 3	ZNF454
ZNF280C	1.4549863675606e-150	0.974903	0.349	0.129	2.82892999444808e-146	Epiblast 3	ZNF280C
ENSSSCG00000035586	1.46498892127493e-150	2.43068	0.076	0.01	2.84837795963485e-146	Epiblast 3	ENSSSCG00000035586
PHIP	1.54863395364177e-150	0.702677	0.866	0.559	3.01100899606569e-146	Epiblast 3	PHIP
ENSSSCG00000007944	1.57501724165745e-150	0.827747	0.405	0.159	3.06230602295457e-146	Epiblast 3	ENSSSCG00000007944
NONO	1.86077243660709e-150	0.430102	0.995	0.925	3.61789984849516e-146	Epiblast 3	NONO
RPS15A	1.89486269525429e-150	-0.220696	1	1	3.68418153838291e-146	Epiblast 3	RPS15A
ETV5	3.31280207893139e-150	0.770435	0.622	0.31	6.4410810820663e-146	Epiblast 3	ETV5
RNH1	3.38286588391419e-150	-0.749097	0.926	0.906	6.57730613809436e-146	Epiblast 3	RNH1
KCNH2	5.34151663961522e-150	1.65207	0.122	0.024	1.03855108024039e-145	Epiblast 3	KCNH2
RASGRP1	5.76901679912808e-150	1.31261	0.164	0.039	1.12166993625447e-145	Epiblast 3	RASGRP1
CBL	1.3902776058105e-149	0.731269	0.787	0.452	2.70311674897735e-145	Epiblast 3	CBL
USP48	1.56526183178071e-149	0.740711	0.79	0.455	3.04333857953124e-145	Epiblast 3	USP48
MORF4L1	1.79471998670021e-149	0.48633	0.987	0.874	3.48947407014123e-145	Epiblast 3	MORF4L1
PABPC1	2.34672547674937e-149	0.417457	0.99	0.899	4.56273834444381e-145	Epiblast 3	PABPC1
TRIM28	3.48368267911371e-149	0.389243	0.998	0.955	6.77332423300078e-145	Epiblast 3	TRIM28
ENSSSCG00000010034	4.17963359045187e-149	1.02715	0.3	0.104	8.12646158991557e-145	Epiblast 3	ENSSSCG00000010034
NCL	4.27348101870524e-149	0.524992	0.998	0.986	8.30892914466861e-145	Epiblast 3	NCL
SHLD2	5.42994708044759e-149	1.40099	0.163	0.039	1.05574461085143e-144	Epiblast 3	SHLD2
MAP2K6	6.78651600429663e-149	0.797753	0.534	0.241	1.31950230671539e-144	Epiblast 3	MAP2K6
CASP6	6.7867988907489e-149	0.653679	0.887	0.595	1.31955730832831e-144	Epiblast 3	CASP6
CNFN	7.46613702650219e-149	1.35624	0.161	0.038	1.45164102206282e-144	Epiblast 3	CNFN
PIK3R6	9.64035268317485e-149	1.44713	0.153	0.036	1.87437377218969e-144	Epiblast 3	PIK3R6
PLPPR3	1.18653497658081e-148	0.664536	0.766	0.409	2.30697995496608e-144	Epiblast 3	PLPPR3
FRMPD3	1.62449424084128e-148	1.87618	0.107	0.019	3.1585041524677e-144	Epiblast 3	FRMPD3
RRP15	1.96406018040597e-148	0.69667	0.867	0.582	3.81872220876333e-144	Epiblast 3	RRP15
OTUD4	2.64200234890974e-148	0.754033	0.728	0.396	5.13684516698521e-144	Epiblast 3	OTUD4
TP53I11	2.91470782412412e-148	0.659361	0.548	0.242	5.66706642244452e-144	Epiblast 3	TP53I11
HCN1	3.29990773834895e-148	1.57431	0.122	0.024	6.41601061567186e-144	Epiblast 3	HCN1
PPP1R12A	6.29706368018928e-148	0.527198	0.968	0.786	1.2243380913392e-143	Epiblast 3	PPP1R12A
NACC1	7.75972178914683e-148	0.868011	0.368	0.14	1.50872270746382e-143	Epiblast 3	NACC1
TMTC3	9.51154345159024e-148	0.756768	0.545	0.249	1.84932939329269e-143	Epiblast 3	TMTC3
GAS2	1.48017653467051e-147	1.82422	0.123	0.025	2.87790723635987e-143	Epiblast 3	GAS2
EFNB3	2.26123941720803e-147	0.9406	0.341	0.125	4.39652779887757e-143	Epiblast 3	EFNB3
ADGRB3	2.27621940169641e-147	2.78188	0.051	0.005	4.42565338271833e-143	Epiblast 3	ADGRB3
ASAP2	3.6663455058134e-147	0.677887	0.788	0.435	7.12847556695299e-143	Epiblast 3	ASAP2
SUDS3	3.87845999422435e-147	0.792684	0.484	0.21	7.5408897667704e-143	Epiblast 3	SUDS3
IQSEC2	5.09901779385151e-147	1.35211	0.17	0.042	9.91402029658548e-143	Epiblast 3	IQSEC2
FCHO1	6.41604893702503e-147	1.80754	0.117	0.023	1.24747239482578e-142	Epiblast 3	FCHO1
S100A4	6.64340830229405e-147	0.785178	0.292	0.098	1.29167787621503e-142	Epiblast 3	S100A4
ENSSSCG00000006564	6.68928263815131e-147	0.443128	0.975	0.857	1.30059722333576e-142	Epiblast 3	ENSSSCG00000006564
MICAL1	1.06739608128256e-146	1.13766	0.231	0.07	2.07533820083768e-142	Epiblast 3	MICAL1
CRK	1.15315843576781e-146	0.394369	0.999	0.992	2.24208594666335e-142	Epiblast 3	CRK
CHRNA3	1.55749883316443e-146	2.02951	0.099	0.017	3.0282449813216e-142	Epiblast 3	CHRNA3
PLK4	1.57853237280341e-146	0.792897	0.511	0.229	3.06914049244167e-142	Epiblast 3	PLK4
MPP3	1.62290490976308e-146	2.05128	0.099	0.017	3.15541401605236e-142	Epiblast 3	MPP3
GRB14	1.89722311980267e-146	1.03481	0.279	0.093	3.68877091183233e-142	Epiblast 3	GRB14
STOM	1.95509417180053e-146	0.716884	0.44	0.181	3.80128959823176e-142	Epiblast 3	STOM
PKN3	2.05075344861985e-146	0.846983	0.417	0.169	3.98727993015158e-142	Epiblast 3	PKN3
FAM189B	2.29182412206782e-146	0.763641	0.503	0.221	4.45599364053647e-142	Epiblast 3	FAM189B
ELP2	2.45125014421888e-146	0.74233	0.645	0.324	4.76596565540477e-142	Epiblast 3	ELP2
PUS7	2.68049684990963e-146	0.712935	0.813	0.483	5.2116900252793e-142	Epiblast 3	PUS7
KIRREL1	3.81407427964686e-146	1.10205	0.274	0.091	7.41570462191739e-142	Epiblast 3	KIRREL1
WAS	4.56408558135806e-146	1.75029	0.109	0.02	8.87395159583448e-142	Epiblast 3	WAS
ARNTL2	4.85969100469218e-146	1.45434	0.165	0.041	9.44869722042301e-142	Epiblast 3	ARNTL2
C11orf54	5.09898034013884e-146	0.618775	0.503	0.222	9.91394747533194e-142	Epiblast 3	C11orf54
KIF4A	5.10993860246214e-146	0.706359	0.812	0.458	9.93525362476714e-142	Epiblast 3	KIF4A
MIS18BP1	6.70606578636092e-146	0.735902	0.771	0.442	1.30386037084215e-141	Epiblast 3	MIS18BP1
TRA2A	7.13903438380365e-146	0.679908	0.893	0.576	1.38804245524294e-141	Epiblast 3	TRA2A
FZD3	8.94147750365697e-146	0.71586	0.577	0.269	1.73849147103602e-141	Epiblast 3	FZD3
TAOK1	9.66564658480667e-146	0.718912	0.7	0.366	1.87929166548396e-141	Epiblast 3	TAOK1
LLGL2	1.60683922763452e-145	0.679467	0.533	0.237	3.1241775102898e-141	Epiblast 3	LLGL2
SLC25A6	1.77038459702314e-145	-0.341386	1	0.999	3.4421587719921e-141	Epiblast 3	SLC25A6
S100PBP	2.41823804451773e-145	0.8978	0.387	0.153	4.70178022995582e-141	Epiblast 3	S100PBP
RPL3	4.67885196650086e-145	-0.237238	1	1	9.09709187846763e-141	Epiblast 3	RPL3
PMAIP1	5.83188600643928e-145	0.970502	0.616	0.323	1.13389359623199e-140	Epiblast 3	PMAIP1
GPR160	7.00084478770965e-145	0.766799	0.281	0.093	1.36117425207439e-140	Epiblast 3	GPR160
EXOC6B	7.69445150016197e-145	0.741616	0.527	0.237	1.49603220517649e-140	Epiblast 3	EXOC6B
MAST1	8.43107016922342e-145	1.84761	0.1	0.017	1.63925297300211e-140	Epiblast 3	MAST1
PADI2	8.8973720554707e-145	1.69251	0.12	0.024	1.72991604874517e-140	Epiblast 3	PADI2
RARG	1.12334476417682e-144	0.613056	0.672	0.326	2.184119224989e-140	Epiblast 3	RARG
KLK1	1.34612444121061e-144	1.9919	0.093	0.015	2.61726975104578e-140	Epiblast 3	KLK1
EPHB4	1.71377488783765e-144	0.721299	0.585	0.277	3.33209251442274e-140	Epiblast 3	EPHB4
FBXO3	2.30136985601577e-144	0.712857	0.588	0.277	4.47455341105146e-140	Epiblast 3	FBXO3
ZNF793	3.45822042168657e-144	0.836962	0.443	0.187	6.72381796588521e-140	Epiblast 3	ZNF793
TFCP2	3.70025883150791e-144	0.752118	0.548	0.252	7.19441324610083e-140	Epiblast 3	TFCP2
NPHP4	6.80255184797228e-144	0.945964	0.324	0.118	1.32262015580125e-139	Epiblast 3	NPHP4
THRAP3	9.10109096631897e-144	0.405975	0.997	0.934	1.7695251165814e-139	Epiblast 3	THRAP3
FILIP1	9.49398862671975e-144	1.65613	0.07	0.009	1.84591620869312e-139	Epiblast 3	FILIP1
FRMPD1	1.81264834063449e-143	2.30732	0.071	0.009	3.52433216869564e-139	Epiblast 3	FRMPD1
SON	2.28551827449493e-143	0.362191	0.998	0.966	4.44373318110050e-139	Epiblast 3	SON
HMG20A	2.35385159950334e-143	0.692318	0.719	0.378	4.57659366491435e-139	Epiblast 3	HMG20A
ENSSSCG00000023395	2.84789434755186e-143	2.18278	0.086	0.014	5.53716097994508e-139	Epiblast 3	ENSSSCG00000023395
DBNDD1	4.34953512488255e-143	0.843633	0.368	0.141	8.45680114330915e-139	Epiblast 3	DBNDD1
ETV4	4.82159373137967e-143	0.799838	0.469	0.204	9.3746246919215e-139	Epiblast 3	ETV4
ENSSSCG00000014037	5.37278093289562e-143	1.09464	0.22	0.065	1.0446297967829e-138	Epiblast 3	ENSSSCG00000014037
ENSSSCG00000000293	8.19871611453209e-143	-2.49507	0.242	0.474	1.59407637414847e-138	Epiblast 3	ENSSSCG00000000293
VWA5B2	1.11839269285168e-142	2.0324	0.077	0.011	2.17449091271153e-138	Epiblast 3	VWA5B2
RCOR2	1.15471503423372e-142	0.677319	0.777	0.433	2.24511244106061e-138	Epiblast 3	RCOR2
SLTM	1.57243406437934e-142	0.625346	0.906	0.643	3.05728355137275e-138	Epiblast 3	SLTM
SASH1	2.74396951211683e-142	0.688646	0.687	0.35	5.33509992240875e-138	Epiblast 3	SASH1
SMARCA5	3.24864364841395e-142	0.465806	0.988	0.875	6.31633784561125e-138	Epiblast 3	SMARCA5
CHRNB1	7.06827471932614e-142	0.853311	0.419	0.174	1.37428465367858e-137	Epiblast 3	CHRNB1
MAP4K4	7.9693669402857e-142	0.494385	0.975	0.811	1.54948401419975e-137	Epiblast 3	MAP4K4
TFEC	8.26960532005614e-142	2.5326	0.062	0.007	1.60785936237852e-137	Epiblast 3	TFEC
ATP9A	8.52322881521815e-142	0.748589	0.671	0.341	1.65717137854286e-137	Epiblast 3	ATP9A
PHLDB1	8.80527275393749e-142	0.784561	0.536	0.249	1.71200918154807e-137	Epiblast 3	PHLDB1
LHPP	1.03324068721523e-141	0.647983	0.692	0.351	2.00892986815258e-137	Epiblast 3	LHPP
BRWD3	1.07990553869636e-141	0.829596	0.487	0.218	2.09966033888734e-137	Epiblast 3	BRWD3
LAP3	1.22397718025228e-141	0.544117	0.956	0.77	2.37977883156451e-137	Epiblast 3	LAP3
SH3BP5L	1.2367021162466e-141	0.786884	0.458	0.197	2.40451992461827e-137	Epiblast 3	SH3BP5L
ZNF664	1.28745023198306e-141	0.675633	0.825	0.487	2.50318948604467e-137	Epiblast 3	ZNF664
CHRDL1	1.42505443918384e-141	2.504	0.061	0.007	2.77073334610514e-137	Epiblast 3	CHRDL1
MBOAT1	1.51793687623886e-141	1.22215	0.206	0.059	2.95132466847121e-137	Epiblast 3	MBOAT1
CFAP69	1.58781715987497e-141	0.848791	0.341	0.127	3.0871929039449e-137	Epiblast 3	CFAP69
LARGE1	1.60905497161474e-141	1.13109	0.201	0.057	3.12848558131054e-137	Epiblast 3	LARGE1
NOP56	1.78858571726894e-141	0.548299	0.967	0.854	3.47754721008599e-137	Epiblast 3	NOP56
IFT122	1.80962217098425e-141	0.858197	0.374	0.147	3.51844838704468e-137	Epiblast 3	IFT122
PIF1	2.30176105321027e-141	0.974457	0.261	0.085	4.47531401575673e-137	Epiblast 3	PIF1
CDK12	2.6299752418828e-141	0.667815	0.857	0.545	5.11346086279272e-137	Epiblast 3	CDK12
RAMP2	2.67998994246466e-141	0.330936	0.571	0.26	5.21070444513404e-137	Epiblast 3	RAMP2
HNRNPM	3.48914156145143e-141	0.332266	1	0.992	6.78393793793001e-137	Epiblast 3	HNRNPM
EOMES	3.80572303763049e-141	0.433472	0.337	0.122	7.39946730206495e-137	Epiblast 3	EOMES
CCP110	4.77235953705621e-141	0.699212	0.759	0.417	9.2788986478984e-137	Epiblast 3	CCP110
EIF1	5.49844563715848e-141	-0.312766	1	0.999	1.06906278523272e-136	Epiblast 3	EIF1
AUH	6.54831744969995e-141	0.735983	0.534	0.245	1.27318936174516e-136	Epiblast 3	AUH
BBS7	7.38539052526601e-141	0.679214	0.832	0.51	1.43594147982747e-136	Epiblast 3	BBS7
TCF12	9.16216430500219e-141	0.694219	0.818	0.485	1.78139960582157e-136	Epiblast 3	TCF12
ZNF445	9.29409750723215e-141	0.923105	0.372	0.147	1.80705137833115e-136	Epiblast 3	ZNF445
ENSSSCG00000045081	9.45020671687669e-141	3.11913	0.041	0.003	1.83740369196234e-136	Epiblast 3	ENSSSCG00000045081
SSR2	1.05633782016954e-140	-0.394676	1	0.994	2.05383762375565e-136	Epiblast 3	SSR2
SH2D2A	1.98430308276904e-140	1.42885	0.165	0.042	3.85808048382784e-136	Epiblast 3	SH2D2A
PHF21B	1.9851320296625e-140	1.11568	0.242	0.076	3.8596922052728e-136	Epiblast 3	PHF21B
EARS2	2.24001353354461e-140	0.773287	0.454	0.195	4.35525831327079e-136	Epiblast 3	EARS2
ENSSSCG00000006621	2.24897200176303e-140	0.261347	0.502	0.213	4.37267626302787e-136	Epiblast 3	ENSSSCG00000006621
S100A5	2.59655699938814e-140	1.21599	0.166	0.042	5.04848577391036e-136	Epiblast 3	S100A5
CDH6	3.0685214923957e-140	1.84098	0.204	0.059	5.96612633766496e-136	Epiblast 3	CDH6
SHANK2	4.04699892066568e-140	1.39817	0.173	0.045	7.86858000145027e-136	Epiblast 3	SHANK2
DBF4B	4.19347568006574e-140	1.0361	0.308	0.111	8.15337476475181e-136	Epiblast 3	DBF4B
CALD1	4.37844974067958e-140	-2.43522	0.486	0.601	8.51301983080331e-136	Epiblast 3	CALD1
ABCC1	4.41618114267909e-140	0.852669	0.393	0.159	8.58638099571096e-136	Epiblast 3	ABCC1
ACSBG1	5.31603608056255e-140	2.45515	0.056	0.006	1.03359689514378e-135	Epiblast 3	ACSBG1
BRSK2	1.61593240474604e-139	1.28538	0.178	0.047	3.14185737454773e-135	Epiblast 3	BRSK2
ENSSSCG00000016411	1.73436880432198e-139	0.691798	0.799	0.469	3.37213326624322e-135	Epiblast 3	ENSSSCG00000016411
ENSSSCG00000022345	1.86454672436442e-139	0.785083	0.38	0.15	3.62523819618174e-135	Epiblast 3	ENSSSCG00000022345
TAB2	2.09256805085311e-139	0.705555	0.723	0.395	4.06858006127369e-135	Epiblast 3	TAB2
NUP205	2.15762991484916e-139	0.69902	0.729	0.396	4.19507984344122e-135	Epiblast 3	NUP205
PPAT	3.13280388320986e-139	0.684137	0.833	0.536	6.09111059012493e-135	Epiblast 3	PPAT
PARG	3.51002468765967e-139	0.729779	0.632	0.315	6.8245410002167e-135	Epiblast 3	PARG
TRMT1L	4.50876279629423e-139	0.684234	0.807	0.479	8.76638750483487e-135	Epiblast 3	TRMT1L
ENSSSCG00000008677	4.53510680903666e-139	0.646753	0.733	0.387	8.81760816880998e-135	Epiblast 3	ENSSSCG00000008677
SPOCK2	4.61385255340991e-139	0.928826	0.264	0.088	8.97071351959488e-135	Epiblast 3	SPOCK2
FZD7	6.92498835993958e-139	0.972898	0.663	0.353	1.34642548682305e-134	Epiblast 3	FZD7
ENSSSCG00000032552	7.37837345410155e-139	0.672693	0.665	0.341	1.43457715068096e-134	Epiblast 3	ENSSSCG00000032552
ENSSSCG00000039774	8.27115180580462e-139	0.875535	0.36	0.14	1.60816004560259e-134	Epiblast 3	ENSSSCG00000039774
PPIP5K2	8.76222976711161e-139	0.701221	0.745	0.412	1.70364033361951e-134	Epiblast 3	PPIP5K2
RALGPS1	8.96943336209826e-139	1.67898	0.139	0.032	1.74392692859276e-134	Epiblast 3	RALGPS1
RPS6KA2	1.0227241751037e-138	0.997192	0.275	0.093	1.98848261365412e-134	Epiblast 3	RPS6KA2
NCOA5	1.06253541381766e-138	0.714289	0.589	0.284	2.06588760508568e-134	Epiblast 3	NCOA5
SLC25A22	1.34429433603848e-138	0.66904	0.696	0.364	2.61371147755961e-134	Epiblast 3	SLC25A22
ARHGAP26	1.46828909676278e-138	1.08263	0.226	0.069	2.85479449083588e-134	Epiblast 3	ARHGAP26
RBBP5	1.56039706665537e-138	0.771733	0.434	0.183	3.03388001669804e-134	Epiblast 3	RBBP5
HIGD1B	1.63139881114288e-138	2.17145	0.088	0.014	3.17192870850509e-134	Epiblast 3	HIGD1B
PNP	1.82278919346809e-138	0.709812	0.713	0.386	3.54404902886001e-134	Epiblast 3	PNP
NUAK1	1.91649504729569e-138	0.774628	0.403	0.164	3.72624132045701e-134	Epiblast 3	NUAK1
ADCK1	2.00253301131795e-138	1.11825	0.249	0.081	3.8935249339055e-134	Epiblast 3	ADCK1
ENSSSCG00000024696	2.72291491131916e-138	0.750862	0.578	0.28	5.29416346207784e-134	Epiblast 3	ENSSSCG00000024696
PRSS8	3.00089929923987e-138	0.654686	0.367	0.14	5.83464850751208e-134	Epiblast 3	PRSS8
NUF2	3.82616517340176e-138	0.655429	0.856	0.558	7.43921294664504e-134	Epiblast 3	NUF2
PLXDC2	4.89885691279017e-138	1.05782	0.245	0.079	9.52484749553793e-134	Epiblast 3	PLXDC2
PDCD6IP	4.99234737013378e-138	0.670186	0.881	0.569	9.70662099175112e-134	Epiblast 3	PDCD6IP
SH3RF1	5.0696576912268e-138	0.899009	0.32	0.117	9.85693544905227e-134	Epiblast 3	SH3RF1
TMEM181	7.16704136281707e-138	0.988487	0.331	0.125	1.39348785217252e-133	Epiblast 3	TMEM181
DCAF1	7.78846984503542e-138	0.653237	0.715	0.376	1.51431219197024e-133	Epiblast 3	DCAF1
ENSSSCG00000039894	8.54811540286831e-138	-4.40516	0.068	0.33	1.66201007777969e-133	Epiblast 3	ENSSSCG00000039894
PCM1	1.64466915716578e-137	0.570163	0.965	0.758	3.19773024227742e-133	Epiblast 3	PCM1
ENSSSCG00000005103	1.89888646350321e-137	0.841432	0.405	0.167	3.69200495098929e-133	Epiblast 3	ENSSSCG00000005103
DOP1B	1.99539243589328e-137	1.62813	0.128	0.028	3.8796415131073e-133	Epiblast 3	DOP1B
GALNT17	2.02111671893123e-137	1.85347	0.097	0.017	3.92965723661798e-133	Epiblast 3	GALNT17
CDK17	2.02375795235038e-137	0.833673	0.394	0.16	3.93479258675485e-133	Epiblast 3	CDK17
FYN	2.5703511548782e-137	0.686651	0.48	0.21	4.99753375042969e-133	Epiblast 3	FYN
USP8	3.24434249379975e-137	0.706727	0.774	0.454	6.30797511069486e-133	Epiblast 3	USP8
MICAL3	3.3107778709154e-137	0.782512	0.415	0.172	6.43714541442081e-133	Epiblast 3	MICAL3
ZCCHC7	3.43491380329169e-137	0.701112	0.492	0.218	6.67850290774003e-133	Epiblast 3	ZCCHC7
LYSMD2	3.51967754099842e-137	1.62647	0.147	0.035	6.84330904296324e-133	Epiblast 3	LYSMD2
CREBBP	6.40086696136564e-137	0.676665	0.755	0.415	1.24452056329832e-132	Epiblast 3	CREBBP
TPM3	6.86139812896825e-137	0.279686	1	0.997	1.3340616382153e-132	Epiblast 3	TPM3
SPRY4	6.99190085768766e-137	0.952085	0.333	0.126	1.35943528376021e-132	Epiblast 3	SPRY4
TLL1	7.02908280554876e-137	1.60427	0.125	0.027	1.36666456988285e-132	Epiblast 3	TLL1
ENSSSCG00000027115	9.31865575762465e-137	0.733786	0.557	0.264	1.81182623895496e-132	Epiblast 3	ENSSSCG00000027115
C6orf136	9.58286229594825e-137	0.852178	0.375	0.149	1.86319591620122e-132	Epiblast 3	C6orf136
RAB39A	1.90308529646093e-136	1.36292	0.151	0.037	3.70016874190899e-132	Epiblast 3	RAB39A
PPP2R2A	2.48112148820762e-136	0.541175	0.949	0.741	4.82404450952207e-132	Epiblast 3	PPP2R2A
COL11A1	2.69294073166016e-136	0.706101	0.448	0.192	5.23588466456685e-132	Epiblast 3	COL11A1
SH2D3C	3.21720697884104e-136	1.57414	0.124	0.026	6.25521552896063e-132	Epiblast 3	SH2D3C
ARPC1A	3.22934847084407e-136	-0.653752	0.926	0.899	6.27882223186213e-132	Epiblast 3	ARPC1A
SLF1	3.32308040048805e-136	0.747195	0.47	0.207	6.46106522266891e-132	Epiblast 3	SLF1
CEP19	5.53745481575138e-136	0.945152	0.299	0.107	1.07664733982654e-131	Epiblast 3	CEP19
RYBP	6.41747763994357e-136	0.596185	0.91	0.639	1.24775017753423e-131	Epiblast 3	RYBP
RND3	6.4535086379879e-136	-2.51534	0.233	0.464	1.25475568448399e-131	Epiblast 3	RND3
ZNRF2	8.62133911475239e-136	0.713795	0.726	0.411	1.67624696408131e-131	Epiblast 3	ZNRF2
UTP20	8.6231743528444e-136	0.734058	0.717	0.399	1.67660378942354e-131	Epiblast 3	UTP20
SLC25A23	1.17622904769832e-135	1.08438	0.263	0.089	2.28694213743985e-131	Epiblast 3	SLC25A23
ZBTB37	1.24289396928735e-135	0.833093	0.418	0.176	2.41655874448539e-131	Epiblast 3	ZBTB37
TMEM216	1.26781301497457e-135	0.686762	0.598	0.29	2.46500884501506e-131	Epiblast 3	TMEM216
CENPI	1.38315218306725e-135	0.713276	0.48	0.212	2.68926278953766e-131	Epiblast 3	CENPI
UBE3D	1.41907408016689e-135	0.723888	0.494	0.222	2.75910573406849e-131	Epiblast 3	UBE3D
SLC20A1	1.62569311023904e-135	0.841567	0.763	0.472	3.16083511423777e-131	Epiblast 3	SLC20A1
PLEKHD1	2.20495022268795e-135	1.57259	0.12	0.025	4.28708471797218e-131	Epiblast 3	PLEKHD1
KCTD9	2.49685668370442e-135	0.878347	0.333	0.126	4.8546384501265e-131	Epiblast 3	KCTD9
TMEM108	2.56070462063729e-135	1.84774	0.099	0.018	4.97877799390508e-131	Epiblast 3	TMEM108
DUSP14	2.59203695066577e-135	0.675238	0.55	0.256	5.03969744317945e-131	Epiblast 3	DUSP14
ACVR2B	3.34644530110988e-135	0.69925	0.612	0.303	6.50649359894794e-131	Epiblast 3	ACVR2B
PRR7	4.71746272915054e-135	0.670685	0.491	0.218	9.17216278428739e-131	Epiblast 3	PRR7
RPS11	5.01693667752111e-135	-0.23971	1	1	9.7544299821043e-131	Epiblast 3	RPS11
ENSSSCG00000023436	5.67235537647637e-135	2.01407	0.079	0.012	1.1028760558483e-130	Epiblast 3	ENSSSCG00000023436
ENSSSCG00000010203	6.27671472351199e-135	0.413617	0.996	0.964	1.22038164369244e-130	Epiblast 3	ENSSSCG00000010203
TAL2	6.79924241026906e-135	2.68406	0.047	0.005	1.32197670182861e-130	Epiblast 3	TAL2
SRSF3	7.22279261005657e-135	0.319378	0.999	0.992	1.4043275671733e-130	Epiblast 3	SRSF3
ZNF48	8.50810345660709e-135	0.809802	0.389	0.158	1.65423055506812e-130	Epiblast 3	ZNF48
PLEC	1.10686450494486e-134	0.710103	0.791	0.464	2.15207665696429e-130	Epiblast 3	PLEC
AFTPH	2.11077764767319e-134	0.687466	0.517	0.237	4.10398498037099e-130	Epiblast 3	AFTPH
SLC18B1	3.75253008161222e-134	1.13881	0.228	0.072	7.29604423767863e-130	Epiblast 3	SLC18B1
ENSSSCG00000002937	3.96424411894395e-134	0.915405	0.344	0.133	7.70767984046272e-130	Epiblast 3	ENSSSCG00000002937
MAGI3	4.52644492551709e-134	0.776081	0.396	0.162	8.80076686868288e-130	Epiblast 3	MAGI3
PFKP	5.73777954219317e-134	0.835878	0.323	0.12	1.11559647638862e-129	Epiblast 3	PFKP
SLC30A1	6.02278078367716e-134	0.703683	0.527	0.246	1.17100926777035e-129	Epiblast 3	SLC30A1
PUM2	7.45280414200591e-134	0.678565	0.779	0.45	1.44904870933021e-129	Epiblast 3	PUM2
LRRC8E	7.69943308848631e-134	1.07715	0.263	0.09	1.49700077539439e-129	Epiblast 3	LRRC8E
HPN	7.93265312727082e-134	0.589894	0.308	0.11	1.54234574753527e-129	Epiblast 3	HPN
TGS1	8.43779537953023e-134	0.609136	0.878	0.575	1.64056055564206e-129	Epiblast 3	TGS1
DOCK9	9.38446945332942e-134	0.877439	0.31	0.114	1.82462239581084e-129	Epiblast 3	DOCK9
ZBED5	9.39970224889509e-134	0.662915	0.657	0.335	1.82758410825267e-129	Epiblast 3	ZBED5
ENSSSCG00000033310	1.17170417560613e-133	-0.264113	1	1	2.278144428631e-129	Epiblast 3	ENSSSCG00000033310
TRIM36	1.26500475399476e-133	0.968557	0.255	0.085	2.459548743192e-129	Epiblast 3	TRIM36
PPP4R3A	1.43105358847061e-133	0.628451	0.883	0.601	2.78239749206341e-129	Epiblast 3	PPP4R3A
FBXO21	1.51422562000081e-133	0.670652	0.712	0.384	2.94410887296757e-129	Epiblast 3	FBXO21
PITRM1	1.5751791059626e-133	0.71233	0.693	0.381	3.06262073572309e-129	Epiblast 3	PITRM1
TMEM117	1.8934655069229e-133	2.27047	0.064	0.008	3.68146498511019e-129	Epiblast 3	TMEM117
ENSSSCG00000034711	2.0672679515879e-133	0.671595	0.724	0.401	4.01938907827235e-129	Epiblast 3	ENSSSCG00000034711
LDHD	3.07207938113085e-133	0.775787	0.287	0.1	5.97304394073272e-129	Epiblast 3	LDHD
SRBD1	3.97696402231451e-133	0.664733	0.834	0.501	7.73241114858609e-129	Epiblast 3	SRBD1
ENSSSCG00000035223	5.45410361363922e-133	1.48383	0.124	0.027	1.06044136559987e-128	Epiblast 3	ENSSSCG00000035223
SMO	5.5441016464648e-133	0.656782	0.673	0.347	1.07793968312215e-128	Epiblast 3	SMO
PAPOLG	5.73760495299977e-133	0.682494	0.573	0.276	1.11556253101174e-128	Epiblast 3	PAPOLG
TTBK1	6.09038286669229e-133	2.602	0.052	0.006	1.18415314077098e-128	Epiblast 3	TTBK1
TMEM33	6.13546547360202e-133	0.738773	0.76	0.449	1.19291855203244e-128	Epiblast 3	TMEM33
FBXW7	6.76682478306178e-133	0.650413	0.759	0.427	1.3156737425707e-128	Epiblast 3	FBXW7
CKB	6.92955446395996e-133	0.293033	0.99	0.946	1.34731327442773e-128	Epiblast 3	CKB
ZNF507	8.2338633934568e-133	0.731882	0.518	0.24	1.60091005958981e-128	Epiblast 3	ZNF507
NEIL3	8.43380939020207e-133	0.717324	0.479	0.213	1.63978555973699e-128	Epiblast 3	NEIL3
RFX3	8.69626757186227e-133	0.759371	0.442	0.191	1.69081530399718e-128	Epiblast 3	RFX3
CBFA2T2	1.33778825470644e-132	0.776939	0.372	0.149	2.60106170362573e-128	Epiblast 3	CBFA2T2
CSTF2T	1.5799238356464e-132	0.749056	0.536	0.253	3.0718459136473e-128	Epiblast 3	CSTF2T
TMCC1	1.75277574764246e-132	0.850395	0.374	0.151	3.40792188614124e-128	Epiblast 3	TMCC1
EXOC4	1.98772143847017e-132	0.705201	0.545	0.259	3.86472679281755e-128	Epiblast 3	EXOC4
LEMD3	2.44487150223167e-132	0.762341	0.455	0.2	4.75356366178904e-128	Epiblast 3	LEMD3
NOL8	3.20985315478028e-132	1.00173	0.309	0.115	6.24091748883931e-128	Epiblast 3	NOL8
MTMR9	3.37803555150319e-132	0.851793	0.399	0.167	6.56791452278766e-128	Epiblast 3	MTMR9
WFDC1	3.9043754184663e-132	-3.42415	0.337	0.51	7.59127712612403e-128	Epiblast 3	WFDC1
NRIP3	5.05390755056846e-132	1.7461	0.113	0.023	9.82631245057025e-128	Epiblast 3	NRIP3
SFR1	5.62459659934257e-132	0.779376	0.569	0.281	1.09359031681018e-127	Epiblast 3	SFR1
HOMER1	5.90951294495456e-132	0.619903	0.669	0.342	1.14898660188752e-127	Epiblast 3	HOMER1
TAF3	6.14947327352046e-132	0.671368	0.623	0.31	1.19564208857058e-127	Epiblast 3	TAF3
MARCHF9	6.82250736409981e-132	1.01304	0.238	0.077	1.32650010680193e-127	Epiblast 3	MARCHF9
DBT	7.09688901789501e-132	0.746718	0.522	0.246	1.37984813174933e-127	Epiblast 3	DBT
NME1	7.73121383285553e-132	-0.83914	0.866	0.836	1.5031799055221e-127	Epiblast 3	NME1
PDZD8	8.73505547271575e-132	0.647136	0.542	0.252	1.69835683556012e-127	Epiblast 3	PDZD8
GDPD5	1.05558245401776e-131	0.836845	0.272	0.093	2.05236896534674e-127	Epiblast 3	GDPD5
SAP130	1.15162528145414e-131	0.672247	0.677	0.351	2.23910503473129e-127	Epiblast 3	SAP130
TTLL7	1.21452302989634e-131	0.813162	0.347	0.135	2.36139712702746e-127	Epiblast 3	TTLL7
GTF3C2	1.40960827890349e-131	0.733521	0.625	0.322	2.74070137667206e-127	Epiblast 3	GTF3C2
ENSSSCG00000049691	2.07688456825437e-131	0.886711	0.313	0.116	4.03808666605696e-127	Epiblast 3	ENSSSCG00000049691
RARS1	2.10459173208518e-131	0.521193	0.946	0.76	4.09195770469321e-127	Epiblast 3	RARS1
MFF	2.20976773422073e-131	0.648157	0.826	0.517	4.29645140564537e-127	Epiblast 3	MFF
ENSSSCG00000018029	2.4206911084812e-131	1.02197	0.244	0.08	4.70654972222001e-127	Epiblast 3	ENSSSCG00000018029
ABRAXAS1	2.9909410906798e-131	0.694	0.573	0.277	5.81528676260874e-127	Epiblast 3	ABRAXAS1
CDCA8	3.16941984462315e-131	0.635263	0.694	0.36	6.16230300390079e-127	Epiblast 3	CDCA8
UNC13B	3.51054361844536e-131	0.79558	0.367	0.147	6.82554995734331e-127	Epiblast 3	UNC13B
HOMEZ	3.77882970860377e-131	0.954336	0.316	0.12	7.34717860243832e-127	Epiblast 3	HOMEZ
AVL9	4.65435540320104e-131	0.709731	0.439	0.189	9.04946321044379e-127	Epiblast 3	AVL9
RSL1D1	5.3877595914168e-131	0.381747	0.997	0.949	1.04754209735917e-126	Epiblast 3	RSL1D1
SNX14	5.69161933684613e-131	0.649487	0.689	0.364	1.10662154766299e-126	Epiblast 3	SNX14
PLEKHA7	7.22175880258722e-131	0.727567	0.393	0.162	1.40412656398703e-126	Epiblast 3	PLEKHA7
TMEM164	1.1037904418988e-130	0.913316	0.299	0.109	2.14609975618384e-126	Epiblast 3	TMEM164
MTA1	1.13082580939129e-130	0.659793	0.641	0.327	2.19866462119948e-126	Epiblast 3	MTA1
OIP5	1.13163042499027e-130	0.683551	0.579	0.283	2.20022903530859e-126	Epiblast 3	OIP5
MON1B	1.2046799488617e-130	0.711109	0.514	0.239	2.3422592245718e-126	Epiblast 3	MON1B
PRPS2	1.22526731701206e-130	0.703136	0.604	0.303	2.38228724446654e-126	Epiblast 3	PRPS2
ENSSSCG00000005959	1.23075373663029e-130	0.634319	0.859	0.563	2.39295449013027e-126	Epiblast 3	ENSSSCG00000005959
PLEKHH2	1.3487078653561e-130	0.931735	0.254	0.085	2.62229270261187e-126	Epiblast 3	PLEKHH2
DGKH	1.53862053695218e-130	0.917187	0.315	0.118	2.99153990999611e-126	Epiblast 3	DGKH
HOXB2	1.57983797981752e-130	-4.74598	0.022	0.274	3.0716789841592e-126	Epiblast 3	HOXB2
ATAD2	1.60093198420127e-130	-1.95247	0.243	0.482	3.11269205688252e-126	Epiblast 3	ATAD2
LPIN1	2.21439514503867e-130	0.62747	0.471	0.206	4.30544848049868e-126	Epiblast 3	LPIN1
TRMT10C	2.54004119717321e-130	0.786749	0.556	0.275	4.93860209966387e-126	Epiblast 3	TRMT10C
FMNL1	3.00189165660325e-130	1.14284	0.191	0.055	5.83657794793369e-126	Epiblast 3	FMNL1
PNPT1	3.10733309890747e-130	0.718149	0.652	0.346	6.04158774420578e-126	Epiblast 3	PNPT1
CSE1L	4.90301342265319e-130	0.499602	0.954	0.783	9.5329289976646e-126	Epiblast 3	CSE1L
NAA15	5.3221776209233e-130	0.689868	0.834	0.559	1.03479099483612e-125	Epiblast 3	NAA15
LBR	8.84003938944769e-130	0.605058	0.863	0.549	1.71876885849032e-125	Epiblast 3	LBR
DENND2A	9.5936772679998e-130	1.00153	0.293	0.107	1.8652986712172e-125	Epiblast 3	DENND2A
DCBLD2	9.70214336771299e-130	0.628277	0.759	0.42	1.88638773498444e-125	Epiblast 3	DCBLD2
TMEM41A	1.30744724229208e-129	0.843881	0.384	0.159	2.5420696731885e-125	Epiblast 3	TMEM41A
LPCAT4	1.84238648574334e-129	0.755406	0.482	0.22	3.58215204423078e-125	Epiblast 3	LPCAT4
WDFY3	2.03171421218576e-129	0.667044	0.554	0.264	3.95026194275278e-125	Epiblast 3	WDFY3
INTS2	2.61520206597528e-129	0.78584	0.456	0.204	5.08473737687574e-125	Epiblast 3	INTS2
ZFR	2.62304407076155e-129	0.634024	0.887	0.592	5.09998458678168e-125	Epiblast 3	ZFR
ABCG4	2.84653523837667e-129	0.70574	0.495	0.226	5.53451846397575e-125	Epiblast 3	ABCG4
OSBPL6	2.91568393789137e-129	0.900332	0.29	0.105	5.66896428044219e-125	Epiblast 3	OSBPL6
NUMA1	3.12186302354619e-129	0.786378	0.845	0.543	6.06983827668086e-125	Epiblast 3	NUMA1
MAP2	3.19677420039281e-129	1.0453	0.33	0.128	6.21548807782375e-125	Epiblast 3	MAP2
KIF3C	3.71611395210466e-129	0.826601	0.314	0.118	7.22524035707708e-125	Epiblast 3	KIF3C
FBXO28	5.54264117090135e-129	0.681084	0.541	0.257	1.07765572285835e-124	Epiblast 3	FBXO28
NUP133	6.85553036133336e-129	0.696128	0.667	0.358	1.33292076815405e-124	Epiblast 3	NUP133
PITX2	7.06076470045337e-129	-3.89605	0.072	0.323	1.37282448070915e-124	Epiblast 3	PITX2
GIGYF2	8.22004706094073e-129	0.678706	0.727	0.402	1.59822375005871e-124	Epiblast 3	GIGYF2
TRIM4	9.87223272060868e-129	0.80541	0.367	0.149	1.91945820786795e-124	Epiblast 3	TRIM4
HELB	1.10078079153895e-128	0.796986	0.338	0.131	2.14024809298918e-124	Epiblast 3	HELB
PWWP2A	1.72130619544286e-128	0.532182	0.83	0.509	3.34673563579956e-124	Epiblast 3	PWWP2A
PUM1	1.72725598065098e-128	0.599863	0.893	0.602	3.35830380317971e-124	Epiblast 3	PUM1
NAA25	2.1944661942397e-128	0.803801	0.681	0.391	4.26670062146025e-124	Epiblast 3	NAA25
SLC39A6	2.42756026065969e-128	0.783744	0.48	0.221	4.71990541480064e-124	Epiblast 3	SLC39A6
CHAC2	2.82255678057131e-128	1.08966	0.251	0.086	5.48789714846479e-124	Epiblast 3	CHAC2
ENSSSCG00000027970	2.87280540348161e-128	1.08947	0.243	0.081	5.58559554598929e-124	Epiblast 3	ENSSSCG00000027970
NFRKB	2.92842962457794e-128	0.693321	0.612	0.31	5.69374571906688e-124	Epiblast 3	NFRKB
POLR1F	3.16222604792145e-128	0.614632	0.885	0.627	6.14831610497368e-124	Epiblast 3	POLR1F
UTP11	3.17975951085368e-128	0.680548	0.762	0.449	6.18240641695281e-124	Epiblast 3	UTP11
OXR1	5.29254135510084e-128	0.519987	0.582	0.283	1.02902881567226e-123	Epiblast 3	OXR1
EFL1	6.54837045842628e-128	0.701664	0.561	0.275	1.27319966823182e-123	Epiblast 3	EFL1
SMARCAD1	8.11641127521764e-128	0.668107	0.782	0.464	1.57807384424057e-123	Epiblast 3	SMARCAD1
GSN	1.0245220231744e-127	0.243991	0.533	0.248	1.99197816965799e-123	Epiblast 3	GSN
CDCA5	1.07335247109701e-127	0.642681	0.665	0.346	2.08691920955392e-123	Epiblast 3	CDCA5
ZBTB22	1.24514455060126e-127	0.812956	0.369	0.15	2.42093454973403e-123	Epiblast 3	ZBTB22
SLC4A5	1.3160598758585e-127	2.9255	0.037	0.003	2.55881521663169e-123	Epiblast 3	SLC4A5
CCDC112	1.40446514480136e-127	0.769559	0.43	0.187	2.73070158103729e-123	Epiblast 3	CCDC112
CERS6	2.38649886046909e-127	0.77892	0.287	0.103	4.64006973441006e-123	Epiblast 3	CERS6
RPS21	2.5875851485425e-127	-0.260733	1	1	5.03104180431119e-123	Epiblast 3	RPS21
URB1	3.18417554082416e-127	0.904694	0.311	0.117	6.19099250402442e-123	Epiblast 3	URB1
SLC29A2	3.18880966384177e-127	3.11305	0.038	0.003	6.20000262940756e-123	Epiblast 3	SLC29A2
NUP54	3.20540440653609e-127	0.69182	0.767	0.451	6.23226778762812e-123	Epiblast 3	NUP54
ALDH5A1	3.39895257148714e-127	0.843577	0.278	0.099	6.60858348474244e-123	Epiblast 3	ALDH5A1
TYW3	3.62776584710292e-127	0.702336	0.649	0.344	7.05346513652222e-123	Epiblast 3	TYW3
HNRNPD	4.04041354220411e-127	0.384108	0.999	0.964	7.85577605010744e-123	Epiblast 3	HNRNPD
CDH8	4.19424300680692e-127	2.96699	0.035	0.003	8.15486667813469e-123	Epiblast 3	CDH8
SPAST	4.33672110672552e-127	0.664564	0.586	0.291	8.43188684780642e-123	Epiblast 3	SPAST
UHRF2	6.71774031625957e-127	0.647291	0.716	0.39	1.30613024969035e-122	Epiblast 3	UHRF2
CHEK2	6.81059725047448e-127	0.680586	0.572	0.279	1.32418442340975e-122	Epiblast 3	CHEK2
AP1M2	8.24748573311369e-127	0.74999	0.362	0.144	1.60355865108929e-122	Epiblast 3	AP1M2
KIF5A	8.63183927022486e-127	1.42313	0.15	0.038	1.67828850930982e-122	Epiblast 3	KIF5A
FAM155A	1.09578149653093e-126	1.49619	0.126	0.029	2.13052796370509e-122	Epiblast 3	FAM155A
FASTKD2	1.09695205053312e-126	0.825083	0.372	0.153	2.13280387185155e-122	Epiblast 3	FASTKD2
MIGA1	1.39128358591777e-126	0.658723	0.673	0.359	2.70507267609993e-122	Epiblast 3	MIGA1
SESN3	1.73404902686087e-126	0.932808	0.511	0.249	3.3715115229256e-122	Epiblast 3	SESN3
RPL6	2.35825088336773e-126	-0.273424	1	1	4.58514719253187e-122	Epiblast 3	RPL6
COL21A1	2.42490063037904e-126	1.44346	0.134	0.032	4.71473429564596e-122	Epiblast 3	COL21A1
QPCT	3.37258721295047e-126	2.52661	0.062	0.008	6.5573213181396e-122	Epiblast 3	QPCT
GM2A	3.59157643422788e-126	0.731549	0.369	0.15	6.98310206106927e-122	Epiblast 3	GM2A
FAIM2	3.73865236229725e-126	1.94182	0.084	0.014	7.26906178801454e-122	Epiblast 3	FAIM2
USP33	4.05322575196856e-126	0.725584	0.545	0.266	7.88068682955247e-122	Epiblast 3	USP33
ALG6	4.38270976249313e-126	1.00934	0.256	0.088	8.52130259121539e-122	Epiblast 3	ALG6
EPS8L2	5.09825292174575e-126	1.62077	0.113	0.024	9.91253315575026e-122	Epiblast 3	EPS8L2
ATP6V1F	5.19801504308337e-126	-0.958409	0.812	0.794	1.0106500648267e-121	Epiblast 3	ATP6V1F
RNF7	5.54222846616489e-126	0.520783	0.939	0.721	1.07757548067644e-121	Epiblast 3	RNF7
TMEM209	5.64370800976664e-126	0.78072	0.429	0.188	1.09730614833893e-121	Epiblast 3	TMEM209
CAPS2	5.97387937067331e-126	1.53768	0.109	0.023	1.16150136604001e-121	Epiblast 3	CAPS2
SLC25A53	6.00902609347718e-126	1.60982	0.114	0.024	1.16833494335477e-121	Epiblast 3	SLC25A53
NDC80	6.28811939166965e-126	0.654014	0.757	0.426	1.22259905332233e-121	Epiblast 3	NDC80
FHL3	6.37827666338422e-126	0.597257	0.592	0.289	1.24012833166179e-121	Epiblast 3	FHL3
RASGRF2	7.00616687452746e-126	1.82697	0.083	0.014	1.36220902541437e-121	Epiblast 3	RASGRF2
DHX34	8.70893867983478e-126	0.795624	0.393	0.166	1.69327894752028e-121	Epiblast 3	DHX34
GLMN	8.924059129425e-126	0.654811	0.545	0.26	1.7351048165341e-121	Epiblast 3	GLMN
YEATS2	9.77804600513153e-126	0.667878	0.645	0.336	1.90114548477772e-121	Epiblast 3	YEATS2
GRPEL2	1.00476707572964e-125	0.672963	0.721	0.402	1.95356862534114e-121	Epiblast 3	GRPEL2
DAB1	1.18030137930633e-125	0.708875	0.294	0.107	2.2948599717853e-121	Epiblast 3	DAB1
NDC1	1.20259880397952e-125	0.693194	0.554	0.27	2.33821285457737e-121	Epiblast 3	NDC1
ARMC8	1.52324589168837e-125	0.720034	0.488	0.227	2.96164698720969e-121	Epiblast 3	ARMC8
IGF1R	1.57461046830565e-125	0.736056	0.55	0.267	3.06151513352668e-121	Epiblast 3	IGF1R
RSC1A1	2.23200480516038e-125	0.665384	0.556	0.269	4.33968694267332e-121	Epiblast 3	RSC1A1
CSRP2	2.29835849968574e-125	-1.06675	0.795	0.778	4.46869843093899e-121	Epiblast 3	CSRP2
SLC4A1AP	2.33826536240138e-125	0.628483	0.773	0.445	4.54628934411701e-121	Epiblast 3	SLC4A1AP
TCERG1	3.64080008733388e-125	0.506209	0.966	0.771	7.07880760980326e-121	Epiblast 3	TCERG1
EPB41L5	4.5305644639133e-125	0.622076	0.815	0.497	8.80877648718662e-121	Epiblast 3	EPB41L5
SETX	5.20637774410272e-125	0.66044	0.65	0.34	1.01227602478589e-120	Epiblast 3	SETX
ENSSSCG00000000371	5.63387345493894e-125	0.950225	0.254	0.087	1.09539401584378e-120	Epiblast 3	ENSSSCG00000000371
CEP135	6.12037660202167e-125	0.748689	0.482	0.223	1.18998482273107e-120	Epiblast 3	CEP135
TRIM37	6.53772852694083e-125	0.573754	0.931	0.668	1.27113055749311e-120	Epiblast 3	TRIM37
ENSSSCG00000012061	8.27260834403615e-125	0.645483	0.755	0.432	1.60844324033095e-120	Epiblast 3	ENSSSCG00000012061
AHCTF1	8.99760931515343e-125	0.667842	0.803	0.502	1.74940517914528e-120	Epiblast 3	AHCTF1
COPG2	9.31564638981962e-125	0.666058	0.693	0.376	1.81124112757263e-120	Epiblast 3	COPG2
SRSF1	1.09426212526603e-124	0.437701	0.976	0.862	2.12757385015474e-120	Epiblast 3	SRSF1
TMEM125	1.11688183745283e-124	0.495311	0.339	0.13	2.17155335655953e-120	Epiblast 3	TMEM125
IGFBPL1	1.12218858854564e-124	1.19577	0.244	0.083	2.18187127270928e-120	Epiblast 3	IGFBPL1
LHFPL3	1.45383621814787e-124	1.98053	0.083	0.014	2.82669375894491e-120	Epiblast 3	LHFPL3
IPMK	1.47920734741534e-124	0.702135	0.353	0.141	2.87602284557965e-120	Epiblast 3	IPMK
NUP155	1.49552987128215e-124	0.631758	0.799	0.47	2.90775872873388e-120	Epiblast 3	NUP155
PNRC2	1.7036897671124e-124	0.552127	0.92	0.674	3.31248401419664e-120	Epiblast 3	PNRC2
WRN	2.47448082159795e-124	0.643937	0.608	0.307	4.81113306143289e-120	Epiblast 3	WRN
ACVR1	2.47801785234402e-124	0.713073	0.419	0.183	4.81801011031249e-120	Epiblast 3	ACVR1
CCDC148	2.64967119417171e-124	1.26024	0.157	0.042	5.15175570282805e-120	Epiblast 3	CCDC148
NME2	2.92877604644798e-124	-0.316075	1	0.999	5.69441926710881e-120	Epiblast 3	NME2
ZMYM1	3.13063830469409e-124	0.709856	0.55	0.272	6.08690005581671e-120	Epiblast 3	ZMYM1
CBX3	3.19456866405851e-124	0.398276	0.989	0.901	6.21119985352896e-120	Epiblast 3	CBX3
TASOR	6.90502045973506e-124	0.657634	0.8	0.495	1.34254312798629e-119	Epiblast 3	TASOR
FASTKD5	8.31793226274286e-124	0.801161	0.324	0.126	1.61725556984509e-119	Epiblast 3	FASTKD5
KDSR	8.90181665393277e-124	0.585434	0.612	0.306	1.73078021202415e-119	Epiblast 3	KDSR
ATRX	1.55802603114361e-123	0.491141	0.963	0.799	3.02927001235253e-119	Epiblast 3	ATRX
MGA	1.95007263767337e-123	0.635001	0.639	0.329	3.79152622942834e-119	Epiblast 3	MGA
UNC93B1	2.89841903854476e-123	1.06768	0.182	0.053	5.63539613664258e-119	Epiblast 3	UNC93B1
CENPJ	2.91075756718151e-123	0.627187	0.7	0.376	5.65938593787102e-119	Epiblast 3	CENPJ
TMC7	3.21089943048566e-123	0.810026	0.309	0.118	6.24295176269327e-119	Epiblast 3	TMC7
ZNF451	4.36906867403274e-123	0.651605	0.682	0.368	8.49478022292186e-119	Epiblast 3	ZNF451
MAP3K7	4.6625711544638e-123	0.638837	0.702	0.385	9.06543709562397e-119	Epiblast 3	MAP3K7
PLCG1	5.94599410868523e-123	0.716381	0.495	0.232	1.15607963455167e-118	Epiblast 3	PLCG1
BNIP3	6.64331515985077e-123	-0.868894	0.814	0.813	1.29165976652979e-118	Epiblast 3	BNIP3
ACER3	7.47441876635449e-123	0.524101	0.939	0.722	1.4532512407423e-118	Epiblast 3	ACER3
GRK3	8.36626443665794e-123	0.689124	0.57	0.282	1.6266527944194e-118	Epiblast 3	GRK3
GLB1L2	8.82748972451599e-123	1.57114	0.113	0.024	1.71632882713764e-118	Epiblast 3	GLB1L2
MPP6	1.01232824458988e-122	0.705499	0.4	0.17	1.9682698059561e-118	Epiblast 3	MPP6
TRIP10	1.02518645710733e-122	0.715265	0.435	0.193	1.99327002855378e-118	Epiblast 3	TRIP10
CCDC15	1.09811624899756e-122	1.03331	0.27	0.098	2.13506742292595e-118	Epiblast 3	CCDC15
TXLNG	1.18244116932163e-122	0.661245	0.717	0.405	2.29902036551205e-118	Epiblast 3	TXLNG
UBTD2	1.26019284551989e-122	0.629069	0.666	0.35	2.45019294954433e-118	Epiblast 3	UBTD2
CCAR1	1.44090115756924e-122	0.534003	0.945	0.722	2.80154412066188e-118	Epiblast 3	CCAR1
NET1	1.45757498409204e-122	0.598256	0.817	0.526	2.83396304157016e-118	Epiblast 3	NET1
ENSSSCG00000004511	1.49246659256314e-122	0.963753	0.265	0.094	2.90180279592051e-118	Epiblast 3	ENSSSCG00000004511
EEF1A2	1.53105912886293e-122	1.62381	0.113	0.024	2.97683826424819e-118	Epiblast 3	EEF1A2
ENSSSCG00000037098	1.70664491210393e-122	0.979065	0.209	0.065	3.31822970260368e-118	Epiblast 3	ENSSSCG00000037098
ENSSSCG00000013421	1.81100104994546e-122	0.327409	0.999	0.969	3.52112934140895e-118	Epiblast 3	ENSSSCG00000013421
ADAM8	1.83911588789721e-122	1.10023	0.203	0.063	3.57579302083854e-118	Epiblast 3	ADAM8
GPATCH2	1.8604593667198e-122	0.738994	0.411	0.178	3.61729114671331e-118	Epiblast 3	GPATCH2
TMEM131	4.96022582717777e-122	0.63611	0.773	0.455	9.64416707578174e-118	Epiblast 3	TMEM131
INTU	5.42988373274625e-122	0.794483	0.369	0.153	1.05573229415785e-117	Epiblast 3	INTU
PPP2R3C	5.65090645637163e-122	0.672002	0.507	0.239	1.09870574231234e-117	Epiblast 3	PPP2R3C
RFX5	5.94185656144616e-122	0.769457	0.298	0.111	1.15527517124198e-117	Epiblast 3	RFX5
ODF2	6.07728180179818e-122	0.623356	0.757	0.429	1.18160590072362e-117	Epiblast 3	ODF2
CDC73	6.17740641632002e-122	0.666371	0.643	0.343	1.2010731295251e-117	Epiblast 3	CDC73
BRD4	6.22837688638221e-122	0.490362	0.952	0.748	1.21098331801929e-117	Epiblast 3	BRD4
DCUN1D4	6.45122700241909e-122	0.587474	0.696	0.371	1.25431206608034e-117	Epiblast 3	DCUN1D4
OPA1	7.1293853175138e-122	0.650093	0.775	0.468	1.38616638728421e-117	Epiblast 3	OPA1
RNF182	7.87126268119972e-122	0.513159	0.539	0.25	1.53040960310566e-117	Epiblast 3	RNF182
NRG3	8.04327054921553e-122	1.25807	0.168	0.047	1.56385309288397e-117	Epiblast 3	NRG3
GLI1	8.21140248147681e-122	0.97521	0.221	0.072	1.59654298447354e-117	Epiblast 3	GLI1
FAM222B	8.25687034888112e-122	0.739794	0.439	0.196	1.60538330193296e-117	Epiblast 3	FAM222B
SELENOI	8.71928364104312e-122	0.610314	0.657	0.351	1.69529031832801e-117	Epiblast 3	SELENOI
GRIK4	9.18795487767922e-122	1.84609	0.086	0.015	1.78641406686717e-117	Epiblast 3	GRIK4
CCDC34	9.51361876035722e-122	0.546503	0.918	0.659	1.84973289557625e-117	Epiblast 3	CCDC34
ILDR1	1.19937434192269e-121	1.44116	0.135	0.033	2.33194353300029e-117	Epiblast 3	ILDR1
TAF15	1.32223853295187e-121	0.60995	0.894	0.637	2.57082837961832e-117	Epiblast 3	TAF15
ACTL6A	1.44454657161575e-121	0.644657	0.764	0.444	2.80863189919251e-117	Epiblast 3	ACTL6A
EXOC6	1.47424458580408e-121	0.979808	0.245	0.084	2.86637374817887e-117	Epiblast 3	EXOC6
ANKLE1	1.6888784432955e-121	1.04265	0.206	0.064	3.28368635729943e-117	Epiblast 3	ANKLE1
SLC44A2	1.69271621628754e-121	0.65738	0.583	0.293	3.29114813932787e-117	Epiblast 3	SLC44A2
ACVR1B	1.79873183982359e-121	0.830671	0.316	0.123	3.49727431616901e-117	Epiblast 3	ACVR1B
NECTIN1	2.2139870128132e-121	0.676176	0.572	0.284	4.30465494901271e-117	Epiblast 3	NECTIN1
MESD	2.36505942709471e-121	0.397351	0.994	0.907	4.59838504410024e-117	Epiblast 3	MESD
ENSSSCG00000045892	2.5484182304909e-121	1.65947	0.107	0.022	4.95488956554345e-117	Epiblast 3	ENSSSCG00000045892
CBLN1	2.56468853358613e-121	2.02052	0.074	0.012	4.98652391585151e-117	Epiblast 3	CBLN1
CEP97	3.37694300961261e-121	0.685138	0.405	0.174	6.56579029358979e-117	Epiblast 3	CEP97
TTF2	3.41898033877625e-121	0.679605	0.448	0.201	6.64752347268265e-117	Epiblast 3	TTF2
GTF3C4	3.75023338026309e-121	0.677624	0.486	0.226	7.29157876124553e-117	Epiblast 3	GTF3C4
NPTX1	4.31778536341383e-121	1.66347	0.093	0.018	8.39507008208551e-117	Epiblast 3	NPTX1
PPP1CC	6.26349267509944e-121	0.432618	0.978	0.849	1.21781088081958e-116	Epiblast 3	PPP1CC
ENSSSCG00000021757	6.99388784539134e-121	1.11119	0.215	0.07	1.35982161377944e-116	Epiblast 3	ENSSSCG00000021757
ENSSSCG00000010734	9.44054306397388e-121	0.59618	0.878	0.641	1.83552478792844e-116	Epiblast 3	ENSSSCG00000010734
ADAM11	1.04552167878671e-120	1.1836	0.18	0.052	2.032807800065e-116	Epiblast 3	ADAM11
PANK3	1.357263677102e-120	0.666207	0.816	0.53	2.63892776738941e-116	Epiblast 3	PANK3
VMP1	1.43469188083866e-120	0.580983	0.885	0.617	2.7894714239146e-116	Epiblast 3	VMP1
IRF4	1.4745194739526e-120	3.07385	0.041	0.004	2.86690821320605e-116	Epiblast 3	IRF4
PTPN9	1.59979230466445e-120	0.788622	0.337	0.135	3.11047617795909e-116	Epiblast 3	PTPN9
WDR73	1.63527841219611e-120	0.703568	0.424	0.187	3.1794718168329e-116	Epiblast 3	WDR73
SUPT16H	2.26344827207763e-120	0.422803	0.989	0.886	4.40082247540053e-116	Epiblast 3	SUPT16H
ENSSSCG00000023324	2.43976799062526e-120	0.566179	0.78	0.45	4.7436409041727e-116	Epiblast 3	ENSSSCG00000023324
TRAFD1	2.5544048127865e-120	0.576936	0.526	0.247	4.9665292775008e-116	Epiblast 3	TRAFD1
ENSSSCG00000038327	2.60323107268196e-120	0.718061	0.432	0.192	5.06146217461554e-116	Epiblast 3	ENSSSCG00000038327
MAGEL2	3.12546862353606e-120	1.72829	0.104	0.021	6.07684864474116e-116	Epiblast 3	MAGEL2
PLS1	3.5435062092776e-120	0.659406	0.227	0.074	6.88963912269843e-116	Epiblast 3	PLS1
NID2	3.94197795118407e-120	-4.31449	0.067	0.305	7.66438773048718e-116	Epiblast 3	NID2
DMXL2	4.16608944486713e-120	0.737307	0.319	0.124	8.10012770765515e-116	Epiblast 3	DMXL2
NAA50	4.4802939149796e-120	0.634503	0.871	0.63	8.71103545889484e-116	Epiblast 3	NAA50
OCIAD2	4.64442989811997e-120	0.824368	0.354	0.146	9.03016505091466e-116	Epiblast 3	OCIAD2
PDPN	4.97559433304918e-120	0.412784	0.764	0.421	9.67404806174753e-116	Epiblast 3	PDPN
KCTD17	5.44108837357719e-120	0.741806	0.341	0.137	1.05791081247461e-115	Epiblast 3	KCTD17
RALGAPA1	6.30688620556187e-120	0.625332	0.604	0.305	1.22624788494739e-115	Epiblast 3	RALGAPA1
STRIP1	7.71360730100104e-120	0.683403	0.419	0.184	1.49975666753363e-115	Epiblast 3	STRIP1
ENSSSCG00000005638	8.52546582134324e-120	1.92407	0.076	0.012	1.65760631964377e-115	Epiblast 3	ENSSSCG00000005638
C2orf76	1.00971557519552e-119	0.671174	0.568	0.286	1.96318999285264e-115	Epiblast 3	C2orf76
TBPL1	1.04717141023802e-119	0.669257	0.626	0.327	2.03601537292578e-115	Epiblast 3	TBPL1
WDCP	1.28298193007961e-119	0.964248	0.218	0.071	2.49450176665378e-115	Epiblast 3	WDCP
BEX5	1.37020712921792e-119	0.565474	0.482	0.22	2.6640937213384e-115	Epiblast 3	BEX5
PRKAA1	1.50886741991982e-119	0.677773	0.462	0.211	2.9336909245501e-115	Epiblast 3	PRKAA1
PCF11	1.59474484731865e-119	0.658835	0.686	0.379	3.10066240664164e-115	Epiblast 3	PCF11
LSM14B	2.0353894397769e-119	0.596908	0.838	0.52	3.95740768775822e-115	Epiblast 3	LSM14B
GGH	2.07475054324755e-119	0.619279	0.676	0.365	4.03393748123621e-115	Epiblast 3	GGH
USP45	2.08310794445472e-119	0.746638	0.454	0.208	4.05018677640331e-115	Epiblast 3	USP45
OLFML2A	2.14191265645846e-119	0.814866	0.213	0.068	4.16452077795218e-115	Epiblast 3	OLFML2A
CCDC88A	3.08164784156285e-119	0.624303	0.815	0.492	5.99164789835066e-115	Epiblast 3	CCDC88A
WAPL	3.20630176702329e-119	0.523594	0.934	0.709	6.23401252562338e-115	Epiblast 3	WAPL
GSTCD	3.23374715949473e-119	0.799305	0.367	0.153	6.2873746022056e-115	Epiblast 3	GSTCD
RASA2	3.8034638248818e-119	0.720653	0.451	0.206	7.39507471471769e-115	Epiblast 3	RASA2
ENSSSCG00000009926	3.82778029418873e-119	0.645841	0.648	0.343	7.44235322599116e-115	Epiblast 3	ENSSSCG00000009926
FOLR2	3.93577484201363e-119	0.868844	0.291	0.11	7.65232702532709e-115	Epiblast 3	FOLR2
BEND4	4.04554088343499e-119	1.96877	0.086	0.016	7.86574513966265e-115	Epiblast 3	BEND4
TMEM62	4.1008713783894e-119	1.19401	0.178	0.052	7.97332422100252e-115	Epiblast 3	TMEM62
SPIN1	4.15688329648248e-119	0.632648	0.749	0.434	8.0822281933509e-115	Epiblast 3	SPIN1
ENSSSCG00000033601	4.62224928636821e-119	0.592221	0.636	0.33	8.98703928748572e-115	Epiblast 3	ENSSSCG00000033601
GFY	5.74699853031729e-119	1.7622	0.088	0.016	1.11738892424959e-114	Epiblast 3	GFY
KRAS	6.06890998603961e-119	0.523928	0.927	0.693	1.17997816858568e-114	Epiblast 3	KRAS
IQGAP3	6.09444463406125e-119	0.800031	0.427	0.192	1.18494287020053e-114	Epiblast 3	IQGAP3
KIF1B	6.34213930464531e-119	0.588421	0.856	0.555	1.23310214500219e-114	Epiblast 3	KIF1B
PTP4A1	7.28774192269304e-119	0.49451	0.936	0.713	1.41695566202921e-114	Epiblast 3	PTP4A1
FGD1	7.43514938065479e-119	0.838382	0.304	0.117	1.44561609408071e-114	Epiblast 3	FGD1
SENP6	9.06912114486759e-119	0.598118	0.877	0.596	1.7633092241966e-114	Epiblast 3	SENP6
CTNNBIP1	9.40338683960872e-119	0.618361	0.699	0.386	1.82830050322512e-114	Epiblast 3	CTNNBIP1
ENSSSCG00000022423	9.61177952518688e-119	0.977862	0.228	0.076	1.86881829308209e-114	Epiblast 3	ENSSSCG00000022423
PALM	9.71187963635049e-119	0.650436	0.56	0.277	1.88828075769563e-114	Epiblast 3	PALM
TROAP	1.02697315430921e-118	1.17666	0.209	0.067	1.9967439039234e-114	Epiblast 3	TROAP
MYC	1.2074286739789e-118	0.975768	0.414	0.19	2.34760357081717e-114	Epiblast 3	MYC
FAM135A	1.35803301773635e-118	0.647696	0.569	0.286	2.64042359638478e-114	Epiblast 3	FAM135A
ZNF311	1.36830255318923e-118	1.85293	0.096	0.019	2.66039065416582e-114	Epiblast 3	ZNF311
CASD1	1.98791316291947e-118	0.642666	0.499	0.235	3.86509956266432e-114	Epiblast 3	CASD1
LSR	2.1922295243441e-118	0.599	0.782	0.46	4.26235186418223e-114	Epiblast 3	LSR
ENSSSCG00000022773	2.35978835423248e-118	0.56388	0.608	0.306	4.5881364971342e-114	Epiblast 3	ENSSSCG00000022773
SYTL5	2.36841239865906e-118	1.38991	0.141	0.036	4.60490422671281e-114	Epiblast 3	SYTL5
NOX4	2.65022324086442e-118	0.9459	0.268	0.098	5.15282904721269e-114	Epiblast 3	NOX4
PSPC1	2.7287479928641e-118	0.497867	0.945	0.724	5.30550472252567e-114	Epiblast 3	PSPC1
PELP1	2.73389929419315e-118	0.603783	0.844	0.539	5.31552039769973e-114	Epiblast 3	PELP1
VPS37B	3.18546332997994e-118	0.677712	0.491	0.231	6.19349635248e-114	Epiblast 3	VPS37B
PTPRJ	3.91429448227680e-118	0.590183	0.584	0.292	7.61056276189077e-114	Epiblast 3	PTPRJ
PCLO	4.50119250622731e-118	0.736515	0.329	0.131	8.75166858985776e-114	Epiblast 3	PCLO
PIK3C3	5.81795877626606e-118	0.595137	0.694	0.372	1.13118572486941e-113	Epiblast 3	PIK3C3
SIRT1	5.89775009952415e-118	0.660799	0.691	0.386	1.14669955185048e-113	Epiblast 3	SIRT1
SLC8A2	6.0162241480435e-118	1.92554	0.072	0.011	1.1697344611041e-113	Epiblast 3	SLC8A2
FAM117B	6.64282468262277e-118	0.661623	0.447	0.201	1.29156440304234e-113	Epiblast 3	FAM117B
MEPCE	6.66276005432974e-118	0.639901	0.752	0.444	1.29544043736333e-113	Epiblast 3	MEPCE
LMNA	7.30916433966474e-118	-2.17453	0.673	0.672	1.42112082256102e-113	Epiblast 3	LMNA
ASAP3	7.48993275288974e-118	0.699876	0.44	0.199	1.45626762514435e-113	Epiblast 3	ASAP3
KIF2C	8.06625917526067e-118	0.556163	0.766	0.428	1.56832277144593e-113	Epiblast 3	KIF2C
BRD8	8.84010972989785e-118	0.658601	0.65	0.348	1.71878253478404e-113	Epiblast 3	BRD8
NPTXR	9.66303604596365e-118	1.01008	0.244	0.085	1.87878409841671e-113	Epiblast 3	NPTXR
KLHL23	1.0131844510597e-117	0.60807	0.669	0.357	1.96993452819538e-113	Epiblast 3	KLHL23
GALNT7	1.0990806771354e-117	0.580418	0.859	0.545	2.13694256055437e-113	Epiblast 3	GALNT7
TNIK	1.13652979118098e-117	0.88376	0.232	0.078	2.20975487299318e-113	Epiblast 3	TNIK
NELL1	1.26221098888055e-117	1.9616	0.073	0.012	2.45411682568046e-113	Epiblast 3	NELL1
ZUP1	1.42503830356441e-117	0.766284	0.347	0.142	2.77070197362028e-113	Epiblast 3	ZUP1
DOC2A	1.5357887766363e-117	0.65473	0.382	0.161	2.98603411841395e-113	Epiblast 3	DOC2A
EDEM3	1.66925094499594e-117	0.689726	0.469	0.217	3.2455246123556e-113	Epiblast 3	EDEM3
CEP128	1.80228442791311e-117	0.741946	0.378	0.16	3.50418161319147e-113	Epiblast 3	CEP128
SETDB1	1.84950184233094e-117	0.726028	0.474	0.223	3.59598643204405e-113	Epiblast 3	SETDB1
SYT3	2.05267638916682e-117	1.48559	0.107	0.023	3.99101870345704e-113	Epiblast 3	SYT3
ENSSSCG00000034715	2.84604107052843e-117	0.714267	0.378	0.161	5.53355765342842e-113	Epiblast 3	ENSSSCG00000034715
OTUD7B	3.67030971063428e-117	0.620353	0.632	0.331	7.13618317038623e-113	Epiblast 3	OTUD7B
TSPYL5	3.92052346187049e-117	0.860294	0.29	0.11	7.62267376691479e-113	Epiblast 3	TSPYL5
NUP214	4.25207350875973e-117	0.61181	0.69	0.375	8.26730652308155e-113	Epiblast 3	NUP214
FRAS1	4.52485217955217e-117	0.603744	0.385	0.162	8.79767009270328e-113	Epiblast 3	FRAS1
CAMKMT	5.04792236280446e-117	0.639462	0.462	0.211	9.81467545000072e-113	Epiblast 3	CAMKMT
SAMD8	5.08602888580512e-117	0.736575	0.368	0.154	9.8887659626709e-113	Epiblast 3	SAMD8
ENSSSCG00000021374	5.84645073448017e-117	1.28807	0.154	0.042	1.13672541630498e-112	Epiblast 3	ENSSSCG00000021374
TNKS2	7.3297193960591e-117	0.605624	0.84	0.536	1.42511734217577e-112	Epiblast 3	TNKS2
PNPO	7.78109881564155e-117	0.547746	0.82	0.491	1.51287904272519e-112	Epiblast 3	PNPO
EPHA10	8.9808825389212e-117	2.24042	0.059	0.008	1.74615299204245e-112	Epiblast 3	EPHA10
USP35	9.2856088173563e-117	1.27205	0.162	0.045	1.80540092235859e-112	Epiblast 3	USP35
FBXL5	1.02011063272911e-116	0.609514	0.604	0.31	1.9834011032152e-112	Epiblast 3	FBXL5
MYBBP1A	1.21187029798818e-116	0.578142	0.889	0.64	2.35623942037842e-112	Epiblast 3	MYBBP1A
GUCA1A	1.27541936904423e-116	0.798996	0.262	0.094	2.4797978792327e-112	Epiblast 3	GUCA1A
MOV10	1.35674251523192e-116	0.670546	0.393	0.168	2.63791447236543e-112	Epiblast 3	MOV10
MRTFA	1.36715590534308e-116	0.789757	0.344	0.141	2.65816122675856e-112	Epiblast 3	MRTFA
MTX3	1.44839970845485e-116	0.761114	0.369	0.156	2.81612355314877e-112	Epiblast 3	MTX3
BAG4	1.59197248576716e-116	0.679859	0.512	0.248	3.09527210407709e-112	Epiblast 3	BAG4
HDAC5	1.68936815566644e-116	0.641871	0.565	0.282	3.28463850506226e-112	Epiblast 3	HDAC5
CNNM2	1.72456747756824e-116	1.03328	0.221	0.074	3.35307654663592e-112	Epiblast 3	CNNM2
ATXN7L1	1.75651316474777e-116	0.830979	0.34	0.14	3.41518854621908e-112	Epiblast 3	ATXN7L1
POLR3E	1.98264533342279e-116	0.676448	0.545	0.273	3.85485732177393e-112	Epiblast 3	POLR3E
RBM17	2.0058198415299e-116	0.576851	0.887	0.618	3.89991551788657e-112	Epiblast 3	RBM17
POU3F1	2.17398471670178e-116	3.3295	0.026	0.002	4.22687848468327e-112	Epiblast 3	POU3F1
BOD1L1	2.42626541234067e-116	0.563353	0.895	0.623	4.71738784121397e-112	Epiblast 3	BOD1L1
ENSSSCG00000002296	2.89787452738673e-116	0.615593	0.647	0.345	5.63433744359801e-112	Epiblast 3	ENSSSCG00000002296
CASKIN2	3.52995685066823e-116	0.831224	0.294	0.112	6.86329510475424e-112	Epiblast 3	CASKIN2
ZC2HC1A	3.67166534905756e-116	0.712901	0.469	0.22	7.13881893817261e-112	Epiblast 3	ZC2HC1A
FHL1	3.86634228566098e-116	0.62646	0.597	0.304	7.51732930601064e-112	Epiblast 3	FHL1
BORA	4.10947466295268e-116	0.812302	0.329	0.133	7.9900515871789e-112	Epiblast 3	BORA
KIAA1549	4.34646614087451e-116	0.775364	0.359	0.15	8.4508341177023e-112	Epiblast 3	KIAA1549
NDUFAF4	4.36076138050782e-116	0.660071	0.668	0.37	8.47862835212136e-112	Epiblast 3	NDUFAF4
HERC2	4.48393411291477e-116	0.595311	0.663	0.352	8.71811309574019e-112	Epiblast 3	HERC2
COL3A1	4.58207490654386e-116	-5.37282	0.047	0.279	8.90892824079323e-112	Epiblast 3	COL3A1
ANAPC1	5.15118469500438e-116	0.622499	0.611	0.316	1.0015448402497e-111	Epiblast 3	ANAPC1
KIF5B	5.37151600046246e-116	0.391805	0.987	0.9	1.04438385596992e-111	Epiblast 3	KIF5B
CANX	5.53066835133315e-116	0.450453	0.992	0.929	1.0753278475497e-111	Epiblast 3	CANX
GLCCI1	6.61032167332435e-116	0.816538	0.233	0.079	1.28524484294445e-111	Epiblast 3	GLCCI1
TYW5	7.03258368952977e-116	0.763927	0.433	0.198	1.36734524675527e-111	Epiblast 3	TYW5
MTX2	8.39820841475713e-116	0.898925	0.69	0.438	1.63286366208123e-111	Epiblast 3	MTX2
THUMPD1	8.41309790415602e-116	0.450159	0.962	0.793	1.63575862550505e-111	Epiblast 3	THUMPD1
THSD7A	8.51442500643669e-116	1.47928	0.102	0.021	1.65545965400149e-111	Epiblast 3	THSD7A
CREB3	9.01481365774747e-116	0.59049	0.784	0.461	1.75275021947584e-111	Epiblast 3	CREB3
ENSSSCG00000000376	1.17208485416252e-115	0.792324	0.331	0.134	2.27888458194818e-111	Epiblast 3	ENSSSCG00000000376
HSPB1	1.18276424809988e-115	-0.934434	0.964	0.929	2.29964852758059e-111	Epiblast 3	HSPB1
KCTD6	1.30464780878668e-115	0.834342	0.329	0.134	2.53662673462395e-111	Epiblast 3	KCTD6
NUP98	1.3710148920605e-115	0.662868	0.668	0.366	2.66566425463323e-111	Epiblast 3	NUP98
WDR75	1.52540104289576e-115	0.671082	0.691	0.392	2.96583724770223e-111	Epiblast 3	WDR75
ZNF449	1.70914977449917e-115	0.939102	0.249	0.089	3.32309990655874e-111	Epiblast 3	ZNF449
TTC5	1.74572646799434e-115	0.670889	0.433	0.195	3.3942159717214e-111	Epiblast 3	TTC5
ARHGAP12	1.82417737569116e-115	0.610432	0.573	0.288	3.54674807155632e-111	Epiblast 3	ARHGAP12
CNNM3	1.93991540857269e-115	0.649634	0.501	0.239	3.77177752888788e-111	Epiblast 3	CNNM3
PLEKHG5	2.29023785238961e-115	1.00576	0.227	0.077	4.45290945640112e-111	Epiblast 3	PLEKHG5
KIF3A	2.3087533632263e-115	0.612109	0.729	0.418	4.4889091641209e-111	Epiblast 3	KIF3A
ARNT2	2.61964808544998e-115	0.993673	0.227	0.077	5.0933817725404e-111	Epiblast 3	ARNT2
DLGAP3	2.66012050912045e-115	1.51438	0.109	0.024	5.17207230588289e-111	Epiblast 3	DLGAP3
ZNF687	2.71456602223471e-115	0.770389	0.372	0.159	5.27793071703094e-111	Epiblast 3	ZNF687
ADSS2	3.24233897227191e-115	0.541996	0.884	0.595	6.30407966378828e-111	Epiblast 3	ADSS2
PXYLP1	3.29290861519899e-115	0.958992	0.217	0.072	6.40240222053139e-111	Epiblast 3	PXYLP1
ORC3	3.45752938847274e-115	0.599929	0.647	0.344	6.72247439000756e-111	Epiblast 3	ORC3
MARCHF6	3.5242359959184e-115	0.601796	0.785	0.471	6.85217204686415e-111	Epiblast 3	MARCHF6
PTPRN2	3.56903667980109e-115	1.57017	0.107	0.023	6.93927801653727e-111	Epiblast 3	PTPRN2
ENSSSCG00000002446	3.86175680631862e-115	0.632954	0.551	0.273	7.50841375852529e-111	Epiblast 3	ENSSSCG00000002446
CELF1	4.19564781009877e-115	0.615761	0.625	0.328	8.15759803717504e-111	Epiblast 3	CELF1
FAM155B	5.58655638935447e-115	1.45638	0.12	0.028	1.08619415878219e-110	Epiblast 3	FAM155B
SPTAN1	6.95940857176457e-115	0.585817	0.863	0.567	1.35311780860819e-110	Epiblast 3	SPTAN1
IGF2BP3	7.89602663145968e-115	0.663038	0.807	0.498	1.53522445795471e-110	Epiblast 3	IGF2BP3
PRR11	8.40605632914068e-115	0.639084	0.62	0.324	1.63438953207482e-110	Epiblast 3	PRR11
USP27X	9.1883057776112e-115	1.63205	0.098	0.02	1.78648229234095e-110	Epiblast 3	USP27X
PGLYRP1	9.60702627980668e-115	1.81882	0.086	0.016	1.86789411958281e-110	Epiblast 3	PGLYRP1
SFXN2	1.04388370499782e-114	0.822449	0.313	0.124	2.02962308762727e-110	Epiblast 3	SFXN2
IPO11	1.0590438040488e-114	0.602563	0.566	0.283	2.05909886821207e-110	Epiblast 3	IPO11
CRLF3	1.12998519963888e-114	0.583874	0.634	0.329	2.19703022365787e-110	Epiblast 3	CRLF3
GLE1	1.22683088515874e-114	0.626076	0.591	0.3	2.38532729001415e-110	Epiblast 3	GLE1
SART3	1.33082909882862e-114	0.604003	0.729	0.413	2.58753101685249e-110	Epiblast 3	SART3
GET1	1.54968534549935e-114	0.651934	0.807	0.539	3.01305321725439e-110	Epiblast 3	GET1
AGRN	1.79221269347997e-114	0.49054	0.688	0.364	3.4845991399331e-110	Epiblast 3	AGRN
CCDC77	2.16621697488186e-114	0.864361	0.288	0.111	4.2117756642628e-110	Epiblast 3	CCDC77
KCNMB4	2.34906548383839e-114	1.3827	0.129	0.032	4.56728802022698e-110	Epiblast 3	KCNMB4
ABT1	3.49124161362738e-114	0.63029	0.551	0.276	6.78802106937572e-110	Epiblast 3	ABT1
PRPF40B	3.50747041975334e-114	0.623569	0.507	0.244	6.81957473712642e-110	Epiblast 3	PRPF40B
ZNF260	4.23488911681268e-114	0.572931	0.512	0.244	8.23389490981889e-110	Epiblast 3	ZNF260
EHMT1	4.45915359667215e-114	0.522151	0.928	0.682	8.66993233800966e-110	Epiblast 3	EHMT1
LHFPL2	6.34325495778964e-114	-2.32477	0.217	0.431	1.23331906144304e-109	Epiblast 3	LHFPL2
PSMD12	8.77603108590744e-114	0.495064	0.933	0.748	1.70632372403298e-109	Epiblast 3	PSMD12
PCCA	9.22608830217122e-114	0.598157	0.632	0.33	1.79382834859115e-109	Epiblast 3	PCCA
CADPS2	1.17950023765375e-113	1.68291	0.09	0.017	2.29330231207018e-109	Epiblast 3	CADPS2
SMS	1.33856276545517e-113	0.436016	0.965	0.815	2.60256758487449e-109	Epiblast 3	SMS
UBIAD1	1.37898869894536e-113	0.992553	0.247	0.088	2.68116772735946e-109	Epiblast 3	UBIAD1
ZFP64	1.45460790029638e-113	0.746177	0.409	0.183	2.82819414054626e-109	Epiblast 3	ZFP64
DNAJC6	1.5762135126974e-113	1.53818	0.107	0.023	3.06463193273755e-109	Epiblast 3	DNAJC6
ELOVL6	1.75643273346111e-113	0.467468	0.957	0.785	3.41503216366843e-109	Epiblast 3	ELOVL6
TMEM150C	1.94773400598375e-113	1.23163	0.17	0.05	3.78697922783421e-109	Epiblast 3	TMEM150C
TAS1R3	2.01397385979975e-113	1.11783	0.181	0.055	3.91576937560865e-109	Epiblast 3	TAS1R3
PITX1	2.25253347823772e-113	-4.87266	0.055	0.282	4.37960084173759e-109	Epiblast 3	PITX1
KAT2A	2.33727527670713e-113	0.639948	0.489	0.233	4.54436432050167e-109	Epiblast 3	KAT2A
CCDC18	2.38444297417274e-113	0.754432	0.339	0.14	4.63607247468406e-109	Epiblast 3	CCDC18
ADAM19	2.58612381376788e-113	0.591853	0.412	0.181	5.02820053110888e-109	Epiblast 3	ADAM19
ZFAND5	2.60648674753947e-113	0.549671	0.838	0.542	5.06779218324099e-109	Epiblast 3	ZFAND5
STPG4	2.76534142632485e-113	0.266785	1	0.995	5.3766533352034e-109	Epiblast 3	STPG4
ENSSSCG00000000703	3.098812799962e-113	1.34562	0.129	0.032	6.02502172696611e-109	Epiblast 3	ENSSSCG00000000703
RBL1	3.22922648674904e-113	0.582094	0.648	0.342	6.27858505818617e-109	Epiblast 3	RBL1
RASL11A	3.425059797005e-113	0.110909	0.379	0.156	6.65934376331681e-109	Epiblast 3	RASL11A
ARID1B	3.60044698537776e-113	0.676756	0.593	0.31	7.00034907366997e-109	Epiblast 3	ARID1B
NDUFB4	3.75015381758228e-113	-0.584922	0.957	0.927	7.29142406752523e-109	Epiblast 3	NDUFB4
CASP8AP2	3.98646180010684e-113	0.575968	0.802	0.489	7.75087767794772e-109	Epiblast 3	CASP8AP2
ENSSSCG00000005971	4.704638721969e-113	0.84816	0.285	0.109	9.14722906712432e-109	Epiblast 3	ENSSSCG00000005971
ZNFX1	5.57480096702674e-113	0.729217	0.321	0.129	1.08390855201901e-108	Epiblast 3	ZNFX1
TMEM128	6.52194076241812e-113	0.623091	0.668	0.366	1.26806094243696e-108	Epiblast 3	TMEM128
RAI14	7.51862374451673e-113	0.661626	0.58	0.302	1.46184601464639e-108	Epiblast 3	RAI14
YTHDF2	8.30646765541134e-113	0.512258	0.916	0.693	1.61502650624163e-108	Epiblast 3	YTHDF2
DHX36	9.65062713777801e-113	0.526213	0.926	0.706	1.87637143439818e-108	Epiblast 3	DHX36
BBX	9.81765594185931e-113	0.564017	0.819	0.515	1.90884684477571e-108	Epiblast 3	BBX
NDRG4	1.18725820861502e-112	1.06192	0.19	0.059	2.30838613501018e-108	Epiblast 3	NDRG4
KIAA1549L	1.25443982628743e-112	1.26224	0.176	0.053	2.43900735425065e-108	Epiblast 3	KIAA1549L
MANEA	1.29666956112071e-112	0.745397	0.346	0.144	2.52111462768699e-108	Epiblast 3	MANEA
RAB30	1.6910109811552e-112	1.11506	0.164	0.047	3.28783265066005e-108	Epiblast 3	RAB30
SLC30A6	1.78011673008753e-112	0.675097	0.496	0.241	3.46108095830919e-108	Epiblast 3	SLC30A6
SETD1A	1.82344737782448e-112	0.553698	0.555	0.273	3.54532873670414e-108	Epiblast 3	SETD1A
ESPL1	2.22111123643487e-112	0.690625	0.473	0.223	4.31850657700032e-108	Epiblast 3	ESPL1
SRPK1	2.34747388709918e-112	0.394984	0.99	0.891	4.56419347868694e-108	Epiblast 3	SRPK1
SIK3	2.48707556460802e-112	0.69615	0.373	0.16	4.83562102026737e-108	Epiblast 3	SIK3
ARVCF	3.32426548605519e-112	0.813111	0.317	0.127	6.46336938453711e-108	Epiblast 3	ARVCF
CD247	3.62296918483667e-112	0.907922	0.265	0.098	7.04413898607793e-108	Epiblast 3	CD247
LRFN4	4.80742531651096e-112	0.69991	0.371	0.158	9.34707704289227e-108	Epiblast 3	LRFN4
GNG8	4.94899246654025e-112	1.8554	0.074	0.013	9.6223260526942e-108	Epiblast 3	GNG8
ENSSSCG00000003227	5.11014193158448e-112	1.25822	0.136	0.035	9.93564895757971e-108	Epiblast 3	ENSSSCG00000003227
PRPF40A	6.37576999999647e-112	0.389734	0.975	0.891	1.23964096109931e-107	Epiblast 3	PRPF40A
TM2D2	6.5459725288863e-112	0.577577	0.685	0.372	1.27273343879136e-107	Epiblast 3	TM2D2
EVC2	7.29898465893733e-112	0.981896	0.228	0.079	1.41914158723719e-107	Epiblast 3	EVC2
RCC1	7.37337525618349e-112	0.59135	0.634	0.337	1.43360535105976e-107	Epiblast 3	RCC1
IRS1	7.54967520135163e-112	0.703834	0.321	0.128	1.4678833493988e-107	Epiblast 3	IRS1
ELAC1	7.95012537421965e-112	0.693882	0.441	0.203	1.54574287650953e-107	Epiblast 3	ELAC1
CAMSAP3	8.25776598666376e-112	0.572557	0.503	0.239	1.60555744078703e-107	Epiblast 3	CAMSAP3
GDF3	8.72839935392313e-112	0.83509	0.163	0.046	1.69706268638327e-107	Epiblast 3	GDF3
PLEKHB2	1.03079064160814e-111	0.611097	0.715	0.404	2.00416624447871e-107	Epiblast 3	PLEKHB2
UPF1	1.21699417344186e-111	0.576182	0.812	0.496	2.366201771423e-107	Epiblast 3	UPF1
USP6NL	1.25293507035062e-111	0.608777	0.72	0.406	2.43608165728271e-107	Epiblast 3	USP6NL
ALKBH8	1.39512101022954e-111	0.684444	0.419	0.19	2.71253378018929e-107	Epiblast 3	ALKBH8
NCK1	1.39538536139569e-111	0.648132	0.632	0.344	2.71304775816165e-107	Epiblast 3	NCK1
TLK2	1.58336983183324e-111	0.628414	0.787	0.482	3.07854596403337e-107	Epiblast 3	TLK2
ALDH1B1	1.66323861207786e-111	0.99574	0.199	0.064	3.23383483346299e-107	Epiblast 3	ALDH1B1
BDP1	1.72922989451658e-111	0.584144	0.851	0.575	3.36214168390859e-107	Epiblast 3	BDP1
GPR63	1.74495180709723e-111	0.65597	0.412	0.184	3.39270979853914e-107	Epiblast 3	GPR63
KIZ	1.77786185643567e-111	0.778157	0.321	0.13	3.45669680746788e-107	Epiblast 3	KIZ
GPR107	2.01871423180213e-111	0.602917	0.482	0.227	3.92498608089288e-107	Epiblast 3	GPR107
PHOSPHO2	2.31268495421219e-111	0.587082	0.58	0.295	4.49655335647477e-107	Epiblast 3	PHOSPHO2
GCLC	2.51745277880897e-111	0.676933	0.31	0.123	4.89468343783828e-107	Epiblast 3	GCLC
EEF2K	2.56103854116342e-111	0.80975	0.29	0.113	4.97942723558404e-107	Epiblast 3	EEF2K
HEATR1	2.71976901218142e-111	0.606858	0.741	0.433	5.28804689038434e-107	Epiblast 3	HEATR1
DYNC1H1	3.3076273590164e-111	0.507747	0.964	0.774	6.43101987413558e-107	Epiblast 3	DYNC1H1
CCDC175	3.48072758920035e-111	1.06761	0.157	0.044	6.76757865168225e-107	Epiblast 3	CCDC175
GRIN1	4.04189381022048e-111	2.34424	0.053	0.007	7.85865413521168e-107	Epiblast 3	GRIN1
ENSSSCG00000033954	4.04245596202192e-111	0.629504	0.443	0.204	7.85974712695923e-107	Epiblast 3	ENSSSCG00000033954
FXN	4.30503001043657e-111	0.607052	0.612	0.318	8.37026984929183e-107	Epiblast 3	FXN
BATF3	5.46269422659484e-111	0.119946	0.293	0.111	1.06211163847683e-106	Epiblast 3	BATF3
CHERP	6.18754242398067e-111	0.596693	0.654	0.354	1.20304387349456e-106	Epiblast 3	CHERP
MCF2	6.22997415703798e-111	1.68198	0.096	0.02	1.21129387535289e-106	Epiblast 3	MCF2
HRH4	6.81156880493648e-111	0.626492	0.521	0.257	1.3243733227438e-106	Epiblast 3	HRH4
CRNKL1	7.92525024959008e-111	0.611124	0.691	0.387	1.5409064060278e-106	Epiblast 3	CRNKL1
DOCK6	8.12962723096818e-111	0.66296	0.336	0.137	1.58064342251714e-106	Epiblast 3	DOCK6
INO80	1.0012719089289e-110	0.595705	0.652	0.352	1.94677297253046e-106	Epiblast 3	INO80
TSTD2	1.02852444625401e-110	0.633761	0.512	0.252	1.99976008085167e-106	Epiblast 3	TSTD2
FRAT2	1.03306665730905e-110	0.648601	0.438	0.2	2.00859150180599e-106	Epiblast 3	FRAT2
ENSSSCG00000000297	1.06831262821406e-110	1.81323	0.088	0.017	2.07712024303659e-106	Epiblast 3	ENSSSCG00000000297
NUDT3	1.09109275148657e-110	-0.171586	1	1	2.12141163671535e-106	Epiblast 3	NUDT3
ENSSSCG00000021941	1.10388371628828e-110	0.621205	0.534	0.265	2.1462811095793e-106	Epiblast 3	ENSSSCG00000021941
SPATA2	1.12834156351395e-110	0.663944	0.371	0.16	2.19383450194017e-106	Epiblast 3	SPATA2
ARHGEF2	1.29564995344053e-110	0.576119	0.653	0.35	2.51913220447442e-106	Epiblast 3	ARHGEF2
CCND1	2.06501698790295e-110	-1.21343	0.593	0.671	4.0150125295797e-106	Epiblast 3	CCND1
ARHGAP32	2.46214962524887e-110	0.669407	0.322	0.13	4.78715751637138e-106	Epiblast 3	ARHGAP32
CPSF2	2.68263170358367e-110	0.611963	0.797	0.507	5.21584082127774e-106	Epiblast 3	CPSF2
GIGYF1	3.29321211153832e-110	0.627247	0.453	0.211	6.40299230846396e-106	Epiblast 3	GIGYF1
ENSSSCG00000047003	3.39455436795533e-110	0.613636	0.432	0.197	6.60003205761555e-106	Epiblast 3	ENSSSCG00000047003
MYH14	3.6319350806307e-110	1.52285	0.102	0.022	7.06157137727027e-106	Epiblast 3	MYH14
PIGF	4.29870545726225e-110	0.726501	0.417	0.191	8.35797302055499e-106	Epiblast 3	PIGF
CCR4	4.36449140411174e-110	1.46298	0.106	0.024	8.48588063701445e-106	Epiblast 3	CCR4
SNRPD2	4.50689303968774e-110	-0.301192	1	0.997	8.76275213706488e-106	Epiblast 3	SNRPD2
MAP1S	4.95978612547181e-110	0.604057	0.5	0.24	9.64331216375484e-106	Epiblast 3	MAP1S
ANKRD17	6.81483418780655e-110	0.57568	0.814	0.506	1.32500821113523e-105	Epiblast 3	ANKRD17
RABGAP1	7.5839167761036e-110	0.624405	0.58	0.297	1.47454093877782e-105	Epiblast 3	RABGAP1
ENSSSCG00000014242	7.83941491451165e-110	0.717096	0.367	0.158	1.5242174418285e-105	Epiblast 3	ENSSSCG00000014242
PPP2R5E	8.97440421073377e-110	0.503087	0.925	0.713	1.74489341069297e-105	Epiblast 3	PPP2R5E
DIAPH3	9.34368721327205e-110	0.564089	0.697	0.386	1.81669310487649e-105	Epiblast 3	DIAPH3
DHX16	1.10320839764423e-109	0.573864	0.607	0.316	2.14496808753967e-105	Epiblast 3	DHX16
NUDT12	1.22198321275472e-109	0.685578	0.493	0.242	2.37590196055901e-105	Epiblast 3	NUDT12
ENSSSCG00000036554	1.25042192551395e-109	0.97646	0.245	0.089	2.43119534977678e-105	Epiblast 3	ENSSSCG00000036554
PIGX	1.38410769426263e-109	0.637404	0.473	0.225	2.69112058995483e-105	Epiblast 3	PIGX
WDR3	1.84957255498322e-109	0.564481	0.544	0.27	3.59612391865387e-105	Epiblast 3	WDR3
RTL6	1.94601850729958e-109	0.636465	0.461	0.217	3.78364378374256e-105	Epiblast 3	RTL6
OSBPL11	1.9550422611331e-109	0.568532	0.534	0.264	3.80118866832109e-105	Epiblast 3	OSBPL11
UBE2E2	2.01300519536708e-109	0.553367	0.722	0.403	3.91388600135222e-105	Epiblast 3	UBE2E2
PDPK1	3.46761320416782e-109	0.587898	0.722	0.413	6.74208035286349e-105	Epiblast 3	PDPK1
ZPBP2	3.55105751626399e-109	1.79671	0.088	0.017	6.90432112887207e-105	Epiblast 3	ZPBP2
CBX6	3.73403834750924e-109	0.909483	0.232	0.081	7.26009075906222e-105	Epiblast 3	CBX6
TERF1	4.86190633226262e-109	0.494221	0.932	0.694	9.4530044818182e-105	Epiblast 3	TERF1
AMER1	5.57159543409886e-109	0.848061	0.249	0.091	1.08328530025184e-104	Epiblast 3	AMER1
NCOA3	5.63039036978435e-109	0.795852	0.526	0.267	1.09471679959717e-104	Epiblast 3	NCOA3
XRN2	5.71754598808624e-109	0.435065	0.964	0.791	1.11166246646361e-104	Epiblast 3	XRN2
SMIM15	5.97179469359562e-109	0.510475	0.92	0.714	1.1610960422758e-104	Epiblast 3	SMIM15
RNF115	6.26067055843504e-109	0.576042	0.803	0.503	1.21726217667653e-104	Epiblast 3	RNF115
DNAH6	6.64749857946388e-109	0.959392	0.172	0.052	1.29247314880516e-104	Epiblast 3	DNAH6
HFE	8.15512627637612e-109	1.64495	0.132	0.034	1.58560120191581e-104	Epiblast 3	HFE
TTC26	9.18811406311221e-109	0.788861	0.277	0.106	1.78644501729091e-104	Epiblast 3	TTC26
PTPRG	9.55118851164318e-109	0.631245	0.578	0.299	1.85703758231878e-104	Epiblast 3	PTPRG
MEX3D	9.94835124135041e-109	0.503505	0.915	0.672	1.93425793185576e-104	Epiblast 3	MEX3D
ZNF329	1.11847864400607e-108	0.789247	0.284	0.11	2.17465802754101e-104	Epiblast 3	ZNF329
IPO8	1.34886550386879e-108	0.599307	0.66	0.362	2.6225991991721e-104	Epiblast 3	IPO8
RIPPLY2	1.53445658621581e-108	0.350009	0.27	0.101	2.98344394057941e-104	Epiblast 3	RIPPLY2
BAHD1	1.65209546942933e-108	0.737378	0.33	0.137	3.21216922121144e-104	Epiblast 3	BAHD1
PEX5	1.69259833779569e-108	0.944639	0.252	0.094	3.29091894817615e-104	Epiblast 3	PEX5
CENPN	1.75945442986751e-108	0.626053	0.565	0.29	3.4209072479914e-104	Epiblast 3	CENPN
ANKIB1	1.78793204501155e-108	0.587438	0.747	0.437	3.47627627511597e-104	Epiblast 3	ANKIB1
TDRP	2.12372165844711e-108	0.578392	0.44	0.202	4.12915202051871e-104	Epiblast 3	TDRP
ALS2	2.13279828193503e-108	0.835127	0.29	0.114	4.14679969956627e-104	Epiblast 3	ALS2
RAMP3	2.27948685003124e-108	1.31642	0.123	0.03	4.43200628251574e-104	Epiblast 3	RAMP3
STAU2	2.71233613773882e-108	0.676965	0.433	0.201	5.27359515260559e-104	Epiblast 3	STAU2
NSUN7	2.97935284269497e-108	0.997052	0.202	0.067	5.79275573205183e-104	Epiblast 3	NSUN7
GTDC1	3.37018209507893e-108	0.841626	0.306	0.123	6.55264504746197e-104	Epiblast 3	GTDC1
ENSSSCG00000002653	3.74236097295438e-108	1.41961	0.124	0.031	7.2762724397152e-104	Epiblast 3	ENSSSCG00000002653
MAGEF1	4.3156841417622e-108	0.567542	0.752	0.437	8.39098467682824e-104	Epiblast 3	MAGEF1
CDC37L1	4.56247853950795e-108	0.570433	0.585	0.301	8.87082702436531e-104	Epiblast 3	CDC37L1
RPRD2	6.32982837876693e-108	0.583528	0.629	0.335	1.23070853168365e-103	Epiblast 3	RPRD2
EPAS1	6.56883618138584e-108	-4.19875	0.089	0.308	1.27717881874685e-103	Epiblast 3	EPAS1
ENY2	7.09019521440963e-108	0.411495	0.983	0.909	1.37854665553766e-103	Epiblast 3	ENY2
CRIP3	7.6439129647233e-108	0.928191	0.203	0.067	1.48620599773115e-103	Epiblast 3	CRIP3
SLC37A3	9.11154516633955e-108	0.596421	0.531	0.266	1.7715577266914e-103	Epiblast 3	SLC37A3
[truncated: 476,512+ more rows]
