# Supplementary material for: A single-cell atlas of pig gastrulation as a resource for comparative embryology
Source: Nat Commun. 2024 Jun 18;15:5210. doi: 10.1038/s41467-024-49407-6 (PMC11189408; doi:10.1038/s41467-024-49407-6)
Supplement: Supplementary file 7 — Supplementary Data 4 [file 41467_2024_49407_MOESM7_ESM.xlsx]

## Sheet: AllantoisPig_Monkey_DEGs
	MONKEY_p_val	MONKEY_avg_log2FC	MONKEY_pct.1	MONKEY_pct.2	MONKEY_p_val_adj	PIG_p_val	PIG_avg_log2FC	PIG_pct.1	PIG_pct.2	PIG_p_val_adj	max_pval	minimump_p_val
TUBB	4.92119e-105	0.426888	1	0.999	4.90545e-101	4.5205e-52	0.252731	1	0.999	4.50603e-48	4.5205e-52	9.84239e-105
MIF	3.26526e-104	0.434553	1	0.999	3.25482e-100	8.67987e-66	0.356897	1	0.999	8.65209e-62	8.67987e-66	6.53053e-104
STMN1	2.73256e-103	0.468763	0.995	0.985	2.72381e-99	6.0339e-11	0.630812	0.578	0.49	6.01459e-07	6.0339e-11	5.46511e-103
TUBA1B	4.45179e-103	0.449461	1	0.993	4.43755e-99	1.24571e-50	0.276045	1	1	1.24173e-46	1.24571e-50	8.90359e-103
RPL27	3.08598e-100	0.405117	1	1	3.0761e-96	9.61712e-91	0.404337	1	1	9.58634e-87	9.61712e-91	6.17195e-100
RPS5	6.04575e-100	0.404114	1	1	6.0264e-96	1.14736e-76	0.332689	1	1	1.14369e-72	1.14736e-76	1.20915e-99
RPS9	6.91359e-99	0.394517	1	1	6.89146e-95	2.58218e-78	0.315319	1	1	2.57392e-74	2.58218e-78	1.38272e-98
RPS18	9.23519e-99	0.388948	1	1	9.20564e-95	1.9247e-80	0.309631	1	1	1.91854e-76	1.9247e-80	1.84704e-98
SRSF3	2.12139e-98	0.478073	1	0.985	2.1146e-94	3.42639e-69	0.3978	1	0.994	3.41543e-65	3.42639e-69	4.24277e-98
RPL30	2.27308e-98	0.397052	1	1	2.2658e-94	1.0629e-89	0.353343	1	1	1.0595e-85	1.0629e-89	4.54616e-98
RPS8	2.50911e-98	0.383815	1	1	2.50108e-94	1.14555e-89	0.317116	1	1	1.14188e-85	1.14555e-89	5.01821e-98
SLC25A3	1.77301e-97	0.4293	1	0.998	1.76734e-93	4.26689e-73	0.400351	1	0.999	4.25324e-69	4.26689e-73	3.54602e-97
PRDX1	5.43285e-97	0.480994	0.995	0.988	5.41546e-93	5.88945e-24	0.280613	0.991	0.99	5.8706e-20	5.88945e-24	1.08657e-96
RANBP1	1.73403e-94	0.482962	0.989	0.972	1.72848e-90	8.55399e-96	0.479549	1	0.991	8.52662e-92	1.73403e-94	1.7108e-95
DUT	2.25649e-95	0.609403	0.989	0.921	2.24927e-91	5.1557e-76	0.495571	1	0.987	5.1392e-72	5.1557e-76	4.51298e-95
PSMA7	1.19268e-94	0.485772	1	0.976	1.18887e-90	4.15415e-38	0.27423	1	0.995	4.14085e-34	4.15415e-38	2.38537e-94
PSMB6	1.1479e-92	0.519345	0.995	0.968	1.14423e-88	3.72584e-39	0.312119	0.996	0.993	3.71392e-35	3.72584e-39	2.29581e-92
EIF4A1	1.93364e-92	0.441369	1	0.994	1.92745e-88	3.91088e-72	0.36923	1	1	3.89836e-68	3.91088e-72	3.86728e-92
NDUFS5	2.27948e-92	0.442677	1	0.99	2.27218e-88	4.06695e-29	0.344098	0.97	0.96	4.05393e-25	4.06695e-29	4.55895e-92
PRMT1	3.91148e-92	0.513128	0.995	0.975	3.89896e-88	2.1223e-53	0.450885	0.996	0.981	2.11551e-49	2.1223e-53	7.82296e-92
COX7C	1.18856e-91	0.413591	0.995	0.999	1.18476e-87	9.35843e-26	0.267066	1	0.994	9.32848e-22	9.35843e-26	2.37712e-91
SNRPN	2.02924e-90	0.76147	0.978	0.886	2.02275e-86	9.16957e-13	-0.441365	0.69	0.885	9.14023e-09	9.16957e-13	4.05849e-90
SRP14	2.114e-90	0.408521	1	0.997	2.10724e-86	1.4471e-14	0.302037	0.888	0.893	1.44247e-10	1.4471e-14	4.228e-90
MDH1	4.52814e-90	0.658443	0.984	0.928	4.51365e-86	1.25035e-22	0.413146	0.892	0.889	1.24635e-18	1.25035e-22	9.05628e-90
SERBP1	4.84156e-90	0.406028	1	0.993	4.82606e-86	6.10011e-84	0.315586	1	0.999	6.08059e-80	6.10011e-84	9.68311e-90
RPS21	5.65864e-90	0.368012	1	1	5.64054e-86	4.34675e-66	0.32514	1	1	4.33284e-62	4.34675e-66	1.13173e-89
EIF3K	8.37012e-89	0.405304	1	0.997	8.34334e-85	9.63841e-38	0.311737	1	0.993	9.60757e-34	9.63841e-38	1.67402e-88
CCT3	9.47487e-89	0.537228	0.978	0.954	9.44455e-85	7.84281e-55	0.35493	0.991	0.993	7.81771e-51	7.84281e-55	1.89497e-88
SNRPD1	5.66713e-88	0.538037	0.984	0.942	5.649e-84	5.45846e-57	0.398738	1	0.99	5.44099e-53	5.45846e-57	1.13343e-87
MRPL11	7.08859e-88	0.579729	0.984	0.938	7.06591e-84	6.11477e-17	0.336139	0.884	0.892	6.0952e-13	6.11477e-17	1.41772e-87
GPX4	5.17652e-87	0.446596	0.984	0.985	5.15996e-83	7.8097e-24	0.309475	0.983	0.98	7.78471e-20	7.8097e-24	1.0353e-86
SRP9	8.28206e-87	0.54825	0.973	0.948	8.25556e-83	0.000150787	0.380692	0.53	0.544	1	0.000150787	1.65641e-86
PSMB7	9.98867e-87	0.454168	0.989	0.985	9.95671e-83	1.60943e-31	0.412158	0.961	0.947	1.60428e-27	1.60943e-31	1.99773e-86
ACTB	1.03402e-86	0.356914	1	0.999	1.03071e-82	2.03707e-15	0.26206	0.978	0.961	2.03055e-11	2.03707e-15	2.06805e-86
UBB	2.14209e-83	0.386535	0.995	0.998	2.13524e-79	6.33628e-56	0.296561	1	0.999	6.316e-52	6.33628e-56	4.28418e-83
RPL38	4.39072e-81	0.377017	0.995	0.998	4.37667e-77	5.24899e-52	0.411359	0.996	0.995	5.2322e-48	5.24899e-52	8.78143e-81
PDCD5	1.51371e-59	0.446654	0.941	0.928	1.50886e-55	5.07299e-81	0.699438	0.987	0.926	5.05676e-77	1.51371e-59	1.0146e-80
APEX1	1.72946e-80	0.539778	0.968	0.942	1.72393e-76	1.97479e-08	0.434458	0.629	0.617	0.000196847	1.97479e-08	3.45893e-80
DDX39B	6.76213e-80	0.564027	0.962	0.929	6.74049e-76	3.25283e-24	0.371451	0.897	0.921	3.24242e-20	3.25283e-24	1.35243e-79
EDF1	3.79082e-79	0.437618	0.978	0.977	3.77869e-75	2.84776e-08	0.315189	0.763	0.787	0.000283865	2.84776e-08	7.58164e-79
GNAS	2.82033e-78	0.361752	0.995	0.998	2.8113e-74	0.00136983	0.434805	0.392	0.355	1	0.00136983	5.64065e-78
CLTA	1.52066e-77	0.417784	0.978	0.98	1.51579e-73	1.95169e-32	0.281326	0.991	0.992	1.94545e-28	1.95169e-32	3.04132e-77
SEC61G	1.29337e-76	0.422043	0.989	0.98	1.28923e-72	2.63309e-46	0.444848	0.983	0.979	2.62466e-42	2.63309e-46	2.58674e-76
NCL	4.50199e-76	0.385175	0.978	0.99	4.48758e-72	4.64687e-68	0.422691	1	0.99	4.632e-64	4.64687e-68	9.00398e-76
NDUFB10	9.02917e-75	0.464493	0.968	0.958	9.00028e-71	6.66734e-31	0.550566	0.892	0.83	6.64601e-27	6.66734e-31	1.80583e-74
GLRX3	3.13189e-74	0.546334	0.957	0.914	3.12187e-70	5.14343e-23	0.378408	0.909	0.924	5.12697e-19	5.14343e-23	6.26378e-74
CCT5	4.67189e-74	0.524735	0.962	0.924	4.65694e-70	3.24415e-51	0.398895	0.987	0.98	3.23377e-47	3.24415e-51	9.34377e-74
OAZ1	6.08549e-74	0.427095	0.978	0.98	6.06602e-70	2.40495e-67	0.386922	1	0.995	2.39725e-63	2.40495e-67	1.2171e-73
FLNA	2.3189e-24	-1.00048	0.243	0.789	2.31148e-20	6.58668e-74	-1.51967	0.263	0.865	6.5656e-70	2.3189e-24	1.31734e-73
SLIRP	8.64294e-73	0.423759	0.962	0.973	8.61528e-69	2.09901e-21	0.6009	0.759	0.714	2.09229e-17	2.09901e-21	1.72859e-72
ROMO1	1.02707e-72	0.41248	0.989	0.981	1.02378e-68	6.0692e-17	0.415777	0.862	0.839	6.04977e-13	6.0692e-17	2.05413e-72
VDAC2	1.49444e-72	0.444982	0.968	0.968	1.48966e-68	1.47825e-40	0.57985	0.948	0.884	1.47352e-36	1.47825e-40	2.98888e-72
HINT1	2.49305e-60	0.30033	0.995	0.995	2.48507e-56	4.69027e-72	0.430715	1	0.996	4.67526e-68	2.49305e-60	9.38053e-72
GADD45GIP1	1.27761e-71	0.572206	0.935	0.901	1.27352e-67	4.80262e-10	0.306991	0.815	0.836	4.78725e-06	4.80262e-10	2.55522e-71
ATP6V1G1	1.02907e-70	0.453987	0.968	0.959	1.02578e-66	2.41328e-19	0.329847	0.905	0.909	2.40555e-15	2.41328e-19	2.05814e-70
TXNL4A	1.20822e-70	0.605432	0.93	0.881	1.20435e-66	2.30407e-07	0.302006	0.741	0.778	0.00229669	2.30407e-07	2.41644e-70
ITGB1	1.09637e-15	-0.780827	0.308	0.812	1.09286e-11	6.57206e-68	-1.23574	0.392	0.91	6.55103e-64	1.09637e-15	1.31441e-67
MAMDC4	2.62274e-67	0.369793	0.989	0.99	2.61435e-63	9.94366e-24	0.31353	0.974	0.962	9.91184e-20	9.94366e-24	5.24548e-67
PSMB5	6.38101e-67	0.431417	0.962	0.955	6.36059e-63	1.42164e-05	0.323948	0.651	0.673	0.141709	1.42164e-05	1.2762e-66
PAFAH1B3	9.93103e-67	0.577291	0.93	0.89	9.89925e-63	6.17854e-07	0.284654	0.737	0.742	0.00615877	6.17854e-07	1.98621e-66
NDUFB4	1.21934e-66	0.410227	0.957	0.967	1.21544e-62	6.96907e-30	0.461548	0.948	0.931	6.94677e-26	6.96907e-30	2.43868e-66
PSMB2	1.98227e-66	0.649468	0.919	0.835	1.97593e-62	8.93014e-28	0.339295	0.978	0.964	8.90156e-24	8.93014e-28	3.96454e-66
POLR2G	2.47909e-66	0.639049	0.914	0.838	2.47116e-62	3.97729e-13	0.408156	0.763	0.788	3.96457e-09	3.97729e-13	4.95818e-66
NDUFB2	9.30388e-66	0.404821	0.978	0.978	9.27411e-62	4.00174e-20	0.347824	0.948	0.944	3.98893e-16	4.00174e-20	1.86078e-65
POU5F1	3.04107e-65	1.57088	0.719	0.329	3.03134e-61	5.41351e-18	-0.754547	0.371	0.659	5.39619e-14	5.41351e-18	6.08214e-65
EIF2S2	2.63429e-29	0.321875	0.8	0.881	2.62586e-25	1.71867e-64	0.761318	0.94	0.852	1.71317e-60	2.63429e-29	3.43733e-64
NPM3	2.24431e-64	0.548229	0.908	0.898	2.23713e-60	2.58331e-18	0.392375	0.909	0.897	2.57504e-14	2.58331e-18	4.48862e-64
IGFBP2	6.63153e-64	0.514664	0.968	0.91	6.61031e-60	4.49777e-21	-0.534631	0.741	0.882	4.48338e-17	4.49777e-21	1.32631e-63
NUDC	2.28404e-63	0.511668	0.935	0.908	2.27674e-59	1.90867e-39	0.38283	0.983	0.977	1.90256e-35	1.90867e-39	4.56809e-63
RHOA	3.18879e-63	0.406791	0.941	0.958	3.17859e-59	7.56307e-20	0.382242	0.875	0.866	7.53887e-16	7.56307e-20	6.37759e-63
CANX	9.49249e-05	-0.472502	0.438	0.859	0.946211	5.56525e-63	-0.989026	0.565	0.945	5.54744e-59	9.49249e-05	1.11305e-62
CCT4	6.11547e-63	0.546507	0.93	0.888	6.0959e-59	2.4679e-58	0.456051	0.978	0.975	2.46001e-54	2.4679e-58	1.22309e-62
LSM7	1.08143e-62	0.42292	0.946	0.946	1.07797e-58	9.8582e-17	0.255328	0.974	0.972	9.82665e-13	9.8582e-17	2.16285e-62
RAC1	2.08518e-62	0.411498	0.941	0.953	2.0785e-58	6.55736e-26	0.297394	0.966	0.968	6.53638e-22	6.55736e-26	4.17035e-62
PSIP1	8.09391e-62	0.621858	0.897	0.854	8.06801e-58	1.90469e-12	0.261471	0.918	0.905	1.89859e-08	1.90469e-12	1.61878e-61
CDK4	1.0637e-61	0.476604	0.93	0.921	1.06029e-57	6.77497e-37	0.548241	0.901	0.853	6.75329e-33	6.77497e-37	2.12739e-61
PSMA4	2.72617e-61	0.4515	0.935	0.927	2.71745e-57	4.25529e-22	0.338273	0.944	0.922	4.24167e-18	4.25529e-22	5.45235e-61
PHF5A	2.09241e-59	0.577418	0.897	0.856	2.08571e-55	4.36023e-33	0.43233	0.948	0.928	4.34628e-29	4.36023e-33	4.18481e-59
RRBP1	2.7575e-27	-1.15829	0.157	0.677	2.74867e-23	3.69361e-59	-1.47267	0.207	0.791	3.68179e-55	2.7575e-27	7.38722e-59
SPTBN1	8.86816e-21	-0.961825	0.189	0.67	8.83978e-17	9.35798e-59	-1.60927	0.112	0.709	9.32804e-55	8.86816e-21	1.8716e-58
LAPTM4B	6.01795e-58	0.486514	0.93	0.902	5.99869e-54	3.67997e-17	-0.55965	0.522	0.837	3.66819e-13	3.67997e-17	1.20359e-57
NAP1L1	1.20335e-57	0.316294	0.973	0.989	1.1995e-53	3.7248e-56	0.337767	1	0.997	3.71288e-52	3.7248e-56	2.4067e-57
SMS	2.92113e-57	0.513405	0.919	0.892	2.91178e-53	8.05978e-31	0.522429	0.888	0.831	8.03399e-27	8.05978e-31	5.84226e-57
PSMA5	9.51909e-57	0.573392	0.886	0.854	9.48863e-53	4.98205e-19	0.475235	0.836	0.799	4.96611e-15	4.98205e-19	1.90382e-56
MRPS26	1.12698e-56	0.534619	0.903	0.866	1.12338e-52	4.3878e-23	0.296074	0.961	0.966	4.37376e-19	4.3878e-23	2.25396e-56
DPY30	5.68143e-56	0.585964	0.876	0.848	5.66325e-52	1.04645e-10	0.345348	0.78	0.777	1.0431e-06	1.04645e-10	1.13629e-55
EIF3E	1.47254e-55	0.383282	0.946	0.966	1.46783e-51	4.39397e-34	0.599266	0.858	0.772	4.37991e-30	4.39397e-34	2.94508e-55
SSBP1	1.56166e-55	0.527741	0.897	0.881	1.55666e-51	6.79922e-13	0.491631	0.703	0.655	6.77746e-09	6.79922e-13	3.12331e-55
CCT8	1.73685e-55	0.427785	0.908	0.934	1.73129e-51	3.92382e-36	0.421951	0.961	0.934	3.91126e-32	3.92382e-36	3.4737e-55
CCT7	2.54949e-54	0.485234	0.903	0.901	2.54133e-50	2.64068e-38	0.406108	0.978	0.97	2.63223e-34	2.64068e-38	5.09898e-54
FBL	1.16635e-23	0.43349	0.735	0.783	1.16262e-19	6.61487e-53	0.420313	0.996	0.978	6.59371e-49	1.16635e-23	1.32297e-52
PGRMC1	2.52688e-52	0.508282	0.892	0.879	2.51879e-48	8.43376e-27	-0.664439	0.526	0.866	8.40677e-23	8.43376e-27	5.05376e-52
NAA38	2.60925e-52	0.580904	0.865	0.823	2.6009e-48	5.14703e-08	0.257302	0.832	0.852	0.000513056	5.14703e-08	5.21851e-52
POLR2D	3.05222e-52	0.557958	0.876	0.844	3.04245e-48	3.50307e-17	0.3786	0.866	0.838	3.49186e-13	3.50307e-17	6.10444e-52
HNRNPD	4.16617e-52	0.364456	0.935	0.948	4.15284e-48	1.69687e-29	0.294377	0.974	0.973	1.69144e-25	1.69687e-29	8.33234e-52
UBE2D2	5.55475e-52	0.595971	0.865	0.837	5.53697e-48	7.94335e-19	0.486111	0.797	0.748	7.91793e-15	7.94335e-19	1.11095e-51
EIF3F	1.07973e-51	0.342193	0.935	0.977	1.07628e-47	8.58849e-33	0.290941	0.987	0.993	8.56101e-29	8.58849e-33	2.15946e-51
RWDD1	4.70518e-10	0.251229	0.638	0.767	4.69012e-06	5.07482e-51	0.588986	0.97	0.897	5.05858e-47	4.70518e-10	1.01496e-50
SOD1	8.9268e-51	0.535078	0.876	0.856	8.89823e-47	5.67607e-22	0.292242	0.987	0.974	5.65791e-18	5.67607e-22	1.78536e-50
TRMT112	1.43908e-50	0.479673	0.87	0.892	1.43447e-46	8.48722e-31	0.347979	0.957	0.972	8.46006e-27	8.48722e-31	2.87815e-50
NOP10	1.75236e-50	0.399261	0.914	0.93	1.74675e-46	2.24646e-26	0.411912	0.905	0.906	2.23927e-22	2.24646e-26	3.50472e-50
STOML2	3.28642e-50	0.407772	0.903	0.932	3.2759e-46	2.0436e-12	0.306666	0.832	0.834	2.03706e-08	2.0436e-12	6.57284e-50
GPX1	6.75877e-50	0.424132	0.914	0.917	6.73715e-46	3.69664e-08	0.328031	0.789	0.813	0.000368482	3.69664e-08	1.35175e-49
CDC20	1.49748e-49	0.914403	0.805	0.613	1.49269e-45	2.59549e-13	0.418222	0.802	0.771	2.58719e-09	2.59549e-13	2.99496e-49
EIF3M	2.00889e-49	0.50177	0.865	0.874	2.00246e-45	5.54924e-39	0.452308	0.957	0.935	5.53148e-35	5.54924e-39	4.01777e-49
NDUFA12	6.14585e-49	0.502938	0.865	0.87	6.12618e-45	7.49321e-21	0.288967	0.961	0.968	7.46924e-17	7.49321e-21	1.22917e-48
CALR	6.82262e-49	0.289985	0.957	0.984	6.80079e-45	1.5051e-39	-0.611124	0.78	0.988	1.50028e-35	1.5051e-39	1.36452e-48
VDAC3	1.82636e-48	0.419361	0.919	0.931	1.82051e-44	2.40392e-08	0.279943	0.759	0.774	0.000239623	2.40392e-08	3.65272e-48
PFDN2	2.70613e-18	0.30268	0.724	0.832	2.69747e-14	1.91063e-48	0.522725	0.974	0.934	1.90451e-44	2.70613e-18	3.82126e-48
CRK	8.28426e-05	-0.258937	0.216	0.456	0.825775	3.1462e-48	0.35865	0.996	0.995	3.13613e-44	8.28426e-05	6.2924e-48
POLR2F	1.56792e-25	0.34068	0.789	0.864	1.5629e-21	3.39669e-48	0.428679	0.996	0.976	3.38582e-44	1.56792e-25	6.79338e-48
THOC7	6.24485e-08	0.257816	0.605	0.733	0.000622487	1.46096e-47	0.748924	0.905	0.757	1.45628e-43	6.24485e-08	2.92192e-47
SEC61B	2.67422e-29	0.259626	0.843	0.925	2.66566e-25	2.74337e-47	0.343808	0.991	0.995	2.73459e-43	2.67422e-29	5.48673e-47
APP	0.000114519	-0.364898	0.357	0.705	1	9.80538e-47	-1.27717	0.211	0.738	9.774e-43	0.000114519	1.96108e-46
MAGOHB	1.43275e-25	0.596181	0.703	0.675	1.42817e-21	1.03721e-46	0.617583	0.948	0.873	1.03389e-42	1.43275e-25	2.07442e-46
GTF3C6	1.66694e-46	0.465102	0.865	0.878	1.66161e-42	1.54246e-06	0.399879	0.616	0.607	0.0153752	1.54246e-06	3.33388e-46
POMP	1.97195e-46	0.380269	0.924	0.937	1.96564e-42	1.02145e-32	0.412067	0.966	0.941	1.01819e-28	1.02145e-32	3.94391e-46
DSTN	2.22709e-46	0.331387	0.93	0.961	2.21996e-42	5.38161e-29	0.366425	0.961	0.95	5.36439e-25	5.38161e-29	4.45417e-46
MAGOH	2.24778e-46	0.675834	0.822	0.753	2.24059e-42	2.87629e-22	0.496399	0.862	0.812	2.86709e-18	2.87629e-22	4.49557e-46
SKP1	2.55914e-46	0.353462	0.881	0.951	2.55095e-42	5.34794e-39	0.476933	0.966	0.919	5.33083e-35	5.34794e-39	5.11829e-46
HDGF	3.33238e-28	0.334281	0.795	0.86	3.32171e-24	6.48361e-46	0.346561	0.983	0.981	6.46287e-42	3.33238e-28	1.29672e-45
EIF1B	1.59962e-45	0.464936	0.876	0.874	1.5945e-41	3.70953e-33	0.44424	0.918	0.922	3.69766e-29	3.70953e-33	3.19923e-45
ARPC2	2.04777e-45	0.389461	0.892	0.916	2.04121e-41	1.35978e-39	0.568121	0.97	0.91	1.35543e-35	1.35978e-39	4.09553e-45
CBX1	2.2716e-45	0.406164	0.876	0.891	2.26433e-41	2.09063e-10	0.434496	0.677	0.658	2.08394e-06	2.09063e-10	4.54321e-45
SLC38A2	1.45587e-10	-0.580415	0.249	0.629	1.45121e-06	2.49224e-45	-1.10697	0.328	0.821	2.48426e-41	1.45587e-10	4.98448e-45
AKAP9	1.74055e-37	-1.51991	0.065	0.63	1.73498e-33	2.77166e-45	-1.21621	0.194	0.735	2.76279e-41	1.74055e-37	5.54332e-45
PSMD8	6.39142e-45	0.432947	0.865	0.904	6.37097e-41	1.1796e-23	0.293877	0.987	0.978	1.17582e-19	1.1796e-23	1.27828e-44
CLNS1A	7.11832e-45	0.53195	0.843	0.841	7.09554e-41	0.000126591	0.301549	0.612	0.647	1	0.000126591	1.42366e-44
NDUFB7	7.77108e-45	0.362129	0.876	0.943	7.74621e-41	5.02316e-27	0.388664	0.974	0.955	5.00709e-23	5.02316e-27	1.55422e-44
SLC25A39	2.32488e-44	0.72896	0.827	0.723	2.31744e-40	0.0105861	0.309146	0.496	0.551	1	0.0105861	4.64977e-44
STRAP	1.12845e-33	0.462085	0.811	0.83	1.12484e-29	3.73607e-44	0.696102	0.914	0.785	3.72411e-40	1.12845e-33	7.47213e-44
RNASEH2C	1.03886e-43	0.480846	0.854	0.852	1.03554e-39	1.15704e-13	0.270362	0.935	0.935	1.15334e-09	1.15704e-13	2.07772e-43
LSM6	1.67053e-43	0.463298	0.865	0.86	1.66518e-39	2.36199e-18	0.485498	0.815	0.769	2.35444e-14	2.36199e-18	3.34105e-43
ARL3	5.65254e-43	0.453834	0.859	0.872	5.63445e-39	2.31191e-06	0.26321	0.776	0.798	0.0230452	2.31191e-06	1.13051e-42
HNRNPM	8.90325e-43	0.277713	0.908	0.959	8.87476e-39	6.47181e-37	0.253839	0.996	0.995	6.4511e-33	6.47181e-37	1.78065e-42
ENY2	1.00337e-42	0.339928	0.876	0.933	1.00016e-38	2.09246e-42	0.496725	0.957	0.918	2.08576e-38	2.09246e-42	2.00674e-42
SRSF5	6.64781e-42	0.352249	0.892	0.939	6.62654e-38	1.80306e-24	0.452966	0.858	0.832	1.79729e-20	1.80306e-24	1.32956e-41
NDUFA1	8.90848e-42	0.294936	0.897	0.961	8.87997e-38	4.44151e-07	0.362343	0.698	0.676	0.00442729	4.44151e-07	1.7817e-41
SPINT2	8.58759e-29	0.368968	0.827	0.852	8.56011e-25	2.06465e-41	-1.5434	0.181	0.632	2.05804e-37	8.58759e-29	4.12929e-41
MGST1	2.14615e-41	0.416982	0.881	0.882	2.13928e-37	5.3307e-08	-0.439229	0.043	0.188	0.000531364	5.3307e-08	4.29229e-41
APOE	1.3005e-32	0.356782	0.935	0.905	1.29634e-28	1.00123e-40	-0.878945	0.685	0.954	9.98024e-37	1.3005e-32	2.00246e-40
SNF8	1.16922e-40	0.382792	0.87	0.916	1.16548e-36	1.25541e-23	0.39488	0.953	0.916	1.2514e-19	1.25541e-23	2.33844e-40
EIF6	5.46199e-40	0.495323	0.838	0.83	5.44451e-36	2.91914e-13	0.251037	0.914	0.947	2.9098e-09	2.91914e-13	1.0924e-39
LIN28A	8.19519e-40	0.499473	0.843	0.789	8.16897e-36	9.27585e-05	0.313325	0.634	0.631	0.924616	9.27585e-05	1.63904e-39
HNRNPH3	1.11371e-39	0.40955	0.854	0.873	1.11014e-35	3.59946e-30	0.33517	0.961	0.958	3.58794e-26	3.59946e-30	2.22742e-39
GANAB	3.4778e-05	-0.355723	0.324	0.656	0.346667	1.21333e-39	-1.13189	0.19	0.696	1.20945e-35	3.4778e-05	2.42666e-39
PPA1	2.25246e-39	0.446552	0.854	0.856	2.24526e-35	1.17237e-30	0.539434	0.918	0.863	1.16862e-26	1.17237e-30	4.50493e-39
TXNL1	2.51133e-39	0.476883	0.832	0.838	2.5033e-35	5.24177e-26	0.490778	0.866	0.839	5.22499e-22	5.24177e-26	5.02267e-39
DCTPP1	1.62852e-34	0.593387	0.778	0.739	1.62331e-30	4.3007e-39	0.488391	0.957	0.922	4.28693e-35	1.62852e-34	8.60139e-39
ARPC3	1.41212e-38	0.390058	0.881	0.897	1.40761e-34	1.54076e-19	0.381465	0.918	0.897	1.53583e-15	1.54076e-19	2.82425e-38
RUVBL1	3.09894e-38	0.60055	0.789	0.757	3.08902e-34	1.91953e-14	0.34755	0.828	0.835	1.91338e-10	1.91953e-14	6.19787e-38
CACYBP	3.45979e-38	0.457659	0.832	0.854	3.44871e-34	7.23051e-35	0.441121	0.961	0.938	7.20737e-31	7.23051e-35	6.91957e-38
MRPL35	6.17593e-38	0.527883	0.805	0.8	6.15617e-34	2.6518e-15	0.590596	0.672	0.612	2.64331e-11	2.6518e-15	1.23519e-37
ATP2B1	9.41689e-17	-0.814457	0.227	0.693	9.38675e-13	7.29358e-38	-1.00992	0.272	0.771	7.27024e-34	9.41689e-17	1.45872e-37
MDH2	7.62326e-38	0.535246	0.811	0.79	7.59887e-34	8.66212e-17	0.388957	0.871	0.862	8.63441e-13	8.66212e-17	1.52465e-37
HMGCR	1.79339e-08	-0.493781	0.205	0.516	0.000178765	7.77316e-38	-1.03061	0.345	0.786	7.74828e-34	1.79339e-08	1.55463e-37
PHGDH	2.74157e-37	0.568335	0.811	0.749	2.73279e-33	0.000299839	-0.260085	0.276	0.44	1	0.000299839	5.48314e-37
CENPW	2.89641e-37	0.555986	0.795	0.764	2.88714e-33	0.126643	0.361317	0.177	0.157	1	0.126643	5.79281e-37
KTN1	5.37003e-13	-0.735674	0.351	0.852	5.35285e-09	3.17213e-37	-0.740272	0.595	0.934	3.16198e-33	5.37003e-13	6.34426e-37
AP2S1	4.11227e-37	0.332776	0.87	0.921	4.09911e-33	9.04047e-21	0.352464	0.953	0.925	9.01155e-17	9.04047e-21	8.22455e-37
DAZAP1	4.92669e-37	0.557146	0.795	0.773	4.91093e-33	1.1191e-25	0.303138	0.97	0.968	1.11552e-21	1.1191e-25	9.85338e-37
PSMC5	6.88236e-37	0.444486	0.822	0.858	6.86034e-33	2.83159e-12	0.276352	0.884	0.891	2.82253e-08	2.83159e-12	1.37647e-36
POLR2E	2.6636e-25	0.40384	0.751	0.807	2.65507e-21	3.06332e-36	0.430523	0.961	0.951	3.05352e-32	2.6636e-25	6.12665e-36
SNRPA1	4.00668e-36	0.425547	0.805	0.839	3.99386e-32	2.1944e-25	0.452004	0.914	0.86	2.18738e-21	2.1944e-25	8.01337e-36
CACHD1	0.000572586	-0.256347	0.07	0.178	1	5.804e-36	-1.40774	0.06	0.511	5.78543e-32	0.000572586	1.1608e-35
WLS	4.8004e-05	-0.322025	0.238	0.481	0.478504	6.11381e-36	-1.14066	0.194	0.662	6.09424e-32	4.8004e-05	1.22276e-35
POLR2I	7.37816e-36	0.391194	0.838	0.877	7.35455e-32	1.20026e-17	0.437951	0.823	0.801	1.19642e-13	1.20026e-17	1.47563e-35
MRPL40	8.09174e-36	0.378136	0.838	0.882	8.06585e-32	6.31188e-16	0.34607	0.901	0.893	6.29168e-12	6.31188e-16	1.61835e-35
FUS	8.40954e-36	0.343749	0.854	0.908	8.38263e-32	4.3827e-26	0.309046	0.978	0.967	4.36868e-22	4.3827e-26	1.68191e-35
GOLGB1	7.82181e-23	-1.10752	0.097	0.533	7.79678e-19	8.5016e-36	-1.11864	0.19	0.663	8.47439e-32	7.82181e-23	1.70032e-35
CCNB1	2.1422e-35	1.02876	0.665	0.442	2.13535e-31	1.99818e-07	0.406212	0.664	0.639	0.00199179	1.99818e-07	4.28441e-35
DAG1	4.14177e-12	-0.71764	0.097	0.385	4.12852e-08	2.19242e-35	-1.18139	0.116	0.584	2.18541e-31	4.14177e-12	4.38485e-35
PSAP	0.00552244	-0.271102	0.389	0.708	1	2.40077e-35	-1.19111	0.095	0.552	2.39309e-31	0.00552244	4.80155e-35
FBLN1	1.87275e-12	-0.675491	0.308	0.715	1.86676e-08	3.63286e-35	-0.946663	0.371	0.817	3.62124e-31	1.87275e-12	7.26572e-35
HNRNPR	8.90067e-35	0.288243	0.865	0.933	8.87219e-31	6.97544e-29	0.365768	0.94	0.924	6.95312e-25	6.97544e-29	1.78013e-34
THYN1	1.11358e-34	0.642518	0.762	0.718	1.11002e-30	1.01542e-07	0.281786	0.81	0.839	0.00101217	1.01542e-07	2.22716e-34
SEC11A	1.97232e-34	0.372667	0.811	0.876	1.96601e-30	3.63701e-24	-0.55194	0.638	0.93	3.62537e-20	3.63701e-24	3.94464e-34
CSRP2	2.66805e-34	0.469264	0.832	0.817	2.65951e-30	3.02408e-25	0.572302	0.862	0.788	3.0144e-21	3.02408e-25	5.3361e-34
SYNE2	2.34515e-24	-1.17434	0.119	0.581	2.33765e-20	3.92602e-34	-1.12724	0.207	0.649	3.91346e-30	2.34515e-24	7.85204e-34
RTN3	0.000266142	0.312946	0.492	0.591	1	4.05531e-34	-1.02745	0.254	0.7	4.04233e-30	0.000266142	8.11061e-34
PCBP1	7.0814e-34	0.330404	0.832	0.905	7.05874e-30	1.51509e-19	0.30782	0.94	0.933	1.51024e-15	1.51509e-19	1.41628e-33
F11R	0.0518964	0.293964	0.373	0.425	1	7.17063e-34	-1.34968	0.039	0.468	7.14768e-30	0.0518964	1.43413e-33
CHCHD3	1.13698e-33	0.636832	0.768	0.708	1.13334e-29	2.02075e-06	-0.280843	0.19	0.377	0.0201429	2.02075e-06	2.27396e-33
SPTAN1	1.87453e-23	-1.18668	0.065	0.484	1.86853e-19	1.34807e-33	-1.09196	0.138	0.587	1.34376e-29	1.87453e-23	2.69615e-33
PFDN6	1.7241e-33	0.583185	0.768	0.739	1.71858e-29	1.72792e-30	0.502228	0.914	0.857	1.72239e-26	1.72792e-30	3.44819e-33
PSMD13	1.85714e-33	0.481688	0.8	0.802	1.85119e-29	2.36888e-21	0.384766	0.897	0.915	2.3613e-17	2.36888e-21	3.71427e-33
ACSL3	9.40438e-08	-0.452764	0.238	0.554	0.000937428	1.90737e-33	-1.05365	0.181	0.642	1.90127e-29	9.40438e-08	3.81475e-33
VCAN	5.82137e-22	-1.15511	0.124	0.547	5.80274e-18	2.53435e-33	-1.03716	0.302	0.745	2.52624e-29	5.82137e-22	5.06871e-33
HYOU1	8.14126e-12	-0.788869	0.038	0.277	8.11521e-08	2.57962e-33	-1.03703	0.19	0.653	2.57137e-29	8.14126e-12	5.15925e-33
SPC25	4.84499e-33	0.925604	0.676	0.496	4.82949e-29	5.19722e-07	0.610363	0.448	0.377	0.00518058	5.19722e-07	9.68998e-33
PRTG	3.35595e-30	-1.17541	0.227	0.788	3.34521e-26	6.62409e-33	-1.04086	0.328	0.724	6.6029e-29	3.35595e-30	1.32482e-32
MRPL52	9.57972e-33	0.458637	0.789	0.82	9.54907e-29	6.16257e-21	0.433217	0.866	0.834	6.14285e-17	6.16257e-21	1.91594e-32
EBNA1BP2	1.70025e-07	0.431843	0.535	0.567	0.00169481	1.06801e-32	0.727795	0.823	0.717	1.06459e-28	1.70025e-07	2.13602e-32
TOMM40	3.38934e-31	0.498252	0.778	0.771	3.3785e-27	2.74053e-32	0.576892	0.892	0.818	2.73176e-28	3.38934e-31	5.48106e-32
TOP2A	6.94861e-32	0.681593	0.735	0.615	6.92637e-28	6.50454e-23	0.603665	0.853	0.769	6.48373e-19	6.50454e-23	1.38972e-31
ARPC5L	1.08104e-09	0.340644	0.6	0.691	1.07758e-05	9.1878e-32	0.46613	0.94	0.898	9.1584e-28	1.08104e-09	1.83756e-31
FKBP4	2.39024e-31	0.53751	0.773	0.726	2.38259e-27	1.32423e-31	0.404055	0.957	0.946	1.31999e-27	2.39024e-31	2.64846e-31
VAPA	1.29098e-25	0.391658	0.778	0.814	1.28685e-21	4.37214e-31	0.441865	0.927	0.899	4.35815e-27	1.29098e-25	8.74429e-31
CNN3	4.62751e-31	0.34417	0.838	0.895	4.6127e-27	3.29163e-12	0.294099	0.888	0.903	3.28109e-08	3.29163e-12	9.25502e-31
FN1	7.54929e-31	-1.37395	0.146	0.649	7.52513e-27	3.01344e-18	-0.80023	0.5	0.769	3.0038e-14	3.01344e-18	1.50986e-30
TXNDC17	1.74429e-30	0.430997	0.805	0.811	1.73871e-26	3.1046e-27	0.364234	0.966	0.944	3.09467e-23	3.1046e-27	3.48858e-30
FST	1.2786e-07	0.544662	0.476	0.418	0.0012745	1.81946e-30	-1.42963	0.091	0.489	1.81364e-26	1.2786e-07	3.63892e-30
ATXN10	2.02957e-30	0.411741	0.789	0.834	2.02307e-26	5.94604e-12	0.353992	0.789	0.796	5.92701e-08	5.94604e-12	4.05913e-30
ZNF292	2.65101e-30	-1.26571	0.114	0.644	2.64252e-26	1.19295e-09	-0.415409	0.31	0.584	1.18913e-05	1.19295e-09	5.30201e-30
EPCAM	4.50848e-19	0.656553	0.665	0.514	4.49405e-15	4.40601e-30	-1.28705	0.168	0.552	4.39191e-26	4.50848e-19	8.81202e-30
CHCHD1	4.58432e-30	0.453559	0.762	0.814	4.56965e-26	1.93229e-11	0.320943	0.819	0.834	1.92611e-07	1.93229e-11	9.16863e-30
IQGAP1	1.0216e-20	-1.05764	0.086	0.488	1.01833e-16	4.93401e-30	-1.10464	0.069	0.48	4.91822e-26	1.0216e-20	9.86802e-30
FIBP	1.62477e-29	0.568983	0.751	0.727	1.61957e-25	1.72469e-07	0.273193	0.806	0.831	0.00171918	1.72469e-07	3.24954e-29
DSP	2.25172e-29	-1.29295	0.13	0.644	2.24451e-25	1.93943e-16	-0.556207	0.547	0.83	1.93323e-12	1.93943e-16	4.50344e-29
PSMC4	2.36686e-29	0.574871	0.735	0.724	2.35929e-25	1.70218e-11	0.349119	0.793	0.789	1.69673e-07	1.70218e-11	4.73372e-29
OLA1	2.64307e-29	0.48735	0.768	0.781	2.63461e-25	5.61975e-13	0.444742	0.737	0.732	5.60177e-09	5.61975e-13	5.28614e-29
ITM2B	4.52724e-29	0.27192	0.832	0.926	4.51276e-25	1.83736e-28	-1.02316	0.233	0.659	1.83148e-24	1.83736e-28	9.05449e-29
NT5C	4.76873e-29	0.364621	0.8	0.857	4.75347e-25	8.74212e-15	0.397075	0.828	0.763	8.71415e-11	8.74212e-15	9.53746e-29
LMAN1	7.86392e-05	-0.412091	0.4	0.793	0.783875	6.48471e-29	-0.883444	0.297	0.729	6.46396e-25	7.86392e-05	1.29694e-28
EIF3G	8.25145e-13	0.388519	0.638	0.709	8.22505e-09	6.78768e-29	0.349097	0.978	0.974	6.76596e-25	8.25145e-13	1.35754e-28
LAMB1	2.4901e-23	-1.27402	0.07	0.486	2.48213e-19	8.36575e-29	-1.02443	0.207	0.619	8.33898e-25	2.4901e-23	1.67315e-28
LBR	6.1958e-06	-0.435411	0.33	0.685	0.0617597	9.26881e-29	-1.00139	0.155	0.578	9.23915e-25	6.1958e-06	1.85376e-28
MAGT1	3.61708e-13	-0.751864	0.086	0.388	3.60551e-09	1.01475e-28	-0.92642	0.185	0.614	1.0115e-24	3.61708e-13	2.0295e-28
STIP1	1.04488e-28	0.568543	0.741	0.725	1.04153e-24	7.52121e-07	0.587856	0.448	0.378	0.00749714	7.52121e-07	2.08975e-28
PSMD11	1.16021e-28	0.505795	0.762	0.762	1.1565e-24	1.56083e-09	0.353256	0.724	0.696	1.55583e-05	1.56083e-09	2.32042e-28
ABCA1	2.47111e-17	-1.17855	0.032	0.345	2.4632e-13	5.68021e-28	-1.17986	0.073	0.457	5.66203e-24	2.47111e-17	1.13604e-27
ELOVL6	1.67152e-05	-0.347642	0.265	0.551	0.166617	6.18227e-28	-0.796081	0.44	0.805	6.16248e-24	1.67152e-05	1.23645e-27
ADAM10	5.38741e-05	-0.356016	0.032	0.14	0.537017	9.55578e-28	-0.990626	0.078	0.476	9.5252e-24	5.38741e-05	1.91116e-27
CFDP1	1.41081e-27	0.347438	0.778	0.863	1.4063e-23	1.27376e-23	0.328392	0.935	0.937	1.26969e-19	1.27376e-23	2.82162e-27
ATP1A1	7.48476e-08	-0.489254	0.319	0.701	0.00074608	1.44725e-27	-0.937712	0.259	0.678	1.44261e-23	7.48476e-08	2.89449e-27
SFRP1	1.5172e-27	0.663572	0.746	0.64	1.51235e-23	2.91593e-25	-1.07833	0.302	0.644	2.9066e-21	2.91593e-25	3.0344e-27
FLNB	8.61406e-12	-0.851402	0.032	0.265	8.5865e-08	3.12726e-27	-1.035	0.082	0.475	3.11725e-23	8.61406e-12	6.25452e-27
ATP2B4	1.38258e-08	-0.58741	0.049	0.238	0.000137816	3.45459e-27	-0.959934	0.181	0.579	3.44354e-23	1.38258e-08	6.90918e-27
CCDC59	1.68529e-10	0.420175	0.589	0.647	1.6799e-06	3.93911e-27	0.534928	0.871	0.814	3.92651e-23	1.68529e-10	7.87823e-27
ATP2A2	7.67398e-14	-0.856427	0.059	0.345	7.64943e-10	3.95154e-27	-0.855035	0.272	0.69	3.9389e-23	7.67398e-14	7.90309e-27
SQLE	5.24501e-05	-0.352326	0.319	0.622	0.522822	6.30962e-27	-0.920843	0.211	0.613	6.28943e-23	5.24501e-05	1.26192e-26
TAF10	6.45738e-27	0.33081	0.795	0.863	6.43671e-23	2.91883e-15	0.287075	0.879	0.934	2.90949e-11	2.91883e-15	1.29148e-26
LAMC1	2.0173e-19	-1.11751	0.059	0.421	2.01084e-15	6.89348e-27	-0.905373	0.241	0.652	6.87142e-23	2.0173e-19	1.3787e-26
RBBP6	7.47607e-27	-1.20468	0.097	0.576	7.45215e-23	3.50929e-08	-0.356576	0.427	0.681	0.000349806	3.50929e-08	1.49521e-26
FSTL1	1.60107e-15	-0.785415	0.249	0.707	1.59595e-11	1.13101e-26	-0.809727	0.371	0.764	1.12739e-22	1.60107e-15	2.26202e-26
PPP4C	1.31272e-26	0.446478	0.751	0.789	1.30852e-22	2.00233e-14	0.671286	0.599	0.511	1.99593e-10	2.00233e-14	2.62543e-26
COL4A2	1.9973e-20	-1.14648	0.059	0.435	1.9909e-16	1.72743e-26	-1.03429	0.172	0.562	1.72191e-22	1.9973e-20	3.45487e-26
DCBLD2	2.55198e-06	-0.362231	0.141	0.352	0.0254381	3.43022e-26	-0.981024	0.073	0.448	3.41924e-22	2.55198e-06	6.86044e-26
REEP5	1.82451e-16	-0.88478	0.146	0.527	1.81867e-12	4.50795e-26	-0.882162	0.22	0.622	4.49352e-22	1.82451e-16	9.0159e-26
CD9	0.000244703	0.565516	0.351	0.31	1	4.99186e-26	-1.37047	0.065	0.423	4.97588e-22	0.000244703	9.98371e-26
SEC63	3.73686e-13	-0.673249	0.178	0.549	3.7249e-09	6.11186e-26	-0.818292	0.276	0.692	6.0923e-22	3.73686e-13	1.22237e-25
PPM1G	9.15949e-26	0.375242	0.773	0.815	9.13018e-22	1.60966e-09	0.301457	0.802	0.792	1.60451e-05	1.60966e-09	1.8319e-25
ELAVL1	1.25627e-25	0.398192	0.762	0.798	1.25225e-21	4.26938e-19	0.358765	0.849	0.846	4.25572e-15	4.26938e-19	2.51254e-25
NFE2L1	7.51628e-10	-0.582315	0.114	0.378	7.49223e-06	1.27652e-25	-0.894718	0.138	0.539	1.27244e-21	7.51628e-10	2.55305e-25
NUP210	7.78539e-05	-0.28979	0.065	0.191	0.776048	1.38729e-25	-0.950789	0.073	0.451	1.38285e-21	7.78539e-05	2.77458e-25
UTRN	1.49942e-18	-1.1152	0.043	0.385	1.49462e-14	1.93945e-25	-1.07104	0.095	0.462	1.93324e-21	1.49942e-18	3.8789e-25
HAND1	2.70488e-06	-0.568722	0.146	0.333	0.0269622	2.75572e-25	0.788128	0.819	0.523	2.7469e-21	2.70488e-06	5.51145e-25
UFC1	3.85525e-25	0.335074	0.773	0.858	3.84291e-21	0.00451657	0.447177	0.353	0.33	1	0.00451657	7.7105e-25
PPP1CC	3.22894e-22	0.380916	0.73	0.813	3.21861e-18	4.08399e-25	0.431956	0.901	0.865	4.07092e-21	3.22894e-22	8.16798e-25
ANKLE2	1.85136e-08	-0.474637	0.141	0.397	0.000184543	5.68314e-25	-0.905133	0.082	0.452	5.66495e-21	1.85136e-08	1.13663e-24
MRPS25	6.89996e-25	0.436266	0.751	0.779	6.87788e-21	8.97194e-13	0.379831	0.832	0.838	8.94323e-09	8.97194e-13	1.37999e-24
SEC61A1	4.75308e-13	-0.730492	0.162	0.51	4.73787e-09	7.54253e-25	-0.827806	0.254	0.656	7.51839e-21	4.75308e-13	1.50851e-24
TIMM8A	0.00182285	0.363866	0.443	0.508	1	8.34707e-25	0.683259	0.78	0.637	8.32036e-21	0.00182285	1.66941e-24
PTK7	1.77772e-12	-0.667506	0.151	0.493	1.77203e-08	9.60984e-25	-0.985325	0.125	0.502	9.57909e-21	1.77772e-12	1.92197e-24
EMG1	1.44511e-24	0.619878	0.697	0.665	1.44049e-20	1.54194e-13	0.432223	0.776	0.73	1.537e-09	1.54194e-13	2.89022e-24
CAPZB	1.99577e-24	0.395615	0.762	0.805	1.98938e-20	3.79825e-12	0.404789	0.737	0.734	3.7861e-08	3.79825e-12	3.99153e-24
STT3A	4.8241e-07	-0.413266	0.114	0.322	0.00480866	2.15836e-24	-0.961228	0.034	0.377	2.15146e-20	4.8241e-07	4.31673e-24
PSMD7	2.66673e-24	0.35204	0.757	0.821	2.6582e-20	6.62651e-12	0.288372	0.862	0.866	6.60531e-08	6.62651e-12	5.33347e-24
CWC15	3.36402e-24	0.286411	0.773	0.887	3.35326e-20	2.73547e-13	0.443445	0.733	0.73	2.72672e-09	2.73547e-13	6.72805e-24
CNIH4	6.24936e-24	0.504148	0.708	0.725	6.22937e-20	5.69399e-18	-0.641152	0.371	0.723	5.67577e-14	5.69399e-18	1.24987e-23
FAM162A	1.01458e-08	0.306742	0.605	0.707	0.000101133	1.0074e-23	0.535047	0.853	0.791	1.00418e-19	1.01458e-08	2.0148e-23
TMEM126A	1.79357e-22	0.497026	0.719	0.718	1.78784e-18	1.53925e-23	0.661997	0.733	0.624	1.53432e-19	1.79357e-22	3.0785e-23
CDC37	5.59664e-16	0.355825	0.692	0.775	5.57873e-12	1.86629e-23	0.443024	0.875	0.849	1.86032e-19	5.59664e-16	3.73259e-23
PLK1	2.04403e-23	0.851143	0.611	0.454	2.03749e-19	0.000818058	0.304212	0.608	0.62	1	0.000818058	4.08805e-23
CALU	1.75954e-11	-0.60238	0.211	0.583	1.75391e-07	2.07716e-23	-0.798594	0.28	0.665	2.07051e-19	1.75954e-11	4.15432e-23
HSD17B10	2.76292e-23	0.345449	0.762	0.838	2.75408e-19	2.90889e-07	0.258984	0.793	0.816	0.00289958	2.90889e-07	5.52584e-23
NQO2	2.78099e-23	1.0742	0.546	0.357	2.77209e-19	0.18951	0.274246	0.397	0.442	1	0.18951	5.56197e-23
LYAR	9.85616e-10	0.479282	0.557	0.586	9.82462e-06	4.41251e-23	0.496961	0.866	0.806	4.39839e-19	9.85616e-10	8.82502e-23
LENG8	7.1663e-17	-1.04337	0.038	0.35	7.14336e-13	4.51095e-23	-0.900653	0.099	0.45	4.49651e-19	7.1663e-17	9.0219e-23
DERL1	5.05951e-05	-0.275444	0.168	0.364	0.504332	4.62983e-23	-0.718967	0.362	0.764	4.61502e-19	5.05951e-05	9.25966e-23
SH3BGRL3	6.47269e-23	0.257366	0.816	0.902	6.45198e-19	2.5618e-17	0.281739	0.957	0.945	2.5536e-13	2.5618e-17	1.29454e-22
PIN4	6.68245e-23	0.440014	0.724	0.763	6.66106e-19	0.219528	0.266966	0.358	0.385	1	0.219528	1.33649e-22
LOXL2	4.41306e-10	-0.65861	0.059	0.287	4.39894e-06	8.14066e-23	-1.03203	0.095	0.436	8.11461e-19	4.41306e-10	1.62813e-22
NIPBL	1.20385e-22	-1.06005	0.108	0.547	1.19999e-18	1.53636e-11	-0.469278	0.405	0.704	1.53145e-07	1.53636e-11	2.40769e-22
TALDO1	1.05194e-21	0.322863	0.762	0.846	1.04858e-17	1.23677e-22	0.258789	0.991	0.993	1.23281e-18	1.05194e-21	2.47354e-22
TPRKB	1.40641e-22	0.471021	0.703	0.741	1.40191e-18	2.27681e-18	0.777432	0.591	0.445	2.26953e-14	2.27681e-18	2.81283e-22
BUB3	1.66503e-22	0.601543	0.686	0.659	1.65971e-18	1.7102e-17	0.43128	0.841	0.802	1.70473e-13	1.7102e-17	3.33007e-22
POLR2H	1.75161e-22	0.565565	0.686	0.686	1.74601e-18	0.00670745	0.261309	0.534	0.572	1	0.00670745	3.50323e-22
EGR1	2.32214e-22	-1.30716	0.07	0.471	2.31471e-18	6.79351e-11	-0.621419	0.142	0.368	6.77177e-07	6.79351e-11	4.64429e-22
MRPL15	3.99553e-15	0.394262	0.654	0.72	3.98274e-11	2.517e-22	0.58883	0.767	0.685	2.50895e-18	3.99553e-15	5.034e-22
PTPRK	1.80756e-09	-0.728435	0.022	0.205	1.80178e-05	2.79304e-22	-0.916256	0.022	0.335	2.78411e-18	1.80756e-09	5.58609e-22
RND2	2.95461e-22	1.13077	0.454	0.235	2.94515e-18	7.16483e-06	-0.280701	0.103	0.243	0.071419	7.16483e-06	5.90921e-22
CDCA3	4.67743e-22	0.997629	0.541	0.361	4.66247e-18	2.97592e-13	0.648381	0.603	0.495	2.9664e-09	2.97592e-13	9.35487e-22
DENR	5.90104e-11	0.602672	0.535	0.513	5.88216e-07	4.97063e-22	0.462023	0.862	0.816	4.95472e-18	5.90104e-11	9.94126e-22
CCNL1	5.6545e-22	-1.04331	0.119	0.562	5.6364e-18	8.09521e-06	-0.291241	0.297	0.497	0.080693	8.09521e-06	1.1309e-21
SGPL1	8.29353e-08	-0.54704	0.038	0.206	0.000826699	6.91259e-22	-0.849225	0.091	0.436	6.89047e-18	8.29353e-08	1.38252e-21
BRI3	7.76903e-22	0.29064	0.768	0.871	7.74417e-18	5.28104e-07	0.290388	0.724	0.728	0.00526414	5.28104e-07	1.55381e-21
UBE2M	5.53508e-07	0.33112	0.557	0.656	0.00551737	7.77762e-22	0.345686	0.966	0.947	7.75273e-18	5.53508e-07	1.55552e-21
MRPS23	8.91144e-22	0.516523	0.692	0.699	8.88293e-18	5.01576e-08	0.386636	0.69	0.685	0.000499971	5.01576e-08	1.78229e-21
LAPTM4A	1.14083e-21	0.253874	0.784	0.881	1.13718e-17	1.64703e-21	-0.651105	0.44	0.803	1.64176e-17	1.64703e-21	2.28167e-21
RANBP2	5.46093e-17	-0.835325	0.178	0.603	5.44345e-13	1.2976e-21	-0.678418	0.397	0.746	1.29344e-17	5.46093e-17	2.59519e-21
PKN2	1.33037e-21	-1.03343	0.108	0.544	1.32611e-17	1.62281e-12	-0.498429	0.409	0.725	1.61762e-08	1.62281e-12	2.66074e-21
COL1A2	2.34042e-21	-1.60105	0.038	0.394	2.33293e-17	3.46955e-10	-0.88556	0.039	0.207	3.45845e-06	3.46955e-10	4.68083e-21
BIRC6	2.4166e-21	-1.11242	0.065	0.456	2.40886e-17	1.01521e-09	-0.390525	0.25	0.512	1.01196e-05	1.01521e-09	4.83319e-21
RALA	3.04676e-21	0.438719	0.714	0.742	3.03701e-17	1.31194e-08	0.280153	0.767	0.791	0.000130774	1.31194e-08	6.09351e-21
TMED3	0.00016127	-0.264719	0.249	0.506	1	3.79923e-21	-0.781283	0.198	0.573	3.78707e-17	0.00016127	7.59846e-21
PSMD14	1.54487e-13	0.369002	0.649	0.739	1.53993e-09	3.90973e-21	0.47703	0.841	0.797	3.89722e-17	1.54487e-13	7.81946e-21
UGGT1	1.59137e-05	-0.424179	0.016	0.122	0.158628	5.59576e-21	-0.783541	0.103	0.44	5.57786e-17	1.59137e-05	1.11915e-20
VBP1	5.67852e-21	0.443894	0.708	0.746	5.66035e-17	2.16529e-19	0.460258	0.815	0.789	2.15836e-15	2.16529e-19	1.1357e-20
PFDN1	5.03292e-11	0.323914	0.627	0.754	5.01681e-07	5.7211e-21	0.392192	0.901	0.897	5.7028e-17	5.03292e-11	1.14422e-20
NUDT5	6.00105e-21	0.55401	0.681	0.671	5.98184e-17	6.70811e-11	0.342405	0.776	0.767	6.68664e-07	6.70811e-11	1.20021e-20
EXOSC5	6.96579e-21	0.754747	0.622	0.509	6.9435e-17	1.69852e-07	0.362511	0.655	0.671	0.00169308	1.69852e-07	1.39316e-20
USP47	7.44448e-21	-1.14279	0.065	0.446	7.42065e-17	3.731e-06	-0.282096	0.289	0.496	0.0371906	3.731e-06	1.4889e-20
PSMB4	1.97702e-13	0.328602	0.665	0.771	1.97069e-09	8.55829e-21	0.313019	0.94	0.943	8.5309e-17	1.97702e-13	1.71166e-20
TGOLN2	7.06123e-10	-0.596771	0.097	0.346	7.03864e-06	8.90852e-21	-0.784395	0.112	0.453	8.88002e-17	7.06123e-10	1.7817e-20
MRPL9	1.12126e-20	0.532197	0.676	0.66	1.11767e-16	0.000335754	0.312897	0.543	0.542	1	0.000335754	2.24252e-20
MRPL13	1.1741e-20	0.404252	0.719	0.768	1.17035e-16	4.41252e-20	0.491854	0.815	0.756	4.3984e-16	4.41252e-20	2.34821e-20
AHSA1	0.0101503	0.341243	0.422	0.502	1	1.37872e-20	0.476203	0.836	0.777	1.3743e-16	0.0101503	2.75743e-20
POP7	0.00213231	0.288627	0.47	0.56	1	1.4521e-20	0.456124	0.845	0.812	1.44746e-16	0.00213231	2.90421e-20
SERINC1	2.579e-20	-1.03613	0.086	0.486	2.57075e-16	1.97599e-20	-0.817637	0.099	0.425	1.96967e-16	2.579e-20	3.95199e-20
FOS	2.10087e-20	-0.957079	0.227	0.689	2.09415e-16	8.35232e-09	-0.465334	0.284	0.515	8.32559e-05	8.35232e-09	4.20174e-20
TM9SF3	5.63464e-11	-0.615189	0.281	0.709	5.61661e-07	2.30747e-20	-0.681704	0.353	0.718	2.30009e-16	5.63464e-11	4.61495e-20
ITM2C	2.51785e-20	0.357707	0.746	0.788	2.50979e-16	4.37742e-15	-0.564779	0.366	0.717	4.36341e-11	4.37742e-15	5.0357e-20
ISG15	0.0648499	0.457429	0.103	0.074	1	2.84601e-20	1.24791	0.478	0.265	2.8369e-16	0.0648499	5.69202e-20
PSMB3	9.10103e-15	0.481334	0.632	0.667	9.0719e-11	3.5164e-20	0.767025	0.659	0.53	3.50514e-16	9.10103e-15	7.03279e-20
SLC12A2	2.96951e-09	-0.726527	0.016	0.193	2.96e-05	5.02258e-20	-0.916996	0.147	0.485	5.00651e-16	2.96951e-09	1.00452e-19
BCCIP	7.0106e-06	-0.333695	0.168	0.39	0.0698816	7.04619e-20	0.47359	0.815	0.767	7.02365e-16	7.0106e-06	1.40924e-19
ATP1B1	1.69239e-07	-0.490552	0.254	0.535	0.00168697	8.83751e-20	-0.937923	0.091	0.405	8.80923e-16	1.69239e-07	1.7675e-19
BUD31	1.04082e-19	0.360679	0.724	0.786	1.03749e-15	2.99687e-13	0.320978	0.836	0.862	2.98728e-09	2.99687e-13	2.08164e-19
LSR	0.00913618	0.411422	0.389	0.441	1	1.34034e-19	-0.732548	0.138	0.48	1.33605e-15	0.00913618	2.68068e-19
IGF2R	3.4882e-11	-0.663244	0.114	0.398	3.47704e-07	1.53644e-19	-0.79845	0.073	0.388	1.53152e-15	3.4882e-11	3.07287e-19
SUGT1	2.60401e-19	0.434945	0.697	0.732	2.59567e-15	6.19207e-14	0.417671	0.815	0.778	6.17225e-10	6.19207e-14	5.20801e-19
PUM1	2.77627e-19	-0.886015	0.195	0.669	2.76739e-15	4.70686e-06	-0.281915	0.371	0.626	0.0469179	4.70686e-06	5.55255e-19
DRAP1	4.26574e-13	0.494336	0.611	0.618	4.25209e-09	3.06544e-19	0.329044	0.927	0.923	3.05563e-15	4.26574e-13	6.13088e-19
GALNT7	5.09453e-08	-0.543901	0.043	0.22	0.000507823	3.07534e-19	-0.695327	0.22	0.574	3.06549e-15	5.09453e-08	6.15067e-19
RB1CC1	3.10725e-19	-1.01932	0.081	0.457	3.09731e-15	4.61325e-10	-0.427787	0.302	0.582	4.59849e-06	4.61325e-10	6.21451e-19
USP9X	1.17898e-09	-0.542017	0.162	0.462	1.17521e-05	3.28955e-19	-0.715867	0.246	0.59	3.27902e-15	1.17898e-09	6.5791e-19
DIAPH1	1.35042e-11	-0.696055	0.07	0.332	1.3461e-07	3.33684e-19	-0.763946	0.095	0.413	3.32616e-15	1.35042e-11	6.67367e-19
SERINC5	1.14531e-08	-0.687329	0.043	0.228	0.000114165	3.54981e-19	-0.862801	0.06	0.357	3.53845e-15	1.14531e-08	7.09962e-19
CDS2	6.51036e-06	-0.351026	0.086	0.251	0.0648952	4.29098e-19	-0.812683	0.052	0.342	4.27724e-15	6.51036e-06	8.58195e-19
PCYOX1	2.4907e-08	-0.587775	0.038	0.216	0.000248273	4.30763e-19	-0.77329	0.039	0.324	4.29385e-15	2.4907e-08	8.61526e-19
TMEM30A	8.70665e-08	-0.471998	0.092	0.298	0.000867879	4.32064e-19	-0.660814	0.28	0.647	4.30681e-15	8.70665e-08	8.64127e-19
PPIL1	4.65239e-19	0.611877	0.643	0.625	4.6375e-15	4.45033e-18	0.608701	0.703	0.616	4.43609e-14	4.45033e-18	9.30478e-19
ZCCHC17	4.86774e-19	0.601455	0.649	0.616	4.85216e-15	4.18031e-15	0.380583	0.858	0.832	4.16693e-11	4.18031e-15	9.73547e-19
KLF6	4.93655e-19	-0.974182	0.151	0.56	4.92075e-15	7.69182e-10	-0.537988	0.185	0.413	7.66721e-06	7.69182e-10	9.87309e-19
ST14	0.775898	0.264204	0.103	0.121	1	6.24082e-19	-0.930541	0.022	0.295	6.22085e-15	0.775898	1.24816e-18
TAX1BP1	6.33608e-05	-0.279116	0.238	0.497	0.631581	6.32851e-19	0.421818	0.862	0.867	6.30826e-15	6.33608e-05	1.2657e-18
COL3A1	6.79679e-19	-1.48056	0.049	0.381	6.77504e-15	0.00058005	-0.457621	0.181	0.281	1	0.00058005	1.35936e-18
HECTD1	6.86525e-19	-0.956385	0.108	0.505	6.84328e-15	1.63648e-06	-0.296748	0.573	0.814	0.0163125	1.63648e-06	1.37305e-18
TGFBR1	2.04885e-15	-0.883642	0.07	0.391	2.04229e-11	7.54713e-19	-0.73485	0.22	0.56	7.52298e-15	2.04885e-15	1.50943e-18
DAAM1	7.99443e-19	-1.03148	0.076	0.445	7.96885e-15	9.64082e-16	-0.6204	0.155	0.467	9.60997e-12	9.64082e-16	1.59889e-18
SEL1L	1.1489e-14	-0.886317	0.054	0.347	1.14523e-10	9.15936e-19	-0.807266	0.034	0.314	9.13005e-15	1.1489e-14	1.83187e-18
SEC62	1.31501e-05	-0.411504	0.351	0.725	0.13108	1.179e-18	-0.62702	0.388	0.731	1.17523e-14	1.31501e-05	2.358e-18
CDK6	1.26005e-18	-0.972732	0.151	0.556	1.25602e-14	2.05568e-05	0.453746	0.47	0.402	0.20491	2.05568e-05	2.5201e-18
SNRNP40	3.86677e-13	0.480903	0.616	0.648	3.8544e-09	1.39651e-18	0.514624	0.75	0.712	1.39204e-14	3.86677e-13	2.79301e-18
SIVA1	1.46622e-18	0.335949	0.714	0.798	1.46152e-14	2.32193e-15	0.337558	0.879	0.897	2.3145e-11	2.32193e-15	2.93243e-18
ETFA	1.53403e-18	0.509367	0.67	0.664	1.52912e-14	1.72931e-13	0.492946	0.711	0.675	1.72378e-09	1.72931e-13	3.06807e-18
ANO6	4.9806e-11	-0.79396	0.022	0.233	4.96466e-07	1.81723e-18	-0.777251	0.095	0.399	1.81142e-14	4.9806e-11	3.63446e-18
IMP3	3.53464e-17	0.467885	0.665	0.684	3.52333e-13	1.82449e-18	0.540491	0.763	0.699	1.81865e-14	3.53464e-17	3.64898e-18
CCNB2	2.40837e-18	0.708249	0.616	0.524	2.40066e-14	0.254069	0.334627	0.332	0.356	1	0.254069	4.81674e-18
NKTR	2.85946e-18	-0.869298	0.168	0.596	2.85031e-14	1.17519e-08	-0.386337	0.315	0.568	0.000117143	1.17519e-08	5.71892e-18
PLAT	1.25294e-05	-0.576746	0.011	0.114	0.124893	2.95039e-18	-0.837493	0.065	0.353	2.94094e-14	1.25294e-05	5.90077e-18
NCSTN	2.45193e-06	-0.342365	0.135	0.348	0.0244409	3.93144e-18	-0.703848	0.091	0.399	3.91886e-14	2.45193e-06	7.86289e-18
ID2	0.00240287	-0.28393	0.373	0.666	1	4.14441e-18	0.517262	0.845	0.758	4.13114e-14	0.00240287	8.28881e-18
IQGAP2	4.35671e-18	-1.25562	0.016	0.328	4.34277e-14	2.11592e-11	-0.622949	0.043	0.238	2.10915e-07	2.11592e-11	8.71342e-18
FKBP9	1.51726e-07	-0.487564	0.086	0.284	0.00151241	4.65992e-18	-0.723455	0.19	0.519	4.64501e-14	1.51726e-07	9.31984e-18
GXYLT1	4.86534e-11	-0.697499	0.076	0.33	4.84977e-07	4.71328e-18	-0.71239	0.224	0.561	4.6982e-14	4.86534e-11	9.42657e-18
SREBF2	1.99709e-14	-0.751527	0.13	0.483	1.9907e-10	4.72919e-18	-0.682136	0.19	0.529	4.71406e-14	1.99709e-14	9.45839e-18
KIDINS220	4.80734e-18	-0.998838	0.065	0.417	4.79195e-14	5.97445e-11	-0.520106	0.039	0.225	5.95533e-07	5.97445e-11	9.61467e-18
PDK1	5.9966e-06	-0.317367	0.189	0.437	0.0597741	5.08198e-18	0.754928	0.591	0.436	5.06572e-14	5.9966e-06	1.0164e-17
HSPA14	0.000244944	0.386192	0.454	0.502	1	5.31569e-18	0.49855	0.737	0.705	5.29868e-14	0.000244944	1.06314e-17
TPP1	4.02885e-09	-0.65266	0.038	0.229	4.01596e-05	5.73185e-18	-0.77917	0.073	0.358	5.7135e-14	4.02885e-09	1.14637e-17
ATP6AP1	2.31318e-07	-0.43434	0.178	0.432	0.00230577	8.23308e-18	-0.678382	0.177	0.514	8.20673e-14	2.31318e-07	1.64662e-17
AMOT	3.0004e-10	-0.778399	0.049	0.265	2.9908e-06	1.17494e-17	-0.839737	0.065	0.343	1.17118e-13	3.0004e-10	2.34987e-17
TSPAN14	4.69006e-08	-0.46699	0.13	0.37	0.000467505	1.26106e-17	-0.716282	0.095	0.397	1.25703e-13	4.69006e-08	2.52213e-17
TM9SF2	4.99611e-09	-0.525591	0.108	0.353	4.98012e-05	1.2783e-17	-0.675802	0.254	0.606	1.27421e-13	4.99611e-09	2.5566e-17
LAMA1	2.0455e-15	-1.06398	0.022	0.3	2.03896e-11	1.36012e-17	-0.834249	0.034	0.3	1.35577e-13	2.0455e-15	2.72024e-17
ASH1L	3.57016e-14	-0.897506	0.043	0.322	3.55873e-10	1.43229e-17	-0.745812	0.125	0.431	1.4277e-13	3.57016e-14	2.86457e-17
MED13L	1.56093e-17	-1.0928	0.027	0.342	1.55594e-13	3.31324e-08	-0.387703	0.228	0.449	0.000330263	3.31324e-08	3.12187e-17
COL5A1	1.65278e-17	-1.19697	0.043	0.365	1.64749e-13	1.08871e-15	-0.788735	0.086	0.353	1.08522e-11	1.08871e-15	3.30556e-17
FADS2	4.12752e-08	-0.500293	0.151	0.409	0.000411431	1.84484e-17	-0.690055	0.168	0.494	1.83893e-13	4.12752e-08	3.68967e-17
CHD7	6.65892e-10	-0.575697	0.249	0.62	6.63761e-06	1.94145e-17	-0.593319	0.444	0.767	1.93524e-13	6.65892e-10	3.8829e-17
GMDS	1.96753e-17	0.946231	0.508	0.361	1.96123e-13	0.000196111	0.398534	0.47	0.447	1	0.000196111	3.93505e-17
CLDN10	6.38236e-09	0.844431	0.168	0.068	6.36193e-05	2.60747e-17	-1.22288	0.116	0.399	2.59912e-13	6.38236e-09	5.21494e-17
ANKRD12	2.70653e-17	-1.04469	0.054	0.381	2.69787e-13	2.24562e-12	-0.543995	0.254	0.549	2.23844e-08	2.24562e-12	5.41306e-17
CHD9	2.78624e-17	-0.821459	0.162	0.587	2.77732e-13	5.03887e-07	-0.336338	0.22	0.426	0.00502275	5.03887e-07	5.57248e-17
EXOSC8	3.10774e-17	0.551679	0.638	0.641	3.0978e-13	1.59335e-09	0.491474	0.634	0.623	1.58825e-05	1.59335e-09	6.21548e-17
POFUT1	9.603e-08	-0.592355	0.022	0.175	0.000957227	3.16479e-17	-0.72257	0.017	0.271	3.15466e-13	9.603e-08	6.32958e-17
MRPL21	0.038692	0.255812	0.427	0.529	1	3.17881e-17	0.420913	0.836	0.811	3.16864e-13	0.038692	6.35762e-17
TMEM259	2.81991e-07	-0.447985	0.276	0.63	0.00281089	3.47228e-17	-0.619705	0.263	0.624	3.46117e-13	2.81991e-07	6.94456e-17
OGT	4.35456e-17	-0.962024	0.07	0.413	4.34063e-13	2.85576e-09	-0.396156	0.108	0.305	2.84662e-05	2.85576e-09	8.70913e-17
ZIC2	0.164374	0.315121	0.254	0.261	1	4.62945e-17	-0.856659	0.095	0.383	4.61464e-13	0.164374	9.2589e-17
JARID2	0.513539	0.262168	0.308	0.383	1	5.74324e-17	-0.62173	0.358	0.686	5.72486e-13	0.513539	1.14865e-16
VPS13A	5.86488e-17	-1.05833	0.027	0.334	5.84612e-13	4.62316e-11	-0.482819	0.065	0.267	4.60836e-07	4.62316e-11	1.17298e-16
SETD2	6.43819e-17	-0.949084	0.065	0.403	6.41758e-13	5.30262e-09	-0.37323	0.345	0.613	5.28565e-05	5.30262e-09	1.28764e-16
AKAP12	6.59803e-17	-1.10364	0.043	0.358	6.57692e-13	8.31268e-17	-0.855011	0.039	0.297	8.28608e-13	8.31268e-17	1.31961e-16
PSMC2	7.01773e-17	0.515854	0.643	0.652	6.99528e-13	7.54684e-15	0.433744	0.754	0.737	7.52269e-11	7.54684e-15	1.40355e-16
AFF1	1.22008e-10	-0.799372	0.016	0.216	1.21618e-06	7.08522e-17	-0.719083	0.039	0.305	7.06255e-13	1.22008e-10	1.41704e-16
JMJD1C	7.85359e-17	-0.805769	0.146	0.552	7.82846e-13	8.2087e-17	-0.669372	0.302	0.627	8.18244e-13	8.2087e-17	1.57072e-16
COL4A5	1.37649e-08	-0.662973	0.016	0.181	0.000137209	7.87748e-17	-0.878207	0.099	0.376	7.85227e-13	1.37649e-08	1.5755e-16
TMX3	6.69142e-09	-0.641769	0.027	0.207	6.67001e-05	8.43545e-17	-0.651191	0.134	0.444	8.40845e-13	6.69142e-09	1.68709e-16
SLC44A2	3.0234e-10	-0.616825	0.103	0.365	3.01372e-06	9.08684e-17	-0.719191	0.047	0.312	9.05776e-13	3.0234e-10	1.81737e-16
SCAP	2.49632e-07	-0.434673	0.086	0.282	0.00248833	1.0415e-16	-0.72592	0.043	0.303	1.03817e-12	2.49632e-07	2.083e-16
TBL1XR1	1.05829e-16	-0.807388	0.216	0.655	1.0549e-12	0.281909	0.3106	0.233	0.233	1	0.281909	2.11657e-16
MYO5A	5.53348e-10	-0.723247	0.027	0.225	5.51577e-06	1.14177e-16	0.282772	0.901	0.915	1.13812e-12	5.53348e-10	2.28354e-16
MBTPS1	1.23766e-16	-0.926672	0.076	0.416	1.2337e-12	3.1144e-10	-0.425794	0.203	0.459	3.10443e-06	3.1144e-10	2.47532e-16
ESRP1	0.817927	0.251085	0.141	0.168	1	1.95138e-16	-0.848429	0.047	0.306	1.94513e-12	0.817927	3.90275e-16
KIT	0.000215211	-0.361336	0.032	0.126	1	1.96844e-16	-0.852709	0.026	0.275	1.96214e-12	0.000215211	3.93687e-16
QSOX1	5.68277e-05	-0.256581	0.173	0.379	0.566459	2.14148e-16	-0.846209	0.043	0.302	2.13462e-12	5.68277e-05	4.28295e-16
PRRC2A	2.42867e-16	-0.790633	0.168	0.585	2.4209e-12	7.60193e-09	-0.41305	0.409	0.695	7.5776e-05	7.60193e-09	4.85734e-16
VCL	2.96148e-16	-0.926137	0.081	0.42	2.952e-12	1.83961e-12	-0.496972	0.401	0.707	1.83373e-08	1.83961e-12	5.92296e-16
CDH2	8.83025e-09	-0.575656	0.232	0.532	8.80199e-05	3.04182e-16	-0.813593	0.233	0.518	3.03208e-12	8.83025e-09	6.08363e-16
LRP6	1.20187e-10	-0.671955	0.054	0.287	1.19802e-06	3.75606e-16	-0.701219	0.039	0.291	3.74404e-12	1.20187e-10	7.51212e-16
RNF2	0.174583	0.301368	0.362	0.45	1	3.83827e-16	0.500462	0.75	0.711	3.82599e-12	0.174583	7.67654e-16
PIGU	5.30037e-05	-0.350179	0.043	0.158	0.528341	4.00492e-16	-0.685658	0.082	0.356	3.9921e-12	5.30037e-05	8.00983e-16
CADM1	1.36738e-06	-0.422017	0.243	0.529	0.0136301	4.2297e-16	-0.862324	0.112	0.385	4.21617e-12	1.36738e-06	8.4594e-16
TMEM165	5.48387e-05	-0.275235	0.135	0.312	0.546632	4.67599e-16	-0.573287	0.418	0.752	4.66103e-12	5.48387e-05	9.35198e-16
CLCN3	1.77403e-08	-0.58218	0.059	0.256	0.000176836	4.78503e-16	-0.709693	0.078	0.352	4.76972e-12	1.77403e-08	9.57006e-16
TMEM131	8.72564e-06	-0.35411	0.076	0.231	0.0869771	5.03506e-16	-0.642927	0.168	0.479	5.01895e-12	8.72564e-06	1.00701e-15
KIF22	5.3689e-16	0.620881	0.6	0.559	5.35172e-12	0.000290923	0.423318	0.487	0.481	1	0.000290923	1.07378e-15
LMF2	6.57656e-07	-0.396868	0.141	0.365	0.00655552	5.84101e-16	-0.661761	0.073	0.346	5.82232e-12	6.57656e-07	1.1682e-15
NCLN	1.49315e-06	-0.380799	0.092	0.275	0.0148838	6.42137e-16	-0.674246	0.082	0.356	6.40083e-12	1.49315e-06	1.28427e-15
NUF2	6.42901e-16	0.599551	0.6	0.562	6.40844e-12	1.17635e-11	0.498936	0.629	0.579	1.17259e-07	1.17635e-11	1.2858e-15
DDX39A	0.00280755	0.293493	0.459	0.542	1	7.6636e-16	0.438021	0.849	0.782	7.63907e-12	0.00280755	1.53272e-15
PSME4	8.29997e-16	-1.00059	0.027	0.316	8.27341e-12	3.47864e-14	-0.59423	0.091	0.348	3.4675e-10	3.47864e-14	1.65999e-15
STT3B	2.58155e-14	-0.750398	0.168	0.547	2.57329e-10	8.59345e-16	-0.629516	0.254	0.582	8.56595e-12	2.58155e-14	1.71869e-15
CLCN5	6.46931e-11	-0.831691	0.038	0.258	6.44861e-07	8.81466e-16	-0.78409	0.009	0.237	8.78645e-12	6.46931e-11	1.76293e-15
NRIP1	9.09772e-16	-0.976047	0.07	0.388	9.0686e-12	5.24292e-09	-0.468281	0.134	0.334	5.22614e-05	5.24292e-09	1.81954e-15
BOLA3	9.60663e-16	0.562016	0.627	0.607	9.57589e-12	3.0337e-06	0.290579	0.75	0.781	0.0302399	3.0337e-06	1.92133e-15
ZNF638	1.00262e-15	-0.875083	0.086	0.425	9.99412e-12	8.86976e-14	-0.555999	0.319	0.633	8.84138e-10	8.86976e-14	2.00524e-15
GAR1	1.04091e-15	0.45007	0.659	0.694	1.03758e-11	2.13305e-13	0.47998	0.716	0.661	2.12622e-09	2.13305e-13	2.08182e-15
ISOC1	0.0109483	0.419189	0.384	0.43	1	1.08332e-15	0.646268	0.634	0.527	1.07985e-11	0.0109483	2.16664e-15
HSPG2	2.1481e-10	-0.676068	0.086	0.338	2.14123e-06	1.09913e-15	-0.76094	0.043	0.295	1.09561e-11	2.1481e-10	2.19826e-15
PLOD1	2.12098e-05	-0.381923	0.043	0.166	0.211419	1.17083e-15	-0.658148	0.065	0.33	1.16708e-11	2.12098e-05	2.34166e-15
HMCN1	5.29284e-05	-0.444578	0.016	0.111	0.52759	1.22448e-15	-0.759254	0.056	0.309	1.22056e-11	5.29284e-05	2.44895e-15
RAB25	1.61615e-14	1.02074	0.368	0.2	1.61098e-10	1.23528e-15	-0.989582	0.022	0.254	1.23133e-11	1.61615e-14	2.47056e-15
SLC38A10	1.25674e-08	-0.476666	0.114	0.357	0.000125272	1.32225e-15	-0.647357	0.065	0.328	1.31801e-11	1.25674e-08	2.64449e-15
RPN1	1.76141e-07	-0.436457	0.286	0.645	0.00175578	1.34569e-15	-0.569535	0.405	0.717	1.34138e-11	1.76141e-07	2.69138e-15
RND3	1.39442e-15	-1.02541	0.059	0.369	1.38996e-11	0.00942467	0.276142	0.491	0.47	1	0.00942467	2.78884e-15
MANF	1.48138e-15	0.253814	0.703	0.813	1.47664e-11	1.98108e-07	-0.253804	0.767	0.933	0.00197474	1.98108e-07	2.96276e-15
HSPA13	1.3039e-07	-0.474239	0.081	0.278	0.00129973	1.55182e-15	-0.648216	0.086	0.357	1.54686e-11	1.3039e-07	3.10365e-15
TRAM1	0.000604451	-0.251004	0.292	0.569	1	1.58754e-15	-0.581889	0.362	0.683	1.58246e-11	0.000604451	3.17507e-15
CLSTN1	2.36473e-10	-0.56846	0.162	0.475	2.35716e-06	1.7694e-15	-0.657278	0.099	0.376	1.76374e-11	2.36473e-10	3.53881e-15
LGR4	1.35774e-12	-0.815299	0.065	0.336	1.35339e-08	1.79526e-15	-0.710058	0.043	0.292	1.78952e-11	1.35774e-12	3.59053e-15
NDC1	7.94225e-07	-0.419869	0.07	0.244	0.00791683	1.90159e-15	-0.641238	0.043	0.289	1.8955e-11	7.94225e-07	3.80318e-15
LIFR	2.0775e-15	-1.06414	0.059	0.36	2.07086e-11	0.0185561	-0.296703	0.25	0.323	1	0.0185561	4.15501e-15
PTGFRN	8.29456e-09	-0.549746	0.07	0.284	8.26802e-05	2.24878e-15	-0.671096	0.047	0.296	2.24159e-11	8.29456e-09	4.49757e-15
PCDH7	2.2574e-15	-1.07138	0.032	0.32	2.25017e-11	4.17038e-09	-0.490276	0.056	0.226	4.15704e-05	4.17038e-09	4.51479e-15
AMOTL1	2.36438e-15	-1.00755	0.038	0.329	2.35681e-11	2.01342e-12	-0.541881	0.073	0.3	2.00698e-08	2.01342e-12	4.72876e-15
MMP2	8.04815e-09	-0.61138	0.141	0.39	8.0224e-05	2.41106e-15	-0.657078	0.207	0.506	2.40335e-11	8.04815e-09	4.82213e-15
SLC4A7	4.5006e-13	-0.868269	0.049	0.31	4.4862e-09	2.68411e-15	-0.67539	0.069	0.327	2.67552e-11	4.5006e-13	5.36823e-15
HELZ	2.69527e-15	-0.881844	0.081	0.408	2.68665e-11	1.02425e-09	-0.432582	0.207	0.452	1.02098e-05	1.02425e-09	5.39054e-15
DDR1	5.78244e-05	-0.327029	0.07	0.202	0.576394	2.87735e-15	-0.74699	0.03	0.263	2.86815e-11	5.78244e-05	5.75471e-15
OS9	6.06608e-15	-0.770347	0.124	0.483	6.04667e-11	2.95187e-15	-0.649113	0.047	0.296	2.94243e-11	6.06608e-15	5.90374e-15
DNAJA2	2.47958e-06	0.448253	0.503	0.546	0.0247165	3.08635e-15	0.434711	0.763	0.747	3.07647e-11	2.47958e-06	6.1727e-15
EP300	3.36945e-15	-0.83908	0.103	0.442	3.35866e-11	2.74207e-10	-0.427821	0.289	0.562	2.7333e-06	2.74207e-10	6.73889e-15
NEU1	0.000351571	-0.294398	0.032	0.123	1	3.61146e-15	-0.703101	0.052	0.299	3.5999e-11	0.000351571	7.22292e-15
SF3A3	3.98016e-15	0.399315	0.649	0.709	3.96742e-11	7.01283e-08	0.267909	0.78	0.792	0.000699039	7.01283e-08	7.96032e-15
IGF1R	1.22264e-14	-0.814554	0.097	0.427	1.21872e-10	4.05893e-15	-0.696782	0.043	0.284	4.04594e-11	1.22264e-14	8.11786e-15
NRP2	4.83108e-15	-0.960937	0.103	0.428	4.81562e-11	7.01834e-13	-0.901773	0.086	0.308	6.99588e-09	7.01834e-13	9.66217e-15
LHFPL2	8.0618e-08	-0.544859	0.059	0.243	0.000803601	5.00301e-15	-0.702119	0.155	0.436	4.987e-11	8.0618e-08	1.0006e-14
HUWE1	5.33526e-15	-0.745859	0.13	0.498	5.31819e-11	3.09315e-08	-0.38412	0.457	0.726	0.000308325	3.09315e-08	1.06705e-14
AEBP1	2.48695e-12	-0.784085	0.097	0.383	2.47899e-08	5.38227e-15	-0.779903	0.047	0.288	5.36505e-11	2.48695e-12	1.07645e-14
BAZ1A	5.39038e-15	-0.930817	0.059	0.361	5.37313e-11	0.137422	0.279864	0.276	0.263	1	0.137422	1.07808e-14
SULF1	7.00829e-08	-0.681573	0.016	0.168	0.000698586	5.7063e-15	-0.756915	0.03	0.262	5.68804e-11	7.00829e-08	1.14126e-14
NOTCH2	2.38842e-11	-0.836195	0.038	0.265	2.38078e-07	5.97846e-15	-0.721861	0.052	0.291	5.95932e-11	2.38842e-11	1.19569e-14
TAB2	6.42964e-15	-0.93335	0.043	0.334	6.40906e-11	2.74144e-07	-0.310504	0.216	0.416	0.00273266	2.74144e-07	1.28593e-14
WFDC2	6.60286e-15	0.687616	0.6	0.46	6.58174e-11	1.59741e-11	-0.691542	0.125	0.356	1.5923e-07	1.59741e-11	1.32057e-14
USP22	0.000252644	-0.358651	0.373	0.713	1	6.88392e-15	-0.564528	0.263	0.58	6.8619e-11	0.000252644	1.37678e-14
LLPH	2.21566e-06	0.35383	0.541	0.616	0.0220857	7.3343e-15	0.665774	0.616	0.525	7.31083e-11	2.21566e-06	1.46686e-14
PNO1	6.67504e-05	0.531951	0.422	0.427	0.665368	8.14885e-15	0.5178	0.724	0.674	8.12278e-11	6.67504e-05	1.62977e-14
ARHGEF11	1.93428e-06	-0.45536	0.043	0.188	0.0192809	9.28071e-15	-0.598741	0.121	0.393	9.25101e-11	1.93428e-06	1.85614e-14
GHITM	1.00416e-14	0.31034	0.686	0.782	1.00095e-10	1.18959e-11	0.281984	0.879	0.883	1.18579e-07	1.18959e-11	2.00832e-14
IARS2	7.719e-06	-0.306878	0.151	0.362	0.076943	1.03702e-14	-0.522802	0.108	0.39	1.0337e-10	7.719e-06	2.07403e-14
MTDH	1.10336e-14	-0.73709	0.265	0.713	1.09983e-10	3.33556e-09	-0.3297	0.677	0.9	3.32489e-05	3.33556e-09	2.20672e-14
PCOLCE	1.12689e-14	-0.966789	0.097	0.411	1.12328e-10	3.73e-06	-0.352271	0.065	0.19	0.0371806	3.73e-06	2.25377e-14
GSN	2.48855e-06	-0.475189	0.168	0.375	0.0248058	1.24512e-14	-0.858998	0.034	0.262	1.24113e-10	2.48855e-06	2.49023e-14
NID1	9.59659e-07	-0.507511	0.038	0.186	0.00956588	1.2871e-14	-0.711961	0.082	0.337	1.28298e-10	9.59659e-07	2.57421e-14
CLU	0.0695412	0.361488	0.324	0.339	1	1.30348e-14	-0.859587	0.052	0.287	1.29931e-10	0.0695412	2.60697e-14
SPPL2A	4.79177e-06	-0.504233	0.005	0.113	0.0477643	1.32821e-14	-0.557708	0.224	0.538	1.32396e-10	4.79177e-06	2.65642e-14
ANLN	6.60522e-08	-0.473903	0.092	0.305	0.000658408	1.34692e-14	-0.606564	0.095	0.363	1.34261e-10	6.60522e-08	2.69384e-14
SKA2	1.66121e-07	0.282003	0.584	0.705	0.0016559	1.41272e-14	0.351006	0.828	0.816	1.4082e-10	1.66121e-07	2.82544e-14
PGP	1.55886e-14	0.401022	0.654	0.707	1.55387e-10	3.29178e-10	0.279541	0.806	0.829	3.28125e-06	3.29178e-10	3.11771e-14
PSMC1	1.67706e-14	0.358764	0.659	0.745	1.67169e-10	3.45604e-14	0.453555	0.759	0.717	3.44498e-10	3.45604e-14	3.35411e-14
EGFLAM	5.28826e-07	-0.647795	0.011	0.14	0.00527134	1.70179e-14	-0.773718	0.065	0.308	1.69634e-10	5.28826e-07	3.40358e-14
GPC4	0.499559	0.307163	0.227	0.254	1	1.98128e-14	-0.774995	0.039	0.269	1.97494e-10	0.499559	3.96256e-14
PRRC1	2.07436e-14	-0.811797	0.081	0.394	2.06772e-10	3.45472e-07	-0.341987	0.138	0.312	0.00344366	3.45472e-07	4.14872e-14
SLC4A2	2.91353e-07	-0.45397	0.086	0.28	0.00290421	2.11023e-14	-0.642115	0.103	0.364	2.10348e-10	2.91353e-07	4.22047e-14
CHPF	3.42852e-07	-0.558872	0.043	0.201	0.00341755	2.53779e-14	-0.551861	0.052	0.294	2.52967e-10	3.42852e-07	5.07558e-14
MDN1	2.71863e-14	-0.833099	0.076	0.38	2.70993e-10	1.41829e-07	-0.330042	0.306	0.547	0.00141375	1.41829e-07	5.43727e-14
TRIP11	2.8418e-14	-0.882378	0.043	0.325	2.83271e-10	8.76726e-12	-0.51531	0.211	0.485	8.7392e-08	8.76726e-12	5.6836e-14
INSIG1	6.57407e-08	-0.541011	0.065	0.254	0.000655304	2.99543e-14	-0.667347	0.142	0.415	2.98584e-10	6.57407e-08	5.99086e-14
FKBP14	2.00489e-05	-0.44433	0.016	0.12	0.199847	3.09035e-14	-0.561486	0.108	0.382	3.08046e-10	2.00489e-05	6.18071e-14
SNX14	7.78059e-10	-0.750873	0.016	0.203	7.75569e-06	3.5853e-14	-0.551936	0.112	0.386	3.57383e-10	7.78059e-10	7.1706e-14
ARID1A	4.69648e-12	-0.660397	0.232	0.627	4.68145e-08	4.95071e-14	-0.579437	0.297	0.599	4.93486e-10	4.69648e-12	9.90141e-14
CLTC	5.89598e-11	-0.619806	0.276	0.688	5.87711e-07	5.42846e-14	-0.493195	0.534	0.811	5.41108e-10	5.89598e-11	1.08569e-13
CPD	1.07858e-11	-0.8321	0.022	0.244	1.07513e-07	5.43844e-14	-0.653516	0.009	0.215	5.42104e-10	1.07858e-11	1.08769e-13
DDRGK1	0.142508	0.270166	0.389	0.494	1	5.66718e-14	-0.532694	0.336	0.673	5.64905e-10	0.142508	1.13344e-13
AURKB	5.67296e-14	0.778255	0.519	0.426	5.65481e-10	0.000161667	0.465122	0.496	0.479	1	0.000161667	1.13459e-13
POLR2C	6.28384e-14	0.452348	0.632	0.675	6.26373e-10	0.517486	0.253082	0.315	0.345	1	0.517486	1.25677e-13
QSER1	6.38776e-14	-0.846441	0.07	0.366	6.36732e-10	3.77917e-09	-0.412598	0.31	0.578	3.76708e-05	3.77917e-09	1.27755e-13
RELL1	0.000504463	-0.300919	0.043	0.136	1	6.60513e-14	-0.619262	0.052	0.288	6.58399e-10	0.000504463	1.32103e-13
DCUN1D5	6.64611e-14	0.400934	0.638	0.713	6.62484e-10	1.91573e-07	0.42195	0.638	0.625	0.0019096	1.91573e-07	1.32922e-13
ZBTB10	6.89325e-14	-0.878254	0.054	0.337	6.87119e-10	1.9671e-06	-0.282081	0.207	0.404	0.0196081	1.9671e-06	1.37865e-13
IGSF3	7.47683e-14	-1.013	0.022	0.273	7.4529e-10	3.57829e-13	-0.636102	0.034	0.247	3.56684e-09	3.57829e-13	1.49537e-13
SMG1	7.48179e-14	-0.845501	0.081	0.379	7.45785e-10	1.29474e-10	-0.471125	0.138	0.369	1.2906e-06	1.29474e-10	1.49636e-13
MAN2A1	8.80879e-07	-0.469256	0.049	0.204	0.0087806	7.5145e-14	-0.647822	0.056	0.292	7.49045e-10	8.80879e-07	1.5029e-13
SETX	7.65734e-14	-0.836317	0.065	0.357	7.63284e-10	3.55537e-09	-0.404248	0.151	0.363	3.544e-05	3.55537e-09	1.53147e-13
SLC39A8	7.8028e-14	-0.950394	0.076	0.366	7.77783e-10	3.39384e-06	-0.434802	0.017	0.115	0.0338298	3.39384e-06	1.56056e-13
MRPL55	0.000421657	0.314128	0.481	0.573	1	9.28152e-14	0.358287	0.845	0.839	9.25182e-10	0.000421657	1.8563e-13
DCAF6	5.25825e-05	-0.370256	0.049	0.166	0.524143	1.03141e-13	-0.637979	0.034	0.253	1.0281e-09	5.25825e-05	2.06281e-13
NFE2L3	0.00081837	0.652169	0.205	0.144	1	1.03397e-13	-0.76439	0.103	0.343	1.03066e-09	0.00081837	2.06794e-13
BAMBI	0.000702002	-0.256541	0.281	0.505	1	1.05355e-13	0.638727	0.681	0.553	1.05018e-09	0.000702002	2.1071e-13
MLF2	3.2189e-13	0.301589	0.67	0.778	3.2086e-09	1.0764e-13	0.360954	0.819	0.803	1.07295e-09	3.2189e-13	2.15279e-13
TLN1	1.09257e-13	-0.818784	0.103	0.415	1.08908e-09	1.06618e-07	-0.361172	0.341	0.578	0.00106277	1.06618e-07	2.18514e-13
TRPM7	1.12236e-11	-0.825793	0.022	0.244	1.11877e-07	1.15964e-13	-0.583397	0.159	0.434	1.15593e-09	1.12236e-11	2.31928e-13
FNDC3B	1.27168e-13	-0.786072	0.097	0.413	1.26761e-09	1.24231e-07	-0.326792	0.19	0.395	0.00123833	1.24231e-07	2.54336e-13
LIX1	0.000379401	-0.308541	0.086	0.207	1	1.32781e-13	0.700669	0.47	0.283	1.32356e-09	0.000379401	2.65562e-13
COG3	1.3186e-05	-0.441555	0.011	0.114	0.131438	1.37253e-13	-0.567194	0.207	0.497	1.36814e-09	1.3186e-05	2.74506e-13
ERLIN2	9.26793e-11	-0.654281	0.076	0.328	9.23827e-07	1.41795e-13	-0.597668	0.052	0.281	1.41341e-09	9.26793e-11	2.83589e-13
SERINC3	1.00882e-08	-0.486799	0.151	0.429	0.00010056	1.42806e-13	-0.591047	0.129	0.397	1.42349e-09	1.00882e-08	2.85612e-13
SOAT1	0.000143965	-0.314875	0.049	0.158	1	1.53931e-13	-0.568509	0.06	0.297	1.53438e-09	0.000143965	3.07862e-13
ELOF1	0.0457965	0.370557	0.378	0.454	1	1.59272e-13	0.604635	0.634	0.554	1.58762e-09	0.0457965	3.18543e-13
MRPL43	1.63223e-13	0.4232	0.627	0.677	1.62701e-09	1.3285e-06	0.325322	0.698	0.726	0.0132425	1.3285e-06	3.26447e-13
GMPS	1.74319e-13	0.489877	0.611	0.64	1.73761e-09	1.55776e-09	0.316284	0.746	0.756	1.55278e-05	1.55776e-09	3.48637e-13
PRCP	6.10727e-05	-0.257252	0.135	0.31	0.608772	1.75061e-13	-0.612073	0.03	0.244	1.745e-09	6.10727e-05	3.50121e-13
HERC1	3.97721e-09	-0.648691	0.043	0.238	3.96449e-05	1.78442e-13	-0.596129	0.091	0.337	1.77871e-09	3.97721e-09	3.56884e-13
MTX2	1.78724e-13	0.581169	0.578	0.558	1.78152e-09	0.0431431	0.274819	0.44	0.458	1	0.0431431	3.57447e-13
MED13	1.8554e-13	-0.879273	0.032	0.293	1.84946e-09	3.75558e-10	-0.443637	0.22	0.472	3.74356e-06	3.75558e-10	3.71079e-13
ABCB6	1.39251e-07	-0.600544	0.022	0.172	0.00138806	1.85687e-13	-0.647787	0.039	0.255	1.85093e-09	1.39251e-07	3.71374e-13
PTPRA	3.03137e-05	-0.267737	0.162	0.362	0.302167	1.87102e-13	-0.531687	0.142	0.415	1.86503e-09	3.03137e-05	3.74204e-13
TSC22D2	1.8855e-13	-0.881169	0.043	0.311	1.87947e-09	2.26956e-06	-0.313682	0.142	0.305	0.0226229	2.26956e-06	3.77101e-13
LPP	1.95705e-13	-0.962149	0.016	0.261	1.95078e-09	4.67009e-09	-0.437197	0.095	0.282	4.65515e-05	4.67009e-09	3.91409e-13
PGAP1	1.83194e-07	-0.531766	0.065	0.245	0.00182608	2.07105e-13	-0.653786	0.039	0.257	2.06443e-09	1.83194e-07	4.14211e-13
ARFGEF2	1.92542e-06	-0.442863	0.032	0.17	0.0191926	2.14028e-13	-0.617273	0.073	0.307	2.13343e-09	1.92542e-06	4.28057e-13
PHACTR2	2.2082e-13	-0.7236	0.151	0.5	2.20113e-09	2.81623e-05	-0.258649	0.31	0.501	0.280722	2.81623e-05	4.41639e-13
ANKRD17	2.25897e-13	-0.803325	0.07	0.356	2.25174e-09	2.19699e-06	-0.271201	0.306	0.529	0.0218996	2.19699e-06	4.51795e-13
SORT1	0.000120816	-0.310808	0.027	0.124	1	2.3991e-13	-0.599244	0.065	0.296	2.39143e-09	0.000120816	4.79821e-13
NELL2	0.965112	0.291412	0.141	0.16	1	2.48271e-13	-0.693369	0.022	0.227	2.47476e-09	0.965112	4.96541e-13
LCLAT1	4.88283e-07	-0.444029	0.086	0.275	0.0048672	2.63354e-13	-0.602064	0.103	0.348	2.62511e-09	4.88283e-07	5.26707e-13
TM9SF4	4.67267e-07	-0.400241	0.108	0.315	0.00465771	2.86954e-13	-0.560455	0.121	0.384	2.86035e-09	4.67267e-07	5.73907e-13
LPCAT3	1.71624e-05	-0.310574	0.119	0.295	0.171075	2.99072e-13	-0.572414	0.116	0.376	2.98115e-09	1.71624e-05	5.98144e-13
AGPAT5	1.74861e-05	-0.291788	0.184	0.408	0.174301	3.21117e-13	-0.535897	0.177	0.458	3.2009e-09	1.74861e-05	6.42235e-13
APC	3.97821e-11	-0.758398	0.038	0.265	3.96548e-07	3.21723e-13	-0.584315	0.134	0.393	3.20694e-09	3.97821e-11	6.43447e-13
ALCAM	1.5098e-05	-0.48464	0.011	0.113	0.150497	3.25986e-13	-0.668691	0.056	0.279	3.24942e-09	1.5098e-05	6.51971e-13
MIA3	1.84728e-08	-0.511395	0.097	0.323	0.000184137	3.42214e-13	-0.560977	0.121	0.376	3.41119e-09	1.84728e-08	6.84427e-13
FERMT1	2.00176e-05	0.753471	0.227	0.145	0.199535	3.48467e-13	-0.617615	0.237	0.509	3.47352e-09	2.00176e-05	6.96934e-13
NDUFV3	3.59578e-13	0.445946	0.616	0.648	3.58427e-09	1.98572e-12	0.352716	0.858	0.837	1.97937e-08	1.98572e-12	7.19156e-13
SMCHD1	4.40654e-13	-0.760627	0.092	0.391	4.39244e-09	3.93817e-08	-0.344628	0.315	0.559	0.000392557	3.93817e-08	8.81307e-13
ZMYM2	4.48485e-13	-0.723549	0.114	0.433	4.4705e-09	3.3246e-07	-0.306045	0.297	0.539	0.00331396	3.3246e-07	8.9697e-13
KDM6A	1.00084e-07	-0.559971	0.038	0.204	0.000997639	4.63733e-13	-0.57669	0.065	0.294	4.62249e-09	1.00084e-07	9.27465e-13
ZDHHC20	1.91955e-12	-0.75356	0.07	0.344	1.91341e-08	5.07252e-13	-0.505828	0.224	0.532	5.05629e-09	1.91955e-12	1.0145e-12
ATP13A1	3.4589e-10	-0.681648	0.049	0.265	3.44783e-06	5.31004e-13	-0.571209	0.039	0.251	5.29305e-09	3.4589e-10	1.06201e-12
MRPS10	5.6933e-13	0.4347	0.616	0.674	5.67508e-09	0.000226852	0.346861	0.552	0.537	1	0.000226852	1.13866e-12
ROCK1	5.73028e-13	-0.666403	0.2	0.583	5.71195e-09	2.90973e-05	-0.253248	0.522	0.763	0.290042	2.90973e-05	1.14606e-12
VPS29	2.22758e-09	0.361219	0.595	0.673	2.22045e-05	6.03819e-13	0.442176	0.754	0.735	6.01887e-09	2.22758e-09	1.20764e-12
XPR1	0.000144136	-0.318859	0.027	0.122	1	6.03942e-13	-0.560027	0.078	0.311	6.02009e-09	0.000144136	1.20788e-12
UBR4	1.53485e-08	-0.577458	0.049	0.238	0.000152994	6.43566e-13	-0.522489	0.237	0.52	6.41506e-09	1.53485e-08	1.28713e-12
PUM2	6.54561e-13	-0.734732	0.097	0.401	6.52467e-09	5.64835e-12	-0.499327	0.198	0.473	5.63027e-08	5.64835e-12	1.30912e-12
SERPING1	1.31478e-09	-0.582587	0.173	0.465	1.31058e-05	8.25841e-13	-0.559081	0.159	0.428	8.23199e-09	1.31478e-09	1.65168e-12
CLIP1	8.33194e-13	-0.829628	0.038	0.293	8.30527e-09	1.05669e-09	-0.462418	0.095	0.29	1.05331e-05	1.05669e-09	1.66639e-12
AMFR	6.42701e-06	-0.302986	0.124	0.319	0.0640644	8.7501e-13	-0.550804	0.039	0.249	8.7221e-09	6.42701e-06	1.75002e-12
PLS3	2.50432e-09	-0.581385	0.076	0.302	2.49631e-05	1.03747e-12	-0.548389	0.082	0.319	1.03415e-08	2.50432e-09	2.07494e-12
NBR1	2.6818e-07	-0.52169	0.043	0.205	0.00267322	1.10017e-12	-0.579701	0.159	0.411	1.09665e-08	2.6818e-07	2.20035e-12
DUSP6	3.40042e-06	-0.41315	0.216	0.468	0.0338954	1.1379e-12	-0.57105	0.159	0.419	1.13426e-08	3.40042e-06	2.27581e-12
TMTC3	1.28213e-07	-0.610762	0.016	0.162	0.00127803	1.15609e-12	-0.56389	0.052	0.268	1.15239e-08	1.28213e-07	2.31218e-12
GIGYF2	2.35443e-05	-0.269932	0.146	0.342	0.23469	1.20653e-12	-0.530358	0.159	0.428	1.20267e-08	2.35443e-05	2.41307e-12
POGLUT1	2.11729e-05	-0.38253	0.049	0.175	0.211051	1.2373e-12	-0.563202	0.043	0.255	1.23334e-08	2.11729e-05	2.4746e-12
ADNP	1.28229e-12	-0.641827	0.195	0.573	1.27819e-08	1.94634e-05	-0.279867	0.362	0.574	0.194011	1.94634e-05	2.56458e-12
ANKRD11	1.30099e-12	-0.666493	0.27	0.697	1.29683e-08	2.36064e-06	-0.293426	0.284	0.508	0.0235308	2.36064e-06	2.60198e-12
MFAP2	1.17895e-07	0.318335	0.584	0.655	0.00117517	1.32619e-12	-0.5813	0.198	0.47	1.32195e-08	1.17895e-07	2.65238e-12
SIN3A	3.15138e-06	-0.382413	0.086	0.257	0.031413	1.38101e-12	-0.582214	0.108	0.346	1.37659e-08	3.15138e-06	2.76203e-12
COL1A1	1.52583e-12	-0.982669	0.097	0.367	1.52095e-08	2.4685e-07	-0.591096	0.06	0.199	0.0024606	2.4685e-07	3.05167e-12
CLK1	2.15407e-09	-0.647353	0.049	0.254	2.14718e-05	1.62651e-12	-0.524263	0.28	0.584	1.62131e-08	2.15407e-09	3.25302e-12
EFNB2	4.30034e-08	-0.560734	0.124	0.356	0.000428658	1.66465e-12	-0.63215	0.108	0.344	1.65932e-08	4.30034e-08	3.3293e-12
SCARB2	2.53571e-08	-0.515863	0.097	0.318	0.00025276	1.66869e-12	-0.653376	0.039	0.244	1.66335e-08	2.53571e-08	3.33737e-12
TMEM97	0.00135087	0.373547	0.438	0.504	1	1.70678e-12	-0.529178	0.267	0.549	1.70132e-08	0.00135087	3.41356e-12
MAN1A2	6.43025e-09	-0.555513	0.086	0.311	6.40968e-05	1.7184e-12	-0.602452	0.125	0.365	1.7129e-08	6.43025e-09	3.4368e-12
SREBF1	1.32963e-07	-0.47569	0.065	0.249	0.00132537	1.754e-12	-0.563178	0.099	0.335	1.74839e-08	1.32963e-07	3.50801e-12
SAMM50	1.75844e-12	0.581321	0.573	0.577	1.75281e-08	1.84172e-08	0.322859	0.767	0.748	0.000183583	1.84172e-08	3.51687e-12
ZNF532	1.87731e-12	-0.812241	0.054	0.315	1.8713e-08	2.59786e-08	-0.359822	0.341	0.593	0.000258955	2.59786e-08	3.75462e-12
PFKL	1.88898e-12	0.320064	0.654	0.744	1.88294e-08	3.27062e-07	0.341305	0.703	0.729	0.00326016	3.27062e-07	3.77796e-12
YLPM1	1.91367e-12	-0.722482	0.086	0.374	1.90755e-08	3.0211e-12	-0.52392	0.28	0.574	3.01143e-08	3.0211e-12	3.82734e-12
LRIG3	5.1353e-10	-0.816151	0.011	0.196	5.11887e-06	2.00489e-12	-0.670526	0.009	0.195	1.99847e-08	5.1353e-10	4.00977e-12
COL5A2	2.1611e-12	-1.00025	0.038	0.281	2.15419e-08	1.80899e-07	-0.523683	0.06	0.202	0.0018032	1.80899e-07	4.3222e-12
LCOR	6.62173e-09	-0.597013	0.049	0.246	6.60054e-05	2.17211e-12	-0.554928	0.056	0.272	2.16516e-08	6.62173e-09	4.34423e-12
NISCH	3.04885e-07	-0.4097	0.124	0.347	0.00303909	2.23269e-12	-0.552438	0.129	0.372	2.22555e-08	3.04885e-07	4.46538e-12
RAB34	2.23642e-12	0.262473	0.681	0.796	2.22926e-08	0.00111766	0.317988	0.522	0.527	1	0.00111766	4.47283e-12
YKT6	7.13818e-08	-0.472576	0.124	0.357	0.000711534	2.61531e-12	0.316352	0.888	0.87	2.60694e-08	7.13818e-08	5.23062e-12
PPIC	2.6691e-12	-0.765867	0.13	0.434	2.66056e-08	1.62733e-06	-0.382031	0.164	0.331	0.0162213	1.62733e-06	5.3382e-12
AAMP	2.7094e-12	0.553835	0.578	0.571	2.70073e-08	7.47896e-07	0.30739	0.703	0.72	0.00745503	7.47896e-07	5.4188e-12
LARP4B	2.42387e-10	-0.645947	0.059	0.292	2.41611e-06	2.71408e-12	-0.577675	0.073	0.291	2.70539e-08	2.42387e-10	5.42815e-12
ALPL	0.716813	0.290204	0.227	0.268	1	2.86031e-12	-0.679249	0.017	0.206	2.85116e-08	0.716813	5.72062e-12
B4GALT1	1.13349e-09	-0.640242	0.081	0.316	1.12987e-05	3.01352e-12	-0.59456	0.211	0.479	3.00387e-08	1.13349e-09	6.02703e-12
KRR1	3.06823e-12	0.377402	0.627	0.689	3.05841e-08	1.22311e-06	0.508967	0.487	0.433	0.012192	1.22311e-06	6.13646e-12
ZNF618	3.14872e-12	-0.713319	0.092	0.381	3.13864e-08	1.68417e-05	-0.261386	0.069	0.184	0.167878	1.68417e-05	6.29743e-12
ARHGAP5	3.18782e-12	-0.680191	0.13	0.447	3.17762e-08	8.57916e-11	-0.432716	0.405	0.712	8.55171e-07	8.57916e-11	6.37564e-12
DPY19L3	3.08631e-06	-0.485855	0.022	0.146	0.0307644	3.20861e-12	-0.535917	0.151	0.401	3.19835e-08	3.08631e-06	6.41723e-12
PWP1	3.45937e-05	0.269915	0.535	0.649	0.34483	3.28928e-12	0.470767	0.681	0.668	3.27875e-08	3.45937e-05	6.57856e-12
CTSH	0.000143975	-0.440602	0.043	0.147	1	3.49316e-12	-0.567148	0.108	0.347	3.48199e-08	0.000143975	6.98633e-12
PLOD2	3.64855e-12	-0.835712	0.049	0.299	3.63687e-08	6.3484e-10	-0.559173	0.25	0.48	6.32809e-06	6.3484e-10	7.2971e-12
PRR14L	6.80189e-05	-0.266417	0.124	0.291	0.678013	4.21871e-12	-0.542777	0.177	0.434	4.20521e-08	6.80189e-05	8.43741e-12
MYLIP	4.29818e-12	-0.869696	0.038	0.279	4.28443e-08	3.57621e-06	-0.317337	0.034	0.145	0.0356477	3.57621e-06	8.59637e-12
CRIM1	1.69769e-07	-0.585887	0.016	0.16	0.00169226	4.35459e-12	-0.533968	0.034	0.236	4.34065e-08	1.69769e-07	8.70917e-12
SLK	4.48113e-12	-0.734904	0.081	0.359	4.46679e-08	2.75105e-10	-0.450721	0.254	0.519	2.74225e-06	2.75105e-10	8.96225e-12
MRPL22	4.62987e-12	0.330023	0.638	0.731	4.61506e-08	2.52266e-07	0.26303	0.819	0.834	0.00251459	2.52266e-07	9.25975e-12
RIF1	4.87116e-12	-0.674378	0.114	0.411	4.85557e-08	1.60776e-09	-0.414391	0.267	0.532	1.60262e-05	1.60776e-09	9.74232e-12
TMEM88	8.62298e-05	-0.34023	0.384	0.668	0.859539	5.01478e-12	0.50978	0.754	0.682	4.99874e-08	8.62298e-05	1.00296e-11
BCL2L13	0.00010728	-0.264466	0.07	0.197	1	5.02446e-12	-0.496541	0.246	0.539	5.00838e-08	0.00010728	1.00489e-11
SMG7	1.37092e-08	-0.53179	0.086	0.305	0.000136653	5.0339e-12	-0.494278	0.142	0.398	5.01779e-08	1.37092e-08	1.00678e-11
FBLN2	0.00017502	-0.26871	0.103	0.244	1	5.07555e-12	-0.800778	0.034	0.229	5.05931e-08	0.00017502	1.01511e-11
OTUB1	9.99384e-08	0.453285	0.541	0.596	0.000996186	5.07666e-12	0.369068	0.789	0.795	5.06041e-08	9.99384e-08	1.01533e-11
ATXN7	2.38958e-07	-0.603565	0.011	0.147	0.00238194	5.27639e-12	-0.553316	0.142	0.387	5.25951e-08	2.38958e-07	1.05528e-11
EPAS1	4.24699e-05	-0.496826	0.016	0.113	0.42334	5.32883e-12	-0.89896	0.091	0.305	5.31177e-08	4.24699e-05	1.06577e-11
ASPM	1.1438e-08	-0.537379	0.162	0.434	0.000114014	5.37538e-12	-0.554584	0.194	0.448	5.35818e-08	1.1438e-08	1.07508e-11
SF3B4	5.4017e-12	0.453985	0.6	0.639	5.38441e-08	6.83005e-08	0.340191	0.694	0.692	0.000680819	6.83005e-08	1.08034e-11
FGFR2	5.41064e-12	-0.906283	0.027	0.257	5.39332e-08	1.08433e-09	-0.424252	0.142	0.365	1.08086e-05	1.08433e-09	1.08213e-11
ZMYND11	5.61636e-12	-0.75714	0.065	0.326	5.59838e-08	3.14694e-10	-0.448826	0.198	0.446	3.13687e-06	3.14694e-10	1.12327e-11
GPRC5B	0.682513	0.33628	0.119	0.122	1	5.72471e-12	-0.492402	0.078	0.305	5.70639e-08	0.682513	1.14494e-11
ID1	5.80271e-12	0.277086	0.714	0.778	5.78414e-08	2.29736e-11	0.344483	0.871	0.842	2.29001e-07	2.29736e-11	1.16054e-11
TMEM109	0.000247969	-0.289574	0.054	0.16	1	6.08158e-12	-0.499914	0.052	0.262	6.06212e-08	0.000247969	1.21632e-11
HDAC7	0.000246441	-0.25427	0.124	0.272	1	6.16345e-12	-0.495969	0.159	0.417	6.14372e-08	0.000246441	1.23269e-11
ZDHHC9	3.8212e-08	-0.622126	0.027	0.191	0.000380897	6.58653e-12	-0.516343	0.108	0.342	6.56546e-08	3.8212e-08	1.31731e-11
DUSP1	6.92429e-12	-0.790919	0.103	0.383	6.90214e-08	8.61034e-07	-0.347033	0.159	0.337	0.00858279	8.61034e-07	1.38486e-11
MKI67	0.00280452	-0.302627	0.324	0.579	1	7.12999e-12	-0.589904	0.207	0.457	7.10718e-08	0.00280452	1.426e-11
PHLDB2	7.29724e-12	-0.749776	0.07	0.336	7.27389e-08	1.46815e-09	-0.505701	0.142	0.347	1.46345e-05	1.46815e-09	1.45945e-11
NCAM1	1.45614e-11	-0.905914	0.022	0.242	1.45148e-07	7.75264e-12	-0.731329	0.091	0.301	7.72783e-08	1.45614e-11	1.55053e-11
AMOTL2	5.15528e-11	-0.640453	0.184	0.521	5.13878e-07	8.17033e-12	-0.520074	0.233	0.505	8.14418e-08	5.15528e-11	1.63407e-11
FOSB	8.61633e-12	-0.992474	0.016	0.234	8.58875e-08	0.000199462	-0.291126	0.034	0.114	1	0.000199462	1.72327e-11
ETV4	0.000171136	0.698553	0.259	0.193	1	9.40411e-12	-0.621241	0.03	0.219	9.37401e-08	0.000171136	1.88082e-11
ITGAV	9.72586e-12	-0.751527	0.07	0.331	9.69474e-08	6.87307e-10	-0.463105	0.19	0.423	6.85107e-06	6.87307e-10	1.94517e-11
SS18L2	9.76597e-12	0.515205	0.578	0.578	9.73472e-08	5.12882e-10	0.50407	0.599	0.532	5.11241e-06	5.12882e-10	1.95319e-11
LMF1	0.000182626	-0.273657	0.076	0.2	1	1.03286e-11	-0.506706	0.082	0.305	1.02955e-07	0.000182626	2.06571e-11
MRPS11	1.05152e-11	0.408452	0.611	0.669	1.04815e-07	0.000687432	0.406787	0.496	0.509	1	0.000687432	2.10303e-11
NCOA2	1.06964e-11	-0.842509	0.022	0.243	1.06622e-07	6.88896e-10	-0.46216	0.112	0.318	6.86692e-06	6.88896e-10	2.13929e-11
MYCBP2	1.12353e-11	-0.672371	0.108	0.401	1.11993e-07	7.49101e-09	-0.414355	0.172	0.387	7.46704e-05	7.49101e-09	2.24705e-11
PPIF	1.19339e-11	0.423885	0.616	0.63	1.18957e-07	6.84615e-07	0.521179	0.522	0.447	0.00682424	6.84615e-07	2.38678e-11
PDHB	1.20078e-11	0.370178	0.622	0.702	1.19694e-07	0.00226444	0.250394	0.616	0.669	1	0.00226444	2.40156e-11
NPTN	2.42885e-06	-0.348756	0.189	0.442	0.0242108	1.2271e-11	-0.492801	0.224	0.495	1.22317e-07	2.42885e-06	2.45419e-11
NR2C2	8.26279e-07	-0.487998	0.038	0.186	0.00823635	1.404e-11	-0.531845	0.065	0.273	1.39951e-07	8.26279e-07	2.808e-11
SLC35E1	7.7605e-06	-0.364605	0.065	0.214	0.0773567	1.42507e-11	-0.502388	0.039	0.234	1.42051e-07	7.7605e-06	2.85015e-11
PSMC3	1.69452e-11	0.315618	0.632	0.743	1.68909e-07	1.79898e-11	0.269195	0.914	0.926	1.79322e-07	1.79898e-11	3.38903e-11
PLXNA1	3.94205e-10	-0.744694	0.043	0.254	3.92943e-06	1.74829e-11	-0.508347	0.03	0.219	1.7427e-07	3.94205e-10	3.49659e-11
ARHGAP35	1.8557e-11	-0.692151	0.076	0.339	1.84976e-07	8.68593e-11	-0.427212	0.31	0.598	8.65814e-07	8.68593e-11	3.71139e-11
CTSC	4.92768e-05	0.727761	0.211	0.133	0.491191	1.8943e-11	-0.546717	0.22	0.493	1.88824e-07	4.92768e-05	3.7886e-11
GALNT2	4.97621e-07	-0.446375	0.07	0.246	0.00496028	1.90581e-11	-0.478027	0.125	0.363	1.89971e-07	4.97621e-07	3.81162e-11
MRC2	8.61739e-08	-0.627167	0.027	0.186	0.000858982	1.9062e-11	-0.558347	0.073	0.28	1.9001e-07	8.61739e-08	3.8124e-11
UACA	1.96391e-11	-0.782773	0.065	0.317	1.95762e-07	0.00112688	0.344572	0.582	0.617	1	0.00112688	3.92781e-11
FBXO34	2.61828e-06	-0.480683	0.016	0.138	0.026099	1.99076e-11	-0.50297	0.026	0.211	1.98439e-07	2.61828e-06	3.98152e-11
VPS13C	2.07523e-11	-0.876036	0.022	0.239	2.06859e-07	5.21656e-11	-0.515316	0.095	0.313	5.19987e-07	5.21656e-11	4.15046e-11
ASAP2	9.6663e-06	-0.316963	0.108	0.287	0.0963537	2.09147e-11	-0.504246	0.198	0.461	2.08478e-07	9.6663e-06	4.18294e-11
EIF4E	3.14271e-06	0.366832	0.53	0.598	0.0313265	2.15275e-11	0.576047	0.664	0.63	2.14586e-07	3.14271e-06	4.3055e-11
LMO2	0.00173457	-0.367376	0.049	0.13	1	2.17864e-11	0.784589	0.319	0.172	2.17167e-07	0.00173457	4.35728e-11
GSK3B	2.19747e-11	-0.71611	0.081	0.344	2.19044e-07	1.60882e-05	-0.266945	0.401	0.616	0.160368	1.60882e-05	4.39494e-11
AHCYL1	2.22773e-11	-0.638248	0.119	0.412	2.22061e-07	3.06995e-06	-0.298474	0.302	0.505	0.0306013	3.06995e-06	4.45547e-11
SLC39A6	2.23517e-11	-0.790072	0.054	0.294	2.22802e-07	5.63757e-10	-0.430436	0.056	0.238	5.61953e-06	5.63757e-10	4.47035e-11
VRTN	0.0123252	0.564165	0.195	0.154	1	2.2352e-11	-0.568289	0.06	0.265	2.22805e-07	0.0123252	4.4704e-11
SLC11A2	4.34141e-05	-0.282449	0.086	0.233	0.432752	2.36195e-11	-0.448898	0.086	0.312	2.35439e-07	4.34141e-05	4.7239e-11
PCF11	2.32927e-08	-0.573564	0.065	0.262	0.000232181	2.54926e-11	-0.486072	0.151	0.397	2.5411e-07	2.32927e-08	5.09852e-11
CLCN7	9.76846e-05	-0.300577	0.054	0.171	0.97372	2.56899e-11	-0.520811	0.026	0.209	2.56077e-07	9.76846e-05	5.13798e-11
ANKRD28	3.86742e-07	-0.475161	0.043	0.203	0.00385504	2.60607e-11	-0.446241	0.099	0.328	2.59773e-07	3.86742e-07	5.21213e-11
SLC22A17	2.77863e-11	-0.758182	0.086	0.345	2.76974e-07	3.75792e-08	-0.350817	0.121	0.308	0.00037459	3.75792e-08	5.55726e-11
DNAJC3	3.01612e-11	-0.680023	0.092	0.366	3.00647e-07	4.34461e-11	-0.460885	0.129	0.372	4.33071e-07	4.34461e-11	6.03224e-11
HAPLN1	1.10337e-06	-0.543647	0.168	0.381	0.0109984	3.12602e-11	-0.700283	0.237	0.466	3.11601e-07	1.10337e-06	6.25203e-11
SLC7A3	0.110205	0.503036	0.173	0.154	1	3.26357e-11	-0.568158	0.03	0.214	3.25313e-07	0.110205	6.52714e-11
COLEC12	3.27607e-11	-0.90449	0.059	0.298	3.26559e-07	9.9638e-07	-0.41232	0.116	0.27	0.00993192	9.9638e-07	6.55214e-11
PIK3CB	6.27197e-05	-0.365777	0.022	0.12	0.62519	3.32944e-11	-0.506408	0.134	0.37	3.31879e-07	6.27197e-05	6.65888e-11
CPXM1	2.28281e-10	-0.587642	0.168	0.485	2.2755e-06	3.33831e-11	-0.492804	0.078	0.293	3.32762e-07	2.28281e-10	6.67661e-11
FAM120A	3.37446e-11	-0.646352	0.103	0.382	3.36366e-07	1.04756e-07	-0.326823	0.22	0.441	0.00104421	1.04756e-07	6.74891e-11
SLC39A14	1.33933e-10	-0.740621	0.038	0.255	1.33505e-06	3.48887e-11	-0.533641	0.095	0.311	3.47771e-07	1.33933e-10	6.97774e-11
ARCN1	3.56063e-11	-0.637763	0.151	0.462	3.54924e-07	3.6149e-10	0.34362	0.75	0.743	3.60333e-06	3.6149e-10	7.12127e-11
TAOK2	4.08166e-05	-0.360789	0.027	0.134	0.40686	3.76863e-11	-0.463321	0.216	0.485	3.75657e-07	4.08166e-05	7.53726e-11
RICTOR	3.87629e-11	-0.812184	0.027	0.244	3.86389e-07	1.6507e-06	-0.314704	0.052	0.176	0.0164542	1.6507e-06	7.75259e-11
MED31	0.00891739	0.374718	0.4	0.45	1	4.32804e-11	0.490947	0.677	0.642	4.31419e-07	0.00891739	8.65608e-11
DENND4C	3.10319e-07	-0.561655	0.027	0.175	0.00309326	4.3775e-11	-0.534096	0.103	0.319	4.36349e-07	3.10319e-07	8.75499e-11
ERLEC1	2.13219e-06	-0.346694	0.168	0.403	0.0212537	4.42997e-11	-0.467389	0.194	0.458	4.4158e-07	2.13219e-06	8.85995e-11
MPDZ	5.63535e-11	-0.760236	0.059	0.299	5.61732e-07	4.44546e-11	-0.512182	0.159	0.402	4.43124e-07	5.63535e-11	8.89093e-11
TFRC	4.57929e-11	-0.757002	0.065	0.31	4.56464e-07	6.19312e-11	-0.505429	0.047	0.239	6.1733e-07	6.19312e-11	9.15859e-11
RAMP2	0.000873989	-0.289722	0.07	0.171	1	4.66585e-11	-0.575986	0.073	0.279	4.65092e-07	0.000873989	9.3317e-11
TTC14	2.77415e-09	-0.590536	0.07	0.291	2.76527e-05	4.72733e-11	-0.483416	0.19	0.438	4.71221e-07	2.77415e-09	9.45467e-11
PSEN1	2.45091e-07	-0.462639	0.07	0.254	0.00244307	4.77801e-11	-0.489371	0.056	0.255	4.76272e-07	2.45091e-07	9.55602e-11
VEZT	1.22078e-05	-0.325428	0.141	0.333	0.121687	4.87793e-11	-0.488402	0.086	0.3	4.86232e-07	1.22078e-05	9.75586e-11
FBN2	1.92835e-07	-0.632794	0.011	0.15	0.00192218	5.00476e-11	-0.690332	0.069	0.265	4.98875e-07	1.92835e-07	1.00095e-10
COL11A1	5.96861e-07	-0.659025	0.005	0.13	0.00594951	5.19558e-11	-0.570103	0.03	0.208	5.17896e-07	5.96861e-07	1.03912e-10
KDM5A	5.58263e-11	-0.739264	0.038	0.263	5.56476e-07	2.73281e-10	-0.409157	0.207	0.469	2.72407e-06	2.73281e-10	1.11653e-10
GIGYF1	5.83991e-11	-0.659334	0.103	0.377	5.82122e-07	1.10577e-05	-0.250291	0.095	0.227	0.110223	1.10577e-05	1.16798e-10
LUM	6.08052e-11	-1.07333	0.059	0.282	6.06106e-07	0.000148111	-0.511602	0.026	0.101	1	0.000148111	1.2161e-10
PEG10	6.81123e-11	-0.626029	0.259	0.629	6.78944e-07	4.31679e-10	-0.533514	0.293	0.537	4.30297e-06	4.31679e-10	1.36225e-10
PCSK5	1.53091e-05	-0.431033	0.011	0.113	0.152601	6.96592e-11	-0.572846	0.06	0.257	6.94363e-07	1.53091e-05	1.39318e-10
GPC6	7.11592e-11	-0.757679	0.049	0.279	7.09315e-07	9.18191e-08	-0.379828	0.078	0.236	0.000915253	9.18191e-08	1.42318e-10
LTBP1	7.16703e-11	-0.771646	0.038	0.259	7.14409e-07	4.33199e-06	-0.265536	0.026	0.131	0.0431813	4.33199e-06	1.43341e-10
IFRD2	0.124386	0.381733	0.314	0.352	1	7.34173e-11	0.423417	0.707	0.668	7.31824e-07	0.124386	1.46835e-10
PMP22	1.02817e-08	-0.725336	0.081	0.291	0.000102488	7.42231e-11	-0.694732	0.138	0.354	7.39856e-07	1.02817e-08	1.48446e-10
GPC3	0.000579131	-0.320526	0.405	0.688	1	7.46249e-11	-0.671667	0.047	0.236	7.43861e-07	0.000579131	1.4925e-10
PSMB10	8.09364e-08	0.709511	0.422	0.356	0.000806774	7.58705e-11	0.607394	0.556	0.467	7.56277e-07	8.09364e-08	1.51741e-10
SULF2	7.9218e-11	-0.730673	0.054	0.289	7.89645e-07	1.40318e-06	-0.291831	0.034	0.153	0.0139869	1.40318e-06	1.58436e-10
EFR3A	9.47669e-07	-0.370819	0.13	0.343	0.00944637	8.0441e-11	-0.461009	0.207	0.466	8.01836e-07	9.47669e-07	1.60882e-10
PDIA5	8.83063e-05	-0.30183	0.054	0.172	0.880237	8.06857e-11	-0.516108	0.108	0.325	8.04275e-07	8.83063e-05	1.61371e-10
UBR5	8.18721e-11	-0.599739	0.141	0.445	8.16101e-07	2.45663e-09	-0.400708	0.28	0.545	2.44877e-05	2.45663e-09	1.63744e-10
CDC42BPB	8.23373e-11	-0.690459	0.059	0.299	8.20738e-07	8.09526e-10	-0.431939	0.155	0.384	8.06935e-06	8.09526e-10	1.64675e-10
SPTLC2	7.71036e-06	-0.390493	0.07	0.222	0.0768569	8.29026e-11	-0.501078	0.039	0.222	8.26373e-07	7.71036e-06	1.65805e-10
RAB11A	8.57082e-11	0.274612	0.649	0.764	8.54339e-07	2.10124e-07	0.294361	0.737	0.747	0.00209452	2.10124e-07	1.71416e-10
PLOD3	4.80212e-07	-0.483008	0.054	0.22	0.00478676	8.77443e-11	-0.508763	0.039	0.223	8.74635e-07	4.80212e-07	1.75489e-10
MGA	1.73659e-09	-0.626062	0.07	0.292	1.73103e-05	8.85454e-11	-0.431365	0.121	0.349	8.82621e-07	1.73659e-09	1.77091e-10
EIF2S1	9.48295e-11	0.445819	0.595	0.633	9.4526e-07	0.00452651	0.309687	0.5	0.501	1	0.00452651	1.89659e-10
SLC25A24	9.49131e-11	-0.78698	0.032	0.247	9.46094e-07	4.08161e-09	0.589802	0.5	0.387	4.06855e-05	4.08161e-09	1.89826e-10
WDFY3	9.52091e-11	-0.792856	0.027	0.236	9.49044e-07	1.39126e-10	-0.492456	0.078	0.279	1.38681e-06	1.39126e-10	1.90418e-10
SLC25A36	9.61166e-11	-0.62931	0.151	0.452	9.5809e-07	4.47279e-10	-0.460347	0.297	0.558	4.45848e-06	4.47279e-10	1.92233e-10
TM2D2	0.0216055	0.444758	0.33	0.348	1	9.95203e-11	-0.40041	0.142	0.391	9.92019e-07	0.0216055	1.99041e-10
ROR2	0.000162145	-0.254388	0.086	0.219	1	1.00881e-10	-0.477215	0.039	0.222	1.00559e-06	0.000162145	2.01763e-10
TGFBI	1.76391e-10	-0.95705	0.038	0.248	1.75827e-06	1.03188e-10	-0.728022	0.073	0.267	1.02858e-06	1.76391e-10	2.06377e-10
NUP155	3.43791e-06	-0.375434	0.086	0.257	0.0342691	1.03657e-10	-0.451435	0.228	0.492	1.03325e-06	3.43791e-06	2.07313e-10
WDR5	0.00173183	0.374541	0.443	0.512	1	1.04893e-10	0.343187	0.784	0.797	1.04558e-06	0.00173183	2.09787e-10
NEO1	2.39507e-09	-0.597522	0.092	0.327	2.3874e-05	1.0598e-10	-0.511613	0.091	0.301	1.05641e-06	2.39507e-09	2.1196e-10
EPHB3	3.16938e-09	-0.675759	0.049	0.25	3.15924e-05	1.11381e-10	-0.506044	0.039	0.222	1.11025e-06	3.16938e-09	2.22762e-10
DNAJC10	1.13594e-10	-0.602394	0.146	0.453	1.1323e-06	2.80059e-07	-0.366804	0.341	0.587	0.00279163	2.80059e-07	2.27187e-10
OSTM1	1.4929e-05	-0.473707	0.011	0.113	0.148812	1.13911e-10	-0.488094	0.052	0.241	1.13547e-06	1.4929e-05	2.27823e-10
NID2	1.14735e-10	-0.911372	0.049	0.268	1.14368e-06	5.53971e-05	-0.475566	0.185	0.308	0.552199	5.53971e-05	2.29471e-10
ADD3	1.35715e-07	-0.444436	0.141	0.379	0.00135281	1.19345e-10	-0.482921	0.289	0.556	1.18963e-06	1.35715e-07	2.3869e-10
TRRAP	1.73176e-09	-0.64379	0.059	0.272	1.72622e-05	1.20927e-10	-0.462024	0.207	0.462	1.2054e-06	1.73176e-09	2.41853e-10
RRP8	4.99197e-05	-0.41019	0.016	0.112	0.497599	1.21052e-10	0.538552	0.586	0.511	1.20665e-06	4.99197e-05	2.42105e-10
NKAIN4	7.62206e-07	0.810294	0.2	0.106	0.00759767	1.25615e-10	-0.535981	0.047	0.235	1.25213e-06	7.62206e-07	2.5123e-10
PTCH1	1.2957e-10	-0.684114	0.135	0.421	1.29156e-06	8.60334e-08	-0.488896	0.216	0.412	0.000857581	8.60334e-08	2.5914e-10
CYB561D2	0.690307	0.362372	0.2	0.229	1	1.29622e-10	-0.440955	0.047	0.238	1.29208e-06	0.690307	2.59245e-10
LRBA	2.39783e-07	-0.539341	0.043	0.205	0.00239016	1.31656e-10	-0.503233	0.052	0.24	1.31235e-06	2.39783e-07	2.63312e-10
TMED5	0.000155722	-0.355889	0.016	0.102	1	1.36874e-10	-0.439164	0.478	0.78	1.36436e-06	0.000155722	2.73748e-10
BPTF	1.41686e-10	-0.613444	0.286	0.705	1.41233e-06	2.66052e-07	-0.313789	0.569	0.803	0.002652	2.66052e-07	2.83373e-10
NBAS	5.18456e-05	-0.387469	0.016	0.112	0.516797	1.41789e-10	-0.49356	0.034	0.21	1.41336e-06	5.18456e-05	2.83579e-10
COMT	1.40865e-05	0.347683	0.519	0.588	0.140414	1.48072e-10	-0.454775	0.125	0.356	1.47598e-06	1.40865e-05	2.96144e-10
APOO	1.52234e-10	0.730429	0.486	0.426	1.51747e-06	0.375051	0.315244	0.267	0.288	1	0.375051	3.04468e-10
MAGI1	7.29983e-08	-0.515696	0.049	0.227	0.000727647	1.52283e-10	-0.455912	0.125	0.35	1.51795e-06	7.29983e-08	3.04565e-10
USP53	3.48313e-06	-0.515982	0.005	0.115	0.0347198	1.53494e-10	-0.520816	0.095	0.301	1.53003e-06	3.48313e-06	3.06988e-10
TNRC6A	1.58094e-10	-0.594801	0.141	0.438	1.57588e-06	1.10328e-06	-0.331333	0.284	0.503	0.0109975	1.10328e-06	3.16189e-10
IQGAP3	8.04992e-06	-0.411351	0.032	0.157	0.0802416	1.61086e-10	-0.448404	0.03	0.205	1.6057e-06	8.04992e-06	3.22172e-10
CAMSAP1	1.6614e-10	-0.681175	0.049	0.275	1.65609e-06	5.37371e-07	-0.268594	0.103	0.269	0.00535651	5.37371e-07	3.32281e-10
STOM	3.99519e-09	-0.658146	0.054	0.258	3.9824e-05	1.66371e-10	-0.50451	0.026	0.196	1.65838e-06	3.99519e-09	3.32742e-10
TBC1D9B	3.94614e-08	-0.522262	0.076	0.276	0.000393352	1.66847e-10	-0.500166	0.125	0.344	1.66313e-06	3.94614e-08	3.33694e-10
PDCD11	9.0933e-07	-0.38248	0.141	0.363	0.0090642	1.74661e-10	-0.456466	0.319	0.597	1.74102e-06	9.0933e-07	3.49322e-10
LDLRAD3	1.46817e-05	-0.40709	0.027	0.143	0.146347	1.75313e-10	-0.509298	0.125	0.342	1.74752e-06	1.46817e-05	3.50625e-10
EDEM3	4.29153e-07	-0.54873	0.016	0.153	0.0042778	1.82546e-10	-0.426472	0.047	0.235	1.81962e-06	4.29153e-07	3.65092e-10
COL2A1	1.83643e-10	-0.768295	0.092	0.342	1.83056e-06	0.000256485	-0.29053	0.116	0.225	1	0.000256485	3.67287e-10
APLNR	1.89013e-10	-0.900296	0.065	0.293	1.88408e-06	4.62151e-10	-0.631584	0.194	0.415	4.60672e-06	4.62151e-10	3.78026e-10
PHC1	0.909777	0.282031	0.108	0.123	1	1.95277e-10	-0.509451	0.121	0.337	1.94652e-06	0.909777	3.90555e-10
UBA1	0.000545349	-0.264007	0.297	0.576	1	1.98916e-10	-0.428322	0.418	0.693	1.9828e-06	0.000545349	3.97832e-10
TNS3	1.99795e-10	-0.766264	0.032	0.242	1.99155e-06	4.52726e-06	-0.261659	0.056	0.179	0.0451277	4.52726e-06	3.99589e-10
TMEM63B	0.00128675	-0.251256	0.027	0.101	1	2.00956e-10	-0.490568	0.047	0.23	2.00313e-06	0.00128675	4.01912e-10
PON2	2.03845e-10	-0.60672	0.189	0.519	2.03193e-06	3.0951e-07	-0.342149	0.168	0.353	0.00308519	3.0951e-07	4.07691e-10
EPHA4	2.78935e-06	-0.507842	0.011	0.128	0.0278042	2.03925e-10	-0.60085	0.034	0.208	2.03272e-06	2.78935e-06	4.0785e-10
ADAMTS9	3.32111e-09	-0.820266	0.005	0.171	3.31048e-05	2.10811e-10	-0.662687	0.065	0.253	2.10137e-06	3.32111e-09	4.21622e-10
PREPL	2.17665e-10	-0.677092	0.065	0.3	2.16968e-06	3.13552e-06	-0.286861	0.297	0.507	0.0312548	3.13552e-06	4.3533e-10
LIG1	0.361864	0.253062	0.351	0.451	1	2.27395e-10	-0.4377	0.207	0.458	2.26667e-06	0.361864	4.54789e-10
RFX3	2.33401e-10	-0.729535	0.043	0.26	2.32654e-06	4.26963e-06	-0.281458	0.073	0.205	0.0425596	4.26963e-06	4.66802e-10
TNKS2	2.38221e-10	-0.656973	0.059	0.291	2.37459e-06	2.29821e-07	-0.343082	0.319	0.557	0.00229085	2.29821e-07	4.76442e-10
SUN1	1.01207e-05	-0.348391	0.07	0.22	0.100883	2.42382e-10	-0.45168	0.03	0.201	2.41606e-06	1.01207e-05	4.84764e-10
TNFRSF19	6.71367e-07	-0.544152	0.022	0.16	0.00669219	2.67206e-10	-0.532502	0.026	0.192	2.66351e-06	6.71367e-07	5.34413e-10
CHD8	2.72518e-10	-0.594511	0.076	0.322	2.71646e-06	3.70768e-08	-0.378757	0.31	0.563	0.000369582	3.70768e-08	5.45036e-10
POGZ	9.70998e-10	-0.537494	0.13	0.407	9.67891e-06	2.72524e-10	-0.419565	0.233	0.49	2.71652e-06	9.70998e-10	5.45048e-10
BAZ2B	2.78882e-10	-0.683779	0.049	0.271	2.77989e-06	6.39654e-06	-0.3248	0.159	0.315	0.0637607	6.39654e-06	5.57763e-10
TMEM11	0.0693772	0.327867	0.378	0.453	1	2.79809e-10	0.309944	0.832	0.848	2.78914e-06	0.0693772	5.59618e-10
INPPL1	2.81691e-10	-0.653818	0.07	0.308	2.8079e-06	6.95415e-08	-0.340322	0.194	0.407	0.000693189	6.95415e-08	5.63382e-10
UTP20	2.91405e-10	-0.722793	0.038	0.249	2.90473e-06	1.31941e-06	-0.272877	0.224	0.425	0.0131518	1.31941e-06	5.8281e-10
GPAM	1.36751e-06	-0.496434	0.049	0.199	0.0136314	2.98811e-10	-0.468975	0.039	0.215	2.97855e-06	1.36751e-06	5.97623e-10
MRPL28	3.04934e-10	0.599218	0.519	0.483	3.03959e-06	0.084394	0.339656	0.319	0.318	1	0.084394	6.09869e-10
CDC42BPA	3.34829e-10	-0.762809	0.027	0.228	3.33758e-06	1.22241e-06	-0.252634	0.177	0.366	0.012185	1.22241e-06	6.69658e-10
FAM91A1	9.91385e-08	-0.600352	0.016	0.165	0.000988213	3.47465e-10	-0.443496	0.172	0.408	3.46353e-06	9.91385e-08	6.94929e-10
CASK	3.58174e-10	-0.713901	0.043	0.257	3.57028e-06	1.74695e-07	-0.357201	0.125	0.3	0.00174136	1.74695e-07	7.16348e-10
EXOSC3	0.297167	0.281677	0.351	0.452	1	3.7535e-10	0.642867	0.496	0.4	3.74149e-06	0.297167	7.507e-10
AAK1	6.19393e-05	-0.380625	0.032	0.138	0.617411	3.82451e-10	-0.488127	0.177	0.408	3.81227e-06	6.19393e-05	7.64902e-10
LCORL	3.91056e-10	-0.805645	0.005	0.187	3.89805e-06	2.68029e-07	-0.365637	0.138	0.311	0.00267171	2.68029e-07	7.82112e-10
NCOA3	1.17689e-07	-0.5132	0.054	0.232	0.00117313	4.09826e-10	-0.435136	0.082	0.283	4.08515e-06	1.17689e-07	8.19653e-10
STARD10	0.289817	0.403852	0.141	0.13	1	4.10309e-10	-0.647079	0.056	0.235	4.08996e-06	0.289817	8.20619e-10
CREB3L2	4.16239e-10	-0.735751	0.054	0.273	4.14907e-06	1.45044e-06	-0.318629	0.078	0.217	0.014458	1.45044e-06	8.32478e-10
P4HA1	4.37124e-10	-0.579053	0.151	0.448	4.35725e-06	9.28377e-08	-0.33921	0.086	0.252	0.000925407	9.28377e-08	8.74247e-10
GREB1L	4.88825e-08	-0.573258	0.07	0.264	0.000487261	4.4336e-10	-0.545416	0.224	0.454	4.41941e-06	4.88825e-08	8.8672e-10
CDC123	4.54775e-10	0.351663	0.616	0.708	4.5332e-06	4.50633e-05	0.399018	0.569	0.571	0.449191	4.50633e-05	9.0955e-10
ASAH1	1.20516e-05	-0.386528	0.092	0.252	0.12013	5.44879e-10	-0.480806	0.034	0.203	5.43136e-06	1.20516e-05	1.08976e-09
MRPS7	3.69962e-05	0.369285	0.497	0.573	0.368778	5.67319e-10	0.350552	0.776	0.771	5.65504e-06	3.69962e-05	1.13464e-09
NPEPPS	1.25136e-09	-0.538081	0.146	0.434	1.24736e-05	5.68296e-10	-0.413698	0.276	0.556	5.66477e-06	1.25136e-09	1.13659e-09
COPS5	5.7363e-10	0.348912	0.6	0.699	5.71795e-06	7.22262e-06	0.367203	0.582	0.592	0.0719951	7.22262e-06	1.14726e-09
UBP1	5.86702e-10	-0.573752	0.103	0.36	5.84825e-06	4.00259e-06	-0.271943	0.25	0.451	0.0398978	4.00259e-06	1.1734e-09
CLOCK	5.15806e-08	-0.621856	0.016	0.17	0.000514156	6.09633e-10	-0.444727	0.121	0.331	6.07683e-06	5.15806e-08	1.21927e-09
NUMA1	3.32558e-05	-0.263761	0.146	0.338	0.331494	6.22826e-10	-0.450037	0.293	0.565	6.20833e-06	3.32558e-05	1.24565e-09
MED12	9.92766e-05	-0.292607	0.065	0.188	0.989589	6.70311e-10	-0.433847	0.116	0.329	6.68166e-06	9.92766e-05	1.34062e-09
OLFML3	7.11917e-10	-0.785919	0.076	0.301	7.09639e-06	1.43577e-07	-0.418882	0.112	0.283	0.00143118	1.43577e-07	1.42383e-09
RAF1	2.66516e-05	-0.275353	0.135	0.32	0.265664	7.14519e-10	-0.353468	0.164	0.407	7.12232e-06	2.66516e-05	1.42904e-09
PAM	6.42782e-06	-0.405658	0.059	0.206	0.0640725	7.51093e-10	-0.461184	0.03	0.194	7.4869e-06	6.42782e-06	1.50219e-09
RAP2C	6.70567e-06	-0.395122	0.059	0.206	0.0668421	8.10349e-10	0.596507	0.496	0.374	8.07756e-06	6.70567e-06	1.6207e-09
RPA2	8.24291e-10	0.593651	0.524	0.506	8.21653e-06	3.03226e-09	0.316375	0.78	0.781	3.02256e-05	3.03226e-09	1.64858e-09
OGDH	5.00982e-06	-0.3706	0.086	0.253	0.0499379	9.35398e-10	-0.431221	0.22	0.479	9.32404e-06	5.00982e-06	1.8708e-09
ACVR2A	1.55425e-06	-0.48519	0.022	0.153	0.0154928	9.54787e-10	-0.429981	0.052	0.228	9.51732e-06	1.55425e-06	1.90957e-09
LRP2	9.57613e-10	-0.902661	0.005	0.18	9.54549e-06	1.09836e-07	-0.715717	0.017	0.138	0.00109485	1.09836e-07	1.91523e-09
KIAA1549	5.14612e-06	-0.444197	0.027	0.151	0.0512965	9.59492e-10	-0.432424	0.013	0.163	9.56421e-06	5.14612e-06	1.91898e-09
MED1	9.7916e-10	-0.640841	0.049	0.26	9.76027e-06	2.83911e-08	-0.375974	0.323	0.578	0.000283003	2.83911e-08	1.95832e-09
DYRK1A	9.80037e-10	-0.598087	0.092	0.336	9.76901e-06	3.88528e-09	-0.388276	0.142	0.349	3.87285e-05	3.88528e-09	1.96007e-09
MIDN	6.89334e-05	-0.335108	0.303	0.615	0.687128	1.03644e-09	-0.378825	0.185	0.422	1.03313e-05	6.89334e-05	2.07289e-09
ACSL4	6.47124e-05	-0.306039	0.076	0.211	0.645053	1.0697e-09	-0.543872	0.121	0.322	1.06627e-05	6.47124e-05	2.13939e-09
NAV2	9.93182e-07	-0.422345	0.108	0.307	0.00990003	1.08168e-09	-0.463253	0.099	0.297	1.07822e-05	9.93182e-07	2.16337e-09
ABHD13	3.5212e-07	-0.441933	0.065	0.243	0.00350993	1.08559e-09	-0.404677	0.078	0.267	1.08211e-05	3.5212e-07	2.17118e-09
RBM41	1.10416e-09	-0.669684	0.038	0.24	1.10063e-05	3.2499e-07	-0.292537	0.095	0.255	0.0032395	3.2499e-07	2.20832e-09
ADAMTS1	1.42366e-06	-0.61866	0.005	0.123	0.014191	1.10885e-09	-0.649591	0.125	0.324	1.1053e-05	1.42366e-06	2.2177e-09
OXR1	1.27743e-08	-0.579161	0.07	0.276	0.000127334	1.15942e-09	-0.518938	0.103	0.298	1.15571e-05	1.27743e-08	2.31883e-09
CELF1	0.00240048	-0.329075	0.395	0.743	1	1.17223e-09	-0.429012	0.138	0.35	1.16848e-05	0.00240048	2.34446e-09
TET1	1.17511e-09	-0.553982	0.227	0.573	1.17135e-05	2.94415e-09	-0.363377	0.306	0.571	2.93473e-05	2.94415e-09	2.35023e-09
IGFBP5	1.19893e-09	-0.81552	0.103	0.335	1.19509e-05	1.96145e-06	-0.609357	0.047	0.167	0.0195518	1.96145e-06	2.39785e-09
SLC12A7	8.41675e-07	-0.478594	0.07	0.241	0.00838982	1.21599e-09	-0.448738	0.069	0.252	1.2121e-05	8.41675e-07	2.43198e-09
PLXNA2	1.26516e-09	-0.806161	0.016	0.199	1.26112e-05	2.82856e-06	-0.369238	0.026	0.13	0.028195	2.82856e-06	2.53033e-09
BMPR2	6.18286e-06	-0.469839	0.016	0.131	0.0616307	1.2712e-09	-0.433492	0.073	0.261	1.26714e-05	6.18286e-06	2.54241e-09
GTF3C1	1.28663e-09	-0.546782	0.114	0.374	1.28252e-05	7.50433e-07	-0.306956	0.211	0.414	0.00748031	7.50433e-07	2.57327e-09
ZDHHC17	7.07485e-07	-0.534858	0.027	0.168	0.00705221	1.32604e-09	-0.44404	0.095	0.289	1.32179e-05	7.07485e-07	2.65207e-09
DPPA5	1.40654e-09	0.911826	0.227	0.109	1.40204e-05	6.20649e-05	-0.411642	0.03	0.116	0.618663	6.20649e-05	2.81309e-09
TCF7L2	4.69895e-09	-0.522772	0.184	0.485	4.68392e-05	1.42259e-09	-0.443819	0.155	0.375	1.41804e-05	4.69895e-09	2.84518e-09
KANK1	4.97225e-07	-0.52935	0.054	0.218	0.00495634	1.47468e-09	-0.488261	0.047	0.217	1.46996e-05	4.97225e-07	2.94936e-09
HTT	1.60418e-09	-0.529443	0.081	0.318	1.59905e-05	2.46327e-08	-0.365151	0.233	0.467	0.000245539	2.46327e-08	3.20836e-09
SYPL1	7.9532e-05	0.252404	0.53	0.651	0.792775	1.61118e-09	-0.413812	0.276	0.547	1.60602e-05	7.9532e-05	3.22235e-09
TBCD	1.16524e-08	-0.501124	0.097	0.328	0.000116152	1.66645e-09	-0.415321	0.168	0.397	1.66112e-05	1.16524e-08	3.3329e-09
MOV10	9.66055e-06	-0.387545	0.059	0.2	0.0962964	1.6983e-09	-0.446642	0.026	0.182	1.69287e-05	9.66055e-06	3.39661e-09
FOXJ3	1.77873e-09	-0.612121	0.076	0.302	1.77304e-05	1.30277e-06	-0.293644	0.172	0.352	0.012986	1.30277e-06	3.55745e-09
DLGAP5	0.00855889	0.377303	0.395	0.444	1	1.80859e-09	0.382058	0.733	0.733	1.8028e-05	0.00855889	3.61717e-09
ARHGAP1	2.6233e-06	-0.411572	0.081	0.251	0.0261491	1.93618e-09	-0.428855	0.121	0.329	1.92998e-05	2.6233e-06	3.87236e-09
PTPRD	1.95589e-09	-0.67398	0.054	0.263	1.94963e-05	2.31404e-08	-0.425184	0	0.119	0.000230664	2.31404e-08	3.91178e-09
GCK	1.98784e-09	-0.830225	0.049	0.248	1.98148e-05	1.95311e-06	0.603354	0.453	0.369	0.0194686	1.95311e-06	3.97568e-09
USP44	8.54728e-05	0.692432	0.292	0.227	0.851993	2.00703e-09	-0.652214	0.112	0.294	2.00061e-05	8.54728e-05	4.01407e-09
TRAM2	7.84044e-06	-0.422677	0.043	0.175	0.0781535	2.01337e-09	-0.426674	0.082	0.268	2.00692e-05	7.84044e-06	4.02673e-09
FLRT3	2.01757e-09	-0.781697	0.022	0.205	2.01111e-05	3.13707e-05	-0.340074	0.078	0.192	0.312703	3.13707e-05	4.03514e-09
TBX3	2.02385e-09	-0.644678	0.076	0.304	2.01737e-05	0.0236872	0.257605	0.44	0.415	1	0.0236872	4.0477e-09
SLC30A7	1.59357e-08	-0.649767	0.016	0.18	0.000158847	2.04629e-09	-0.342308	0.121	0.337	2.03975e-05	1.59357e-08	4.09259e-09
SPAG9	5.24432e-07	-0.483043	0.049	0.209	0.00522753	2.05834e-09	-0.417421	0.259	0.509	2.05176e-05	5.24432e-07	4.11669e-09
TMEM67	4.78329e-06	-0.53174	0.005	0.112	0.0476799	2.08461e-09	-0.431159	0.004	0.142	2.07794e-05	4.78329e-06	4.16923e-09
UHRF2	9.24629e-08	-0.447431	0.097	0.311	0.00092167	2.13378e-09	-0.398676	0.185	0.409	2.12696e-05	9.24629e-08	4.26757e-09
PIK3R1	2.15266e-09	-0.664559	0.076	0.297	2.14578e-05	5.92876e-06	-0.322096	0.121	0.266	0.0590979	5.92876e-06	4.30533e-09
AIMP2	2.25572e-09	0.637571	0.503	0.481	2.2485e-05	7.86862e-05	0.409612	0.569	0.57	0.784344	7.86862e-05	4.51144e-09
USP15	2.29475e-09	-0.635016	0.059	0.273	2.28741e-05	0.184407	0.262253	0.362	0.384	1	0.184407	4.58951e-09
RAPGEF2	2.35786e-09	-0.623797	0.049	0.254	2.35031e-05	7.78049e-07	-0.331026	0.138	0.309	0.00775559	7.78049e-07	4.71571e-09
FURIN	2.44687e-09	-0.608617	0.086	0.318	2.43904e-05	4.14652e-08	-0.417956	0.22	0.427	0.000413325	4.14652e-08	4.89374e-09
MSN	2.46675e-09	-0.54038	0.184	0.489	2.45885e-05	3.59937e-05	-0.286541	0.332	0.524	0.358786	3.59937e-05	4.93349e-09
NFYB	2.51151e-09	0.587093	0.519	0.502	2.50348e-05	0.00075337	0.360228	0.53	0.527	1	0.00075337	5.02302e-09
SPPL3	2.59193e-09	-0.583398	0.081	0.307	2.58364e-05	3.12604e-09	-0.414584	0.078	0.261	3.11604e-05	3.12604e-09	5.18386e-09
UPP1	0.026525	0.566201	0.13	0.093	1	2.65227e-09	-0.562279	0.056	0.223	2.64378e-05	0.026525	5.30454e-09
JAK1	2.65343e-09	-0.594342	0.097	0.339	2.64494e-05	3.1588e-09	-0.51252	0.034	0.189	3.14869e-05	3.1588e-09	5.30686e-09
PHC3	7.24234e-06	-0.459698	0.027	0.148	0.0721916	2.66286e-09	-0.408838	0.026	0.182	2.65434e-05	7.24234e-06	5.32572e-09
BCAT1	2.71114e-09	-0.564004	0.249	0.609	2.70247e-05	8.49224e-07	-0.40721	0.323	0.518	0.00846506	8.49224e-07	5.42229e-09
EFNB1	1.88141e-06	-0.388097	0.108	0.302	0.0187539	2.74887e-09	-0.445349	0.147	0.363	2.74008e-05	1.88141e-06	5.49775e-09
KAT6B	1.15576e-06	-0.428209	0.081	0.257	0.0115206	2.7959e-09	-0.382126	0.203	0.439	2.78696e-05	1.15576e-06	5.5918e-09
RFC2	0.132479	0.281908	0.373	0.452	1	2.87993e-09	0.268548	0.853	0.88	2.87072e-05	0.132479	5.75986e-09
SERTAD2	6.04532e-06	-0.449901	0.022	0.141	0.0602597	2.90614e-09	-0.455849	0.155	0.369	2.89684e-05	6.04532e-06	5.81227e-09
TNC	4.44569e-05	-0.437947	0.011	0.104	0.443146	2.98769e-09	-0.658214	0.06	0.229	2.97813e-05	4.44569e-05	5.97537e-09
FGFR3	2.21455e-08	-0.569358	0.076	0.28	0.000220746	3.01625e-09	-0.446734	0.052	0.222	3.0066e-05	2.21455e-08	6.0325e-09
DDB1	1.31752e-08	-0.511573	0.27	0.649	0.00013133	3.03046e-09	-0.393698	0.431	0.704	3.02076e-05	1.31752e-08	6.06091e-09
DCHS1	0.000536637	-0.355829	0.027	0.108	1	3.14934e-09	-0.471307	0.065	0.238	3.13926e-05	0.000536637	6.29868e-09
LATS1	3.22868e-09	-0.668709	0.032	0.221	3.21835e-05	7.23e-06	-0.272044	0.125	0.27	0.0720687	7.23e-06	6.45736e-09
YPEL2	0.000905503	-0.273864	0.027	0.104	1	3.49072e-09	-0.487519	0.047	0.212	3.47954e-05	0.000905503	6.98143e-09
INSR	1.41012e-06	-0.470377	0.027	0.163	0.014056	3.55829e-09	-0.416782	0.009	0.148	3.5469e-05	1.41012e-06	7.11658e-09
REXO2	3.71702e-09	0.485603	0.541	0.55	3.70513e-05	3.35942e-08	0.352495	0.784	0.755	0.000334867	3.35942e-08	7.43404e-09
TRIM24	3.73165e-09	-0.515199	0.173	0.472	3.71971e-05	0.000229961	-0.252048	0.371	0.553	1	0.000229961	7.4633e-09
USP11	8.59155e-06	-0.335079	0.086	0.249	0.0856406	3.828e-09	-0.36732	0.134	0.344	3.81575e-05	8.59155e-06	7.65601e-09
MED4	0.00567747	0.316786	0.443	0.541	1	3.96826e-09	0.461798	0.621	0.582	3.95556e-05	0.00567747	7.93652e-09
EFNA5	1.25927e-08	-0.60394	0.086	0.306	0.000125524	4.04845e-09	-0.431203	0.039	0.199	4.0355e-05	1.25927e-08	8.09691e-09
CDON	3.98744e-05	-0.405357	0.032	0.142	0.397468	4.18273e-09	-0.456741	0.022	0.169	4.16935e-05	3.98744e-05	8.36547e-09
TYRO3	1.88635e-05	-0.347037	0.162	0.362	0.188031	4.26581e-09	-0.462306	0.056	0.222	4.25216e-05	1.88635e-05	8.53161e-09
RHOBTB3	4.2846e-09	-0.51666	0.189	0.497	4.27089e-05	0.000245583	0.439329	0.422	0.374	1	0.000245583	8.5692e-09
DACT1	2.813e-07	-0.628589	0.022	0.165	0.002804	4.55438e-09	-0.462369	0.06	0.231	4.53981e-05	2.813e-07	9.10877e-09
FKBP10	1.86225e-05	-0.305484	0.13	0.313	0.185629	4.57348e-09	-0.397692	0.328	0.58	4.55884e-05	1.86225e-05	9.14696e-09
USP25	2.39733e-07	-0.523278	0.032	0.188	0.00238966	4.6217e-09	-0.429196	0.138	0.344	4.60691e-05	2.39733e-07	9.2434e-09
IKBIP	4.7271e-09	-0.540565	0.178	0.465	4.71197e-05	4.22056e-08	-0.394473	0.039	0.182	0.000420705	4.22056e-08	9.4542e-09
HERPUD1	3.24401e-05	-0.319742	0.146	0.33	0.323363	4.72841e-09	-0.38621	0.28	0.522	4.71328e-05	3.24401e-05	9.45682e-09
HEATR1	4.14908e-07	-0.441117	0.081	0.268	0.00413581	4.77917e-09	-0.412957	0.224	0.456	4.76388e-05	4.14908e-07	9.55834e-09
HOMER1	4.7841e-09	-0.557556	0.07	0.285	4.76879e-05	8.382e-09	-0.417563	0.155	0.361	8.35518e-05	8.382e-09	9.5682e-09
UXT	0.0246074	0.259093	0.438	0.536	1	4.9218e-09	0.426055	0.672	0.648	4.90605e-05	0.0246074	9.8436e-09
SH3PXD2A	4.83526e-05	-0.375116	0.049	0.167	0.481979	5.00245e-09	-0.524722	0.142	0.335	4.98644e-05	4.83526e-05	1.00049e-08
TMEM43	6.22408e-06	-0.334639	0.103	0.281	0.0620416	5.06116e-09	-0.383752	0.078	0.258	5.04496e-05	6.22408e-06	1.01223e-08
TNFRSF21	4.84478e-05	-0.347498	0.043	0.159	0.482928	5.08061e-09	-0.402594	0.091	0.279	5.06435e-05	4.84478e-05	1.01612e-08
PRSS8	0.990863	0.310469	0.162	0.189	1	5.17057e-09	-0.479837	0.013	0.152	5.15403e-05	0.990863	1.03411e-08
BCKDHB	5.23271e-09	0.572308	0.524	0.525	5.21596e-05	0.181097	0.309092	0.362	0.395	1	0.181097	1.04654e-08
DTL	1.23099e-06	-0.43398	0.086	0.268	0.0122706	5.41727e-09	-0.387956	0.095	0.285	5.39993e-05	1.23099e-06	1.08345e-08
RNF145	3.23561e-08	-0.464475	0.162	0.435	0.000322526	5.61605e-09	-0.383576	0.112	0.31	5.59808e-05	3.23561e-08	1.12321e-08
ASPH	9.63731e-07	-0.406053	0.151	0.376	0.00960647	5.83424e-09	-0.384861	0.366	0.644	5.81557e-05	9.63731e-07	1.16685e-08
LIMA1	2.75928e-06	-0.484115	0.038	0.176	0.0275045	5.92044e-09	-0.431918	0.03	0.182	5.90149e-05	2.75928e-06	1.18409e-08
MRPS18A	8.75428e-05	0.295253	0.514	0.612	0.872627	5.99406e-09	0.526287	0.569	0.511	5.97488e-05	8.75428e-05	1.19881e-08
FUT8	8.7521e-07	-0.495996	0.032	0.177	0.00872409	6.14284e-09	-0.386918	0.082	0.267	6.12319e-05	8.7521e-07	1.22857e-08
PIKFYVE	4.76855e-08	-0.612375	0.027	0.189	0.000475329	6.29415e-09	-0.430438	0.013	0.149	6.27401e-05	4.76855e-08	1.25883e-08
ZNF518B	1.87545e-07	-0.451999	0.097	0.304	0.00186945	6.88119e-09	-0.423719	0.073	0.246	6.85917e-05	1.87545e-07	1.37624e-08
EDEM1	0.000122066	-0.299056	0.038	0.141	1	7.10023e-09	-0.387291	0.073	0.248	7.07751e-05	0.000122066	1.42005e-08
C2CD3	0.000108633	-0.352192	0.022	0.115	1	7.38398e-09	-0.388297	0.056	0.222	7.36035e-05	0.000108633	1.4768e-08
PANK3	1.19545e-06	-0.500402	0.032	0.174	0.0119163	7.48109e-09	-0.379259	0.293	0.551	7.45715e-05	1.19545e-06	1.49622e-08
TMEM205	1.01346e-06	0.434955	0.519	0.572	0.0101021	7.51011e-09	-0.377722	0.177	0.395	7.48608e-05	1.01346e-06	1.50202e-08
CASD1	0.000111112	-0.388351	0.016	0.105	1	7.56326e-09	-0.374223	0.073	0.249	7.53906e-05	0.000111112	1.51265e-08
FYTTD1	7.57314e-09	-0.509885	0.119	0.368	7.54891e-05	0.00306087	0.319893	0.509	0.533	1	0.00306087	1.51463e-08
ADAM9	2.87815e-06	-0.512	0.027	0.156	0.0286894	7.59518e-09	-0.360145	0.047	0.209	7.57088e-05	2.87815e-06	1.51904e-08
MTMR10	0.000204253	-0.329297	0.022	0.109	1	7.93433e-09	-0.392461	0.06	0.225	7.90894e-05	0.000204253	1.58687e-08
BACH1	8.3642e-09	-0.588451	0.049	0.244	8.33744e-05	1.32583e-08	-0.372852	0.224	0.466	0.000132159	1.32583e-08	1.67284e-08
STRN3	9.02353e-09	-0.512824	0.092	0.322	8.99466e-05	2.56586e-06	-0.307488	0.375	0.621	0.0255765	2.56586e-06	1.80471e-08
SESN3	3.86067e-06	-0.409902	0.135	0.331	0.0384832	9.12397e-09	-0.530174	0.091	0.261	9.09478e-05	3.86067e-06	1.82479e-08
GCNT1	0.00226925	0.616516	0.157	0.102	1	9.20526e-09	-0.463762	0.043	0.195	9.17581e-05	0.00226925	1.84105e-08
PTAR1	9.29481e-09	-0.595548	0.049	0.242	9.26507e-05	1.81506e-06	-0.264324	0.095	0.244	0.0180925	1.81506e-06	1.85896e-08
OSBPL11	4.93974e-07	-0.365691	0.173	0.431	0.00492393	9.30933e-09	-0.363284	0.095	0.284	9.27954e-05	4.93974e-07	1.86187e-08
CASP8AP2	2.41959e-08	-0.492511	0.108	0.339	0.000241184	9.49073e-09	-0.335303	0.263	0.511	9.46036e-05	2.41959e-08	1.89815e-08
SEMA6D	9.51079e-09	-0.706458	0.027	0.203	9.48036e-05	1.83151e-06	-0.382474	0.026	0.134	0.0182565	1.83151e-06	1.90216e-08
EIF4G1	0.000181378	-0.392401	0.373	0.734	1	9.68915e-09	-0.398896	0.405	0.664	9.65814e-05	0.000181378	1.93783e-08
B4GALT5	9.72653e-09	-0.516711	0.114	0.357	9.69541e-05	1.67188e-08	-0.39554	0.082	0.255	0.000166653	1.67188e-08	1.94531e-08
ZMYND8	4.03383e-07	-0.411783	0.243	0.557	0.00402092	1.03968e-08	-0.361328	0.461	0.72	0.000103636	4.03383e-07	2.07937e-08
SLC6A6	3.5936e-07	-0.534326	0.032	0.184	0.0035821	1.08455e-08	-0.43995	0.017	0.155	0.000108108	3.5936e-07	2.16911e-08
FMNL2	1.09082e-08	-0.589003	0.054	0.25	0.000108733	4.78962e-08	-0.320044	0.086	0.259	0.000477429	4.78962e-08	2.18163e-08
ANKRD6	0.000182995	-0.343832	0.016	0.101	1	1.10204e-08	-0.427838	0.125	0.32	0.000109852	0.000182995	2.20408e-08
BCL2L1	3.49529e-08	-0.480721	0.124	0.363	0.00034841	1.12406e-08	-0.392727	0.095	0.277	0.000112046	3.49529e-08	2.24812e-08
CISD3	0.000101283	-0.264853	0.124	0.286	1	1.22349e-08	0.44901	0.642	0.597	0.000121958	0.000101283	2.44699e-08
ABCC1	3.06302e-06	-0.464307	0.022	0.147	0.0305322	1.30344e-08	-0.360091	0.026	0.17	0.000129927	3.06302e-06	2.60687e-08
MCM10	4.83143e-05	-0.297433	0.092	0.24	0.481597	1.34539e-08	-0.358518	0.241	0.492	0.000134109	4.83143e-05	2.69079e-08
CAMKV	0.0243912	0.482542	0.108	0.072	1	1.35691e-08	-0.442495	0.022	0.16	0.000135256	0.0243912	2.71381e-08
ROBO1	1.37174e-08	-0.632291	0.049	0.239	0.000136735	1.70743e-08	-0.44749	0.134	0.322	0.000170196	1.70743e-08	2.74348e-08
NEDD9	1.39713e-08	-0.678769	0.032	0.21	0.000139266	7.85439e-07	-0.352488	0.03	0.148	0.00782926	7.85439e-07	2.79426e-08
ZFP36	1.40348e-08	-0.77067	0.027	0.199	0.000139899	1.1797e-06	-0.333749	0.052	0.179	0.0117593	1.1797e-06	2.80697e-08
ITCH	2.43244e-08	-0.61472	0.027	0.195	0.000242466	1.43034e-08	-0.365046	0.241	0.486	0.000142576	2.43244e-08	2.86068e-08
CTTNBP2	1.46767e-08	-0.616485	0.07	0.274	0.000146298	1.55072e-08	-0.422223	0.017	0.154	0.000154575	1.55072e-08	2.93535e-08
ZDHHC7	1.50526e-08	-0.537353	0.054	0.25	0.000150044	1.68685e-07	-0.319866	0.099	0.266	0.00168145	1.68685e-07	3.01051e-08
MAGI3	3.74475e-05	-0.41035	0.022	0.124	0.373277	1.53244e-08	-0.380289	0.03	0.177	0.000152753	3.74475e-05	3.06487e-08
PAK2	1.54141e-08	-0.4792	0.222	0.548	0.000153648	7.07322e-06	0.303424	0.625	0.662	0.0705059	7.07322e-06	3.08282e-08
CSRP1	1.62513e-08	-0.553267	0.119	0.352	0.000161993	1.27775e-06	0.512508	0.504	0.447	0.0127366	1.27775e-06	3.25027e-08
ZBTB43	3.58209e-05	-0.388849	0.027	0.134	0.357063	1.6318e-08	-0.412326	0.073	0.241	0.000162658	3.58209e-05	3.2636e-08
RRP12	4.01306e-05	-0.366911	0.038	0.151	0.400022	1.67473e-08	-0.360295	0.181	0.395	0.000166937	4.01306e-05	3.34945e-08
TUBA4A	3.77469e-07	0.808445	0.259	0.157	0.00376261	1.68209e-08	0.518892	0.578	0.5	0.000167671	3.77469e-07	3.36419e-08
CPEB4	1.59286e-07	-0.590061	0.032	0.19	0.00158777	1.68547e-08	-0.477131	0.103	0.28	0.000168008	1.59286e-07	3.37095e-08
BMP1	6.55757e-06	-0.521319	0.016	0.129	0.0653658	1.70123e-08	-0.43678	0.078	0.249	0.000169579	6.55757e-06	3.40247e-08
TGFBR3	1.70332e-08	-0.712435	0.049	0.235	0.000169786	5.54849e-08	-0.382895	0.017	0.146	0.000553073	5.54849e-08	3.40663e-08
SIL1	0.000408768	-0.312497	0.038	0.129	1	1.74197e-08	-0.38659	0.103	0.29	0.00017364	0.000408768	3.48394e-08
PPP3CB	4.08411e-05	-0.339271	0.054	0.178	0.407104	1.77056e-08	-0.395939	0.172	0.384	0.00017649	4.08411e-05	3.54113e-08
TMBIM1	2.50501e-07	-0.519218	0.054	0.225	0.002497	1.85166e-08	-0.393725	0.069	0.239	0.000184574	2.50501e-07	3.70332e-08
NIT1	1.85395e-08	0.737244	0.432	0.373	0.000184801	0.561299	0.257914	0.353	0.412	1	0.561299	3.70789e-08
EXT1	1.92784e-08	-0.609889	0.043	0.227	0.000192167	2.82795e-06	-0.28652	0.142	0.305	0.0281891	2.82795e-06	3.85568e-08
MAGED1	0.000102855	-0.339213	0.33	0.638	1	1.94168e-08	-0.389019	0.453	0.696	0.000193547	0.000102855	3.88337e-08
CCDC127	4.81111e-05	-0.306804	0.076	0.211	0.479571	1.98294e-08	-0.358867	0.323	0.589	0.000197659	4.81111e-05	3.96587e-08
ATP13A3	4.92714e-08	-0.519612	0.054	0.24	0.000491137	1.98513e-08	-0.389481	0.095	0.274	0.000197877	4.92714e-08	3.97025e-08
SLIT2	6.89842e-08	-0.686469	0.027	0.187	0.000687634	2.05037e-08	-0.625419	0.116	0.286	0.000204381	6.89842e-08	4.10073e-08
PRRC2B	2.08121e-08	-0.484435	0.222	0.543	0.000207455	3.26682e-06	-0.286801	0.341	0.574	0.0325637	3.26682e-06	4.16242e-08
NUMB	6.26734e-05	-0.318403	0.065	0.193	0.624729	2.10494e-08	-0.397436	0.078	0.247	0.00020982	6.26734e-05	4.20988e-08
CKAP4	2.59954e-05	-0.394522	0.341	0.7	0.259123	2.13222e-08	-0.391919	0.159	0.358	0.00021254	2.59954e-05	4.26444e-08
RALGPS2	2.14388e-08	-0.567096	0.065	0.264	0.000213702	2.4098e-06	-0.272396	0.276	0.481	0.0240209	2.4098e-06	4.28776e-08
TMEM132C	5.1197e-07	-0.604378	0.032	0.18	0.00510331	2.17501e-08	-0.423594	0.039	0.188	0.000216805	5.1197e-07	4.35001e-08
RBM6	2.22463e-08	-0.574506	0.049	0.236	0.000221751	6.48689e-07	-0.320973	0.241	0.449	0.00646613	6.48689e-07	4.44926e-08
SLC12A4	3.20514e-08	-0.693923	0.005	0.153	0.000319488	2.28366e-08	-0.367155	0.039	0.188	0.000227636	3.20514e-08	4.56733e-08
CDCA4	0.0606293	0.392988	0.346	0.398	1	2.38288e-08	0.307535	0.793	0.797	0.000237525	0.0606293	4.76576e-08
ZDHHC21	7.01917e-05	-0.440672	0.016	0.109	0.699671	2.41694e-08	-0.374025	0.06	0.221	0.00024092	7.01917e-05	4.83388e-08
NCKAP1	2.4223e-08	-0.456332	0.178	0.467	0.000241455	1.462e-06	-0.307817	0.263	0.482	0.0145732	1.462e-06	4.84461e-08
SPARC	8.55396e-06	-0.43507	0.443	0.768	0.0852659	2.4981e-08	-0.457359	0.276	0.494	0.000249011	8.55396e-06	4.9962e-08
CD47	1.03736e-07	-0.536114	0.103	0.311	0.00103405	2.52239e-08	-0.403404	0.138	0.333	0.000251432	1.03736e-07	5.04478e-08
SLC35A2	3.52109e-05	-0.328659	0.059	0.189	0.350982	2.6526e-08	-0.349648	0.06	0.223	0.000264411	3.52109e-05	5.3052e-08
CYFIP2	0.000275565	-0.329678	0.027	0.115	1	2.65673e-08	-0.402214	0.004	0.126	0.000264823	0.000275565	5.31345e-08
LPIN1	2.82328e-06	-0.469557	0.032	0.166	0.0281425	2.67997e-08	-0.404603	0.065	0.225	0.00026714	2.82328e-06	5.35995e-08
PSMD12	1.52222e-06	0.41303	0.519	0.569	0.0151735	2.70119e-08	0.319494	0.737	0.772	0.000269254	1.52222e-06	5.40238e-08
LMBRD1	4.86938e-05	-0.318285	0.07	0.204	0.48538	2.76601e-08	-0.337658	0.047	0.201	0.000275716	4.86938e-05	5.53203e-08
FBXW7	3.6641e-05	-0.335525	0.054	0.18	0.365238	2.77724e-08	-0.328907	0.22	0.453	0.000276835	3.6641e-05	5.55448e-08
TIMP3	2.78348e-08	-0.671027	0.054	0.24	0.000277457	1.5605e-06	-0.398189	0.013	0.113	0.0155551	1.5605e-06	5.56696e-08
SDF4	2.93833e-08	-0.460425	0.13	0.379	0.000292892	2.95195e-06	-0.321029	0.427	0.691	0.029425	2.95195e-06	5.87665e-08
MON2	0.000183586	-0.339218	0.027	0.119	1	3.01658e-08	-0.347028	0.06	0.221	0.000300693	0.000183586	6.03317e-08
THOC5	0.0125555	0.323683	0.427	0.519	1	3.09194e-08	-0.399457	0.129	0.315	0.000308205	0.0125555	6.18389e-08
ROR1	0.000143714	-0.296975	0.054	0.167	1	3.09615e-08	-0.406178	0.026	0.164	0.000308624	0.000143714	6.1923e-08
PRADC1	9.33249e-06	-0.448289	0.032	0.155	0.0930262	3.11859e-08	-0.438246	0.125	0.308	0.000310861	9.33249e-06	6.23717e-08
ITFG1	3.19136e-08	-0.475061	0.114	0.348	0.000318115	3.70875e-08	-0.382437	0.073	0.236	0.000369688	3.70875e-08	6.38273e-08
RGS5	3.2532e-08	-0.62989	0.103	0.317	0.000324279	0.00148385	0.430139	0.155	0.1	1	0.00148385	6.5064e-08
ENTPD6	5.99835e-05	-0.321973	0.049	0.167	0.597916	3.27798e-08	-0.40088	0.073	0.237	0.000326749	5.99835e-05	6.55595e-08
MRPL16	0.0332706	0.323467	0.4	0.479	1	3.29077e-08	0.405295	0.655	0.642	0.000328024	0.0332706	6.58153e-08
SLC7A1	2.04518e-05	-0.406757	0.016	0.12	0.203863	3.31941e-08	-0.353286	0.03	0.17	0.000330879	2.04518e-05	6.63882e-08
DNAJC1	1.64304e-05	-0.325152	0.211	0.456	0.163778	3.37499e-08	-0.332967	0.194	0.415	0.000336419	1.64304e-05	6.74998e-08
SEC16A	2.52971e-07	-0.485402	0.065	0.243	0.00252162	3.43148e-08	-0.364344	0.168	0.376	0.00034205	2.52971e-07	6.86297e-08
SMAD1	5.38836e-05	-0.362104	0.065	0.192	0.537112	3.62647e-08	-0.350907	0.142	0.34	0.000361486	5.38836e-05	7.25293e-08
UBE3C	3.45105e-06	-0.383168	0.049	0.193	0.0344001	3.75091e-08	-0.345273	0.073	0.239	0.000373891	3.45105e-06	7.50182e-08
LARS2	0.000292039	-0.278052	0.032	0.125	1	3.90417e-08	-0.374851	0.06	0.215	0.000389167	0.000292039	7.80833e-08
MGAT1	0.000101945	-0.2568	0.211	0.435	1	3.98445e-08	-0.353295	0.112	0.294	0.00039717	0.000101945	7.96889e-08
CERS6	4.01693e-08	-0.552556	0.054	0.241	0.000400407	8.06506e-06	-0.270124	0.017	0.111	0.0803925	8.06506e-06	8.03385e-08
MDFI	4.05025e-08	-0.501948	0.124	0.362	0.000403728	4.73048e-06	0.395065	0.591	0.537	0.0471534	4.73048e-06	8.10049e-08
NAB1	8.48573e-08	-0.533371	0.043	0.216	0.000845857	4.09453e-08	-0.36483	0.108	0.29	0.000408143	8.48573e-08	8.18906e-08
RNASE4	4.11776e-08	-0.725194	0.022	0.18	0.000410458	1.06104e-06	-0.307093	0.056	0.189	0.0105765	1.06104e-06	8.23552e-08
SLC35A1	4.17705e-05	-0.420329	0.011	0.104	0.416368	4.26015e-08	-0.388714	0.03	0.167	0.000424652	4.17705e-05	8.52031e-08
CEP97	0.000445006	-0.308164	0.022	0.102	1	4.2684e-08	-0.393026	0.043	0.187	0.000425474	0.000445006	8.5368e-08
USP46	4.38588e-08	-0.532983	0.059	0.249	0.000437185	0.0145712	0.382076	0.228	0.187	1	0.0145712	8.77177e-08
LIMK2	8.11665e-05	-0.254316	0.119	0.281	0.809068	4.4323e-08	-0.387732	0.332	0.584	0.000441812	8.11665e-05	8.8646e-08
MCFD2	0.000123089	-0.264193	0.173	0.366	1	4.43823e-08	-0.315073	0.121	0.309	0.000442403	0.000123089	8.87646e-08
DLC1	4.59447e-08	-0.667219	0.016	0.17	0.000457976	9.01521e-06	-0.282803	0.073	0.198	0.0898636	9.01521e-06	9.18893e-08
ZNF462	0.000438921	-0.252909	0.232	0.448	1	4.74023e-08	-0.417941	0.207	0.415	0.000472506	0.000438921	9.48046e-08
THAP11	0.0733094	0.510254	0.178	0.156	1	5.07678e-08	0.386399	0.668	0.646	0.000506053	0.0733094	1.01536e-07
GPCPD1	0.000332644	-0.265659	0.065	0.175	1	5.23182e-08	-0.332853	0.091	0.263	0.000521508	0.000332644	1.04636e-07
NUS1	3.67152e-06	-0.342618	0.13	0.332	0.0365978	5.29175e-08	-0.313075	0.159	0.371	0.000527482	3.67152e-06	1.05835e-07
IGDCC4	5.46764e-08	-0.624728	0.032	0.199	0.000545014	0.000238934	-0.27265	0.276	0.425	1	0.000238934	1.09353e-07
DPY19L1	5.48172e-08	-0.604459	0.022	0.18	0.000546418	1.43921e-06	-0.306166	0.108	0.259	0.0143461	1.43921e-06	1.09634e-07
FRS2	0.000181647	-0.324876	0.043	0.146	1	6.18513e-08	-0.38934	0.073	0.231	0.000616534	0.000181647	1.23703e-07
ZFC3H1	1.24376e-06	-0.483539	0.049	0.201	0.0123978	6.52295e-08	-0.363233	0.159	0.358	0.000650208	1.24376e-06	1.30459e-07
DSEL	8.53453e-08	-0.53313	0.081	0.28	0.000850722	6.5492e-08	-0.428098	0.073	0.228	0.000652825	8.53453e-08	1.30984e-07
DLG5	6.81595e-08	-0.47093	0.114	0.339	0.000679414	1.44705e-06	-0.274335	0.086	0.23	0.0144242	1.44705e-06	1.36319e-07
PTDSS1	5.10941e-06	-0.451661	0.032	0.161	0.0509306	6.89091e-08	-0.317228	0.095	0.27	0.000686886	5.10941e-06	1.37818e-07
MLLT3	6.9586e-08	-0.573736	0.103	0.313	0.000693633	0.0169526	0.436579	0.388	0.382	1	0.0169526	1.39172e-07
GNG2	7.13985e-05	-0.330863	0.076	0.209	0.7117	6.96363e-08	0.547537	0.53	0.446	0.000694135	7.13985e-05	1.39273e-07
UBXN2B	2.75416e-05	-0.300379	0.086	0.238	0.274535	7.12527e-08	-0.390078	0.03	0.163	0.000710247	2.75416e-05	1.42505e-07
DIAPH3	3.46769e-05	-0.264455	0.119	0.292	0.34566	7.28643e-08	-0.313631	0.19	0.411	0.000726312	3.46769e-05	1.45729e-07
EIF4EBP2	1.54867e-05	-0.30496	0.103	0.271	0.154372	7.3845e-08	-0.291762	0.668	0.853	0.000736087	1.54867e-05	1.4769e-07
YIF1A	7.45502e-08	0.328457	0.578	0.665	0.000743117	5.41301e-05	-0.267234	0.25	0.418	0.539569	5.41301e-05	1.491e-07
FAM120B	4.63376e-05	-0.303534	0.059	0.187	0.461893	7.48188e-08	-0.389438	0.052	0.196	0.000745794	4.63376e-05	1.49638e-07
YIPF3	0.000223401	-0.332432	0.351	0.684	1	7.58955e-08	-0.376998	0.353	0.609	0.000756526	0.000223401	1.51791e-07
DCAF10	7.62995e-08	-0.556949	0.038	0.206	0.000760554	2.2069e-06	-0.255266	0.151	0.324	0.0219984	2.2069e-06	1.52599e-07
AKIRIN1	7.77095e-08	0.326752	0.573	0.685	0.000774608	0.00883404	0.286882	0.5	0.524	1	0.00883404	1.55419e-07
PCDH18	7.79713e-08	-0.703913	0.022	0.174	0.000777218	2.4883e-06	-0.325135	0.043	0.16	0.0248033	2.4883e-06	1.55943e-07
GPBP1L1	2.57351e-06	-0.339895	0.119	0.317	0.0256527	7.83888e-08	-0.362244	0.289	0.545	0.00078138	2.57351e-06	1.56778e-07
GPD2	1.86072e-05	-0.400653	0.032	0.15	0.185477	7.94404e-08	-0.338004	0.078	0.242	0.000791862	1.86072e-05	1.58881e-07
ZNRF3	7.24771e-05	-0.295468	0.059	0.183	0.722452	7.94676e-08	-0.384465	0.073	0.23	0.000792133	7.24771e-05	1.58935e-07
GPN3	8.00191e-08	0.515822	0.508	0.524	0.000797631	1.1656e-05	0.416015	0.569	0.547	0.116187	1.1656e-05	1.60038e-07
LAP3	5.91406e-06	0.444284	0.486	0.511	0.0589513	8.08011e-08	0.281606	0.772	0.79	0.000805426	5.91406e-06	1.61602e-07
ST3GAL1	8.3351e-08	-0.664605	0.016	0.166	0.000830843	5.0448e-05	-0.25883	0.052	0.152	0.502865	5.0448e-05	1.66702e-07
ZDHHC5	6.47326e-06	-0.395347	0.07	0.223	0.0645255	8.33903e-08	-0.354775	0.082	0.245	0.000831235	6.47326e-06	1.66781e-07
PAN3	2.80677e-07	-0.540967	0.032	0.186	0.00279779	8.81646e-08	-0.332565	0.078	0.238	0.000878825	2.80677e-07	1.76329e-07
MTX3	1.38282e-06	-0.524855	0.022	0.152	0.0137839	8.89831e-08	-0.351041	0.034	0.17	0.000886984	1.38282e-06	1.77966e-07
PSME1	9.02113e-08	0.631034	0.47	0.451	0.000899226	0.183413	0.305274	0.284	0.286	1	0.183413	1.80423e-07
VMO1	0.00601084	-0.278533	0.038	0.101	1	9.0263e-08	-0.465183	0.022	0.148	0.000899742	0.00601084	1.80526e-07
TP53BP1	2.35984e-05	-0.327152	0.135	0.314	0.235228	9.25334e-08	-0.327556	0.211	0.428	0.000922373	2.35984e-05	1.85067e-07
ARID2	1.89158e-06	-0.373941	0.103	0.291	0.0188553	9.48344e-08	-0.362637	0.164	0.358	0.00094531	1.89158e-06	1.89669e-07
IDH3B	9.57577e-08	0.312526	0.584	0.695	0.000954512	3.01463e-06	0.317165	0.685	0.698	0.0300499	3.01463e-06	1.91515e-07
RPF1	0.0326367	0.332097	0.395	0.469	1	9.58506e-08	0.488868	0.586	0.563	0.000955439	0.0326367	1.91701e-07
LLGL2	5.27891e-05	-0.375819	0.049	0.167	0.526202	9.79344e-08	-0.376055	0.086	0.249	0.00097621	5.27891e-05	1.95869e-07
GATA5	4.71903e-05	-0.446195	0.011	0.103	0.470393	1.01133e-07	0.509206	0.198	0.101	0.00100809	4.71903e-05	2.02266e-07
MRPS18C	4.19405e-07	0.34616	0.551	0.62	0.00418062	1.01427e-07	0.458729	0.612	0.608	0.00101102	4.19405e-07	2.02853e-07
BTBD7	1.01557e-07	-0.462751	0.092	0.298	0.00101232	1.71076e-06	-0.274561	0.233	0.431	0.0170528	1.71076e-06	2.03113e-07
ZRANB1	1.06734e-07	-0.570908	0.032	0.194	0.00106392	1.66841e-06	-0.271889	0.168	0.349	0.0166307	1.66841e-06	2.13468e-07
ZNF609	6.54265e-05	-0.285798	0.07	0.202	0.652171	1.08362e-07	-0.347723	0.155	0.345	0.00108015	6.54265e-05	2.16724e-07
ATP11C	0.000258467	-0.354872	0.022	0.106	1	1.09695e-07	-0.279031	0.207	0.419	0.00109344	0.000258467	2.19391e-07
FLRT2	1.09823e-07	-0.689977	0	0.133	0.00109472	9.8443e-05	-0.27958	0.047	0.138	0.98128	9.8443e-05	2.19647e-07
TMEM161B	0.000386246	-0.309644	0.027	0.112	1	1.1582e-07	-0.379923	0.026	0.154	0.00115449	0.000386246	2.31639e-07
RASAL2	1.64735e-06	-0.487631	0.027	0.161	0.0164208	1.22794e-07	-0.343654	0.091	0.254	0.00122401	1.64735e-06	2.45589e-07
TET3	7.56635e-05	-0.330846	0.054	0.173	0.754213	1.23094e-07	-0.357578	0.039	0.175	0.001227	7.56635e-05	2.46188e-07
GPATCH2	2.08356e-05	-0.335716	0.076	0.221	0.207689	1.2456e-07	-0.369592	0.052	0.193	0.00124162	2.08356e-05	2.49121e-07
FRYL	1.25225e-07	-0.580701	0.022	0.173	0.00124824	2.86284e-05	-0.260664	0.065	0.173	0.285368	2.86284e-05	2.50449e-07
CENPJ	1.88157e-07	-0.45629	0.097	0.301	0.00187555	1.29237e-07	-0.355577	0.19	0.393	0.00128824	1.88157e-07	2.58474e-07
TJP1	1.29435e-07	-0.423471	0.211	0.517	0.0012902	1.47585e-07	-0.355947	0.478	0.705	0.00147113	1.47585e-07	2.58869e-07
ANKIB1	1.94788e-06	-0.492834	0.032	0.168	0.0194164	1.30595e-07	-0.372257	0.246	0.459	0.00130177	1.94788e-06	2.6119e-07
GAB1	1.28736e-06	-0.527913	0.011	0.134	0.0128324	1.32628e-07	-0.385664	0.073	0.227	0.00132204	1.28736e-06	2.65256e-07
SLC19A2	7.6772e-07	-0.500894	0.022	0.159	0.00765263	1.35076e-07	-0.331623	0.017	0.138	0.00134643	7.6772e-07	2.70151e-07
NBEA	8.03349e-05	-0.370974	0.022	0.118	0.800778	1.39539e-07	-0.395361	0.06	0.205	0.00139093	8.03349e-05	2.79079e-07
UNC5C	1.43922e-07	-0.70137	0	0.131	0.00143461	3.31036e-05	-0.3543	0.108	0.228	0.329977	3.31036e-05	2.87843e-07
EPS15	1.4414e-07	-0.555425	0.043	0.21	0.00143679	4.36233e-07	-0.32197	0.155	0.339	0.00434837	4.36233e-07	2.8828e-07
WFS1	1.72265e-05	-0.373269	0.059	0.196	0.171714	1.45122e-07	-0.328382	0.026	0.153	0.00144657	1.72265e-05	2.90244e-07
ABCC5	0.000172685	-0.331565	0.027	0.12	1	1.46008e-07	-0.356419	0.06	0.211	0.0014554	0.000172685	2.92015e-07
ODF2L	1.49767e-07	-0.57457	0.022	0.172	0.00149288	0.565857	0.285881	0.194	0.201	1	0.565857	2.99534e-07
RNF216	4.12176e-06	-0.393669	0.081	0.245	0.0410857	1.53521e-07	-0.323646	0.198	0.409	0.00153029	4.12176e-06	3.07041e-07
B4GALNT4	8.57977e-06	-0.360781	0.162	0.373	0.0855232	1.59139e-07	-0.344772	0.052	0.194	0.0015863	8.57977e-06	3.18278e-07
MFSD11	0.000116717	-0.350173	0.038	0.142	1	1.63222e-07	-0.31387	0.086	0.249	0.001627	0.000116717	3.26445e-07
FNIP1	1.66454e-07	-0.588072	0.011	0.151	0.00165922	2.13957e-07	-0.353756	0.073	0.222	0.00213272	2.13957e-07	3.32909e-07
RALGAPA2	3.98851e-05	-0.380802	0.027	0.134	0.397574	1.68203e-07	-0.412267	0.022	0.143	0.00167665	3.98851e-05	3.36407e-07
TMEM168	7.67879e-07	-0.562771	0.011	0.138	0.00765422	1.71925e-07	-0.332398	0.078	0.234	0.00171374	7.67879e-07	3.43849e-07
ARFGEF1	1.85379e-05	-0.281899	0.119	0.297	0.184785	1.72651e-07	-0.301567	0.164	0.36	0.00172099	1.85379e-05	3.45303e-07
SFRP2	0.000946523	0.531249	0.324	0.276	1	1.76344e-07	-0.385413	0.022	0.145	0.00175779	0.000946523	3.52687e-07
SIK3	1.78571e-07	-0.579927	0.027	0.178	0.00177999	7.93369e-07	-0.34574	0.047	0.173	0.0079083	7.93369e-07	3.57141e-07
DHRS3	6.33547e-06	-0.425362	0.065	0.215	0.063152	1.828e-07	-0.405658	0.052	0.191	0.00182215	6.33547e-06	3.65601e-07
PRKRA	1.85047e-07	0.307384	0.573	0.673	0.00184455	0.12131	0.289158	0.353	0.36	1	0.12131	3.70094e-07
TWSG1	1.87678e-07	-0.492131	0.081	0.274	0.00187078	2.34911e-05	-0.254114	0.039	0.137	0.234159	2.34911e-05	3.75357e-07
ASXL2	2.08224e-06	-0.450338	0.043	0.187	0.0207557	1.88244e-07	-0.340115	0.116	0.288	0.00187642	2.08224e-06	3.76489e-07
TMEM50B	0.0320396	0.412483	0.351	0.392	1	1.8897e-07	-0.34177	0.116	0.287	0.00188365	0.0320396	3.77939e-07
TXNDC11	7.45886e-05	-0.338009	0.022	0.119	0.7435	1.8986e-07	-0.300136	0.043	0.18	0.00189253	7.45886e-05	3.79721e-07
MFSD8	7.06718e-05	-0.303508	0.07	0.201	0.704456	2.00269e-07	-0.334768	0.03	0.158	0.00199628	7.06718e-05	4.00538e-07
POLR3A	1.47607e-06	-0.45738	0.038	0.181	0.0147134	2.04117e-07	-0.343733	0.06	0.205	0.00203464	1.47607e-06	4.08235e-07
SDC3	0.000153443	-0.290353	0.086	0.218	1	2.08728e-07	-0.337984	0.103	0.271	0.0020806	0.000153443	4.17456e-07
CINP	2.11206e-07	0.342455	0.573	0.652	0.0021053	6.7283e-06	0.294066	0.707	0.763	0.0670677	6.7283e-06	4.22411e-07
UGCG	3.54459e-06	-0.377192	0.114	0.302	0.0353325	2.22808e-07	-0.352359	0.06	0.204	0.00222095	3.54459e-06	4.45616e-07
PLK2	2.25909e-07	-0.629306	0.032	0.187	0.00225186	4.49702e-05	0.623371	0.267	0.188	0.448263	4.49702e-05	4.51818e-07
ATP13A2	1.80272e-05	-0.321484	0.081	0.233	0.179695	2.32057e-07	-0.346731	0.047	0.184	0.00231314	1.80272e-05	4.64114e-07
DOK4	5.57826e-05	-0.3332	0.232	0.455	0.556041	2.3348e-07	0.462926	0.509	0.388	0.00232733	5.57826e-05	4.6696e-07
OTX2	0.100439	0.392096	0.141	0.114	1	2.35956e-07	-0.47179	0.017	0.135	0.002352	0.100439	4.71911e-07
PIAS2	1.1631e-05	-0.358228	0.076	0.227	0.115938	2.39937e-07	-0.318553	0.121	0.292	0.00239169	1.1631e-05	4.79874e-07
MAN1A1	2.40686e-07	-0.644034	0.016	0.156	0.00239915	0.000153646	-0.27361	0.047	0.134	1	0.000153646	4.81371e-07
WWC2	0.000123944	-0.259714	0.114	0.266	1	2.42121e-07	-0.339031	0.172	0.36	0.00241346	0.000123944	4.84241e-07
PPP1R9A	1.51305e-05	-0.396701	0.043	0.169	0.150821	2.4292e-07	-0.348116	0.03	0.157	0.00242143	1.51305e-05	4.8584e-07
TNFRSF1A	6.39431e-06	-0.388907	0.065	0.216	0.0637385	2.47688e-07	-0.29425	0.065	0.214	0.00246895	6.39431e-06	4.95376e-07
ATP9B	0.000101365	-0.335533	0.022	0.116	1	2.48284e-07	-0.301292	0.026	0.151	0.0024749	0.000101365	4.96569e-07
JAK2	0.000493686	-0.301577	0.032	0.119	1	2.48954e-07	-0.344554	0.022	0.141	0.00248158	0.000493686	4.97908e-07
CD2BP2	2.50406e-07	0.463687	0.514	0.54	0.00249605	0.000160048	0.337262	0.573	0.584	1	0.000160048	5.00813e-07
RPS6KC1	2.56478e-07	-0.519595	0.032	0.187	0.00255658	1.52279e-06	-0.312218	0.013	0.114	0.0151792	1.52279e-06	5.12957e-07
TLK1	2.637e-07	-0.450678	0.092	0.289	0.00262856	3.73915e-06	-0.290239	0.263	0.468	0.0372718	3.73915e-06	5.274e-07
SPTLC1	2.80938e-06	-0.360594	0.114	0.302	0.0280039	2.69613e-07	-0.346535	0.03	0.155	0.0026875	2.80938e-06	5.39225e-07
GPC1	2.58309e-05	-0.277199	0.119	0.295	0.257482	2.71177e-07	-0.328136	0.198	0.407	0.0027031	2.58309e-05	5.42355e-07
FBN1	1.85101e-06	-0.584529	0.011	0.131	0.0184509	2.74151e-07	-0.392833	0.004	0.11	0.00273273	1.85101e-06	5.48301e-07
RALGAPB	2.92419e-05	-0.363573	0.043	0.164	0.291483	2.78124e-07	-0.323329	0.099	0.26	0.00277234	2.92419e-05	5.56247e-07
NEK6	0.800912	0.291367	0.227	0.269	1	2.96461e-07	-0.336843	0.078	0.231	0.00295512	0.800912	5.92921e-07
ALG2	2.54689e-05	-0.286335	0.097	0.257	0.253874	3.01209e-07	-0.323668	0.073	0.224	0.00300245	2.54689e-05	6.02417e-07
RAB43	3.72798e-05	-0.339407	0.07	0.206	0.371605	3.02835e-07	-0.352893	0.03	0.154	0.00301866	3.72798e-05	6.0567e-07
MFAP3	4.74743e-05	-0.365246	0.027	0.132	0.473224	3.04176e-07	-0.328325	0.03	0.156	0.00303203	4.74743e-05	6.08352e-07
ZNF507	3.10136e-07	-0.534098	0.027	0.175	0.00309144	7.62007e-06	-0.255298	0.116	0.258	0.0759569	7.62007e-06	6.20273e-07
ATF7IP	3.29592e-07	-0.46107	0.059	0.233	0.00328538	5.02245e-06	-0.279426	0.371	0.608	0.0500638	5.02245e-06	6.59185e-07
ATP9A	5.58932e-05	-0.368928	0.027	0.13	0.557143	3.3804e-07	-0.371804	0.172	0.36	0.00336959	5.58932e-05	6.76081e-07
EDIL3	3.40174e-07	-0.637503	0.022	0.164	0.00339086	9.63279e-07	-0.474779	0.052	0.178	0.00960197	9.63279e-07	6.80348e-07
VEGFA	3.46124e-07	-0.433649	0.168	0.417	0.00345017	0.000525308	-0.264296	0.108	0.204	1	0.000525308	6.92249e-07
CDCA8	3.52653e-07	0.719382	0.389	0.318	0.00351524	0.00585679	0.400099	0.397	0.378	1	0.00585679	7.05305e-07
TPBG	1.64821e-06	-0.49165	0.043	0.19	0.0164294	3.55341e-07	-0.349028	0.052	0.188	0.00354204	1.64821e-06	7.10682e-07
ESCO1	1.07098e-05	-0.328917	0.097	0.266	0.106755	3.61151e-07	-0.295519	0.099	0.261	0.00359995	1.07098e-05	7.22301e-07
FAM126A	3.66543e-06	-0.450667	0.049	0.191	0.036537	3.70778e-07	-0.302476	0.147	0.33	0.00369591	3.66543e-06	7.41555e-07
SDC4	0.000169423	-0.250933	0.151	0.327	1	3.73202e-07	-0.391357	0.039	0.167	0.00372008	0.000169423	7.46404e-07
PQBP1	0.00962159	0.445543	0.373	0.409	1	3.77604e-07	0.434351	0.612	0.598	0.00376396	0.00962159	7.55208e-07
SLC20A1	3.86471e-07	-0.409375	0.124	0.346	0.00385234	6.12781e-07	-0.304633	0.284	0.498	0.0061082	6.12781e-07	7.72942e-07
RNF19A	3.98345e-07	-0.542148	0.038	0.192	0.0039707	9.58727e-05	-0.252115	0.134	0.259	0.955659	9.58727e-05	7.9669e-07
FAM171A1	4.21219e-07	-0.476326	0.097	0.29	0.00419872	7.26119e-06	-0.253534	0.052	0.167	0.0723795	7.26119e-06	8.42439e-07
UBE2T	4.26627e-07	0.687962	0.411	0.358	0.00425262	0.0727884	0.371069	0.388	0.411	1	0.0727884	8.53254e-07
COL27A1	4.27264e-07	-0.528317	0.022	0.163	0.00425897	5.47735e-05	-0.272369	0.047	0.142	0.545982	5.47735e-05	8.54528e-07
CYP51A1	1.24413e-06	-0.415939	0.227	0.508	0.0124014	4.29765e-07	-0.360068	0.405	0.633	0.0042839	1.24413e-06	8.5953e-07
PHF12	1.41047e-05	-0.37752	0.032	0.153	0.140596	4.30562e-07	-0.312159	0.134	0.308	0.00429184	1.41047e-05	8.61124e-07
TMEM183A	4.31879e-07	0.337755	0.557	0.638	0.00430497	2.98533e-05	0.3439	0.586	0.606	0.297578	2.98533e-05	8.63759e-07
SERPINI1	1.50804e-05	-0.503152	0.027	0.141	0.150322	4.33792e-07	-0.40909	0.017	0.13	0.00432404	1.50804e-05	8.67584e-07
UBR2	8.67906e-06	-0.342594	0.076	0.23	0.0865128	4.38406e-07	-0.323443	0.198	0.396	0.00437003	8.67906e-06	8.76812e-07
STRA6	1.59012e-06	-0.430362	0.189	0.434	0.0158504	4.49934e-07	-0.552545	0.026	0.142	0.00448494	1.59012e-06	8.99867e-07
SLC25A13	1.29041e-05	-0.290925	0.168	0.385	0.128628	4.62719e-07	-0.322536	0.332	0.57	0.00461238	1.29041e-05	9.25437e-07
POLE	3.20664e-06	-0.364442	0.119	0.313	0.0319638	4.65204e-07	-0.267335	0.129	0.305	0.00463715	3.20664e-06	9.30408e-07
RAB5C	4.68917e-07	0.253009	0.589	0.721	0.00467416	0.00078992	0.317067	0.543	0.561	1	0.00078992	9.37833e-07
ADAMTS19	1.31153e-06	-0.455089	0.092	0.273	0.0130733	4.78753e-07	-0.354299	0.073	0.218	0.00477221	1.31153e-06	9.57507e-07
ARV1	0.760081	0.306162	0.195	0.222	1	4.86792e-07	-0.307536	0.06	0.2	0.00485234	0.760081	9.73584e-07
ZNF236	4.94093e-05	-0.374149	0.027	0.132	0.492512	4.90275e-07	-0.294714	0.065	0.207	0.00488706	4.94093e-05	9.8055e-07
ELMOD2	4.27197e-06	-0.478993	0.022	0.143	0.042583	4.90925e-07	-0.333439	0.026	0.144	0.00489354	4.27197e-06	9.8185e-07
TTC17	5.27299e-07	-0.444854	0.065	0.238	0.00525611	7.02947e-07	-0.333412	0.026	0.141	0.00700698	7.02947e-07	1.0546e-06
PIAS4	0.569001	0.251848	0.151	0.195	1	5.28865e-07	-0.298304	0.125	0.298	0.00527173	0.569001	1.05773e-06
RAB11FIP2	1.23084e-06	-0.463298	0.059	0.219	0.0122691	5.36036e-07	-0.298707	0.086	0.241	0.0053432	1.23084e-06	1.07207e-06
EXTL2	3.78151e-05	-0.290681	0.211	0.446	0.376941	5.75297e-07	-0.302461	0.069	0.213	0.00573456	3.78151e-05	1.15059e-06
PMPCA	1.3518e-06	0.325948	0.546	0.622	0.0134747	5.78093e-07	-0.304474	0.297	0.539	0.00576244	1.3518e-06	1.15619e-06
UBR1	2.2602e-05	-0.338247	0.054	0.185	0.225297	5.78788e-07	-0.326167	0.099	0.253	0.00576936	2.2602e-05	1.15758e-06
DPP8	4.7979e-05	-0.365735	0.022	0.122	0.478254	5.88913e-07	-0.278021	0.086	0.237	0.00587029	4.7979e-05	1.17783e-06
DAPK1	4.27162e-06	-0.43834	0.027	0.154	0.0425795	5.9113e-07	-0.35341	0.116	0.278	0.00589238	4.27162e-06	1.18226e-06
CIC	5.93353e-07	-0.504437	0.049	0.208	0.00591454	5.94639e-06	-0.264962	0.172	0.342	0.0592736	5.94639e-06	1.1867e-06
RFX7	7.21253e-07	-0.592369	0.011	0.137	0.00718945	5.9617e-07	-0.317134	0.099	0.257	0.00594262	7.21253e-07	1.19234e-06
IFNAR1	0.000135056	-0.347638	0.022	0.113	1	6.04109e-07	-0.393272	0.047	0.177	0.00602176	0.000135056	1.20822e-06
EHBP1	6.32248e-07	-0.467322	0.054	0.217	0.00630225	4.72812e-06	-0.324708	0.259	0.445	0.0471299	4.72812e-06	1.2645e-06
DDAH2	6.39889e-07	0.253654	0.6	0.692	0.00637841	0.00602845	0.311738	0.53	0.546	1	0.00602845	1.27978e-06
PATZ1	0.441989	0.303062	0.297	0.365	1	6.58245e-07	-0.311189	0.134	0.306	0.00656138	0.441989	1.31649e-06
PIP4K2A	0.000244838	-0.253306	0.059	0.171	1	6.91132e-07	-0.304286	0.254	0.467	0.0068892	0.000244838	1.38226e-06
HESX1	7.04019e-07	0.788392	0.168	0.08	0.00701766	0.000123736	-0.287038	0.039	0.123	1	0.000123736	1.40804e-06
EMB	0.000414939	-0.267041	0.054	0.155	1	7.10424e-07	-0.354264	0.125	0.29	0.00708151	0.000414939	1.42085e-06
MMP15	7.54366e-07	-0.499645	0.059	0.223	0.00751952	3.09402e-06	-0.307547	0.125	0.279	0.0308412	3.09402e-06	1.50873e-06
AXIN1	1.7993e-05	-0.391128	0.038	0.159	0.179354	7.62958e-07	-0.273189	0.177	0.368	0.00760517	1.7993e-05	1.52592e-06
ADAMTS12	7.67448e-07	-0.626326	0.005	0.128	0.00764992	4.85007e-06	-0.356462	0.043	0.154	0.0483455	4.85007e-06	1.53489e-06
LYN	0.00019095	-0.350159	0.032	0.128	1	7.67588e-07	-0.331306	0.086	0.234	0.00765132	0.00019095	1.53518e-06
MTMR6	5.41333e-06	-0.434153	0.027	0.151	0.0539601	7.88977e-07	-0.29031	0.129	0.295	0.00786452	5.41333e-06	1.57795e-06
NSD1	1.43001e-06	-0.355529	0.211	0.486	0.0142544	8.01205e-07	-0.325468	0.379	0.623	0.00798642	1.43001e-06	1.60241e-06
FAM20C	0.000272575	-0.350004	0.022	0.106	1	8.46028e-07	-0.297708	0.017	0.127	0.00843321	0.000272575	1.69206e-06
INTS2	8.80399e-07	-0.445925	0.054	0.214	0.00877582	5.85624e-06	-0.262082	0.086	0.219	0.058375	5.85624e-06	1.7608e-06
DSTYK	8.89941e-07	-0.491076	0.032	0.176	0.00887093	3.61137e-06	-0.255413	0.026	0.132	0.0359982	3.61137e-06	1.77988e-06
KLF3	9.30195e-07	-0.394711	0.135	0.352	0.00927218	5.63267e-06	-0.250124	0.159	0.324	0.0561464	5.63267e-06	1.86039e-06
TSC2	9.64036e-07	-0.388853	0.108	0.307	0.00960951	9.79094e-07	-0.343671	0.103	0.255	0.00975961	9.79094e-07	1.92807e-06
ETV3	2.18811e-05	-0.44811	0.011	0.109	0.218111	9.94738e-07	-0.301953	0.116	0.277	0.00991555	2.18811e-05	1.98947e-06
CCDC80	1.00341e-06	-0.625041	0.038	0.181	0.010002	4.89734e-06	-0.358876	0.03	0.134	0.0488167	4.89734e-06	2.00681e-06
TSPAN5	1.01953e-06	-0.501386	0.092	0.27	0.0101626	1.89788e-06	-0.334791	0.078	0.216	0.018918	1.89788e-06	2.03905e-06
RGMA	0.744868	0.279753	0.222	0.258	1	1.04688e-06	-0.351091	0.004	0.102	0.0104353	0.744868	2.09375e-06
LHPP	0.537311	0.348389	0.232	0.266	1	1.05024e-06	-0.283579	0.185	0.373	0.0104688	0.537311	2.10048e-06
PPA2	0.117534	0.251194	0.395	0.493	1	1.11774e-06	0.463656	0.539	0.522	0.0111416	0.117534	2.23547e-06
HERPUD2	6.26066e-05	-0.302465	0.086	0.228	0.624062	1.13274e-06	-0.277496	0.026	0.139	0.0112911	6.26066e-05	2.26547e-06
RAB15	0.00706151	0.60997	0.151	0.105	1	1.139e-06	-0.324307	0.065	0.199	0.0113536	0.00706151	2.27801e-06
SGMS1	1.16532e-06	-0.540495	0.016	0.145	0.0116159	4.78745e-06	-0.290911	0.065	0.191	0.0477213	4.78745e-06	2.33063e-06
STMN2	2.42083e-06	-0.837797	0.005	0.118	0.0241308	1.16804e-06	-0.393176	0.026	0.138	0.011643	2.42083e-06	2.33607e-06
ELF1	1.2156e-06	-0.553336	0.016	0.145	0.0121171	5.16663e-06	-0.300952	0.043	0.156	0.051501	5.16663e-06	2.4312e-06
LMBR1	1.71143e-05	-0.427344	0.011	0.112	0.170595	1.25626e-06	-0.289825	0.052	0.18	0.0125224	1.71143e-05	2.51252e-06
STXBP6	4.61852e-05	-0.393537	0.032	0.141	0.460374	1.29034e-06	-0.292596	0.112	0.265	0.0128621	4.61852e-05	2.58068e-06
STXBP2	0.960521	0.263236	0.222	0.273	1	1.30021e-06	-0.29179	0.069	0.207	0.0129605	0.960521	2.60043e-06
TPX2	0.00101582	0.410379	0.422	0.458	1	1.30259e-06	0.328556	0.724	0.731	0.0129842	0.00101582	2.60518e-06
DCTN6	2.5664e-05	0.26392	0.546	0.676	0.255819	1.32728e-06	0.48107	0.509	0.458	0.0132303	2.5664e-05	2.65456e-06
MED30	2.87366e-05	0.437997	0.476	0.528	0.286447	1.37852e-06	0.568017	0.474	0.427	0.0137411	2.87366e-05	2.75705e-06
APIP	5.65054e-06	0.501135	0.459	0.468	0.0563245	1.41607e-06	0.354594	0.664	0.655	0.0141154	5.65054e-06	2.83215e-06
RASA1	8.59396e-06	-0.383325	0.049	0.185	0.0856646	1.50257e-06	-0.262895	0.207	0.403	0.0149776	8.59396e-06	3.00514e-06
DCN	1.5098e-06	-0.808368	0.032	0.165	0.0150497	0.000343108	-0.488017	0.052	0.132	1	0.000343108	3.0196e-06
MMP11	1.89273e-05	-0.417936	0.054	0.183	0.188667	1.50997e-06	-0.285627	0.022	0.13	0.0150513	1.89273e-05	3.01993e-06
KLHL28	1.19607e-05	-0.416325	0.032	0.154	0.119224	1.53149e-06	-0.300232	0.125	0.282	0.0152659	1.19607e-05	3.06298e-06
COPS4	0.0708725	0.308826	0.389	0.477	1	1.54375e-06	0.406528	0.616	0.631	0.0153881	0.0708725	3.0875e-06
OSBPL1A	1.62383e-06	-0.367102	0.168	0.407	0.0161864	4.48827e-06	-0.290347	0.108	0.251	0.0447391	4.48827e-06	3.24766e-06
AP2A2	1.66807e-06	-0.345408	0.108	0.302	0.0166274	1.13487e-05	-0.266652	0.336	0.56	0.113124	1.13487e-05	3.33615e-06
MIER2	0.000236184	-0.256464	0.059	0.172	1	1.6953e-06	-0.255168	0.086	0.231	0.0168988	0.000236184	3.3906e-06
PTPN12	1.7138e-06	-0.356902	0.108	0.303	0.0170831	1.7807e-06	-0.287346	0.254	0.458	0.0177501	1.7807e-06	3.42759e-06
NDRG1	1.7321e-06	-0.607586	0.043	0.186	0.0172656	0.000147537	-0.306531	0.052	0.14	1	0.000147537	3.46419e-06
TAF3	2.37704e-05	-0.31682	0.081	0.23	0.236943	1.82534e-06	-0.257843	0.155	0.332	0.0181949	2.37704e-05	3.65067e-06
NAV1	0.000271984	-0.322369	0.049	0.151	1	1.84822e-06	-0.293086	0.147	0.312	0.0184231	0.000271984	3.69644e-06
NAT10	1.89679e-06	-0.405715	0.097	0.279	0.0189072	5.21639e-06	-0.281144	0.259	0.456	0.051997	5.21639e-06	3.79357e-06
PTRH2	0.0266088	0.417934	0.351	0.38	1	1.95331e-06	0.446852	0.573	0.54	0.0194706	0.0266088	3.90663e-06
CHERP	3.88266e-05	-0.259625	0.119	0.29	0.387023	2.02534e-06	-0.25998	0.194	0.38	0.0201886	3.88266e-05	4.05068e-06
NIPA1	2.05201e-06	-0.453238	0.027	0.16	0.0204544	5.27735e-06	-0.294798	0.034	0.141	0.0526046	5.27735e-06	4.10401e-06
MRPS28	0.00687124	0.267577	0.476	0.592	1	2.07856e-06	0.419697	0.573	0.586	0.0207191	0.00687124	4.15712e-06
JAG1	2.09309e-06	-0.520567	0.038	0.178	0.020864	5.30389e-06	-0.367441	0.073	0.197	0.0528691	5.30389e-06	4.18618e-06
VPS39	1.81324e-05	-0.385106	0.054	0.185	0.180744	2.10817e-06	-0.30297	0.103	0.251	0.0210142	1.81324e-05	4.21633e-06
SH3PXD2B	7.37491e-05	-0.357847	0.038	0.146	0.735131	2.2183e-06	-0.284649	0.108	0.256	0.022112	7.37491e-05	4.4366e-06
CTDNEP1	5.88769e-06	-0.307969	0.189	0.433	0.0586885	2.26203e-06	-0.256017	0.284	0.495	0.022548	5.88769e-06	4.52406e-06
TNKS	2.29298e-06	-0.359539	0.119	0.318	0.0228564	4.01851e-05	-0.260009	0.241	0.414	0.400565	4.01851e-05	4.58595e-06
CRELD2	0.000133497	-0.337691	0.054	0.167	1	2.33989e-06	-0.253951	0.336	0.565	0.023324	0.000133497	4.67976e-06
TRIM2	2.34082e-06	-0.43018	0.076	0.239	0.0233333	5.47082e-05	0.478202	0.211	0.134	0.545332	5.47082e-05	4.68163e-06
L3MBTL2	2.25798e-05	-0.308541	0.086	0.239	0.225075	2.36085e-06	-0.277732	0.319	0.548	0.023533	2.25798e-05	4.72169e-06
IQSEC1	2.38263e-06	-0.489441	0.016	0.139	0.0237501	2.04876e-05	-0.286249	0.043	0.144	0.20422	2.04876e-05	4.76526e-06
SLC30A1	3.06671e-06	-0.421801	0.076	0.24	0.0305689	2.42363e-06	-0.27134	0.108	0.259	0.0241588	3.06671e-06	4.84726e-06
ACVR1B	2.43986e-06	-0.409137	0.065	0.224	0.0243205	3.20492e-06	-0.297455	0.026	0.131	0.0319466	3.20492e-06	4.87971e-06
COBLL1	0.00128907	-0.26772	0.032	0.11	1	2.49285e-06	-0.320274	0.017	0.119	0.0248487	0.00128907	4.98569e-06
CUEDC2	2.53746e-06	0.306684	0.557	0.664	0.0252934	7.86738e-05	0.332104	0.595	0.613	0.78422	7.86738e-05	5.07491e-06
KDM3A	1.01909e-05	-0.350459	0.059	0.202	0.101583	2.56486e-06	-0.287465	0.19	0.374	0.0255665	1.01909e-05	5.12971e-06
PHLDB1	8.6071e-06	-0.336949	0.097	0.267	0.0857956	2.61129e-06	-0.256524	0.112	0.265	0.0260293	8.6071e-06	5.22257e-06
CDK17	0.000142138	-0.348359	0.027	0.121	1	2.72463e-06	-0.266003	0.052	0.174	0.0271591	0.000142138	5.44924e-06
KLF10	3.07862e-06	-0.51112	0.038	0.173	0.0306877	2.8936e-06	-0.355135	0.091	0.227	0.0288434	3.07862e-06	5.7872e-06
MYO6	2.89556e-06	-0.382638	0.081	0.251	0.028863	5.69756e-06	-0.28548	0.052	0.169	0.0567933	5.69756e-06	5.79112e-06
NHLRC2	1.07001e-05	-0.402943	0.038	0.164	0.106658	2.94841e-06	-0.267628	0.138	0.299	0.0293898	1.07001e-05	5.89682e-06
ARL13B	0.000166392	-0.338567	0.032	0.129	1	2.95337e-06	-0.257076	0.134	0.294	0.0294392	0.000166392	5.90673e-06
CUL7	1.14137e-05	0.31732	0.535	0.642	0.113771	3.03948e-06	-0.28473	0.065	0.193	0.0302976	1.14137e-05	6.07896e-06
CDC26	3.12907e-06	0.404814	0.514	0.571	0.0311906	2.82358e-05	0.498473	0.448	0.401	0.281454	2.82358e-05	6.25813e-06
GAK	6.2968e-05	-0.276763	0.086	0.229	0.627665	3.13194e-06	-0.26725	0.103	0.253	0.0312192	6.2968e-05	6.26387e-06
CAD	5.98975e-06	-0.326327	0.141	0.346	0.0597059	3.18385e-06	-0.25682	0.19	0.377	0.0317366	5.98975e-06	6.36769e-06
LTN1	2.73758e-05	-0.254664	0.168	0.379	0.272882	3.5109e-06	-0.253859	0.207	0.397	0.0349966	2.73758e-05	7.02178e-06
TRPC4AP	8.00776e-06	-0.306261	0.124	0.315	0.0798214	3.5265e-06	-0.278423	0.284	0.505	0.0351521	8.00776e-06	7.05298e-06
YIPF6	0.000486526	-0.253697	0.043	0.137	1	3.5498e-06	-0.295036	0.138	0.292	0.0353844	0.000486526	7.09958e-06
CHORDC1	0.690368	0.279779	0.281	0.354	1	3.57585e-06	0.426996	0.586	0.584	0.0356441	0.690368	7.15169e-06
GMNN	3.70059e-06	0.417337	0.503	0.547	0.0368875	4.03463e-05	0.394666	0.56	0.55	0.402172	4.03463e-05	7.40117e-06
DNMT3A	9.07197e-06	-0.323	0.222	0.492	0.0904294	4.08087e-06	-0.275386	0.216	0.405	0.0406781	9.07197e-06	8.16172e-06
TARDBP	7.97079e-05	-0.296408	0.281	0.575	0.794528	4.62828e-06	-0.2898	0.483	0.702	0.0461347	7.97079e-05	9.25654e-06
TRMT11	4.70633e-06	-0.40888	0.043	0.181	0.0469127	0.0963364	0.359321	0.233	0.217	1	0.0963364	9.41265e-06
MMADHC	0.000182989	0.465519	0.432	0.453	1	4.82779e-06	0.393407	0.586	0.587	0.0481234	0.000182989	9.65556e-06
TLE4	0.000579383	-0.290383	0.032	0.118	1	5.17704e-06	-0.273732	0.284	0.492	0.0516047	0.000579383	1.0354e-05
SP4	0.000436485	-0.260781	0.032	0.121	1	5.20507e-06	-0.299344	0.095	0.231	0.0518842	0.000436485	1.04101e-05
ARHGEF26	5.24162e-06	-0.46827	0.016	0.132	0.0522485	2.24575e-05	-0.271567	0.052	0.157	0.223857	2.24575e-05	1.04832e-05
TIAM1	0.000133311	-0.314184	0.027	0.123	1	5.33747e-06	-0.26178	0.134	0.292	0.0532039	0.000133311	1.06749e-05
HK3	5.91315e-06	-0.425431	0.027	0.151	0.0589423	1.01794e-05	-0.277016	0.03	0.129	0.101469	1.01794e-05	1.18263e-05
KIAA1217	5.91456e-05	-0.393621	0.011	0.101	0.589563	6.16192e-06	-0.30354	0.082	0.211	0.061422	5.91456e-05	1.23238e-05
WBP4	6.76985e-06	-0.312789	0.184	0.418	0.0674819	0.00305505	0.328542	0.509	0.531	1	0.00305505	1.35397e-05
CFL2	7.74888e-06	-0.342193	0.135	0.332	0.0772409	0.0487928	0.369618	0.379	0.385	1	0.0487928	1.54977e-05
HSDL1	3.54939e-05	-0.338377	0.065	0.198	0.353804	7.91453e-06	-0.265645	0.026	0.125	0.0788921	3.54939e-05	1.5829e-05
SGSM2	0.000112757	-0.306561	0.076	0.203	1	7.94836e-06	-0.275192	0.052	0.166	0.0792293	0.000112757	1.58967e-05
AMIGO2	0.00189218	-0.256232	0.038	0.114	1	7.95184e-06	-0.268068	0.043	0.153	0.0792639	0.00189218	1.59036e-05
TSPAN33	0.967717	0.255607	0.114	0.125	1	8.18298e-06	-0.25131	0.121	0.27	0.081568	0.967717	1.63659e-05
ADCY6	0.00116326	-0.25602	0.038	0.119	1	8.50516e-06	-0.287093	0.03	0.13	0.0847795	0.00116326	1.70103e-05
UBE2H	8.6493e-06	-0.335142	0.243	0.526	0.0862163	8.63907e-06	-0.287809	0.409	0.657	0.0861143	8.6493e-06	1.72781e-05
GALNS	2.80489e-05	-0.333474	0.054	0.183	0.279591	8.90699e-06	-0.287769	0.022	0.116	0.0887849	2.80489e-05	1.78139e-05
PRPF38A	0.118278	0.354441	0.346	0.419	1	8.94399e-06	0.399743	0.547	0.542	0.0891537	0.118278	1.78879e-05
CENPH	0.396105	0.396412	0.227	0.252	1	8.95864e-06	0.402444	0.582	0.581	0.0892997	0.396105	1.79172e-05
NOVA1	1.75551e-05	-0.448779	0.011	0.112	0.174989	9.07535e-06	-0.306512	0.082	0.208	0.0904631	1.75551e-05	1.81506e-05
NTHL1	8.12179e-05	0.405566	0.486	0.54	0.80958	9.44307e-06	0.43711	0.539	0.525	0.0941285	8.12179e-05	1.8886e-05
SLC29A1	0.00032714	-0.296128	0.054	0.158	1	9.56667e-06	-0.272927	0.194	0.367	0.0953606	0.00032714	1.91332e-05
MRPL46	9.8161e-06	0.492724	0.465	0.483	0.0978468	0.00116318	0.354793	0.513	0.525	1	0.00116318	1.96321e-05
COMMD5	0.389054	0.376383	0.243	0.273	1	9.84672e-06	0.453736	0.534	0.51	0.0981521	0.389054	1.96933e-05
SLC7A7	0.000471419	-0.341401	0.049	0.145	1	1.0249e-05	-0.379307	0.065	0.18	0.102162	0.000471419	2.04979e-05
CUL5	1.03578e-05	-0.323594	0.222	0.48	0.103247	0.00189441	0.374506	0.457	0.454	1	0.00189441	2.07155e-05
SEC24D	1.04688e-05	-0.318094	0.086	0.248	0.104353	0.000141194	-0.259158	0.065	0.16	1	0.000141194	2.09375e-05
VGLL4	1.85185e-05	-0.327728	0.254	0.538	0.184592	1.11161e-05	-0.287226	0.147	0.292	0.110805	1.85185e-05	2.22321e-05
YIPF5	0.000149689	-0.267284	0.259	0.515	1	1.1167e-05	-0.25301	0.267	0.473	0.111313	0.000149689	2.23339e-05
FUCA1	1.19781e-05	-0.372169	0.254	0.527	0.119398	3.35632e-05	-0.26077	0.022	0.108	0.334558	3.35632e-05	2.39561e-05
NDRG2	0.180759	0.425931	0.205	0.2	1	1.23946e-05	-0.309651	0.043	0.147	0.123549	0.180759	2.47891e-05
STAG1	1.2415e-05	-0.381466	0.076	0.225	0.123752	2.70304e-05	-0.256132	0.336	0.541	0.269439	2.70304e-05	2.48297e-05
COL23A1	1.26625e-05	-0.47807	0.032	0.152	0.12622	2.54868e-05	-0.325639	0.026	0.115	0.254052	2.54868e-05	2.53248e-05
WWC1	0.000226198	-0.281271	0.038	0.136	1	1.33349e-05	-0.27156	0.039	0.142	0.132922	0.000226198	2.66696e-05
SPON1	0.0015005	-0.275179	0.032	0.108	1	1.45206e-05	-0.35649	0.06	0.171	0.144742	0.0015005	2.90411e-05
CBFB	1.49859e-05	-0.28567	0.146	0.344	0.149379	0.0475584	0.374882	0.272	0.251	1	0.0475584	2.99715e-05
CHCHD5	0.128925	0.264917	0.395	0.503	1	1.58646e-05	0.336408	0.634	0.647	0.158138	0.128925	3.1729e-05
ARHGAP32	0.0001491	-0.343985	0.032	0.13	1	1.8253e-05	-0.255941	0.039	0.139	0.181945	0.0001491	3.65056e-05
IER3	8.02316e-05	-0.376271	0.065	0.188	0.799749	1.86384e-05	-0.426752	0.039	0.137	0.185788	8.02316e-05	3.72765e-05
STAT3	0.000567124	-0.262937	0.049	0.144	1	1.89935e-05	-0.267894	0.034	0.132	0.189327	0.000567124	3.79867e-05
TRIB1	0.000419286	-0.290539	0.022	0.103	1	2.19046e-05	-0.274247	0.017	0.103	0.218345	0.000419286	4.38087e-05
SAP30	0.252266	0.331977	0.314	0.371	1	2.36038e-05	0.496468	0.474	0.436	0.235282	0.252266	4.7207e-05
SH3D19	0.000254983	-0.251732	0.065	0.179	1	2.52343e-05	-0.269424	0.022	0.109	0.251536	0.000254983	5.0468e-05
RSPO3	0.000200149	-0.406444	0.059	0.169	1	2.59171e-05	-0.491387	0.259	0.395	0.258342	0.000200149	5.18335e-05
COL13A1	2.6765e-05	-0.450465	0.016	0.118	0.266793	8.3204e-05	-0.267428	0.026	0.107	0.829378	8.3204e-05	5.35293e-05
HDDC2	0.000530922	-0.26207	0.314	0.585	1	2.83622e-05	0.478652	0.483	0.446	0.282714	0.000530922	5.67236e-05
TBC1D15	2.94851e-05	-0.311201	0.108	0.272	0.293908	0.00272555	0.339594	0.496	0.533	1	0.00272555	5.89693e-05
MINK1	4.87797e-05	-0.292707	0.065	0.196	0.486236	2.94984e-05	-0.253809	0.078	0.193	0.29404	4.87797e-05	5.89959e-05
RSF1	0.00161139	-0.258771	0.319	0.593	1	3.17479e-05	-0.250572	0.371	0.57	0.316463	0.00161139	6.34947e-05
RBP4	3.26257e-05	-0.54789	0.081	0.215	0.325213	0.00123311	-0.439138	0.284	0.437	1	0.00123311	6.52504e-05
PPM1H	0.000295498	-0.282869	0.049	0.15	1	3.26408e-05	-0.251448	0.022	0.108	0.325363	0.000295498	6.52805e-05
ZNF639	3.49065e-05	-0.341044	0.092	0.241	0.347948	0.0261614	0.401234	0.263	0.236	1	0.0261614	6.98117e-05
ANXA1	0.000535921	-0.452495	0.032	0.117	1	3.53071e-05	-0.322974	0.125	0.258	0.351941	0.000535921	7.0613e-05
ALAD	0.00282392	-0.346866	0.043	0.116	1	3.8475e-05	0.376532	0.569	0.571	0.383519	0.00282392	7.69486e-05
YTHDF3	3.87008e-05	-0.285018	0.13	0.305	0.385769	0.148662	0.252902	0.418	0.469	1	0.148662	7.74e-05
GRB2	0.0129722	0.261517	0.449	0.55	1	3.88435e-05	0.252155	0.698	0.748	0.387192	0.0129722	7.76854e-05
RASSF8	4.02569e-05	-0.397089	0.038	0.151	0.40128	0.311779	0.252169	0.289	0.296	1	0.311779	8.05121e-05
MRPL39	0.12803	0.328901	0.351	0.42	1	4.19299e-05	0.469799	0.466	0.439	0.417957	0.12803	8.3858e-05
FOSL2	4.19323e-05	-0.426002	0.076	0.212	0.417981	0.0394193	0.256501	0.22	0.179	1	0.0394193	8.38628e-05
WDR12	4.62402e-05	0.487364	0.454	0.484	0.460922	0.00114027	0.251177	0.591	0.639	1	0.00114027	9.24783e-05
NUDCD2	4.74788e-05	0.398783	0.486	0.551	0.473269	0.559551	0.270011	0.134	0.132	1	0.559551	9.49554e-05
CMAS	5.43353e-05	0.444798	0.47	0.5	0.541615	0.18285	0.326405	0.366	0.388	1	0.18285	0.000108668
CETN3	0.670483	0.305079	0.292	0.376	1	5.6194e-05	0.368413	0.621	0.621	0.560142	0.670483	0.000112385
MAP1A	8.99805e-05	-0.332347	0.032	0.136	0.896926	5.99057e-05	-0.276971	0.181	0.328	0.59714	8.99805e-05	0.000119808
APOA2	0.000246035	-0.572671	0.043	0.138	1	6.74812e-05	-0.692303	0.086	0.191	0.672652	0.000246035	0.000134958
PKDCC	6.78433e-05	-0.263365	0.178	0.384	0.676262	0.000276098	-0.337112	0.254	0.39	1	0.000276098	0.000135682
CTNNBL1	6.88525e-05	0.331218	0.514	0.605	0.686321	0.00278476	0.317269	0.517	0.538	1	0.00278476	0.0001377
EXOSC1	0.0110776	0.486687	0.324	0.326	1	6.92844e-05	0.305555	0.616	0.641	0.690627	0.0110776	0.000138564
FGB	7.4823e-05	-0.532353	0.07	0.19	0.745835	0.011195	-0.437623	0.06	0.114	1	0.011195	0.00014964
YAF2	7.96326e-05	-0.287015	0.097	0.242	0.793777	0.0129565	0.369378	0.384	0.371	1	0.0129565	0.000159259
MIS18A	0.000842265	0.46176	0.411	0.449	1	8.00995e-05	0.398232	0.522	0.505	0.798432	0.000842265	0.000160193
COMMD8	8.2669e-05	-0.261705	0.119	0.279	0.824044	0.000123035	0.434598	0.448	0.41	1	0.000123035	0.000165331
NRP1	8.7521e-05	-0.406897	0.049	0.161	0.872409	0.000127047	-0.271589	0.159	0.29	1	0.000127047	0.000175034
AMZ2	9.31783e-05	-0.31061	0.065	0.189	0.928802	0.00179859	0.353885	0.483	0.498	1	0.00179859	0.000186348
ACTR10	9.83489e-05	0.337497	0.508	0.602	0.980342	0.0174741	0.301906	0.453	0.481	1	0.0174741	0.000196688
TSFM	0.087306	0.480542	0.254	0.257	1	9.90241e-05	0.408432	0.522	0.525	0.987072	0.087306	0.000198038
FOXF1	0.000100658	-0.425369	0.032	0.134	1	0.0412371	0.31951	0.172	0.137	1	0.0412371	0.000201306
FTSJ1	0.759241	0.26006	0.151	0.185	1	0.000103302	0.470875	0.435	0.403	1	0.759241	0.000206594
RRP9	0.186689	0.340452	0.319	0.369	1	0.000105995	0.389202	0.504	0.482	1	0.186689	0.000211978
NCOA7	0.000111427	-0.33214	0.032	0.133	1	0.675762	0.254658	0.233	0.251	1	0.675762	0.000222841
UTP18	0.000113204	0.442684	0.454	0.493	1	0.0289322	0.321146	0.427	0.446	1	0.0289322	0.000226394
B4GALT2	0.000116128	-0.320914	0.043	0.151	1	0.0179445	0.357504	0.353	0.337	1	0.0179445	0.000232243
PPP5C	0.486643	0.252614	0.351	0.463	1	0.000130886	0.252795	0.642	0.652	1	0.486643	0.000261755
CASP3	0.0805472	0.26135	0.4	0.5	1	0.000135782	0.321149	0.599	0.64	1	0.0805472	0.000271545
MRPL50	0.00351611	0.320297	0.459	0.562	1	0.00013861	0.297754	0.638	0.668	1	0.00351611	0.0002772
ZMAT2	0.000170582	0.302042	0.503	0.605	1	0.120173	0.294249	0.129	0.105	1	0.120173	0.000341135
LTA4H	0.771523	0.263093	0.292	0.375	1	0.000193964	0.338333	0.547	0.544	1	0.771523	0.00038789
NUP37	0.000227985	0.631901	0.341	0.304	1	0.0349473	0.34294	0.405	0.415	1	0.0349473	0.000455918
RAB12	0.000318015	-0.301942	0.022	0.105	1	0.0740748	0.302436	0.138	0.109	1	0.0740748	0.000635929
GMPR2	0.000345305	0.376348	0.465	0.537	1	0.000515786	0.401229	0.478	0.469	1	0.000515786	0.00069049
PTPN2	0.301452	0.264153	0.357	0.461	1	0.000354838	0.366076	0.509	0.516	1	0.301452	0.000709549
RDX	0.00561218	-0.336318	0.438	0.765	1	0.000367239	-0.255964	0.47	0.7	1	0.00561218	0.000734343
RHOU	0.000376347	-0.333031	0.027	0.112	1	0.00614577	0.416543	0.198	0.148	1	0.00614577	0.000752553
VRK1	0.000391799	0.403892	0.459	0.516	1	0.00608954	0.346752	0.466	0.485	1	0.00608954	0.000783445
TXNDC9	0.000470591	0.348666	0.476	0.561	1	0.0069712	0.30604	0.517	0.559	1	0.0069712	0.00094096
MND1	0.675814	0.274072	0.27	0.333	1	0.000472031	0.432425	0.487	0.479	1	0.675814	0.000943839
TAGLN	0.000507508	-0.303042	0.2	0.366	1	0.00419646	0.416213	0.267	0.21	1	0.00419646	0.00101476
WNT5A	0.000626376	-0.274732	0.076	0.186	1	0.000806925	0.405835	0.306	0.234	1	0.000806925	0.00125236
THUMPD3	0.0311978	0.396759	0.351	0.389	1	0.000802357	0.452181	0.457	0.442	1	0.0311978	0.00160407
TAC3	0.00169075	-0.322	0.032	0.106	1	0.000902847	-0.612282	0.086	0.17	1	0.00169075	0.00180488
GPATCH4	0.234038	0.326673	0.319	0.379	1	0.00113556	0.332434	0.534	0.574	1	0.234038	0.00226983
TAF12	0.00237026	0.423316	0.405	0.437	1	0.00115767	0.429125	0.431	0.421	1	0.00237026	0.002314
GPN1	0.00385907	0.452726	0.389	0.417	1	0.00127704	0.357262	0.5	0.505	1	0.00385907	0.00255245
CHAC2	0.00130335	0.636687	0.259	0.21	1	0.269334	0.301461	0.108	0.094	1	0.269334	0.002605
CCDC115	0.00232064	0.441975	0.405	0.441	1	0.00152889	0.380047	0.418	0.393	1	0.00232064	0.00305543
NSMCE1	0.0805917	0.349737	0.351	0.405	1	0.00185843	0.290692	0.573	0.61	1	0.0805917	0.0037134
FKBP1B	0.106275	0.391849	0.319	0.361	1	0.00189624	0.288427	0.534	0.53	1	0.106275	0.00378888
MRPS22	0.477953	0.258996	0.314	0.385	1	0.00202717	0.32347	0.496	0.5	1	0.477953	0.00405022
RBM22	0.239018	0.251335	0.373	0.484	1	0.00205405	0.277191	0.573	0.599	1	0.239018	0.00410388
TEAD2	0.208173	0.30471	0.324	0.379	1	0.00319019	0.271766	0.556	0.572	1	0.208173	0.0063702
CDC16	0.73339	0.275735	0.27	0.338	1	0.00366958	0.390694	0.422	0.412	1	0.73339	0.0073257
UCK2	0.138006	0.317927	0.362	0.446	1	0.00380807	0.414041	0.431	0.435	1	0.138006	0.00760164
CHMP2B	0.109999	0.393524	0.308	0.341	1	0.00403098	0.333839	0.461	0.459	1	0.109999	0.00804571
PCID2	0.0447416	0.454098	0.324	0.355	1	0.00425373	0.32749	0.491	0.498	1	0.0447416	0.00848937
PYCR1	0.422603	0.354528	0.259	0.302	1	0.00609461	0.257649	0.552	0.583	1	0.422603	0.0121521
MRPL44	0.615157	0.323561	0.254	0.304	1	0.0069085	0.349858	0.409	0.398	1	0.615157	0.0137693
RAE1	0.00706952	0.271414	0.459	0.551	1	0.0113994	0.26544	0.556	0.616	1	0.0113994	0.0140891
TTC1	0.00861674	0.348178	0.416	0.479	1	0.0131519	0.327214	0.504	0.546	1	0.0131519	0.0171592
CCDC90B	0.0675595	0.346593	0.373	0.45	1	0.00945613	0.409899	0.353	0.334	1	0.0675595	0.0188228
NOL10	0.744438	0.26671	0.27	0.335	1	0.00992351	0.43764	0.362	0.361	1	0.744438	0.0197485
RPP30	0.0107547	0.432037	0.378	0.415	1	0.134161	0.30301	0.401	0.447	1	0.134161	0.0213938
HSPBP1	0.776899	0.326322	0.205	0.241	1	0.0114888	0.291006	0.534	0.561	1	0.776899	0.0228456
MNS1	0.629753	0.305318	0.259	0.314	1	0.0127203	0.409944	0.302	0.268	1	0.629753	0.0252788
INO80C	0.0198427	0.390645	0.384	0.435	1	0.119842	0.322723	0.358	0.372	1	0.119842	0.0392916
KCMF1	0.0254433	0.274333	0.432	0.537	1	0.0205986	0.291976	0.504	0.554	1	0.0254433	0.0407729
TYW3	0.0528112	0.338931	0.368	0.431	1	0.0216547	0.33966	0.366	0.358	1	0.0528112	0.0428405
TBPL1	0.0220679	0.403358	0.362	0.398	1	0.132417	0.332558	0.332	0.35	1	0.132417	0.0436489
CDK2AP2	0.695017	0.268094	0.292	0.376	1	0.0228228	0.282792	0.461	0.478	1	0.695017	0.0451247
NTPCR	0.620973	0.28009	0.27	0.326	1	0.025161	0.325434	0.422	0.428	1	0.620973	0.0496888
COMMD10	0.0270551	0.383428	0.368	0.418	1	0.0253895	0.331902	0.371	0.359	1	0.0270551	0.0501344
ABT1	0.943232	0.250027	0.276	0.362	1	0.0287266	0.412608	0.306	0.292	1	0.943232	0.056628
RPP40	0.028886	0.371529	0.368	0.414	1	0.0561316	0.319272	0.379	0.389	1	0.0561316	0.0569377
FAM83D	0.0336173	0.606821	0.195	0.167	1	0.39838	0.313092	0.203	0.204	1	0.39838	0.0661045
BRMS1	0.478096	0.257519	0.335	0.434	1	0.0353866	0.25396	0.517	0.598	1	0.478096	0.0695209
GRWD1	0.949258	0.304163	0.178	0.211	1	0.03793	0.289239	0.448	0.491	1	0.949258	0.0744212
RTN4IP1	0.818185	0.27262	0.173	0.212	1	0.0413801	0.381671	0.401	0.428	1	0.818185	0.0810478
TRNAU1AP	0.0425287	0.377078	0.362	0.415	1	0.389932	0.26277	0.341	0.372	1	0.389932	0.0832486
TFB1M	0.0542912	0.400559	0.33	0.357	1	0.186218	0.283869	0.284	0.287	1	0.186218	0.105635
COX11	0.238571	0.352061	0.292	0.332	1	0.0580525	0.378257	0.267	0.254	1	0.238571	0.112735
CDX2	0.47164	0.346998	0.205	0.221	1	0.0821983	0.264744	0.409	0.401	1	0.47164	0.15764
CKAP2	0.544134	0.272388	0.319	0.415	1	0.144489	0.284365	0.319	0.317	1	0.544134	0.268101
MRPL24	0.234893	0.34536	0.314	0.371	1	0.15063	0.25691	0.409	0.453	1	0.234893	0.27857
SERGEF	0.169848	0.414227	0.135	0.116	1	0.400537	0.276172	0.125	0.116	1	0.400537	0.310847
NUFIP1	0.861409	0.252242	0.211	0.265	1	0.195329	0.305435	0.409	0.469	1	0.861409	0.352505
DR1	0.209245	0.338061	0.297	0.336	1	0.589701	0.271201	0.267	0.298	1	0.589701	0.374707
CUTC	0.21235	0.432305	0.222	0.228	1	0.284752	0.329637	0.267	0.278	1	0.284752	0.379607
METTL18	0.767123	0.291905	0.211	0.246	1	0.692891	0.270573	0.159	0.167	1	0.767123	0.905684
STX18	0.823388	0.273626	0.216	0.257	1	0.718714	0.273719	0.276	0.314	1	0.823388	0.920878

## Sheet: AmnionPig_Monkey_DEGs
	MONKEY_p_val	MONKEY_avg_log2FC	MONKEY_pct.1	MONKEY_pct.2	MONKEY_p_val_adj	PIG_p_val	PIG_avg_log2FC	PIG_pct.1	PIG_pct.2	PIG_p_val_adj	max_pval	minimump_p_val
RAB25	0	2.06512	0.943	0.187	0	0	2.00571	0.931	0.23	0	0	0
TMEM54	0	1.91281	0.943	0.238	0	1.49428e-146	0.889439	0.454	0.131	1.4895e-142	1.49428e-146	0
WNT4	0	1.414	0.419	0.039	0	1.73851e-185	0.675537	0.22	0.028	1.73294e-181	1.73851e-185	0
CLDN4	0	1.74956	0.774	0.154	0	0	1.9617	0.956	0.308	0	0	0
DLX5	0	1.86408	0.59	0.056	0	1.60529e-296	1.22657	0.551	0.109	1.60015e-292	1.60529e-296	0
TFAP2B	0	1.48564	0.452	0.045	0	0	0.791537	0.267	0.013	0	0	0
TFAP2A	0	1.96258	0.759	0.097	0	0	2.20526	0.84	0.083	0	0	0
NPNT	0	1.76103	0.609	0.074	0	0	1.91714	0.737	0.098	0	0	0
GABRP	0	2.19485	0.603	0.009	0	0	3.43453	0.914	0.038	0	0	0
MSX2	0	1.75349	0.869	0.221	0	2.8013e-45	0.380358	0.201	0.067	2.79234e-41	2.8013e-45	0
HEY1	0	2.03642	0.751	0.113	0	0	1.27801	0.507	0.085	0	0	0
KCNMA1	0	1.83871	0.674	0.09	0	2.85327e-46	0.374896	0.14	0.038	2.84414e-42	2.85327e-46	0
COX4I2	0	2.19325	0.882	0.122	0	2.46983e-30	0.450232	0.179	0.071	2.46192e-26	2.46983e-30	0
EPAS1	0	2.44916	0.913	0.097	0	0	2.13273	0.961	0.282	0	0	0
CST6	0	2.06415	0.645	0.051	0	0	2.71979	0.914	0.087	0	0	0
EPO	1.28619e-302	1.47932	0.474	0.056	1.28208e-298	0	0.625264	0.205	0.007	0	1.28619e-302	0
C1orf115	2.40105e-287	1.69237	0.607	0.104	2.39337e-283	0	1.36122	0.575	0.122	0	2.40105e-287	0
GATA3	1.00871e-276	1.64083	0.863	0.252	1.00548e-272	0	1.71583	0.885	0.306	0	1.00871e-276	0
PPARG	4.97155e-263	0.90314	0.207	0.011	4.95564e-259	0	0.62791	0.223	0.013	0	4.97155e-263	0
LYPD6B	6.13269e-251	1.51444	0.531	0.086	6.11307e-247	0	1.32673	0.538	0.088	0	6.13269e-251	0
NGF	4.34377e-228	0.740767	0.171	0.009	4.32987e-224	0	1.09868	0.314	0.022	0	4.34377e-228	0
IGFBP5	1.60874e-218	1.49335	0.905	0.322	1.60359e-214	0	2.86725	0.776	0.146	0	1.60874e-218	0
WFDC2	2.62222e-197	1.28053	0.966	0.451	2.61383e-193	0	2.02495	0.873	0.338	0	2.62222e-197	0
CDH1	1.20282e-166	1.16656	0.328	0.047	1.19897e-162	0	1.51939	0.93	0.372	0	1.20282e-166	0
FREM2	5.74621e-153	1.28122	0.476	0.105	5.72782e-149	0	1.41974	0.538	0.073	0	5.74621e-153	0
DOK4	5.09048e-146	1.09594	0.907	0.444	5.07419e-142	0	1.51344	0.908	0.372	0	5.09048e-146	0
TAC3	1.43147e-145	1.29037	0.459	0.099	1.42689e-141	0	3.54141	0.831	0.148	0	1.43147e-145	0
THRB	1.11883e-141	0.69765	0.169	0.015	1.11525e-137	0	0.789799	0.237	0.004	0	1.11883e-141	0
STC2	7.31687e-124	1.01319	0.307	0.053	7.29345e-120	0	2.40636	0.796	0.07	0	7.31687e-124	0
NTRK2	1.47396e-123	1.12979	0.332	0.062	1.46924e-119	0	1.27229	0.424	0.014	0	1.47396e-123	0
ELF3	4.20765e-121	1.16678	0.419	0.098	4.19419e-117	0	1.1469	0.393	0.047	0	4.20765e-121	0
LMO1	4.30382e-112	0.60057	0.131	0.011	4.29005e-108	0	1.05824	0.377	0.039	0	4.30382e-112	0
STARD10	4.86353e-96	1.05393	0.438	0.124	4.84797e-92	0	1.65693	0.83	0.214	0	4.86353e-96	0
B3GNT7	1.17787e-91	1.03064	0.412	0.114	1.1741e-87	0	1.1036	0.441	0.06	0	1.17787e-91	0
KRT7	1.49429e-87	0.852784	0.218	0.037	1.48951e-83	0	2.91736	0.971	0.152	0	1.49429e-87	0
ITM2B	1.04842e-77	0.33905	0.981	0.924	1.04506e-73	0	1.79968	0.991	0.645	0	1.04842e-77	0
LAMP2	9.42138e-74	0.965373	0.429	0.142	9.39123e-70	0	1.53148	0.939	0.519	0	9.42138e-74	0
CSTB	6.33986e-72	0.323458	0.979	0.915	6.31957e-68	0	1.14218	0.997	0.946	0	6.33986e-72	0
P2RX2	4.05222e-68	0.469713	0.101	0.011	4.03925e-64	0	0.665279	0.223	0.009	0	4.05222e-68	0
GCA	1.00703e-53	0.777602	0.67	0.375	1.00381e-49	0	1.53135	0.643	0.131	0	1.00703e-53	0
RGS4	1.38593e-52	0.843078	0.313	0.099	1.3815e-48	0	1.70459	0.51	0.077	0	1.38593e-52	0
SH3YL1	3.88886e-41	0.764287	0.328	0.126	3.87641e-37	0	1.25502	0.537	0.096	0	3.88886e-41	0
ADAMTS18	3.46608e-40	0.584959	0.211	0.06	3.45499e-36	0	1.17949	0.379	0.036	0	3.46608e-40	0
EGFR	1.34552e-30	0.485704	0.161	0.046	1.34121e-26	0	1.54169	0.624	0.147	0	1.34552e-30	0
SEMA3D	9.60006e-22	0.55253	0.214	0.088	9.56934e-18	0	1.36205	0.56	0.11	0	9.60006e-22	0
RASGRP1	3.4499e-17	0.348574	0.101	0.032	3.43886e-13	0	0.902463	0.332	0.035	0	3.4499e-17	0
S100A1	3.52888e-13	0.398293	0.529	0.375	3.51759e-09	0	1.78809	0.807	0.231	0	3.52888e-13	0
PRSS16	8.36384e-10	0.389962	0.249	0.149	8.33708e-06	0	1.92822	0.863	0.279	0	8.36384e-10	0
SPP1	1.14693e-08	0.311941	0.123	0.059	0.000114326	0	0.886634	0.189	0.005	0	1.14693e-08	0
ITGA3	5.40864e-07	0.27914	0.121	0.064	0.00539133	0	2.00693	0.632	0.047	0	5.40864e-07	0
GATA2	7.27495e-07	0.270597	0.129	0.07	0.00725167	0	1.61247	0.763	0.212	0	7.27495e-07	0
MBOAT2	9.54804e-07	0.312663	0.321	0.23	0.00951748	0	1.45762	0.602	0.127	0	9.54804e-07	0
MYO1D	4.44564e-06	0.290488	0.163	0.099	0.0443141	0	1.26092	0.497	0.084	0	4.44564e-06	0
SMOX	4.56017e-05	-0.330515	0.055	0.113	0.454558	0	1.39691	0.554	0.086	0	4.56017e-05	0
PDXK	0.000215643	-0.255188	0.264	0.342	1	0	1.71746	0.873	0.333	0	0.000215643	0
CTSB	8.71326e-24	0.455914	0.698	0.532	8.68538e-20	4.86957e-297	1.4968	0.89	0.495	4.85399e-293	8.71326e-24	9.73915e-297
SPINT2	2.03121e-126	0.540164	0.996	0.849	2.02471e-122	1.02518e-287	1.15634	0.99	0.616	1.0219e-283	2.03121e-126	2.05036e-287
PDIA5	1.8028e-20	0.543413	0.326	0.168	1.79703e-16	2.00493e-277	1.51235	0.781	0.309	1.99851e-273	1.8028e-20	4.00986e-277
OXR1	1.21897e-36	0.715134	0.507	0.27	1.21506e-32	5.00096e-277	1.52582	0.75	0.282	4.98496e-273	1.21897e-36	1.00019e-276
CCBE1	2.53203e-27	0.440423	0.129	0.035	2.52392e-23	1.02937e-275	0.831977	0.314	0.039	1.02607e-271	2.53203e-27	2.05873e-275
SESN3	5.94842e-274	1.62163	0.907	0.318	5.92938e-270	9.45527e-28	0.396573	0.437	0.254	9.42501e-24	9.45527e-28	1.18968e-273
EPCAM	1.38598e-271	1.33485	1	0.505	1.38154e-267	2.17694e-163	0.945662	0.917	0.536	2.16997e-159	2.17694e-163	2.77195e-271
HAND1	2.58369e-268	1.58407	0.964	0.319	2.57542e-264	1.39602e-227	1.18443	0.978	0.511	1.39155e-223	1.39602e-227	5.16737e-268
CAPG	1.50284e-30	0.59966	0.622	0.386	1.49803e-26	1.052e-267	1.40751	0.9	0.476	1.04863e-263	1.50284e-30	2.104e-267
PLA2G10	8.12335e-50	0.531471	0.146	0.028	8.09735e-46	3.38301e-262	1.29845	0.524	0.118	3.37219e-258	8.12335e-50	6.76602e-262
RHOV	1.51748e-48	0.629653	0.184	0.043	1.51262e-44	4.51192e-260	1.00335	0.388	0.064	4.49748e-256	1.51748e-48	9.02383e-260
SGMS1	2.79956e-21	0.56603	0.292	0.141	2.7906e-17	2.34647e-255	1.37497	0.612	0.176	2.33896e-251	2.79956e-21	4.69293e-255
MTUS1	2.7271e-53	0.817726	0.347	0.117	2.71837e-49	7.2187e-255	1.16701	0.52	0.117	7.1956e-251	2.7271e-53	1.44374e-254
B4GALT1	7.66599e-10	0.370669	0.433	0.312	7.64146e-06	3.23948e-254	1.39698	0.865	0.464	3.22912e-250	7.66599e-10	6.47897e-254
TMEM79	3.19757e-56	0.612643	0.197	0.043	3.18734e-52	6.28908e-253	0.50518	0.183	0.014	6.26896e-249	3.19757e-56	1.25782e-252
SLC7A8	2.02407e-249	1.60864	0.82	0.244	2.01759e-245	1.21087e-29	-0.764875	0.419	0.523	1.207e-25	1.21087e-29	4.04814e-249
RNF217	1.22498e-60	0.795191	0.279	0.075	1.22106e-56	2.23897e-247	1.40473	0.703	0.246	2.2318e-243	1.22498e-60	4.47794e-247
SLC12A2	2.80932e-11	0.400616	0.309	0.189	2.80033e-07	1.5195e-244	1.46226	0.857	0.47	1.51464e-240	2.80932e-11	3.039e-244
KIAA1217	7.29932e-78	0.933287	0.351	0.096	7.27596e-74	2.32135e-241	1.31975	0.634	0.196	2.31392e-237	7.29932e-78	4.6427e-241
CCDC92	6.67709e-07	0.261926	0.121	0.064	0.00665572	6.03556e-241	0.930124	0.396	0.07	6.01624e-237	6.67709e-07	1.20711e-240
PRSS35	7.03944e-10	-0.623844	0.116	0.227	7.01691e-06	3.37169e-239	1.12519	0.414	0.08	3.3609e-235	7.03944e-10	6.74338e-239
VIT	1.9216e-15	0.351919	0.112	0.039	1.91545e-11	1.10541e-238	0.550854	0.157	0.01	1.10187e-234	1.9216e-15	2.21081e-238
LGALS3	3.27578e-46	0.780259	0.52	0.238	3.2653e-42	3.16199e-238	1.14394	0.415	0.08	3.15188e-234	3.27578e-46	6.32399e-238
RANBP1	2.0089e-86	-0.440373	0.85	0.974	2.00248e-82	2.5559e-236	-0.710544	0.921	0.994	2.54772e-232	2.0089e-86	5.11179e-236
SCARB2	3.54338e-06	0.302331	0.404	0.315	0.0353205	3.31053e-233	1.3414	0.677	0.229	3.29993e-229	3.54338e-06	6.62106e-233
KHDRBS3	1.57457e-08	0.380479	0.275	0.178	0.000156953	3.86696e-233	1.3595	0.649	0.222	3.85459e-229	1.57457e-08	7.73392e-233
B4GALNT3	1.69233e-28	0.461785	0.146	0.041	1.68692e-24	1.47716e-232	1.15585	0.508	0.123	1.47243e-228	1.69233e-28	2.95432e-232
ISL1	2.2948e-173	1.36308	0.539	0.118	2.28746e-169	1.12433e-231	0.97843	0.371	0.063	1.12074e-227	2.2948e-173	2.24867e-231
GRHL2	2.80579e-208	1.34959	0.448	0.072	2.79681e-204	3.5294e-231	1.07934	0.46	0.099	3.5181e-227	2.80579e-208	7.05879e-231
CREB5	2.29373e-15	0.303776	0.106	0.036	2.2864e-11	3.65319e-230	0.614638	0.176	0.014	3.6415e-226	2.29373e-15	7.30637e-230
LSAMP	6.58187e-09	-0.440006	0.034	0.121	6.56081e-05	2.71481e-223	1.29832	0.772	0.326	2.70612e-219	6.58187e-09	5.42962e-223
SDCBP	9.14538e-95	0.679607	0.905	0.666	9.11611e-91	1.05538e-221	1.12188	0.885	0.542	1.05201e-217	9.14538e-95	2.11077e-221
PDLIM1	1.12472e-219	1.12742	0.981	0.577	1.12112e-215	7.60643e-43	0.483794	0.405	0.203	7.58209e-39	7.60643e-43	2.24944e-219
SCNN1A	3.15187e-08	-0.36828	0.038	0.124	0.000314178	1.22701e-215	0.856183	0.314	0.05	1.22308e-211	3.15187e-08	2.45402e-215
FN1	6.02809e-70	0.6467	0.92	0.64	6.0088e-66	1.45797e-211	0.996568	0.964	0.76	1.4533e-207	6.02809e-70	2.91594e-211
HAPLN1	8.33977e-210	1.3503	0.934	0.369	8.31308e-206	2.95577e-37	-0.974404	0.294	0.47	2.94632e-33	2.95577e-37	1.66795e-209
TNC	4.90953e-18	0.495703	0.222	0.101	4.89382e-14	7.80099e-209	1.76952	0.613	0.215	7.77603e-205	4.90953e-18	1.5602e-208
EZR	1.21097e-181	0.828518	0.981	0.726	1.2071e-177	9.52423e-207	0.566217	0.996	0.941	9.49375e-203	1.21097e-181	1.90485e-206
CAB39L	3.04446e-22	0.550015	0.222	0.092	3.03471e-18	4.53746e-206	1.3002	0.59	0.194	4.52294e-202	3.04446e-22	9.07492e-206
BAMBI	5.51839e-205	1.21004	0.968	0.495	5.50073e-201	3.55793e-32	0.463051	0.73	0.548	3.54654e-28	3.55793e-32	1.10368e-204
WLS	2.40835e-200	1.23109	0.928	0.47	2.40064e-196	4.93621e-141	0.802575	0.881	0.65	4.92042e-137	4.93621e-141	4.81669e-200
FUT8	8.57031e-198	1.46019	0.655	0.167	8.54288e-194	8.36333e-65	0.671207	0.512	0.258	8.33656e-61	8.36333e-65	1.71406e-197
FLT1	3.19211e-24	0.507589	0.195	0.071	3.1819e-20	5.8768e-196	1.09144	0.464	0.118	5.858e-192	3.19211e-24	1.17536e-195
DCTPP1	1.36809e-47	-0.750127	0.44	0.745	1.36371e-43	6.42711e-196	-1.07812	0.589	0.933	6.40655e-192	1.36809e-47	1.28542e-195
GPRC5C	2.11196e-194	1.3729	0.854	0.34	2.10521e-190	2.76591e-140	1.0022	0.755	0.412	2.75706e-136	2.76591e-140	4.22393e-194
SPTLC3	2.49395e-81	0.51438	0.11	0.011	2.48597e-77	9.43146e-193	0.335675	0.11	0.006	9.40128e-189	2.49395e-81	1.88629e-192
ID2	5.03619e-118	0.761741	0.949	0.658	5.02008e-114	1.16649e-191	0.850363	0.949	0.753	1.16276e-187	5.03619e-118	2.33299e-191
PMP22	1.27284e-189	1.46882	0.805	0.28	1.26877e-185	1.6603e-45	-1.01783	0.123	0.36	1.65499e-41	1.6603e-45	2.54569e-189
FERMT1	1.18673e-60	0.859066	0.406	0.141	1.18293e-56	1.73092e-188	1.09851	0.874	0.495	1.72538e-184	1.18673e-60	3.46184e-188
RBKS	1.76104e-06	0.296575	0.357	0.264	0.017554	3.52784e-188	1.41968	0.659	0.268	3.51655e-184	1.76104e-06	7.05568e-188
ZFP36L1	4.53566e-100	0.667711	0.913	0.687	4.52114e-96	3.00061e-183	0.935595	0.922	0.721	2.991e-179	4.53566e-100	6.00121e-183
ESRP1	5.83706e-37	0.702145	0.378	0.164	5.81838e-33	2.47399e-180	1.10578	0.711	0.29	2.46607e-176	5.83706e-37	4.94797e-180
ELF1	1.82995e-07	0.293154	0.228	0.142	0.0018241	1.31845e-179	0.991265	0.507	0.143	1.31423e-175	1.82995e-07	2.6369e-179
GOLM1	1.29241e-11	0.259208	0.734	0.638	1.28827e-07	1.89407e-179	1.11614	0.812	0.496	1.88801e-175	1.29241e-11	3.78814e-179
CGA	4.95387e-12	0.373658	0.254	0.137	4.93802e-08	7.39635e-177	0.394285	0.13	0.01	7.37268e-173	4.95387e-12	1.47927e-176
FOS	1.60462e-38	0.479538	0.873	0.682	1.59948e-34	8.56998e-177	1.19478	0.843	0.502	8.54255e-173	1.60462e-38	1.714e-176
UBL3	4.04224e-176	1.41521	0.702	0.221	4.02931e-172	1.7902e-88	0.781952	0.729	0.487	1.78447e-84	1.7902e-88	8.08448e-176
ARHGEF3	1.25558e-13	0.300301	0.116	0.044	1.25156e-09	1.24067e-174	0.331938	0.128	0.01	1.2367e-170	1.25558e-13	2.48134e-174
LIMK2	1.16394e-08	0.361625	0.387	0.278	0.000116022	2.62912e-174	1.05518	0.852	0.573	2.62071e-170	1.16394e-08	5.25824e-174
RAP2C	3.00085e-174	1.42439	0.664	0.196	2.99125e-170	1.78663e-13	0.28048	0.501	0.371	1.78091e-09	1.78663e-13	6.0017e-174
ARPC5	2.93448e-24	0.386338	0.772	0.64	2.92509e-20	5.41543e-172	0.890454	0.909	0.652	5.3981e-168	2.93448e-24	1.08309e-171
EFNA5	1.06666e-18	0.49738	0.48	0.301	1.06324e-14	1.61617e-171	1.02632	0.564	0.186	1.611e-167	1.06666e-18	3.23233e-171
IQGAP2	3.49637e-29	-0.966875	0.087	0.33	3.48519e-25	4.85067e-171	1.11466	0.62	0.224	4.83515e-167	3.49637e-29	9.70135e-171
UNC5C	7.88047e-58	0.858638	0.372	0.125	7.85526e-54	5.06342e-171	1.04365	0.621	0.215	5.04722e-167	7.88047e-58	1.01268e-170
SCPEP1	1.39097e-170	1.32869	0.797	0.324	1.38652e-166	9.64447e-45	0.422577	0.246	0.094	9.61361e-41	9.64447e-45	2.78194e-170
BCAM	1.52703e-168	1.209	0.888	0.397	1.52215e-164	3.33078e-123	1.02077	0.604	0.265	3.32012e-119	3.33078e-123	3.05407e-168
TNIK	2.26289e-07	-0.387318	0.108	0.203	0.00225565	5.9804e-168	0.821889	0.349	0.075	5.96127e-164	2.26289e-07	1.19608e-167
METRNL	5.12482e-167	1.32986	0.753	0.252	5.10842e-163	4.38776e-108	0.870207	0.479	0.177	4.37372e-104	4.38776e-108	1.02496e-166
GPT2	2.95215e-21	-0.756993	0.063	0.258	2.9427e-17	9.45484e-167	1.10486	0.568	0.2	9.42458e-163	2.95215e-21	1.89097e-166
TSPAN2	9.86421e-167	1.38081	0.753	0.274	9.83264e-163	1.62754e-10	0.255111	0.252	0.165	1.62233e-06	1.62754e-10	1.97284e-166
PCDH1	1.33475e-06	0.277804	0.135	0.076	0.0133048	1.29844e-164	0.680512	0.291	0.053	1.29428e-160	1.33475e-06	2.59688e-164
DPP4	4.45034e-07	-0.481394	0.04	0.111	0.0044361	7.67704e-163	0.396413	0.128	0.011	7.65247e-159	4.45034e-07	1.53541e-162
TFAP2C	5.59395e-128	1.05076	0.328	0.058	5.57605e-124	1.23355e-162	0.794241	0.358	0.076	1.2296e-158	5.59395e-128	2.4671e-162
SNRPD1	7.07245e-42	-0.362578	0.803	0.945	7.04982e-38	2.3378e-162	-0.564676	0.933	0.992	2.33032e-158	7.07245e-42	4.67561e-162
YPEL2	1.37829e-78	0.963038	0.357	0.099	1.37388e-74	9.20239e-162	1.0298	0.584	0.199	9.17294e-158	1.37829e-78	1.84048e-161
SERINC2	6.4832e-36	0.713727	0.387	0.173	6.46245e-32	1.32072e-161	0.790124	0.359	0.081	1.31649e-157	6.4832e-36	2.64144e-161
CXCL14	4.36434e-15	0.37066	0.135	0.052	4.35037e-11	1.5624e-161	1.10438	0.927	0.589	1.5574e-157	4.36434e-15	3.12481e-161
PRSS8	2.90848e-99	1.10512	0.541	0.182	2.89918e-95	3.35669e-159	0.924007	0.484	0.141	3.34595e-155	2.90848e-99	6.71338e-159
LYAR	1.1347e-18	-0.508193	0.383	0.589	1.13107e-14	5.12231e-158	-1.12902	0.459	0.818	5.10592e-154	1.1347e-18	1.02446e-157
MBNL2	1.64797e-52	0.830214	0.37	0.133	1.64269e-48	1.08662e-156	0.766188	0.358	0.082	1.08314e-152	1.64797e-52	2.17323e-156
BNC2	5.95485e-29	0.532044	0.19	0.063	5.93579e-25	1.33905e-155	0.61894	0.278	0.051	1.33476e-151	5.95485e-29	2.6781e-155
SLC50A1	1.58203e-05	-0.279099	0.192	0.288	0.157697	4.66576e-154	1.08823	0.624	0.251	4.65083e-150	1.58203e-05	9.33152e-154
SLC4A4	1.13186e-153	0.995913	0.262	0.033	1.12824e-149	1.01722e-22	0.448071	0.394	0.247	1.01396e-18	1.01722e-22	2.26372e-153
DDR1	4.0702e-57	0.885327	0.474	0.196	4.05717e-53	5.27365e-153	1.09746	0.615	0.25	5.25677e-149	4.0702e-57	1.05473e-152
ESRP2	2.73439e-18	0.460106	0.18	0.074	2.72564e-14	5.70178e-152	0.780293	0.388	0.096	5.68354e-148	2.73439e-18	1.14036e-151
TGFBI	1.75455e-46	0.834842	0.512	0.241	1.74894e-42	7.82611e-152	1.12263	0.637	0.254	7.80107e-148	1.75455e-46	1.56522e-151
ARID3B	2.95351e-76	0.936719	0.679	0.349	2.94406e-72	2.80475e-150	0.992589	0.776	0.45	2.79577e-146	2.95351e-76	5.60949e-150
NOLC1	1.71066e-34	-0.836028	0.237	0.52	1.70518e-30	1.99316e-149	-0.741523	0.735	0.92	1.98678e-145	1.71066e-34	3.98631e-149
CD9	1.9087e-110	1.12022	0.721	0.302	1.90259e-106	2.43215e-149	1.05527	0.815	0.407	2.42436e-145	1.9087e-110	4.86429e-149
SOX9	1.8886e-146	1.23379	0.457	0.098	1.88255e-142	1.37651e-120	0.95425	0.329	0.088	1.37211e-116	1.37651e-120	3.77719e-146
CACYBP	1.20177e-18	-0.306538	0.719	0.856	1.19793e-14	2.90535e-146	-0.68649	0.794	0.942	2.89606e-142	1.20177e-18	5.81071e-146
DSP	8.28288e-145	0.858	0.941	0.635	8.25638e-141	2.33184e-35	0.326106	0.901	0.825	2.32438e-31	2.33184e-35	1.65658e-144
PPA1	4.9e-78	-0.826317	0.51	0.863	4.88432e-74	3.471e-144	-0.980809	0.555	0.873	3.45989e-140	4.9e-78	6.942e-144
NUDC	2.83793e-33	-0.405614	0.725	0.912	2.82885e-29	3.49644e-144	-0.58719	0.891	0.979	3.48525e-140	2.83793e-33	6.99288e-144
POSTN	1.66561e-12	-0.778772	0.021	0.129	1.66028e-08	7.5612e-143	0.645281	0.263	0.048	7.537e-139	1.66561e-12	1.51224e-142
CDO1	1.25975e-142	1.24585	0.584	0.157	1.25572e-138	4.42612e-124	0.615248	0.305	0.071	4.41196e-120	4.42612e-124	2.5195e-142
TMEM30A	2.30265e-37	0.723792	0.526	0.292	2.29529e-33	5.88364e-142	0.796926	0.879	0.636	5.86481e-138	2.30265e-37	1.17673e-141
IRX3	1.57172e-23	0.5665	0.448	0.247	1.56669e-19	5.86929e-139	0.896327	0.418	0.117	5.8505e-135	1.57172e-23	1.17386e-138
EMB	4.50085e-06	0.290786	0.228	0.153	0.0448645	2.12287e-138	1.03639	0.637	0.278	2.11608e-134	4.50085e-06	4.24575e-138
ST14	2.04997e-92	1.0048	0.419	0.115	2.04341e-88	2.24502e-138	0.967269	0.665	0.281	2.23783e-134	2.04997e-92	4.49004e-138
FZD6	1.28879e-136	1.1795	0.421	0.089	1.28466e-132	7.14223e-48	0.312742	0.191	0.06	7.11938e-44	7.14223e-48	2.57757e-136
IGF2R	3.57996e-05	-0.270306	0.309	0.398	0.356851	1.49682e-136	1.12683	0.694	0.375	1.49203e-132	3.57996e-05	2.99364e-136
FBXO32	1.46697e-13	0.262257	0.108	0.039	1.46227e-09	6.69449e-136	0.719287	0.275	0.055	6.67307e-132	1.46697e-13	1.3389e-135
JDP2	7.17018e-24	0.575762	0.275	0.122	7.14724e-20	7.04606e-136	0.734685	0.319	0.074	7.02352e-132	7.17018e-24	1.40921e-135
KPNB1	1.34023e-39	-0.537754	0.577	0.82	1.33594e-35	1.16016e-135	-0.441727	0.922	0.978	1.15644e-131	1.34023e-39	2.32031e-135
ANXA4	1.21116e-134	1.1766	0.782	0.313	1.20728e-130	0.0015064	-0.274941	0.265	0.3	1	0.0015064	2.42231e-134
ID1	1.6059e-112	0.606559	0.987	0.774	1.60076e-108	2.00305e-134	0.613987	0.957	0.838	1.99664e-130	1.6059e-112	4.00609e-134
PARD6B	1.44158e-17	0.466083	0.199	0.087	1.43696e-13	2.33684e-134	0.990789	0.761	0.419	2.32936e-130	1.44158e-17	4.67367e-134
PCMTD1	3.39607e-25	0.608218	0.452	0.261	3.3852e-21	2.56924e-131	0.965595	0.678	0.328	2.56102e-127	3.39607e-25	5.13848e-131
PKDCC	1.07673e-13	0.420208	0.518	0.38	1.07328e-09	3.61812e-131	1.15222	0.712	0.378	3.60654e-127	1.07673e-13	7.23623e-131
NOP56	1.7334e-30	-0.550052	0.505	0.77	1.72786e-26	1.36516e-125	-0.73992	0.674	0.879	1.36079e-121	1.7334e-30	2.73032e-125
ANO6	4.57955e-09	0.347226	0.345	0.23	4.5649e-05	5.69339e-124	0.982445	0.702	0.386	5.67518e-120	4.57955e-09	1.13868e-123
UTRN	1.27002e-41	0.699437	0.626	0.378	1.26596e-37	1.51505e-123	0.898587	0.774	0.449	1.5102e-119	1.27002e-41	3.0301e-123
MEIS2	1.39313e-57	0.696401	0.772	0.494	1.38867e-53	1.53775e-122	0.968567	0.734	0.405	1.53283e-118	1.39313e-57	3.0755e-122
TINAGL1	1.92306e-93	1.01294	0.362	0.089	1.91691e-89	2.01855e-122	0.372722	0.143	0.018	2.01209e-118	1.92306e-93	4.03709e-122
IER3	3.23458e-121	1.26446	0.575	0.18	3.22423e-117	2.76406e-51	0.7244	0.315	0.13	2.75522e-47	2.76406e-51	6.46916e-121
CSRNP1	0.000246438	0.298333	0.222	0.165	1	1.16824e-120	0.817944	0.433	0.138	1.1645e-116	0.000246438	2.33647e-120
ELOVL6	2.89211e-15	-0.444237	0.362	0.552	2.88286e-11	4.59061e-120	-0.92885	0.508	0.811	4.57592e-116	2.89211e-15	9.18122e-120
CTHRC1	5.15819e-120	1.10531	0.827	0.389	5.14168e-116	4.73994e-09	-0.353774	0.162	0.246	4.72477e-05	4.73994e-09	1.03164e-119
PERP	2.37698e-20	0.459157	0.628	0.434	2.36938e-16	5.33596e-120	0.591265	0.958	0.809	5.31889e-116	2.37698e-20	1.06719e-119
CDH2	1.00363e-80	-1.68021	0.07	0.539	1.00042e-76	5.35262e-120	-1.61448	0.093	0.528	5.33549e-116	1.00363e-80	1.07052e-119
CLCN3	2.03652e-05	0.258426	0.338	0.253	0.203	1.27148e-119	0.929666	0.671	0.339	1.26741e-115	2.03652e-05	2.54296e-119
PTPN13	3.55907e-31	0.668756	0.495	0.279	3.54768e-27	4.5549e-119	0.925498	0.738	0.431	4.54033e-115	3.55907e-31	9.1098e-119
GADD45A	6.50292e-12	-0.48481	0.26	0.419	6.48211e-08	2.55523e-118	0.963165	0.741	0.415	2.54705e-114	6.50292e-12	5.11046e-118
OSTF1	9.24087e-27	0.6146	0.442	0.239	9.2113e-23	4.25188e-118	0.927715	0.602	0.257	4.23828e-114	9.24087e-27	8.50377e-118
HSPA9	7.82444e-55	-0.764251	0.467	0.793	7.7994e-51	6.20925e-117	-0.651293	0.744	0.901	6.18938e-113	7.82444e-55	1.24185e-116
MCM7	1.43477e-79	-1.03251	0.372	0.78	1.43018e-75	1.14961e-116	-0.668739	0.765	0.931	1.14593e-112	1.43477e-79	2.29922e-116
RNF149	0.000901519	0.252712	0.15	0.105	1	3.50192e-115	0.903011	0.719	0.412	3.49072e-111	0.000901519	7.00385e-115
KLHL13	4.82148e-41	0.577364	0.175	0.044	4.80605e-37	4.58325e-115	0.706674	0.457	0.149	4.56858e-111	4.82148e-41	9.1665e-115
CCDC88A	1.46003e-43	-1.12412	0.087	0.412	1.45536e-39	8.89011e-115	-1.36464	0.093	0.523	8.86167e-111	1.46003e-43	1.77802e-114
MAPK13	1.55364e-114	1.11756	0.381	0.085	1.54867e-110	3.15312e-61	0.54032	0.261	0.087	3.14303e-57	3.15312e-61	3.10728e-114
TEAD3	7.53521e-56	0.87107	0.482	0.203	7.5111e-52	2.03683e-114	0.863971	0.563	0.238	2.03031e-110	7.53521e-56	4.07365e-114
ISYNA1	2.30672e-114	0.536202	0.985	0.842	2.29934e-110	9.05654e-40	-0.721872	0.473	0.661	9.02756e-36	9.05654e-40	4.61344e-114
FERMT2	1.43476e-11	-0.397658	0.364	0.518	1.43017e-07	1.78832e-113	-0.800976	0.625	0.839	1.78259e-109	1.43476e-11	3.57663e-113
PKP2	1.81942e-52	0.800296	0.594	0.3	1.8136e-48	3.71625e-113	0.710956	0.868	0.651	3.70436e-109	1.81942e-52	7.4325e-113
MYBL2	8.29589e-29	-0.785545	0.192	0.461	8.26934e-25	4.36234e-113	-1.0311	0.359	0.72	4.34838e-109	8.29589e-29	8.72467e-113
DYNC1I1	5.35019e-113	0.999654	0.315	0.06	5.33307e-109	1.27011e-80	0.609339	0.328	0.106	1.26605e-76	1.27011e-80	1.07004e-112
FLRT3	6.40547e-84	1.04691	0.539	0.197	6.38497e-80	2.28168e-112	0.947977	0.493	0.181	2.27438e-108	6.40547e-84	4.56337e-112
SLC44A2	3.69003e-112	1.07185	0.753	0.356	3.67823e-108	2.87608e-16	0.312598	0.441	0.306	2.86688e-12	2.87608e-16	7.38007e-112
LSM6	7.20767e-17	-0.295471	0.719	0.862	7.1846e-13	7.23049e-112	-0.925101	0.49	0.778	7.20736e-108	7.20767e-17	1.4461e-111
AKR1B1	4.68134e-24	-0.37197	0.7	0.878	4.66636e-20	2.61088e-111	0.882777	0.922	0.821	2.60252e-107	4.68134e-24	5.22175e-111
CRELD1	4.48883e-12	0.445098	0.421	0.293	4.47447e-08	1.63868e-110	0.808986	0.442	0.152	1.63344e-106	4.48883e-12	3.27737e-110
BSPRY	1.19061e-73	0.662668	0.184	0.031	1.1868e-69	6.2675e-110	0.578243	0.235	0.049	6.24745e-106	1.19061e-73	1.2535e-109
IKZF2	1.03511e-31	0.533075	0.173	0.051	1.0318e-27	6.38435e-110	0.728755	0.354	0.104	6.36392e-106	1.03511e-31	1.27687e-109
DDIT4	5.66567e-28	0.553827	0.649	0.469	5.64754e-24	4.69513e-109	0.807332	0.901	0.737	4.6801e-105	5.66567e-28	9.39026e-109
RB1	2.29297e-06	-0.356676	0.101	0.185	0.0228563	7.38524e-109	0.579307	0.28	0.068	7.3616e-105	2.29297e-06	1.47705e-108
CRABP1	1.34554e-10	-0.633128	0.163	0.286	1.34124e-06	9.30584e-109	1.11649	0.319	0.089	9.27607e-105	1.34554e-10	1.86117e-108
F11R	1.25366e-108	0.980536	0.818	0.417	1.24965e-104	2.28431e-24	0.361119	0.665	0.457	2.277e-20	2.28431e-24	2.50732e-108
KCNK1	2.38459e-37	0.475744	0.144	0.034	2.37696e-33	2.44203e-108	0.841502	0.79	0.474	2.43421e-104	2.38459e-37	4.88406e-108
G3BP1	6.94448e-34	-0.569934	0.495	0.763	6.92226e-30	3.27628e-107	-0.532401	0.83	0.931	3.2658e-103	6.94448e-34	6.55257e-107
VCAN	8.50519e-86	-1.72266	0.063	0.553	8.47797e-82	5.39117e-107	-1.04095	0.462	0.75	5.37391e-103	8.50519e-86	1.07823e-106
IDH2	3.28097e-13	-0.267993	0.723	0.857	3.27047e-09	8.33584e-107	-0.836102	0.55	0.834	8.30916e-103	3.28097e-13	1.66717e-106
TMEM87B	3.26144e-18	0.433091	0.161	0.062	3.25101e-14	3.59211e-106	0.884815	0.464	0.177	3.58061e-102	3.26144e-18	7.18421e-106
BZW1	1.67004e-16	-0.307372	0.702	0.858	1.66469e-12	5.48483e-106	-0.398652	0.929	0.973	5.46728e-102	1.67004e-16	1.09697e-105
CXCL12	8.7567e-86	1.05562	0.662	0.302	8.72867e-82	5.49191e-106	0.924546	0.333	0.096	5.47434e-102	8.7567e-86	1.09838e-105
ATP1B1	2.34708e-27	-0.721608	0.288	0.538	2.33957e-23	2.63721e-105	1.01636	0.681	0.393	2.62877e-101	2.34708e-27	5.27442e-105
MCM6	1.21017e-49	-0.999624	0.237	0.588	1.2063e-45	7.32513e-105	-0.86844	0.493	0.786	7.30169e-101	1.21017e-49	1.46503e-104
PALLD	5.05665e-104	0.941815	0.814	0.449	5.04046e-100	6.76204e-28	0.487154	0.56	0.399	6.74041e-24	6.76204e-28	1.01133e-103
DAPK1	9.33554e-54	0.851311	0.395	0.148	9.30567e-50	5.88577e-104	0.899154	0.58	0.267	5.86694e-100	9.33554e-54	1.17715e-103
SLC7A7	2.0706e-09	-0.54681	0.051	0.146	2.06397e-05	3.19895e-102	0.677531	0.477	0.17	3.18872e-98	2.0706e-09	6.3979e-102
JUP	2.66516e-46	0.714656	0.664	0.406	2.65664e-42	3.29831e-102	0.795017	0.707	0.392	3.28775e-98	2.66516e-46	6.59662e-102
SLC12A7	3.32466e-13	-0.619432	0.104	0.242	3.31402e-09	1.09882e-101	0.854977	0.549	0.241	1.09531e-97	3.32466e-13	2.19764e-101
HSPH1	9.04424e-23	-0.757378	0.152	0.363	9.01529e-19	1.29156e-101	-1.05107	0.315	0.665	1.28743e-97	9.04424e-23	2.58312e-101
TMEM125	7.62159e-30	0.487802	0.129	0.033	7.5972e-26	3.50013e-101	0.688529	0.397	0.128	3.48893e-97	7.62159e-30	7.00026e-101
KLF6	9.50015e-45	0.588279	0.786	0.553	9.46975e-41	9.47852e-99	0.993913	0.684	0.402	9.44819e-95	9.50015e-45	1.8957e-98
BNC1	2.53859e-20	0.441761	0.247	0.107	2.53046e-16	2.81529e-98	0.596296	0.284	0.073	2.80628e-94	2.53859e-20	5.63058e-98
F2RL1	1.45763e-84	1.02278	0.495	0.168	1.45296e-80	3.4886e-98	0.902848	0.34	0.107	3.47743e-94	1.45763e-84	6.9772e-98
RUVBL1	1.17702e-11	-0.29821	0.609	0.76	1.17325e-07	4.1599e-98	-0.756649	0.573	0.843	4.14659e-94	1.17702e-11	8.31979e-98
FBLN1	2.53277e-38	0.438427	0.892	0.708	2.52466e-34	6.40917e-98	-0.803685	0.588	0.82	6.38866e-94	2.53277e-38	1.28183e-97
PPM1H	6.42805e-08	0.333685	0.235	0.148	0.000640748	1.0104e-97	0.645498	0.335	0.1	1.00716e-93	6.42805e-08	2.02079e-97
TPX2	1.40892e-30	-0.816484	0.182	0.463	1.40441e-26	1.65153e-97	-0.928599	0.393	0.742	1.64624e-93	1.40892e-30	3.30306e-97
FSCN1	3.60211e-97	-0.987666	0.444	0.863	3.59058e-93	6.33238e-38	-0.262784	0.899	0.97	6.31212e-34	6.33238e-38	7.20422e-97
SLC1A5	5.10928e-12	-0.540339	0.093	0.226	5.09293e-08	4.3082e-97	-1.03945	0.237	0.625	4.29442e-93	5.10928e-12	8.61641e-97
MEIS1	6.86983e-18	0.488355	0.412	0.238	6.84784e-14	1.34068e-96	0.82178	0.463	0.175	1.33639e-92	6.86983e-18	2.68136e-96
GAR1	1.63047e-17	-0.413785	0.514	0.697	1.62526e-13	2.2222e-96	-0.981877	0.327	0.673	2.21509e-92	1.63047e-17	4.4444e-96
PLAT	2.58015e-07	-0.474836	0.04	0.115	0.0025719	4.9938e-96	1.08426	0.619	0.342	4.97782e-92	2.58015e-07	9.9876e-96
PLD3	1.48631e-95	0.668184	0.901	0.675	1.48155e-91	2.12624e-28	0.445436	0.503	0.324	2.11944e-24	2.12624e-28	2.97262e-95
ARRDC1	9.99795e-36	0.704253	0.44	0.211	9.96596e-32	5.25761e-95	0.652728	0.34	0.105	5.24079e-91	9.99795e-36	1.05152e-94
ISG15	5.38923e-38	0.727817	0.224	0.071	5.37198e-34	5.35465e-95	1.28372	0.545	0.258	5.33752e-91	5.38923e-38	1.07093e-94
PPM1G	1.28854e-13	-0.287062	0.677	0.817	1.28441e-09	6.4749e-95	-0.772471	0.568	0.799	6.45419e-91	1.28854e-13	1.29498e-94
RGS5	1.3404e-94	1.13782	0.662	0.309	1.33611e-90	5.63276e-38	0.417365	0.239	0.096	5.61474e-34	5.63276e-38	2.68079e-94
BMP4	1.86561e-94	1.04422	0.67	0.273	1.85964e-90	0.00273646	-0.343847	0.58	0.52	1	0.00273646	3.73123e-94
SMC4	5.75213e-60	-0.943068	0.33	0.691	5.73373e-56	5.34162e-94	-0.742605	0.538	0.809	5.32453e-90	5.75213e-60	1.06832e-93
TMEM59	1.17395e-65	0.485109	0.928	0.763	1.17019e-61	6.52162e-94	0.674097	0.83	0.64	6.50075e-90	1.17395e-65	1.30432e-93
LMNB1	6.45295e-44	-0.765994	0.389	0.706	6.4323e-40	1.45862e-93	-0.777823	0.528	0.781	1.45396e-89	6.45295e-44	2.91725e-93
HK1	3.64727e-14	0.39508	0.524	0.356	3.6356e-10	5.69814e-93	-0.660299	0.676	0.86	5.6799e-89	3.64727e-14	1.13963e-92
GABARAPL1	2.72244e-25	0.574017	0.545	0.354	2.71373e-21	1.03028e-92	0.807219	0.619	0.308	1.02698e-88	2.72244e-25	2.06056e-92
TK1	5.16834e-25	-0.798943	0.123	0.353	5.1518e-21	1.28187e-92	-0.813942	0.444	0.798	1.27777e-88	5.16834e-25	2.56374e-92
RAB11FIP1	1.85993e-92	0.999098	0.712	0.339	1.85398e-88	1.86032e-67	0.675204	0.621	0.346	1.85437e-63	1.86032e-67	3.71986e-92
ZDHHC14	9.33673e-13	0.3057	0.123	0.049	9.30685e-09	3.08981e-92	0.495768	0.236	0.056	3.07992e-88	9.33673e-13	6.17962e-92
HELLS	1.82898e-30	-0.629402	0.412	0.66	1.82313e-26	1.71511e-91	-0.984775	0.396	0.679	1.70962e-87	1.82898e-30	3.43021e-91
RAB33B	5.03478e-12	0.280948	0.152	0.069	5.01867e-08	2.94846e-90	0.702732	0.418	0.154	2.93902e-86	5.03478e-12	5.89692e-90
NOP58	2.48709e-41	-0.744471	0.374	0.678	2.47914e-37	6.57109e-90	-0.482901	0.803	0.913	6.55006e-86	2.48709e-41	1.31422e-89
MYO6	4.42031e-13	0.455394	0.383	0.247	4.40616e-09	1.22329e-89	0.682415	0.428	0.16	1.21938e-85	4.42031e-13	2.44658e-89
ALCAM	8.60676e-07	-0.384726	0.042	0.114	0.00857922	1.2802e-89	0.869534	0.56	0.268	1.2761e-85	8.60676e-07	2.56039e-89
HNRNPD	2.39766e-23	-0.256781	0.85	0.95	2.38998e-19	1.55659e-89	-0.342603	0.949	0.974	1.55161e-85	2.39766e-23	3.11318e-89
GNL3	2.77637e-54	-0.772543	0.446	0.774	2.76749e-50	1.61455e-89	-0.931247	0.337	0.666	1.60939e-85	2.77637e-54	3.22911e-89
ARHGAP28	7.51661e-48	0.803528	0.469	0.207	7.49256e-44	3.22611e-89	1.06745	0.628	0.381	3.21579e-85	7.51661e-48	6.45223e-89
UHRF1	5.77672e-51	-1.24319	0.091	0.447	5.75824e-47	2.46317e-88	-1.00837	0.248	0.616	2.45528e-84	5.77672e-51	4.92633e-88
GRTP1	1.57444e-25	0.61034	0.252	0.105	1.56941e-21	2.93213e-88	0.774103	0.457	0.182	2.92275e-84	1.57444e-25	5.86426e-88
TKT	1.55895e-49	-0.581464	0.609	0.856	1.55396e-45	4.1634e-88	-0.390061	0.921	0.983	4.15007e-84	1.55895e-49	8.32679e-88
ARHGEF5	1.06059e-23	0.527183	0.199	0.075	1.0572e-19	5.3946e-88	0.384289	0.179	0.036	5.37734e-84	1.06059e-23	1.07892e-87
XPO5	1.85297e-15	-0.5739	0.116	0.283	1.84705e-11	6.61037e-88	-0.545006	0.746	0.89	6.58922e-84	1.85297e-15	1.32207e-87
GSPT1	4.56118e-31	-0.587894	0.455	0.715	4.54658e-27	6.80614e-88	-0.45539	0.837	0.925	6.78436e-84	4.56118e-31	1.36123e-87
LRP2	6.88876e-87	1.03751	0.516	0.173	6.86672e-83	6.00046e-11	-0.628488	0.061	0.139	5.98125e-07	6.00046e-11	1.37775e-86
SPARC	8.83433e-87	0.565449	0.953	0.762	8.80606e-83	3.79189e-53	1.04169	0.633	0.487	3.77976e-49	3.79189e-53	1.76687e-86
AP2B1	5.7497e-26	0.58767	0.554	0.364	5.7313e-22	8.96285e-87	0.554613	0.888	0.729	8.93417e-83	5.7497e-26	1.79257e-86
PPP3CA	1.24654e-05	-0.358041	0.165	0.245	0.124255	1.00722e-86	0.822546	0.664	0.38	1.004e-82	1.24654e-05	2.01444e-86
FST	4.67973e-35	-1.0833	0.15	0.424	4.66476e-31	1.25182e-86	-1.4105	0.149	0.496	1.24782e-82	4.67973e-35	2.50365e-86
MGST1	6.47294e-86	-0.800845	0.556	0.888	6.45223e-82	1.47348e-43	0.578899	0.368	0.181	1.46877e-39	1.47348e-43	1.29459e-85
EIF2AK2	5.37626e-09	0.299675	0.135	0.067	5.35905e-05	1.76948e-85	1.08938	0.598	0.353	1.76382e-81	5.37626e-09	3.53897e-85
RAB11A	9.54836e-51	0.427842	0.905	0.76	9.51781e-47	7.14493e-85	0.546294	0.904	0.742	7.12207e-81	9.54836e-51	1.42899e-84
SIGIRR	1.54421e-17	0.517314	0.317	0.172	1.53927e-13	1.91821e-84	0.728258	0.488	0.206	1.91207e-80	1.54421e-17	3.83641e-84
ILF3	1.54522e-23	-0.393685	0.647	0.837	1.54028e-19	2.42917e-84	-0.416833	0.865	0.946	2.4214e-80	1.54522e-23	4.85834e-84
SERPINE2	3.54567e-34	-1.04124	0.112	0.387	3.53432e-30	2.51685e-84	-1.03212	0.239	0.581	2.50879e-80	3.54567e-34	5.0337e-84
GRN	3.12318e-84	0.689147	0.871	0.62	3.11319e-80	1.2668e-75	0.685946	0.676	0.402	1.26275e-71	1.2668e-75	6.24637e-84
PAK3	2.67437e-28	0.429158	0.108	0.025	2.66581e-24	1.07764e-83	0.755138	0.468	0.195	1.07419e-79	2.67437e-28	2.15528e-83
SF3B2	1.65988e-12	-0.334879	0.548	0.735	1.65456e-08	3.14258e-83	-0.483622	0.794	0.911	3.13252e-79	1.65988e-12	6.28515e-83
WEE1	8.04233e-18	-0.617265	0.175	0.367	8.01659e-14	5.21671e-83	0.791382	0.708	0.48	5.20001e-79	8.04233e-18	1.04334e-82
SDC4	3.68431e-52	0.801821	0.609	0.32	3.67252e-48	7.1338e-83	0.668684	0.419	0.158	7.11097e-79	3.68431e-52	1.42676e-82
OCLN	6.24255e-12	0.333144	0.14	0.062	6.22258e-08	1.4263e-82	0.659144	0.498	0.206	1.42173e-78	6.24255e-12	2.85259e-82
DDX18	7.74121e-15	-0.362973	0.556	0.733	7.71644e-11	2.58848e-82	-0.657573	0.62	0.801	2.58019e-78	7.74121e-15	5.17695e-82
SGK1	5.88548e-27	0.648362	0.302	0.136	5.86665e-23	1.07438e-81	0.821029	0.525	0.232	1.07094e-77	5.88548e-27	2.14876e-81
STX3	3.76579e-14	0.443122	0.243	0.127	3.75374e-10	1.07911e-81	0.678842	0.442	0.178	1.07566e-77	3.76579e-14	2.15822e-81
ZIC2	1.10759e-33	-1.19523	0.017	0.266	1.10405e-29	1.17748e-81	-1.25069	0.042	0.391	1.17372e-77	1.10759e-33	2.35497e-81
HDGF	2.36417e-17	-0.302852	0.715	0.862	2.3566e-13	1.43722e-80	-0.325212	0.948	0.982	1.43262e-76	2.36417e-17	2.87443e-80
NKD1	3.49984e-08	-0.449583	0.034	0.113	0.000348864	3.00395e-80	-1.32846	0.077	0.419	2.99434e-76	3.49984e-08	6.0079e-80
MAP1LC3A	5.71614e-33	0.660853	0.505	0.274	5.69785e-29	3.06383e-80	0.72563	0.746	0.464	3.05402e-76	5.71614e-33	6.12765e-80
RSPO3	1.45109e-17	-0.83303	0.023	0.171	1.44644e-13	5.81814e-80	-1.53872	0.061	0.404	5.79953e-76	1.45109e-17	1.16363e-79
GRAMD1C	8.9304e-80	0.41568	0.101	0.009	8.90182e-76	2.56166e-27	0.309396	0.276	0.135	2.55346e-23	2.56166e-27	1.78608e-79
DUT	1.20013e-79	-0.602927	0.7	0.926	1.19629e-75	2.56938e-79	-0.301466	0.968	0.987	2.56115e-75	2.56938e-79	2.40025e-79
APP	3.14456e-64	0.527607	0.892	0.699	3.1345e-60	1.70326e-79	0.522224	0.883	0.728	1.69781e-75	3.14456e-64	3.40651e-79
AKTIP	2.49378e-57	0.827582	0.338	0.109	2.4858e-53	1.74426e-79	0.625344	0.326	0.11	1.73868e-75	2.49378e-57	3.48853e-79
MCM5	2.78858e-36	-0.922889	0.197	0.488	2.77966e-32	1.86603e-79	-0.726803	0.508	0.786	1.86006e-75	2.78858e-36	3.73207e-79
ATP2C2	3.67857e-70	0.608527	0.15	0.022	3.6668e-66	5.68272e-79	0.42043	0.179	0.039	5.66454e-75	3.67857e-70	1.13654e-78
PPIF	4.89511e-78	-1.30858	0.192	0.639	4.87945e-74	1.8829e-42	-0.811434	0.222	0.455	1.87687e-38	1.8829e-42	9.79023e-78
HES1	2.33859e-12	-0.470803	0.245	0.408	2.3311e-08	7.41298e-78	0.84488	0.735	0.508	7.38926e-74	2.33859e-12	1.4826e-77
RCC2	1.25139e-37	-0.803436	0.29	0.586	1.24739e-33	2.35545e-77	-0.581344	0.672	0.849	2.34791e-73	1.25139e-37	4.7109e-77
PAK1IP1	3.11808e-13	-0.467024	0.304	0.469	3.1081e-09	9.73975e-77	-0.854865	0.363	0.65	9.70858e-73	3.11808e-13	1.94795e-76
FUS	8.46737e-28	-0.33666	0.767	0.91	8.44028e-24	3.64985e-76	-0.340971	0.935	0.968	3.63817e-72	8.46737e-28	7.29969e-76
SMC2	4.48295e-39	-0.794209	0.311	0.627	4.46861e-35	1.33692e-75	-0.57656	0.66	0.853	1.33264e-71	4.48295e-39	2.67383e-75
DTYMK	1.64512e-25	-0.48866	0.514	0.741	1.63986e-21	3.5917e-75	-0.580584	0.673	0.878	3.5802e-71	1.64512e-25	7.18339e-75
DNAJC1	3.60013e-75	0.847099	0.746	0.449	3.58861e-71	9.78927e-13	0.274217	0.54	0.409	9.75794e-09	9.78927e-13	7.20027e-75
NES	1.29814e-55	-1.12466	0.22	0.582	1.29398e-51	8.76266e-75	-1.11093	0.134	0.462	8.73462e-71	1.29814e-55	1.75253e-74
SNRPA1	1.7571e-19	-0.352801	0.672	0.842	1.75148e-15	9.96866e-75	-0.559223	0.696	0.866	9.93676e-71	1.7571e-19	1.99373e-74
RAB15	1.13184e-10	0.346042	0.197	0.104	1.12822e-06	1.07146e-74	0.687652	0.446	0.19	1.06803e-70	1.13184e-10	2.14292e-74
LAPTM4A	5.57132e-52	0.318244	0.96	0.879	5.5535e-48	3.70249e-74	0.500053	0.912	0.796	3.69064e-70	5.57132e-52	7.40498e-74
ATIC	9.50387e-45	0.627016	0.734	0.508	9.47346e-41	1.11501e-73	-0.681455	0.56	0.781	1.11144e-69	9.50387e-45	2.23001e-73
YPEL5	5.8141e-35	0.664254	0.56	0.319	5.79549e-31	1.27663e-73	0.647731	0.446	0.187	1.27255e-69	5.8141e-35	2.55327e-73
IQGAP1	3.41068e-09	0.298774	0.584	0.483	3.39977e-05	2.29396e-73	0.710003	0.704	0.469	2.28662e-69	3.41068e-09	4.58792e-73
RPA2	8.29631e-12	-0.410201	0.345	0.509	8.26977e-08	3.66304e-73	-0.686057	0.545	0.789	3.65132e-69	8.29631e-12	7.32608e-73
FZD2	9.09801e-24	-0.716519	0.216	0.45	9.06889e-20	6.1615e-73	-1.06356	0.097	0.42	6.14178e-69	9.09801e-24	1.2323e-72
NKAIN4	6.60108e-73	0.931223	0.355	0.102	6.57996e-69	3.43307e-20	-0.489787	0.097	0.237	3.42208e-16	3.43307e-20	1.32022e-72
POU5F1	7.94667e-73	0.897543	0.744	0.324	7.92124e-69	1.61014e-37	-0.657008	0.498	0.661	1.60498e-33	1.61014e-37	1.58933e-72
FSTL1	8.56282e-73	0.58286	0.879	0.7	8.53542e-69	2.31166e-32	-0.410902	0.626	0.764	2.30426e-28	2.31166e-32	1.71256e-72
ASAP2	1.15017e-18	0.530633	0.448	0.282	1.14649e-14	2.35349e-72	0.700116	0.699	0.451	2.34596e-68	1.15017e-18	4.70698e-72
CYB561	9.01601e-14	0.258211	0.101	0.036	8.98716e-10	2.74244e-72	0.66703	0.462	0.201	2.73367e-68	9.01601e-14	5.48488e-72
PRSS23	2.25671e-24	0.604777	0.397	0.211	2.24949e-20	3.72288e-72	0.555473	0.204	0.052	3.71096e-68	2.25671e-24	7.44575e-72
CTTNBP2	5.22088e-72	0.9601	0.596	0.266	5.20417e-68	3.21506e-18	0.310084	0.265	0.149	3.20478e-14	3.21506e-18	1.04418e-71
DAG1	1.87541e-32	0.631984	0.588	0.379	1.86941e-28	1.50243e-71	0.605436	0.782	0.573	1.49762e-67	1.87541e-32	3.00486e-71
NCAPG	2.10333e-41	-1.08835	0.099	0.413	2.0966e-37	1.60337e-71	-0.873992	0.283	0.597	1.59824e-67	2.10333e-41	3.20674e-71
CSE1L	2.83772e-25	-0.616622	0.334	0.568	2.82864e-21	1.77114e-71	-0.592271	0.619	0.807	1.76547e-67	2.83772e-25	3.54228e-71
TIMM8A	1.77853e-19	-0.571311	0.304	0.511	1.77283e-15	4.03123e-71	-0.852058	0.372	0.647	4.01833e-67	1.77853e-19	8.06245e-71
PAICS	2.83211e-14	-0.432874	0.374	0.553	2.82305e-10	5.29718e-71	-0.361536	0.899	0.943	5.28023e-67	2.83211e-14	1.05944e-70
ORC1	1.35445e-19	-0.737581	0.057	0.235	1.35011e-15	6.08646e-71	-0.885717	0.237	0.563	6.06698e-67	1.35445e-19	1.21729e-70
SSRP1	9.92605e-39	-0.63852	0.469	0.74	9.89428e-35	8.34796e-71	-0.454922	0.795	0.89	8.32125e-67	9.92605e-39	1.66959e-70
GINS1	4.47311e-10	-0.452014	0.131	0.259	4.45879e-06	9.41384e-71	-0.744658	0.407	0.714	9.38371e-67	4.47311e-10	1.88277e-70
SMC1A	1.01058e-17	-0.609637	0.205	0.397	1.00735e-13	1.64724e-70	-0.46759	0.783	0.898	1.64197e-66	1.01058e-17	3.29448e-70
MKI67	1.93017e-70	-1.33871	0.171	0.585	1.92399e-66	7.92802e-39	-0.699518	0.228	0.462	7.90265e-35	7.92802e-39	3.86033e-70
PLEK2	2.23693e-70	0.851201	0.283	0.069	2.22977e-66	1.03177e-27	0.319734	0.15	0.057	1.02847e-23	1.03177e-27	4.47385e-70
ASNS	6.41721e-05	0.270333	0.378	0.303	0.639667	2.50843e-70	-1.0165	0.302	0.576	2.5004e-66	6.41721e-05	5.01686e-70
ARRDC3	5.54498e-20	0.4719	0.6	0.413	5.52723e-16	2.81178e-70	0.811218	0.518	0.269	2.80279e-66	5.54498e-20	5.62357e-70
NET1	4.44106e-08	0.319479	0.531	0.465	0.000442684	1.00831e-69	0.719809	0.726	0.543	1.00508e-65	4.44106e-08	2.01662e-69
CCND1	3.01392e-69	-1.46537	0.097	0.53	3.00428e-65	8.43005e-62	-0.730614	0.387	0.689	8.40308e-58	8.43005e-62	6.02785e-69
FBL	4.53116e-19	-0.390327	0.596	0.786	4.51666e-15	4.05441e-69	-0.356645	0.903	0.98	4.04144e-65	4.53116e-19	8.10882e-69
BRI3BP	1.76997e-24	-0.808516	0.091	0.311	1.76431e-20	4.19923e-69	-0.8879	0.293	0.593	4.18579e-65	1.76997e-24	8.39846e-69
CENPF	4.72358e-69	-1.01057	0.345	0.713	4.70846e-65	5.26735e-50	-0.655971	0.498	0.738	5.2505e-46	5.26735e-50	9.44715e-69
NFE2L2	4.58878e-13	-0.544331	0.133	0.285	4.57409e-09	1.21878e-68	0.688185	0.615	0.342	1.21488e-64	4.58878e-13	2.43756e-68
EPS15	1.38809e-05	0.273364	0.288	0.207	0.138365	1.27296e-68	0.68621	0.593	0.329	1.26889e-64	1.38809e-05	2.54592e-68
ADAMTS6	6.33751e-49	0.852521	0.478	0.215	6.31723e-45	5.92381e-68	0.53346	0.25	0.077	5.90486e-64	6.33751e-49	1.18476e-67
CDCA7L	1.62801e-13	-0.541422	0.159	0.318	1.6228e-09	1.50306e-67	-0.944323	0.211	0.512	1.49825e-63	1.62801e-13	3.00613e-67
SEPHS1	8.58174e-23	-0.529565	0.446	0.668	8.55428e-19	1.83706e-67	-0.764276	0.429	0.686	1.83118e-63	8.58174e-23	3.67413e-67
ACSS1	1.83878e-67	0.712561	0.167	0.028	1.8329e-63	5.67579e-13	-0.395794	0.045	0.131	5.65763e-09	5.67579e-13	3.67757e-67
TIMM8B	3.0861e-10	-0.492479	0.068	0.178	3.07622e-06	2.63738e-67	-0.435075	0.839	0.936	2.62894e-63	3.0861e-10	5.27475e-67
MCM2	9.99165e-37	-0.924855	0.178	0.476	9.95968e-33	3.24175e-67	-0.644142	0.542	0.772	3.23138e-63	9.99165e-37	6.4835e-67
MRPL14	3.99253e-13	-0.337774	0.579	0.751	3.97975e-09	3.36664e-67	-0.407654	0.863	0.951	3.35586e-63	3.99253e-13	6.73327e-67
TRA2B	2.0463e-52	-0.657805	0.531	0.818	2.03975e-48	5.15036e-67	-0.382547	0.834	0.914	5.13388e-63	2.0463e-52	1.03007e-66
TAX1BP3	2.41272e-42	0.495287	0.829	0.649	2.405e-38	8.72004e-67	0.594897	0.792	0.612	8.69214e-63	2.41272e-42	1.74401e-66
OGDH	1.46991e-05	-0.308698	0.169	0.253	0.14652	1.291e-66	0.679356	0.699	0.47	1.28687e-62	1.46991e-05	2.58201e-66
HOMER1	4.51151e-13	-0.543613	0.137	0.286	4.49707e-09	1.47758e-66	0.816289	0.591	0.352	1.47285e-62	4.51151e-13	2.95515e-66
CMPK1	2.6478e-05	0.264575	0.41	0.328	0.263932	1.92989e-66	0.453782	0.917	0.774	1.92372e-62	2.6478e-05	3.85978e-66
VAT1	1.10694e-14	0.455304	0.425	0.273	1.1034e-10	2.98566e-66	0.662053	0.696	0.455	2.9761e-62	1.10694e-14	5.97131e-66
IGFBP4	4.77698e-66	-1.31548	0.165	0.567	4.76169e-62	1.21141e-08	-0.328074	0.065	0.133	0.000120754	1.21141e-08	9.55396e-66
DACT1	8.64152e-66	0.930098	0.444	0.159	8.61387e-62	7.41027e-60	0.602139	0.467	0.222	7.38656e-56	7.41027e-60	1.7283e-65
CBX2	7.69724e-19	-0.661907	0.171	0.364	7.67261e-15	1.04331e-65	-0.946472	0.106	0.418	1.03997e-61	7.69724e-19	2.08663e-65
ENPP5	5.40345e-27	0.567446	0.228	0.087	5.38616e-23	1.04457e-65	0.491219	0.272	0.089	1.04123e-61	5.40345e-27	2.08915e-65
OPTN	7.37924e-24	0.562269	0.313	0.146	7.35563e-20	1.18572e-65	0.700578	0.529	0.277	1.18193e-61	7.37924e-24	2.37144e-65
ARHGAP29	1.73494e-65	0.82835	0.715	0.393	1.72939e-61	9.14178e-16	0.265653	0.61	0.448	9.11253e-12	9.14178e-16	3.46989e-65
PLK1	1.9494e-38	-1.01404	0.161	0.461	1.94316e-34	2.03184e-65	-0.824846	0.326	0.629	2.02533e-61	1.9494e-38	4.06367e-65
RRM1	3.25785e-59	-1.03581	0.249	0.641	3.24743e-55	2.63263e-65	-0.679556	0.485	0.713	2.6242e-61	3.25785e-59	5.26526e-65
BAHD1	1.80868e-05	0.274524	0.146	0.09	0.180289	3.14575e-65	0.578106	0.355	0.14	3.13568e-61	1.80868e-05	6.2915e-65
NID1	3.8658e-22	-0.833547	0.013	0.188	3.85343e-18	3.48422e-65	-1.02131	0.048	0.344	3.47308e-61	3.8658e-22	6.96845e-65
TCOF1	3.62242e-14	-0.513181	0.252	0.415	3.61083e-10	5.82463e-65	-0.814671	0.3	0.593	5.80599e-61	3.62242e-14	1.16493e-64
COX5A	3.03191e-20	-0.667086	0.171	0.384	3.02221e-16	7.55802e-65	-0.366172	0.926	0.977	7.53383e-61	3.03191e-20	1.5116e-64
EXOSC5	2.48525e-14	-0.470343	0.332	0.513	2.47729e-10	7.69108e-65	-0.730223	0.385	0.68	7.66647e-61	2.48525e-14	1.53822e-64
CENPM	2.09578e-64	-1.27783	0.129	0.542	2.08907e-60	2.77332e-14	-0.339871	0.097	0.209	2.76444e-10	2.77332e-14	4.19155e-64
MYBBP1A	8.13425e-11	-0.470545	0.063	0.181	8.10822e-07	3.98875e-64	-0.736704	0.416	0.669	3.97599e-60	8.13425e-11	7.97751e-64
KIAA1522	4.47708e-11	0.428858	0.37	0.248	4.46276e-07	4.18028e-64	0.631296	0.376	0.158	4.1669e-60	4.47708e-11	8.36055e-64
DERL3	2.18432e-07	0.352958	0.216	0.136	0.00217733	8.30008e-64	0.53757	0.24	0.075	8.27352e-60	2.18432e-07	1.66002e-63
ANO10	1.83208e-11	0.388203	0.216	0.116	1.82621e-07	8.7068e-64	0.575775	0.429	0.188	8.67894e-60	1.83208e-11	1.74136e-63
TBX3	8.70918e-64	0.869508	0.634	0.296	8.68131e-60	1.76822e-33	0.469643	0.63	0.408	1.76256e-29	1.76822e-33	1.74184e-63
EZH2	8.80928e-64	-1.15522	0.195	0.602	8.78109e-60	1.02443e-12	-0.289253	0.549	0.626	1.02115e-08	1.02443e-12	1.76186e-63
RBP1	1.09678e-63	-1.3347	0.169	0.567	1.09327e-59	7.47629e-36	-0.518979	0.597	0.74	7.45237e-32	7.47629e-36	2.19357e-63
FGGY	8.09201e-25	0.58285	0.262	0.112	8.06611e-21	1.1883e-63	0.538116	0.274	0.093	1.1845e-59	8.09201e-25	2.3766e-63
SLC39A2	2.60139e-48	0.602462	0.159	0.033	2.59307e-44	1.50875e-63	0.265889	0.125	0.024	1.50392e-59	2.60139e-48	3.0175e-63
TNS3	1.65579e-63	0.92887	0.539	0.235	1.65049e-59	1.74606e-45	0.49049	0.368	0.172	1.74048e-41	1.74606e-45	3.31157e-63
SLC29A1	3.16924e-08	0.338625	0.247	0.155	0.00031591	1.9662e-63	-0.955177	0.078	0.374	1.95991e-59	3.16924e-08	3.9324e-63
COBLL1	1.42166e-12	0.369558	0.211	0.107	1.41711e-08	3.09365e-63	0.48309	0.314	0.112	3.08375e-59	1.42166e-12	6.18729e-63
DLGAP5	8.30309e-35	-0.934101	0.163	0.449	8.27652e-31	3.21842e-63	-0.692098	0.424	0.743	3.20812e-59	8.30309e-35	6.43684e-63
RNPS1	4.98049e-23	-0.452014	0.55	0.766	4.96455e-19	4.91122e-63	-0.388683	0.839	0.931	4.8955e-59	4.98049e-23	9.82243e-63
WDR4	8.59904e-09	-0.387284	0.034	0.121	8.57153e-05	5.74593e-63	-0.863439	0.153	0.476	5.72754e-59	8.59904e-09	1.14919e-62
AVPI1	1.30692e-06	0.274421	0.154	0.09	0.0130274	6.5399e-63	-0.629411	0.565	0.782	6.51897e-59	1.30692e-06	1.30798e-62
MCM3	6.93324e-63	-1.01054	0.319	0.694	6.91105e-59	8.1558e-50	-0.631805	0.444	0.67	8.1297e-46	8.1558e-50	1.38665e-62
CDCA3	7.84185e-33	-0.99337	0.106	0.368	7.81675e-29	7.45787e-63	-0.883525	0.196	0.506	7.43401e-59	7.84185e-33	1.49157e-62
CENPE	1.14769e-42	-1.09135	0.135	0.445	1.14402e-38	1.16302e-62	-0.806582	0.322	0.615	1.1593e-58	1.14769e-42	2.32603e-62
HEBP1	1.59033e-62	0.866459	0.655	0.346	1.58524e-58	5.70681e-18	0.370923	0.467	0.326	5.68855e-14	5.70681e-18	3.18065e-62
ASRGL1	8.69458e-10	-0.464813	0.047	0.146	8.66676e-06	2.34595e-62	0.580724	0.816	0.628	2.33844e-58	8.69458e-10	4.69189e-62
MRTO4	6.4338e-07	-0.342069	0.26	0.368	0.00641321	2.87604e-62	-0.720471	0.463	0.691	2.86684e-58	6.4338e-07	5.75208e-62
IGFBP2	3.10974e-62	0.339789	0.994	0.909	3.09979e-58	1.28156e-33	-0.320231	0.875	0.88	1.27746e-29	1.28156e-33	6.21949e-62
STOM	3.47538e-62	0.918478	0.556	0.251	3.46426e-58	4.09025e-14	-0.34745	0.091	0.198	4.07716e-10	4.09025e-14	6.95077e-62
LTBP1	3.76104e-11	0.402495	0.385	0.255	3.74901e-07	4.60553e-62	0.539422	0.327	0.123	4.59079e-58	3.76104e-11	9.21106e-62
LAP3	1.29117e-10	-0.381907	0.368	0.513	1.28704e-06	1.10983e-61	-0.568238	0.604	0.796	1.10627e-57	1.29117e-10	2.21965e-61
RPL7L1	2.56052e-05	-0.281098	0.283	0.376	0.255233	1.11577e-61	-0.449402	0.792	0.921	1.1122e-57	2.56052e-05	2.23153e-61
PXN	2.96333e-30	0.678574	0.442	0.236	2.95384e-26	1.27283e-61	0.669988	0.538	0.293	1.26876e-57	2.96333e-30	2.54566e-61
CACHD1	1.27038e-13	-0.608889	0.051	0.18	1.26631e-09	1.82494e-61	-0.991658	0.243	0.516	1.8191e-57	1.27038e-13	3.64989e-61
TOP2A	2.56857e-61	-1.13225	0.237	0.623	2.56035e-57	7.19067e-51	-0.632972	0.532	0.777	7.16766e-47	7.19067e-51	5.13713e-61
RFC2	7.35515e-20	-0.612702	0.237	0.456	7.33161e-16	3.10446e-61	-0.488556	0.73	0.884	3.09453e-57	7.35515e-20	6.20892e-61
MRPS24	3.06432e-09	-0.264436	0.603	0.731	3.05452e-05	3.63773e-61	-0.402065	0.846	0.933	3.62609e-57	3.06432e-09	7.27547e-61
TSR1	4.53587e-18	-0.617141	0.199	0.393	4.52136e-14	4.71567e-61	-0.78448	0.292	0.576	4.70058e-57	4.53587e-18	9.43134e-61
MGST3	3.19034e-60	0.347697	0.953	0.882	3.18013e-56	4.5355e-15	0.321786	0.809	0.724	4.52098e-11	4.5355e-15	6.38068e-60
GCK	2.55302e-23	-1.00087	0.055	0.251	2.54485e-19	3.66382e-60	-1.1186	0.093	0.379	3.6521e-56	2.55302e-23	7.32765e-60
PLS1	1.20804e-21	0.519483	0.171	0.063	1.20417e-17	4.59202e-60	0.441968	0.235	0.074	4.57732e-56	1.20804e-21	9.18403e-60
PRCP	6.94007e-60	0.875998	0.6	0.304	6.91786e-56	2.73137e-06	-0.254082	0.179	0.244	0.0272263	2.73137e-06	1.38801e-59
MSH6	1.7034e-28	-0.656401	0.34	0.596	1.69795e-24	7.2286e-60	-0.537697	0.694	0.834	7.20547e-56	1.7034e-28	1.44572e-59
CCNB1	2.75777e-35	-0.943263	0.163	0.45	2.74895e-31	7.71661e-60	-0.751236	0.359	0.648	7.69192e-56	2.75777e-35	1.54332e-59
PSIP1	5.38404e-38	-0.460866	0.679	0.858	5.36681e-34	1.29076e-59	-0.397287	0.872	0.907	1.28663e-55	5.38404e-38	2.58152e-59
SFRP1	2.51237e-59	-1.08654	0.319	0.647	2.50433e-55	6.48106e-24	0.308056	0.812	0.636	6.46032e-20	6.48106e-24	5.02474e-59
KIF15	6.07209e-21	-0.735321	0.085	0.28	6.05266e-17	1.03154e-58	-0.802674	0.25	0.538	1.02824e-54	6.07209e-21	2.06309e-58
MIS18A	1.13788e-21	-0.643831	0.228	0.453	1.13424e-17	1.76771e-58	-0.788974	0.22	0.514	1.76205e-54	1.13788e-21	3.53541e-58
PSMD1	7.65671e-31	-0.587595	0.448	0.704	7.63221e-27	2.76363e-58	-0.441421	0.754	0.851	2.75479e-54	7.65671e-31	5.52726e-58
VPS37B	3.26937e-07	0.304553	0.222	0.139	0.00325891	3.59588e-58	0.599041	0.479	0.236	3.58437e-54	3.26937e-07	7.19176e-58
RCOR2	3.66785e-08	-0.33862	0.349	0.474	0.000365611	3.66967e-58	-0.861237	0.175	0.459	3.65792e-54	3.66785e-08	7.33933e-58
YAP1	9.75656e-39	0.717303	0.541	0.295	9.72533e-35	1.76905e-57	0.501343	0.807	0.653	1.76339e-53	9.75656e-39	3.5381e-57
MAGOHB	2.60161e-10	-0.3015	0.533	0.678	2.59328e-06	5.76845e-57	-0.446345	0.764	0.877	5.74999e-53	2.60161e-10	1.15369e-56
PNRC1	1.4097e-56	0.524812	0.871	0.677	1.40519e-52	2.48316e-26	0.293561	0.824	0.748	2.47522e-22	2.48316e-26	2.81939e-56
RAB6B	1.65785e-56	0.806391	0.347	0.112	1.65255e-52	2.59235e-48	0.601224	0.62	0.374	2.58406e-44	2.59235e-48	3.31571e-56
GTPBP4	1.24527e-13	-0.458836	0.326	0.5	1.24128e-09	3.59241e-56	-0.673226	0.444	0.673	3.58092e-52	1.24527e-13	7.18483e-56
ARL15	4.57774e-56	0.846047	0.349	0.117	4.56309e-52	8.70925e-15	0.277512	0.243	0.143	8.68138e-11	8.70925e-15	9.15548e-56
WDHD1	3.38345e-16	-0.623545	0.042	0.193	3.37262e-12	6.41158e-56	-0.816878	0.196	0.48	6.39106e-52	3.38345e-16	1.28232e-55
AGA	1.82633e-41	0.764309	0.482	0.234	1.82049e-37	3.63797e-55	0.495661	0.28	0.104	3.62633e-51	1.82633e-41	7.27595e-55
SALL1	2.97188e-21	-0.766265	0.097	0.297	2.96237e-17	3.79358e-55	-0.858027	0.192	0.467	3.78144e-51	2.97188e-21	7.58717e-55
SERINC1	1.95559e-14	0.377574	0.594	0.481	1.94933e-10	3.84351e-55	0.664109	0.625	0.416	3.83121e-51	1.95559e-14	7.68702e-55
GSTM3	1.32771e-22	-0.655976	0.275	0.494	1.32346e-18	4.64521e-55	-0.884665	0.084	0.357	4.63035e-51	1.32771e-22	9.29043e-55
FADS1	7.42212e-42	-1.03363	0.135	0.459	7.39836e-38	6.74533e-55	-0.837512	0.145	0.418	6.72375e-51	7.42212e-42	1.34907e-54
HMMR	6.98999e-23	-0.774241	0.118	0.336	6.96763e-19	1.78483e-54	-0.743223	0.332	0.596	1.77912e-50	6.98999e-23	3.56966e-54
CNTFR	5.39864e-08	-0.459878	0.036	0.115	0.000538137	2.84771e-54	0.602456	0.385	0.174	2.83859e-50	5.39864e-08	5.69541e-54
NDFIP1	8.81655e-32	0.421771	0.814	0.66	8.78833e-28	4.079e-54	0.551246	0.78	0.593	4.06595e-50	8.81655e-32	8.158e-54
GNB2	1.59984e-21	0.2884	0.831	0.739	1.59472e-17	4.34848e-54	0.663216	0.652	0.444	4.33456e-50	1.59984e-21	8.69696e-54
DHX9	2.0506e-37	-0.63966	0.448	0.736	2.04404e-33	9.51617e-54	-0.291446	0.911	0.964	9.48572e-50	2.0506e-37	1.90323e-53
WWC1	2.79584e-15	0.512395	0.252	0.133	2.78689e-11	1.61131e-53	0.507577	0.329	0.135	1.60615e-49	2.79584e-15	3.22262e-53
RBP4	2.9321e-05	-0.485249	0.142	0.216	0.292271	2.45821e-53	-1.19324	0.154	0.445	2.45035e-49	2.9321e-05	4.91643e-53
FDX1	7.69649e-06	-0.261308	0.423	0.515	0.0767186	2.45918e-53	0.75885	0.672	0.466	2.45131e-49	7.69649e-06	4.91837e-53
HBP1	9.65904e-24	0.533341	0.581	0.389	9.62813e-20	3.18425e-53	0.583329	0.694	0.468	3.17406e-49	9.65904e-24	6.36851e-53
NID2	1.05676e-09	-0.613325	0.161	0.268	1.05338e-05	5.0048e-53	-1.19395	0.06	0.315	4.98879e-49	1.05676e-09	1.00096e-52
MCM4	4.15202e-52	-1.13142	0.163	0.529	4.13874e-48	2.64895e-41	-0.484061	0.599	0.78	2.64048e-37	2.64895e-41	8.30405e-52
ID4	1.68812e-42	0.64603	0.715	0.449	1.68272e-38	1.05392e-51	0.63712	0.597	0.354	1.05055e-47	1.68812e-42	2.10785e-51
SNX2	1.4423e-51	0.562131	0.833	0.625	1.43768e-47	7.60759e-16	0.268136	0.717	0.606	7.58325e-12	7.60759e-16	2.8846e-51
PCSK5	1.79792e-51	0.792598	0.326	0.108	1.79217e-47	6.9057e-18	0.254222	0.403	0.251	6.8836e-14	6.9057e-18	3.59584e-51
CPE	2.17785e-51	0.773412	0.708	0.438	2.17088e-47	1.00863e-18	-0.417643	0.099	0.234	1.00541e-14	1.00863e-18	4.3557e-51
UBE2E2	2.02489e-14	0.432459	0.55	0.413	2.01841e-10	2.83466e-51	0.586316	0.639	0.415	2.82559e-47	2.02489e-14	5.66933e-51
WFDC1	3.04717e-12	0.277549	0.11	0.043	3.03742e-08	2.86407e-51	-1.21617	0.3	0.517	2.85491e-47	3.04717e-12	5.72815e-51
LMNA	3.23375e-29	0.612152	0.573	0.355	3.2234e-25	3.46993e-51	0.481298	0.894	0.666	3.45882e-47	3.23375e-29	6.93985e-51
QSOX1	4.23158e-11	-0.463961	0.237	0.38	4.21804e-07	5.08029e-51	-0.931663	0.054	0.307	5.06403e-47	4.23158e-11	1.01606e-50
LAMB1	8.70073e-51	0.666386	0.755	0.477	8.67289e-47	7.88486e-34	0.436456	0.751	0.611	7.85963e-30	7.88486e-34	1.74015e-50
SLC20A1	3.78761e-29	-0.896063	0.104	0.349	3.77549e-25	1.15522e-50	-0.749194	0.239	0.504	1.15152e-46	3.78761e-29	2.31043e-50
GINS2	2.74947e-49	-0.972393	0.264	0.612	2.74067e-45	1.17263e-50	-0.630439	0.412	0.675	1.16887e-46	2.74947e-49	2.34525e-50
TRIP6	1.1978e-50	0.690618	0.727	0.461	1.19396e-46	2.42165e-28	0.424168	0.663	0.495	2.4139e-24	2.42165e-28	2.39559e-50
MAST4	3.18726e-27	0.544167	0.241	0.093	3.17706e-23	1.41536e-50	0.414596	0.21	0.068	1.41083e-46	3.18726e-27	2.83072e-50
SRSF10	1.76338e-20	-0.377106	0.624	0.813	1.75774e-16	1.45826e-50	-0.346865	0.844	0.91	1.45359e-46	1.76338e-20	2.91652e-50
ENAH	3.67216e-14	-0.390016	0.463	0.635	3.66041e-10	1.48447e-50	0.398146	0.874	0.764	1.47972e-46	3.67216e-14	2.96894e-50
SAE1	2.04352e-25	-0.50261	0.512	0.745	2.03698e-21	3.31878e-50	-0.642852	0.446	0.647	3.30816e-46	2.04352e-25	6.63755e-50
MDN1	1.20182e-17	-0.608955	0.197	0.381	1.19797e-13	4.11272e-50	-0.753571	0.327	0.552	4.09956e-46	1.20182e-17	8.22545e-50
GMNN	5.03755e-50	-1.03567	0.197	0.553	5.02143e-46	9.2969e-25	-0.471917	0.381	0.556	9.26715e-21	9.2969e-25	1.00751e-49
ESYT2	6.01856e-50	0.814019	0.357	0.129	5.9993e-46	2.27448e-24	0.402923	0.479	0.313	2.2672e-20	2.27448e-24	1.20371e-49
PLXNA2	5.20266e-08	-0.453311	0.101	0.199	0.000518601	7.95967e-50	0.474036	0.309	0.124	7.9342e-46	5.20266e-08	1.59193e-49
PRDX4	5.79504e-24	-0.437535	0.6	0.807	5.77649e-20	8.81282e-50	-0.342228	0.875	0.945	8.78462e-46	5.79504e-24	1.76256e-49
VRK1	1.45508e-33	-0.811145	0.241	0.521	1.45043e-29	9.21369e-50	-0.743931	0.232	0.493	9.18421e-46	1.45508e-33	1.84274e-49
KIF2C	3.67175e-30	-0.936956	0.106	0.352	3.66e-26	9.60521e-50	-0.765642	0.187	0.456	9.57447e-46	3.67175e-30	1.92104e-49
KDSR	3.42184e-05	0.285445	0.275	0.204	0.341089	9.99098e-50	0.698577	0.519	0.314	9.95901e-46	3.42184e-05	1.9982e-49
SUMF1	3.44186e-24	0.593848	0.427	0.236	3.43085e-20	1.52285e-49	0.575553	0.584	0.351	1.51797e-45	3.44186e-24	3.04569e-49
CLCN5	1.64842e-49	0.858724	0.514	0.251	1.64314e-45	2.50969e-22	0.376903	0.383	0.23	2.50165e-18	2.50969e-22	3.29683e-49
CHRNB1	3.01953e-49	0.731812	0.262	0.077	3.00987e-45	2.94083e-19	0.334509	0.309	0.183	2.93142e-15	2.94083e-19	6.03907e-49
TSPAN5	3.34915e-49	0.82138	0.537	0.264	3.33843e-45	1.29569e-24	-0.588305	0.069	0.219	1.29154e-20	1.29569e-24	6.6983e-49
RNASE4	6.54316e-26	0.624314	0.357	0.175	6.52222e-22	3.4547e-49	0.649079	0.381	0.181	3.44365e-45	6.54316e-26	6.9094e-49
MAP7	3.46643e-07	0.316008	0.228	0.146	0.00345534	4.0883e-49	0.507266	0.503	0.25	4.07522e-45	3.46643e-07	8.1766e-49
GNG2	0.000872494	-0.284958	0.152	0.209	1	6.4036e-49	-0.925856	0.209	0.455	6.38311e-45	0.000872494	1.28072e-48
NT5DC2	2.25739e-34	-0.43329	0.696	0.88	2.25017e-30	1.00535e-48	-0.465958	0.656	0.81	1.00214e-44	2.25739e-34	2.01071e-48
LPGAT1	0.000110052	-0.268844	0.14	0.214	1	2.34602e-48	-0.798484	0.143	0.395	2.33851e-44	0.000110052	4.69204e-48
SLC25A22	1.29576e-09	-0.423471	0.116	0.239	1.29162e-05	2.85053e-48	-0.752724	0.122	0.387	2.84141e-44	1.29576e-09	5.70106e-48
WDR12	2.00952e-15	-0.48946	0.294	0.487	2.00309e-11	4.07911e-48	-0.633704	0.441	0.645	4.06606e-44	2.00952e-15	8.15822e-48
GOLGA5	4.2844e-08	0.334514	0.283	0.186	0.000427069	6.20703e-48	0.527865	0.406	0.197	6.18716e-44	4.2844e-08	1.24141e-47
AHSA1	4.78401e-10	-0.371137	0.353	0.504	4.7687e-06	6.51135e-48	-0.500418	0.628	0.782	6.49052e-44	4.78401e-10	1.30227e-47
CCT7	1.88186e-33	-0.411624	0.725	0.905	1.87584e-29	6.95345e-48	-0.273797	0.933	0.971	6.9312e-44	1.88186e-33	1.39069e-47
ZNF511	8.82695e-08	-0.289367	0.461	0.597	0.00087987	7.96325e-48	-0.588977	0.485	0.712	7.93776e-44	8.82695e-08	1.59265e-47
LMBRD1	5.62223e-29	0.65814	0.397	0.2	5.60424e-25	1.0325e-47	0.492947	0.403	0.193	1.0292e-43	5.62223e-29	2.06501e-47
NCOA2	1.26856e-05	0.27534	0.326	0.24	0.12645	1.1516e-47	0.588217	0.533	0.309	1.14792e-43	1.26856e-05	2.3032e-47
PSMD14	1.44178e-12	-0.313497	0.586	0.741	1.43717e-08	1.36172e-47	-0.463757	0.672	0.802	1.35736e-43	1.44178e-12	2.72344e-47
CDCA4	3.43559e-22	-0.693921	0.18	0.402	3.4246e-18	1.48023e-47	-0.496726	0.639	0.802	1.47549e-43	3.43559e-22	2.96046e-47
STRA6	1.6017e-47	0.699952	0.704	0.427	1.59658e-43	3.69205e-24	-0.660177	0.017	0.145	3.68023e-20	3.69205e-24	3.20341e-47
KLF3	2.18334e-05	0.259855	0.431	0.349	0.217636	2.16847e-47	0.59006	0.54	0.316	2.16153e-43	2.18334e-05	4.33693e-47
AKAP12	6.56336e-38	-1.14023	0.076	0.361	6.54236e-34	2.24428e-47	-0.867651	0.062	0.301	2.2371e-43	6.56336e-38	4.48856e-47
JMJD1C	1.94938e-08	0.265854	0.632	0.548	0.000194314	2.41794e-47	0.491733	0.774	0.619	2.41021e-43	1.94938e-08	4.83589e-47
OSBPL11	3.55995e-06	0.278044	0.495	0.427	0.0354855	2.77857e-47	0.706269	0.472	0.276	2.76968e-43	3.55995e-06	5.55713e-47
TGS1	2.63302e-13	-0.383984	0.446	0.609	2.6246e-09	3.64991e-47	-0.659113	0.39	0.607	3.63823e-43	2.63302e-13	7.29982e-47
CAPRIN1	5.72062e-16	-0.417282	0.459	0.657	5.70231e-12	4.8698e-47	-0.263937	0.912	0.944	4.85422e-43	5.72062e-16	9.73961e-47
REXO2	3.20313e-19	0.393481	0.691	0.547	3.19288e-15	6.22041e-47	0.507119	0.888	0.751	6.2005e-43	3.20313e-19	1.24408e-46
ARG2	5.78173e-15	-0.624401	0.034	0.169	5.76323e-11	7.58481e-47	-0.688849	0.301	0.545	7.56054e-43	5.78173e-15	1.51696e-46
TUB	7.70416e-19	0.481659	0.23	0.104	7.67951e-15	8.84615e-47	0.420157	0.24	0.088	8.81784e-43	7.70416e-19	1.76923e-46
LRP1	9.14572e-47	0.71555	0.66	0.404	9.11645e-43	1.36994e-30	0.273843	0.215	0.089	1.36556e-26	1.36994e-30	1.82914e-46
CDX1	1.55654e-06	-0.418425	0.049	0.12	0.0155156	1.04978e-46	-1.34212	0.075	0.313	1.04642e-42	1.55654e-06	2.09955e-46
LIN28B	7.24445e-33	-0.843915	0.22	0.486	7.22126e-29	1.442e-46	-0.631889	0.432	0.641	1.43739e-42	7.24445e-33	2.88401e-46
VRTN	6.7521e-13	-0.5748	0.036	0.157	6.73049e-09	2.51556e-46	-0.794229	0.036	0.27	2.50751e-42	6.7521e-13	5.03111e-46
MAK16	7.50185e-07	-0.34863	0.099	0.19	0.00747784	4.9584e-46	-0.542841	0.578	0.722	4.94254e-42	7.50185e-07	9.91681e-46
SORD	1.03045e-11	-0.534181	0.051	0.168	1.02716e-07	5.64629e-46	-0.603487	0.495	0.697	5.62822e-42	1.03045e-11	1.12926e-45
SULF1	4.72569e-08	0.308747	0.262	0.165	0.000471057	6.54971e-46	0.733013	0.45	0.254	6.52875e-42	4.72569e-08	1.30994e-45
CTNS	8.90697e-07	0.267223	0.171	0.101	0.00887847	6.7405e-46	0.341289	0.188	0.06	6.71893e-42	8.90697e-07	1.3481e-45
EIF5B	5.41079e-19	-0.4085	0.526	0.727	5.39348e-15	8.0933e-46	-0.29999	0.873	0.915	8.0674e-42	5.41079e-19	1.61866e-45
BUB3	1.67273e-23	-0.53687	0.433	0.663	1.66738e-19	9.82087e-46	-0.44251	0.687	0.806	9.78944e-42	1.67273e-23	1.96417e-45
SERPINH1	1.03361e-45	0.355562	0.943	0.821	1.0303e-41	4.46677e-18	-0.295247	0.768	0.813	4.45248e-14	4.46677e-18	2.06721e-45
ATP6V1B2	1.06119e-45	0.668877	0.71	0.464	1.05779e-41	8.01639e-31	0.462151	0.681	0.532	7.99074e-27	8.01639e-31	2.12238e-45
NUF2	1.10916e-45	-0.961867	0.233	0.568	1.10561e-41	1.46109e-42	-0.618437	0.353	0.587	1.45641e-38	1.46109e-42	2.21832e-45
ADAMTS1	1.4043e-08	-0.472247	0.038	0.123	0.000139981	1.21317e-45	0.661982	0.536	0.315	1.20929e-41	1.4043e-08	2.42634e-45
RAP2A	2.94541e-07	-0.333321	0.15	0.258	0.00293598	1.44423e-45	0.591323	0.451	0.247	1.43961e-41	2.94541e-07	2.88846e-45
CHAF1A	3.89564e-36	-0.965204	0.159	0.436	3.88318e-32	1.78733e-45	-0.66775	0.331	0.58	1.78161e-41	3.89564e-36	3.57467e-45
SAT2	2.6925e-45	0.78294	0.526	0.262	2.68389e-41	1.1855e-12	-0.342292	0.245	0.365	1.18171e-08	1.1855e-12	5.385e-45
FLNA	1.43327e-24	0.280418	0.875	0.783	1.42868e-20	2.78637e-45	0.314024	0.925	0.858	2.77745e-41	1.43327e-24	5.57274e-45
CDC20	1.27031e-42	-0.85785	0.304	0.62	1.26625e-38	3.44496e-45	-0.500846	0.528	0.779	3.43394e-41	1.27031e-42	6.88993e-45
HERC1	4.25758e-45	0.788344	0.486	0.231	4.24395e-41	1.53645e-29	0.461534	0.506	0.329	1.53153e-25	1.53645e-29	8.51515e-45
USP44	9.24985e-06	-0.377479	0.148	0.229	0.0922025	5.54402e-45	-0.960779	0.069	0.3	5.52628e-41	9.24985e-06	1.1088e-44
SIVA1	1.77903e-10	-0.278362	0.655	0.8	1.77333e-06	5.98036e-45	-0.408441	0.76	0.901	5.96122e-41	1.77903e-10	1.19607e-44
MPHOSPH10	4.67233e-08	-0.285278	0.497	0.619	0.000465738	6.29748e-45	-0.613124	0.442	0.636	6.27733e-41	4.67233e-08	1.2595e-44
KIF20B	4.96426e-35	-0.782159	0.281	0.575	4.94837e-31	1.41306e-44	-0.607155	0.431	0.646	1.40853e-40	4.96426e-35	2.82611e-44
ATP6AP2	2.56739e-20	0.42681	0.677	0.534	2.55918e-16	1.54673e-44	0.573989	0.66	0.462	1.54178e-40	2.56739e-20	3.09347e-44
NLE1	1.95147e-09	-0.429163	0.154	0.277	1.94523e-05	3.06292e-44	-0.662195	0.261	0.523	3.05311e-40	1.95147e-09	6.12583e-44
PPP5C	5.72293e-17	-0.533111	0.275	0.466	5.70462e-13	3.53134e-44	-0.586749	0.45	0.658	3.52004e-40	5.72293e-17	7.06269e-44
TAF1D	1.97626e-09	-0.291353	0.541	0.682	1.96993e-05	5.08179e-44	0.263225	0.943	0.936	5.06553e-40	1.97626e-09	1.01636e-43
CHORDC1	2.71569e-07	-0.330299	0.241	0.356	0.002707	7.78313e-44	-0.635253	0.375	0.591	7.75823e-40	2.71569e-07	1.55663e-43
PTPRK	3.30277e-14	0.465655	0.336	0.201	3.2922e-10	8.47735e-44	0.543482	0.542	0.326	8.45023e-40	3.30277e-14	1.69547e-43
FKBP5	6.86251e-29	-0.960566	0.023	0.247	6.84055e-25	8.83972e-44	-0.716711	0.2	0.44	8.81143e-40	6.86251e-29	1.76794e-43
ZNF146	9.57894e-05	-0.259381	0.188	0.268	0.954828	1.00311e-43	-0.584271	0.475	0.66	9.99904e-40	9.57894e-05	2.00623e-43
FBN2	4.38679e-07	0.349334	0.226	0.147	0.00437276	1.3892e-43	-0.935515	0.052	0.27	1.38475e-39	4.38679e-07	2.7784e-43
LIX1	4.82998e-30	0.670703	0.408	0.202	4.81453e-26	1.51242e-43	0.447721	0.537	0.276	1.50758e-39	4.82998e-30	3.02485e-43
MRPS30	4.31466e-10	-0.330454	0.476	0.629	4.30086e-06	1.86538e-43	-0.642801	0.388	0.596	1.85942e-39	4.31466e-10	3.73077e-43
ANXA1	1.97982e-43	0.779335	0.323	0.112	1.97349e-39	3.50605e-05	-0.421374	0.208	0.258	0.349483	3.50605e-05	3.95965e-43
EPB41L2	1.51661e-39	-1.06399	0.08	0.382	1.51176e-35	2.91577e-43	-0.786797	0.165	0.398	2.90644e-39	1.51661e-39	5.83153e-43
DUSP5	3.0858e-43	0.753667	0.548	0.276	3.07593e-39	1.83662e-10	0.304535	0.47	0.367	1.83075e-06	1.83662e-10	6.1716e-43
SECISBP2L	1.00102e-11	0.426897	0.336	0.214	9.9782e-08	3.66543e-43	0.56159	0.532	0.325	3.6537e-39	1.00102e-11	7.33087e-43
HERPUD2	3.74444e-10	0.379956	0.342	0.224	3.73246e-06	4.38113e-43	0.427684	0.306	0.133	4.36711e-39	3.74444e-10	8.76226e-43
YIPF3	9.48132e-43	0.467876	0.846	0.678	9.45098e-39	9.86722e-38	0.441523	0.763	0.602	9.83565e-34	9.86722e-38	1.89626e-42
ITIH5	1.54062e-42	0.627635	0.264	0.083	1.53569e-38	1.12702e-13	-0.456489	0.071	0.171	1.12342e-09	1.12702e-13	3.08123e-42
CCNI	1.72229e-42	0.263715	0.966	0.904	1.71678e-38	2.12961e-33	0.325093	0.847	0.781	2.12279e-29	2.12961e-33	3.44458e-42
MND1	2.39995e-21	-0.732802	0.131	0.337	2.39227e-17	2.24238e-42	-0.686772	0.256	0.486	2.2352e-38	2.39995e-21	4.48476e-42
RRS1	3.43034e-11	-0.503061	0.131	0.265	3.41937e-07	2.56497e-42	-0.679008	0.204	0.447	2.55676e-38	3.43034e-11	5.12995e-42
BCL9L	5.12805e-09	0.357966	0.184	0.102	5.11164e-05	3.217e-42	0.444475	0.307	0.135	3.20671e-38	5.12805e-09	6.43401e-42
FADS2	3.36605e-42	-1.09021	0.093	0.413	3.35528e-38	5.20217e-09	-0.273724	0.412	0.494	5.18552e-05	5.20217e-09	6.73209e-42
CALD1	1.01302e-26	0.253603	0.939	0.859	1.00978e-22	3.57097e-42	-0.833201	0.449	0.613	3.55954e-38	1.01302e-26	7.14193e-42
FAM98A	0.000119749	-0.250401	0.224	0.305	1	5.13778e-42	-0.585217	0.489	0.663	5.12134e-38	0.000119749	1.02756e-41
SMC6	2.7883e-21	-0.625446	0.26	0.483	2.77938e-17	5.34508e-42	-0.512514	0.604	0.741	5.32797e-38	2.7883e-21	1.06902e-41
B3GNT2	1.03244e-41	0.75063	0.51	0.255	1.02914e-37	1.05429e-21	0.361347	0.371	0.225	1.05092e-17	1.05429e-21	2.06488e-41
EGFLAM	9.36992e-14	0.393608	0.26	0.137	9.33993e-10	1.82235e-41	-0.858336	0.093	0.312	1.81652e-37	9.36992e-14	3.6447e-41
TAGLN	1.8574e-41	0.744021	0.619	0.36	1.85145e-37	5.76466e-12	0.344741	0.309	0.207	5.74621e-08	5.76466e-12	3.7148e-41
ITGB5	2.48499e-41	0.666772	0.66	0.429	2.47704e-37	7.5617e-32	0.526886	0.392	0.226	7.5375e-28	7.5617e-32	4.96999e-41
DDX21	1.45608e-35	-0.95761	0.135	0.427	1.45142e-31	3.59276e-41	-0.371907	0.755	0.851	3.58127e-37	1.45608e-35	7.18553e-41
MDH2	3.60043e-26	-0.459859	0.586	0.795	3.58891e-22	4.10478e-41	-0.370649	0.774	0.865	4.09165e-37	3.60043e-26	8.20957e-41
NAT10	3.01871e-15	-0.611829	0.121	0.281	3.00905e-11	4.98204e-41	-0.664787	0.231	0.461	4.9661e-37	3.01871e-15	9.96408e-41
LMNB2	4.7001e-07	-0.340527	0.127	0.226	0.00468506	5.18733e-41	-0.63101	0.341	0.554	5.17073e-37	4.7001e-07	1.03747e-40
BUB1B	3.93853e-20	-0.726162	0.095	0.285	3.92593e-16	8.1093e-41	-0.719966	0.174	0.407	8.08335e-37	3.93853e-20	1.62186e-40
MCM10	1.66828e-18	-0.687569	0.068	0.242	1.66294e-14	8.72134e-41	-0.671676	0.271	0.497	8.69344e-37	1.66828e-18	1.74427e-40
NAA50	1.27749e-40	-0.801575	0.313	0.628	1.2734e-36	2.28943e-26	-0.422348	0.533	0.659	2.28211e-22	2.28943e-26	2.55497e-40
UBASH3B	1.47216e-40	0.480538	0.127	0.026	1.46744e-36	5.22943e-38	0.314644	0.196	0.071	5.21269e-34	5.22943e-38	2.94431e-40
NTHL1	4.10406e-12	-0.387918	0.378	0.542	4.09092e-08	1.47606e-40	-0.636411	0.294	0.533	1.47134e-36	4.10406e-12	2.95213e-40
PRDX3	1.33698e-11	-0.326059	0.531	0.679	1.33271e-07	1.68725e-40	-0.443031	0.668	0.777	1.68185e-36	1.33698e-11	3.37451e-40
SLC5A6	1.23559e-17	0.504251	0.45	0.287	1.23163e-13	3.92561e-40	-0.662625	0.152	0.387	3.91304e-36	1.23559e-17	7.85121e-40
EMG1	9.10734e-09	-0.27696	0.539	0.667	9.07819e-05	4.5629e-40	-0.479361	0.584	0.735	4.5483e-36	9.10734e-09	9.12579e-40
PITHD1	1.05149e-06	-0.284922	0.4	0.503	0.0104812	6.42604e-40	-0.493747	0.536	0.72	6.40547e-36	1.05149e-06	1.28521e-39
TUFT1	3.76065e-10	0.395735	0.254	0.151	3.74861e-06	6.59476e-40	0.46582	0.414	0.213	6.57365e-36	3.76065e-10	1.31895e-39
FRZB	6.79183e-40	-1.3787	0.053	0.344	6.7701e-36	2.85827e-18	-0.365965	0.01	0.108	2.84912e-14	2.85827e-18	1.35837e-39
FLNB	1.11973e-39	0.741834	0.503	0.259	1.11614e-35	1.11972e-31	0.507607	0.642	0.466	1.11614e-27	1.11972e-31	2.23945e-39
ASPM	1.13969e-39	-1.04158	0.129	0.438	1.13604e-35	6.20831e-36	-0.654815	0.227	0.452	6.18844e-32	6.20831e-36	2.27938e-39
PNO1	5.34711e-09	-0.3733	0.304	0.429	5.33e-05	2.82749e-39	-0.529776	0.511	0.679	2.81844e-35	5.34711e-09	5.65498e-39
GOT2	3.90109e-33	-0.820552	0.222	0.505	3.8886e-29	3.03437e-39	-0.457143	0.661	0.774	3.02466e-35	3.90109e-33	6.06873e-39
CTNNBL1	3.04633e-39	0.52368	0.772	0.601	3.03659e-35	7.57753e-24	-0.474018	0.393	0.542	7.55328e-20	7.57753e-24	6.09267e-39
DIS3	2.17342e-10	-0.431416	0.148	0.283	2.16647e-06	3.68932e-39	-0.608039	0.361	0.562	3.67751e-35	2.17342e-10	7.37863e-39
PPAT	7.96512e-10	-0.409801	0.205	0.343	7.93963e-06	4.01894e-39	-0.601355	0.351	0.567	4.00608e-35	7.96512e-10	8.03789e-39
ARHGAP1	0.000105477	0.268391	0.319	0.248	1	4.90274e-39	0.492058	0.537	0.32	4.88705e-35	0.000105477	9.80548e-39
ROBO1	1.05066e-13	-0.625498	0.099	0.24	1.0473e-09	5.51156e-39	-0.797965	0.114	0.326	5.49393e-35	1.05066e-13	1.10231e-38
DYNLT3	1.47414e-13	0.439648	0.22	0.112	1.46943e-09	9.91862e-39	0.51696	0.586	0.372	9.88688e-35	1.47414e-13	1.98372e-38
ESF1	3.54783e-07	-0.250093	0.522	0.641	0.00353648	9.93493e-39	-0.542027	0.479	0.641	9.90314e-35	3.54783e-07	1.98699e-38
OSBPL9	4.56238e-30	0.552205	0.664	0.472	4.54778e-26	1.24613e-38	0.516336	0.568	0.378	1.24214e-34	4.56238e-30	2.49226e-38
TNFAIP8	1.47934e-38	0.677789	0.607	0.347	1.4746e-34	5.26376e-07	-0.356918	0.239	0.306	0.00524692	5.26376e-07	2.95868e-38
FAM83D	1.6382e-12	-0.537616	0.049	0.169	1.63295e-08	1.67752e-38	0.507927	0.383	0.198	1.67215e-34	1.6382e-12	3.35503e-38
EXOSC8	1.28931e-12	-0.375532	0.474	0.644	1.28518e-08	3.24047e-38	-0.558101	0.436	0.629	3.2301e-34	1.28931e-12	6.48094e-38
TOMM40	3.33066e-38	-0.597291	0.514	0.776	3.32001e-34	2.01564e-34	-0.369077	0.724	0.822	2.00919e-30	2.01564e-34	6.66133e-38
HPCAL1	3.90219e-38	0.736257	0.33	0.131	3.8897e-34	7.32772e-24	0.367055	0.296	0.16	7.30427e-20	7.32772e-24	7.80437e-38
PRPF19	2.49051e-16	-0.470366	0.378	0.573	2.48254e-12	5.69696e-38	-0.491217	0.55	0.71	5.67873e-34	2.49051e-16	1.13939e-37
PHF6	1.30901e-26	-0.697399	0.271	0.52	1.30482e-22	5.79687e-38	-0.605718	0.419	0.595	5.77832e-34	1.30901e-26	1.15937e-37
OAZ2	3.42954e-29	0.535228	0.662	0.463	3.41856e-25	1.03675e-37	0.517036	0.645	0.435	1.03343e-33	3.42954e-29	2.0735e-37
PTK7	1.15974e-37	0.591594	0.702	0.487	1.15603e-33	2.43353e-18	-0.492615	0.39	0.502	2.42575e-14	2.43353e-18	2.31948e-37
AURKB	4.62739e-31	-0.883427	0.163	0.431	4.61258e-27	1.61059e-37	-0.606059	0.246	0.487	1.60543e-33	4.62739e-31	3.22117e-37
CLSPN	2.41495e-32	-1.01397	0.051	0.303	2.40723e-28	1.73074e-37	-0.600106	0.298	0.523	1.7252e-33	2.41495e-32	3.46147e-37
IFRD2	3.7949e-07	-0.324113	0.239	0.354	0.00378275	2.40773e-37	-0.524852	0.488	0.674	2.40003e-33	3.7949e-07	4.81547e-37
ORC6	1.84055e-30	-0.860415	0.146	0.411	1.83466e-26	2.49887e-37	-0.615673	0.272	0.492	2.49087e-33	1.84055e-30	4.99773e-37
GTF3A	3.31817e-37	-0.707129	0.387	0.681	3.30755e-33	2.92687e-10	-0.291722	0.337	0.44	2.9175e-06	2.92687e-10	6.63633e-37
RANGRF	2.38979e-21	-0.67801	0.18	0.398	2.38214e-17	4.08773e-37	-0.623564	0.191	0.42	4.07465e-33	2.38979e-21	8.17546e-37
NUFIP1	1.92351e-07	-0.335195	0.154	0.267	0.00191735	4.41476e-37	-0.63927	0.27	0.475	4.40063e-33	1.92351e-07	8.82952e-37
SERTAD3	5.12298e-37	0.583431	0.721	0.502	5.10659e-33	2.05988e-24	0.405868	0.488	0.322	2.05329e-20	2.05988e-24	1.0246e-36
KPNA3	7.53795e-09	-0.306369	0.438	0.575	7.51383e-05	5.66522e-37	-0.520719	0.481	0.659	5.64709e-33	7.53795e-09	1.13304e-36
ALPL	3.41599e-24	-0.883396	0.063	0.272	3.40506e-20	8.50865e-37	-0.720441	0.023	0.21	8.48143e-33	3.41599e-24	1.70173e-36
PDCD11	3.63497e-21	-0.710795	0.161	0.365	3.62334e-17	8.61626e-37	-0.566054	0.412	0.601	8.58868e-33	3.63497e-21	1.72325e-36
NDUFAF4	7.58067e-21	-0.561455	0.336	0.56	7.55641e-17	1.23917e-36	-0.649293	0.18	0.397	1.23521e-32	7.58067e-21	2.47834e-36
SSBP2	2.11261e-36	0.682674	0.588	0.345	2.10585e-32	1.62203e-33	0.298248	0.14	0.046	1.61684e-29	1.62203e-33	4.22523e-36
LRRN1	2.1319e-36	0.71548	0.478	0.243	2.12508e-32	3.40961e-28	-0.56119	0.01	0.155	3.3987e-24	3.40961e-28	4.2638e-36
AGL	5.72993e-17	0.520454	0.376	0.225	5.71159e-13	2.59109e-36	0.347989	0.211	0.082	2.58279e-32	5.72993e-17	5.18217e-36
KIF22	3.11245e-32	-0.740823	0.288	0.565	3.10249e-28	2.70636e-36	-0.614724	0.27	0.488	2.6977e-32	3.11245e-32	5.41272e-36
HSPBP1	7.65647e-05	-0.310516	0.171	0.242	0.763197	3.36736e-36	-0.596119	0.374	0.567	3.35659e-32	7.65647e-05	6.73473e-36
CKAP2	4.69937e-36	-0.957202	0.121	0.42	4.68433e-32	4.8439e-22	-0.496789	0.162	0.322	4.8284e-18	4.8439e-22	9.39873e-36
RFC3	3.71187e-24	-0.771816	0.186	0.406	3.7e-20	5.15099e-36	-0.538855	0.468	0.655	5.1345e-32	3.71187e-24	1.0302e-35
HSPA14	5.0651e-12	-0.417699	0.34	0.505	5.04889e-08	5.61077e-36	-0.468605	0.573	0.709	5.59282e-32	5.0651e-12	1.12215e-35
PSME3	5.52624e-12	-0.431974	0.268	0.43	5.50856e-08	6.09506e-36	-0.576056	0.387	0.57	6.07556e-32	5.52624e-12	1.21901e-35
NIN	0.000483857	-0.268506	0.116	0.175	1	6.52246e-36	-0.814044	0.258	0.446	6.50159e-32	0.000483857	1.30449e-35
RAD51	5.84523e-13	-0.574417	0.068	0.198	5.82653e-09	6.75961e-36	-0.6406	0.215	0.425	6.73798e-32	5.84523e-13	1.35192e-35
ATP6AP1	3.35258e-29	0.56583	0.632	0.426	3.34185e-25	7.28946e-36	0.47268	0.704	0.504	7.26613e-32	3.35258e-29	1.45789e-35
FLAD1	1.02409e-12	-0.547072	0.116	0.258	1.02082e-08	7.33231e-36	-0.323687	0.808	0.912	7.30884e-32	1.02409e-12	1.46646e-35
SRRT	2.08041e-07	-0.312995	0.347	0.464	0.00207376	7.39983e-36	-0.42192	0.63	0.751	7.37615e-32	2.08041e-07	1.47997e-35
MRPL13	5.47399e-11	-0.275119	0.634	0.77	5.45647e-07	8.45912e-36	-0.433295	0.633	0.76	8.43205e-32	5.47399e-11	1.69182e-35
NUDT1	9.5664e-36	-0.672062	0.406	0.684	9.53579e-32	4.26359e-29	-0.361862	0.665	0.796	4.24995e-25	4.26359e-29	1.91328e-35
PELO	1.78702e-09	0.362536	0.402	0.28	1.7813e-05	1.1037e-35	0.509665	0.537	0.34	1.10017e-31	1.78702e-09	2.2074e-35
DDX39A	7.39413e-21	-0.564198	0.338	0.546	7.37047e-17	1.22596e-35	-0.401339	0.678	0.786	1.22204e-31	7.39413e-21	2.45192e-35
TMUB2	3.75645e-10	0.422054	0.285	0.181	3.74443e-06	1.23926e-35	0.42563	0.311	0.148	1.23529e-31	3.75645e-10	2.47851e-35
NDC80	1.35522e-27	-0.869436	0.091	0.328	1.35089e-23	1.3579e-35	-0.622015	0.237	0.453	1.35356e-31	1.35522e-27	2.7158e-35
GFPT2	5.76235e-06	-0.361056	0.059	0.127	0.0574391	1.52876e-35	-0.669445	0.019	0.201	1.52387e-31	5.76235e-06	3.05752e-35
LTA4H	3.95129e-05	-0.258104	0.279	0.376	0.393864	1.676e-35	-0.582772	0.366	0.55	1.67064e-31	3.95129e-05	3.35201e-35
CTCF	9.02858e-11	-0.371119	0.366	0.52	8.99969e-07	1.80858e-35	-0.493262	0.536	0.679	1.80279e-31	9.02858e-11	3.61716e-35
PUS7	5.47739e-24	-0.745226	0.11	0.338	5.45987e-20	1.81473e-35	-0.607815	0.324	0.514	1.80892e-31	5.47739e-24	3.62945e-35
RRAS	1.73698e-21	0.54464	0.397	0.217	1.73142e-17	1.85324e-35	-0.678678	0.114	0.321	1.84731e-31	1.73698e-21	3.70649e-35
LIMD2	6.60661e-22	-0.59759	0.33	0.548	6.58547e-18	1.87754e-35	-0.576122	0.407	0.598	1.87153e-31	6.60661e-22	3.75507e-35
U2SURP	4.73729e-16	-0.33335	0.617	0.777	4.72213e-12	2.39319e-35	-0.326453	0.774	0.837	2.38553e-31	4.73729e-16	4.78638e-35
CDX2	2.63365e-15	0.468969	0.374	0.218	2.62522e-11	2.51452e-35	-0.794953	0.209	0.407	2.50648e-31	2.63365e-15	5.02905e-35
COL5A1	2.67542e-35	0.655913	0.609	0.358	2.66686e-31	1.56546e-22	-0.625798	0.202	0.355	1.56045e-18	1.56546e-22	5.35084e-35
RAMP2	9.61203e-08	-0.495155	0.082	0.172	0.000958127	3.15094e-35	-0.692985	0.078	0.283	3.14085e-31	9.61203e-08	6.30187e-35
ZWINT	4.51964e-35	-0.833443	0.237	0.528	4.50518e-31	7.47873e-17	-0.356412	0.1	0.228	7.4548e-13	7.47873e-17	9.03928e-35
APLNR	1.14854e-16	-0.820115	0.133	0.294	1.14486e-12	5.14804e-35	-0.87189	0.227	0.419	5.13157e-31	1.14854e-16	1.02961e-34
ETV1	1.5988e-13	-0.5361	0.008	0.119	1.59369e-09	5.68569e-35	-0.759412	0.044	0.229	5.66749e-31	1.5988e-13	1.13714e-34
FAM110A	7.41274e-35	0.606196	0.216	0.069	7.38902e-31	1.17479e-17	0.273467	0.27	0.153	1.17103e-13	1.17479e-17	1.48255e-34
TRIM37	2.94576e-06	-0.313991	0.26	0.357	0.0293633	8.31909e-35	-0.485345	0.52	0.697	8.29247e-31	2.94576e-06	1.66382e-34
ETV4	4.43805e-19	-0.744972	0.032	0.197	4.42385e-15	1.65461e-34	-0.671622	0.039	0.223	1.64932e-30	4.43805e-19	3.30923e-34
CDH11	1.46857e-07	0.287246	0.416	0.295	0.00146387	2.00631e-34	-0.824843	0.195	0.385	1.99989e-30	1.46857e-07	4.01263e-34
SDAD1	2.26749e-16	-0.478555	0.353	0.556	2.26023e-12	2.87419e-34	-0.544199	0.419	0.597	2.86499e-30	2.26749e-16	5.74837e-34
DDAH2	2.14372e-13	0.270713	0.797	0.689	2.13686e-09	3.10377e-34	0.439694	0.735	0.54	3.09383e-30	2.14372e-13	6.20753e-34
SKA2	9.69886e-08	-0.251425	0.581	0.706	0.000966782	4.17258e-34	-0.381681	0.677	0.821	4.15922e-30	9.69886e-08	8.34515e-34
AMOT	1.21062e-30	0.682277	0.471	0.259	1.20675e-26	4.79539e-34	0.484277	0.536	0.334	4.78004e-30	1.21062e-30	9.59077e-34
MTFP1	6.97648e-07	-0.254149	0.531	0.652	0.00695415	5.20073e-34	-0.591113	0.24	0.458	5.18409e-30	6.97648e-07	1.04015e-33
NUP155	3.71726e-12	-0.494364	0.116	0.258	3.70537e-08	6.53105e-34	-0.581473	0.291	0.496	6.51016e-30	3.71726e-12	1.30621e-33
KIF23	6.9524e-34	-0.940412	0.131	0.414	6.93015e-30	9.93787e-33	-0.591601	0.301	0.513	9.90607e-29	9.93787e-33	1.39048e-33
NSUN2	8.79053e-06	-0.293728	0.258	0.355	0.087624	8.2891e-34	-0.529959	0.427	0.598	8.26258e-30	8.79053e-06	1.65782e-33
NIP7	3.51157e-08	-0.346776	0.298	0.428	0.000350034	1.43316e-33	-0.600803	0.274	0.474	1.42858e-29	3.51157e-08	2.86633e-33
ABHD12	1.46347e-33	0.647025	0.588	0.364	1.45879e-29	1.44406e-20	0.398547	0.499	0.35	1.43944e-16	1.44406e-20	2.92695e-33
OSBPL3	9.68969e-12	0.339453	0.112	0.046	9.65868e-08	1.58705e-33	0.27991	0.18	0.066	1.58197e-29	9.68969e-12	3.1741e-33
ZCCHC24	1.79955e-14	-0.666144	0.049	0.182	1.79379e-10	2.18583e-33	0.447171	0.464	0.26	2.17884e-29	1.79955e-14	4.37167e-33
SMARCC1	4.15212e-31	-0.420937	0.664	0.86	4.13883e-27	2.54161e-33	-0.365938	0.738	0.813	2.53347e-29	4.15212e-31	5.08322e-33
RFC4	1.13022e-28	-0.684096	0.328	0.583	1.1266e-24	3.6891e-33	-0.569309	0.351	0.548	3.67729e-29	1.13022e-28	7.37819e-33
TACC3	3.763e-33	-0.849597	0.171	0.464	3.75096e-29	1.55486e-10	-0.295301	0.305	0.411	1.54988e-06	1.55486e-10	7.526e-33
THOP1	1.83596e-11	-0.448728	0.235	0.389	1.83009e-07	5.15136e-33	-0.567307	0.24	0.451	5.13488e-29	1.83596e-11	1.03027e-32
EBNA1BP2	7.90025e-19	-0.529734	0.368	0.571	7.87497e-15	6.49895e-33	-0.434224	0.602	0.722	6.47815e-29	7.90025e-19	1.29979e-32
PRMT5	3.80345e-11	-0.43963	0.243	0.39	3.79128e-07	6.49979e-33	-0.516236	0.383	0.572	6.47899e-29	3.80345e-11	1.29996e-32
TNNC1	1.38674e-05	-0.490869	0.135	0.208	0.13823	9.51624e-33	-0.816072	0.137	0.336	9.48579e-29	1.38674e-05	1.90325e-32
EIF3B	2.68775e-26	-0.511235	0.493	0.729	2.67915e-22	1.13438e-32	-0.348387	0.733	0.81	1.13075e-28	2.68775e-26	2.26875e-32
ACBD5	2.61632e-05	0.27774	0.23	0.161	0.260794	1.23973e-32	0.502345	0.503	0.327	1.23577e-28	2.61632e-05	2.47947e-32
CCNB2	7.08058e-15	-0.481625	0.349	0.528	7.05792e-11	1.90524e-32	-0.613123	0.157	0.363	1.89914e-28	7.08058e-15	3.81047e-32
BAZ1A	9.95162e-30	-0.920508	0.112	0.363	9.91977e-26	1.94531e-32	-0.634135	0.079	0.269	1.93908e-28	9.95162e-30	3.89062e-32
KDM1A	9.84741e-10	-0.33263	0.425	0.579	9.8159e-06	3.02906e-32	-0.41276	0.665	0.77	3.01937e-28	9.84741e-10	6.05813e-32
HAUS6	8.86899e-17	-0.599196	0.106	0.285	8.84061e-13	3.11933e-32	-0.54632	0.405	0.573	3.10935e-28	8.86899e-17	6.23867e-32
COL5A2	0.00172924	-0.281599	0.224	0.281	1	3.81396e-32	-0.753896	0.034	0.206	3.80175e-28	0.00172924	7.62792e-32
PFKFB3	3.14125e-06	-0.321668	0.038	0.103	0.0313119	4.22421e-32	0.499208	0.289	0.142	4.21069e-28	3.14125e-06	8.44842e-32
PRKAR2B	0.000380741	-0.283338	0.152	0.217	1	4.45327e-32	-0.65007	0.042	0.215	4.43902e-28	0.000380741	8.90655e-32
METTL9	4.972e-32	0.316482	0.869	0.788	4.95609e-28	9.14116e-12	-0.281275	0.516	0.597	9.11191e-08	9.14116e-12	9.94401e-32
FBXO2	4.60367e-17	0.517698	0.336	0.189	4.58894e-13	7.25351e-32	0.325788	0.167	0.061	7.23029e-28	4.60367e-17	1.4507e-31
SACS	2.20151e-29	-1.00722	0.019	0.24	2.19447e-25	7.85688e-32	-0.533912	0.026	0.196	7.83174e-28	2.20151e-29	1.57138e-31
DUSP6	3.44611e-29	-0.826924	0.207	0.471	3.43508e-25	9.10599e-32	-0.631705	0.219	0.422	9.07685e-28	3.44611e-29	1.8212e-31
NAA15	9.5946e-32	-0.819806	0.205	0.478	9.5639e-28	5.26679e-25	-0.436969	0.463	0.59	5.24993e-21	5.26679e-25	1.91892e-31
MRPS23	1.24744e-11	-0.321868	0.543	0.702	1.24345e-07	1.50649e-31	-0.463777	0.527	0.69	1.50167e-27	1.24744e-11	3.01297e-31
CDON	1.54979e-31	0.661882	0.321	0.138	1.54483e-27	1.31722e-25	0.364515	0.306	0.163	1.31301e-21	1.31722e-25	3.09958e-31
PSMC3	2.41389e-20	-0.433094	0.539	0.747	2.40616e-16	1.59641e-31	-0.28497	0.861	0.928	1.5913e-27	2.41389e-20	3.19282e-31
UCK2	1.76976e-31	-0.825767	0.173	0.45	1.7641e-27	8.89159e-12	-0.336575	0.337	0.438	8.86314e-08	8.89159e-12	3.53952e-31
LMO2	5.94592e-15	-0.80603	0.011	0.132	5.92689e-11	1.77248e-31	-0.766351	0.017	0.179	1.76681e-27	5.94592e-15	3.54496e-31
UTP18	2.81428e-14	-0.468766	0.319	0.496	2.80527e-10	1.86307e-31	-0.58443	0.258	0.452	1.8571e-27	2.81428e-14	3.72613e-31
LFNG	1.41315e-19	-0.821243	0.025	0.188	1.40863e-15	1.9062e-31	-0.633645	0.027	0.196	1.9001e-27	1.41315e-19	3.81241e-31
PSMB10	1.99753e-31	-0.951408	0.097	0.361	1.99114e-27	2.27413e-13	-0.33362	0.351	0.472	2.26685e-09	2.27413e-13	3.99507e-31
TIMM44	3.52976e-06	-0.306152	0.224	0.324	0.0351846	2.26443e-31	-0.516233	0.422	0.6	2.25718e-27	3.52976e-06	4.52886e-31
EHMT2	3.06097e-15	-0.471053	0.332	0.518	3.05117e-11	2.51734e-31	-0.572721	0.333	0.513	2.50928e-27	3.06097e-15	5.03468e-31
SDC3	5.76532e-05	-0.325012	0.148	0.219	0.574687	3.21583e-31	-0.57229	0.088	0.275	3.20554e-27	5.76532e-05	6.43166e-31
GPATCH4	1.84785e-20	-0.680424	0.175	0.383	1.84194e-16	3.77665e-31	-0.533174	0.406	0.579	3.76457e-27	1.84785e-20	7.55331e-31
USP25	6.66173e-07	0.328234	0.271	0.185	0.00664042	5.47538e-31	0.490165	0.516	0.336	5.45785e-27	6.66173e-07	1.09508e-30
RIMS2	5.856e-31	0.618137	0.19	0.061	5.83726e-27	2.63366e-23	0.307525	0.239	0.119	2.62524e-19	2.63366e-23	1.1712e-30
MTDH	4.03717e-11	-0.311725	0.569	0.712	4.02425e-07	7.322e-31	-0.266998	0.866	0.899	7.29857e-27	4.03717e-11	1.4644e-30
PBK	1.67854e-16	-0.684239	0.055	0.207	1.67317e-12	8.33168e-31	-0.595405	0.154	0.351	8.30502e-27	1.67854e-16	1.66634e-30
GTSE1	3.63974e-25	-0.797026	0.108	0.338	3.62809e-21	8.71578e-31	-0.580547	0.185	0.385	8.68789e-27	3.63974e-25	1.74316e-30
MRPS7	2.17134e-06	-0.255052	0.463	0.574	0.0216439	9.5041e-31	-0.389496	0.652	0.774	9.47369e-27	2.17134e-06	1.90082e-30
WDR43	4.65397e-18	-0.621061	0.195	0.39	4.63908e-14	1.08019e-30	-0.471165	0.494	0.651	1.07673e-26	4.65397e-18	2.16038e-30
GABBR1	1.49915e-07	0.292461	0.152	0.084	0.00149435	1.184e-30	0.446126	0.433	0.253	1.18021e-26	1.49915e-07	2.36801e-30
RRP15	1.5215e-11	-0.456219	0.247	0.396	1.51663e-07	1.31141e-30	-0.499761	0.466	0.61	1.30721e-26	1.5215e-11	2.62281e-30
RASSF8	7.62847e-08	-0.432407	0.066	0.152	0.000760406	1.70625e-30	0.486546	0.468	0.29	1.70079e-26	7.62847e-08	3.4125e-30
TFAM	1.83258e-07	-0.326645	0.262	0.382	0.00182672	2.37668e-30	-0.442749	0.543	0.675	2.36907e-26	1.83258e-07	4.75336e-30
XPO1	5.761e-14	-0.345881	0.564	0.736	5.74257e-10	2.56057e-30	-0.316046	0.754	0.834	2.55238e-26	5.761e-14	5.12115e-30
BUB1	8.31253e-28	-0.836695	0.144	0.388	8.28593e-24	2.74335e-30	-0.558172	0.284	0.488	2.73457e-26	8.31253e-28	5.4867e-30
SUZ12	2.95881e-09	-0.35656	0.355	0.494	2.94935e-05	2.91603e-30	-0.519369	0.414	0.573	2.9067e-26	2.95881e-09	5.83206e-30
GYG1	3.59428e-08	-0.424753	0.074	0.168	0.000358278	3.39972e-30	0.514763	0.447	0.273	3.38884e-26	3.59428e-08	6.79944e-30
SERTAD2	5.48614e-05	0.253731	0.203	0.139	0.546858	4.22217e-30	0.432925	0.555	0.361	4.20866e-26	5.48614e-05	8.44434e-30
SPON1	1.33197e-07	-0.429399	0.034	0.109	0.00132771	5.08937e-30	-0.662801	0.019	0.175	5.07308e-26	1.33197e-07	1.01787e-29
TOPBP1	1.1265e-05	-0.273708	0.334	0.432	0.11229	5.35016e-30	-0.454608	0.512	0.666	5.33304e-26	1.1265e-05	1.07003e-29
LAMA1	6.03982e-30	0.6467	0.51	0.294	6.02049e-26	1.02994e-14	-0.483731	0.187	0.301	1.02664e-10	1.02994e-14	1.20796e-29
TPD52L1	6.04379e-30	0.620788	0.328	0.14	6.02445e-26	4.26185e-15	-0.340081	0.04	0.138	4.24821e-11	4.26185e-15	1.20876e-29
WDR77	2.78254e-16	-0.588392	0.22	0.39	2.77364e-12	6.41454e-30	-0.510158	0.441	0.598	6.39401e-26	2.78254e-16	1.28291e-29
NUAK2	1.07471e-17	0.51787	0.334	0.184	1.07127e-13	6.45557e-30	0.488084	0.327	0.173	6.43491e-26	1.07471e-17	1.29111e-29
CENPA	5.96944e-08	-0.364067	0.044	0.129	0.000595034	6.76191e-30	-0.567535	0.104	0.289	6.74028e-26	5.96944e-08	1.35238e-29
LIN28A	8.27533e-29	0.312088	0.901	0.787	8.24884e-25	1.05721e-29	-0.519703	0.497	0.636	1.05382e-25	8.27533e-29	2.11442e-29
POLD2	1.0644e-29	-0.603412	0.419	0.671	1.061e-25	1.13264e-10	-0.289102	0.217	0.325	1.12902e-06	1.13264e-10	2.12881e-29
RTF1	3.48513e-12	-0.289157	0.624	0.774	3.47398e-08	1.11021e-29	-0.310808	0.756	0.841	1.10666e-25	3.48513e-12	2.22042e-29
SNRPA	1.30126e-24	-0.483471	0.52	0.736	1.29709e-20	1.33455e-29	-0.508708	0.364	0.556	1.33028e-25	1.30126e-24	2.66911e-29
FBXO5	1.69267e-29	-0.817242	0.201	0.458	1.68726e-25	1.60377e-19	-0.455943	0.211	0.364	1.59864e-15	1.60377e-19	3.38535e-29
MRPL19	1.06328e-10	-0.369791	0.347	0.506	1.05987e-06	1.73183e-29	-0.50704	0.425	0.587	1.72629e-25	1.06328e-10	3.46366e-29
NDRG4	3.86894e-11	0.338751	0.175	0.087	3.85656e-07	1.95766e-29	0.330605	0.163	0.063	1.95139e-25	3.86894e-11	3.91531e-29
LOXL2	2.00818e-29	0.66302	0.488	0.281	2.00175e-25	9.01944e-27	0.556428	0.56	0.429	8.99058e-23	9.01944e-27	4.01635e-29
TBRG4	3.94585e-09	-0.412142	0.245	0.369	3.93323e-05	2.0773e-29	-0.468005	0.458	0.632	2.07065e-25	3.94585e-09	4.1546e-29
BRCA1	4.00133e-24	-0.76294	0.169	0.398	3.98852e-20	2.10834e-29	-0.560306	0.237	0.426	2.10159e-25	4.00133e-24	4.21667e-29
HOXB8	8.38078e-11	-0.537293	0.025	0.123	8.35396e-07	2.14535e-29	-0.649921	0.019	0.173	2.13849e-25	8.38078e-11	4.29071e-29
KIF4A	4.88992e-20	-0.730205	0.076	0.262	4.87427e-16	2.38367e-29	-0.53807	0.285	0.487	2.37604e-25	4.88992e-20	4.76733e-29
CEP78	3.57506e-05	-0.294361	0.101	0.174	0.356362	2.67196e-29	-0.587597	0.149	0.335	2.66341e-25	3.57506e-05	5.34392e-29
PDSS1	4.77132e-27	0.589093	0.567	0.375	4.75605e-23	2.86208e-29	-0.57048	0.117	0.297	2.85292e-25	4.77132e-27	5.72416e-29
RRP1	5.61078e-14	-0.45709	0.311	0.501	5.59283e-10	3.13053e-29	-0.516964	0.385	0.557	3.12051e-25	5.61078e-14	6.26106e-29
LARP4B	3.44289e-05	-0.263135	0.203	0.292	0.343187	3.89426e-29	0.445127	0.455	0.283	3.8818e-25	3.44289e-05	7.78853e-29
FARSA	4.81437e-10	-0.441143	0.207	0.339	4.79897e-06	4.1625e-29	-0.556055	0.28	0.462	4.14918e-25	4.81437e-10	8.32499e-29
GMPS	7.13794e-24	-0.553091	0.414	0.645	7.1151e-20	4.73129e-29	-0.36779	0.646	0.759	4.71615e-25	7.13794e-24	9.46257e-29
PTCD3	9.49063e-13	-0.48622	0.211	0.371	9.46026e-09	4.99279e-29	-0.512564	0.361	0.539	4.97681e-25	9.49063e-13	9.98557e-29
DDX23	6.13134e-12	-0.434479	0.3	0.448	6.11172e-08	5.29519e-29	-0.444032	0.538	0.664	5.27824e-25	6.13134e-12	1.05904e-28
USP1	1.0986e-22	-0.610288	0.315	0.532	1.09508e-18	5.94633e-29	-0.356789	0.682	0.782	5.9273e-25	1.0986e-22	1.18927e-28
DHX29	1.55907e-06	-0.260947	0.408	0.536	0.0155408	6.21225e-29	-0.425353	0.554	0.685	6.19237e-25	1.55907e-06	1.24245e-28
HCFC1R1	7.06649e-29	0.532544	0.672	0.482	7.04387e-25	2.20929e-07	-0.279387	0.243	0.32	0.00220222	2.20929e-07	1.4133e-28
CCS	2.17103e-13	0.402331	0.156	0.07	2.16408e-09	8.12138e-29	0.449018	0.529	0.343	8.09539e-25	2.17103e-13	1.62428e-28
ITFG1	1.18095e-25	0.57738	0.539	0.342	1.17717e-21	1.10931e-28	0.395457	0.401	0.229	1.10576e-24	1.18095e-25	2.21863e-28
SH3BP4	1.04371e-05	-0.321537	0.118	0.2	0.104037	1.11274e-28	-0.586178	0.173	0.358	1.10918e-24	1.04371e-05	2.22548e-28
UNG	2.52615e-23	-0.719107	0.216	0.439	2.51806e-19	1.13996e-28	-0.582584	0.32	0.497	1.13631e-24	2.52615e-23	2.27992e-28
TRIP13	1.93191e-28	-0.841239	0.133	0.383	1.92573e-24	2.9696e-20	-0.365018	0.485	0.626	2.96009e-16	2.9696e-20	3.86382e-28
EXO1	1.66362e-16	-0.654155	0.036	0.181	1.6583e-12	1.9631e-28	-0.548263	0.123	0.305	1.95682e-24	1.66362e-16	3.92621e-28
CDKN3	6.86598e-21	-0.715704	0.165	0.372	6.84401e-17	2.2261e-28	-0.511832	0.287	0.485	2.21898e-24	6.86598e-21	4.4522e-28
KIF11	5.63075e-15	-0.616345	0.076	0.224	5.61273e-11	2.49619e-28	-0.52727	0.298	0.497	2.4882e-24	5.63075e-15	4.99237e-28
FANCI	6.87274e-14	-0.591767	0.057	0.192	6.85075e-10	2.79791e-28	-0.548093	0.178	0.364	2.78895e-24	6.87274e-14	5.59581e-28
ELL	4.45105e-11	0.413279	0.214	0.117	4.43681e-07	3.03095e-28	0.431501	0.435	0.262	3.02125e-24	4.45105e-11	6.06189e-28
SAP30	3.11341e-28	-0.875674	0.131	0.375	3.10344e-24	4.37794e-21	-0.488165	0.296	0.441	4.36393e-17	4.37794e-21	6.22681e-28
TOM1L1	4.44302e-10	0.281098	0.106	0.045	4.4288e-06	3.57663e-28	0.343387	0.305	0.153	3.56519e-24	4.44302e-10	7.15326e-28
CCPG1	1.65325e-08	0.32663	0.209	0.123	0.000164796	4.84115e-28	0.425457	0.543	0.364	4.82565e-24	1.65325e-08	9.68229e-28
SGPL1	0.000255642	0.256379	0.268	0.204	1	7.39301e-28	0.455138	0.595	0.428	7.36935e-24	0.000255642	1.4786e-27
SFRP2	7.53566e-28	-1.07096	0.053	0.28	7.51155e-24	1.03505e-23	-0.484169	0.019	0.148	1.03174e-19	1.03505e-23	1.50713e-27
BLM	6.39438e-10	-0.456221	0.148	0.272	6.37392e-06	7.5387e-28	-0.546407	0.218	0.402	7.51458e-24	6.39438e-10	1.50774e-27
RBMS1	7.587e-28	0.356002	0.812	0.693	7.56272e-24	1.19439e-22	0.38763	0.663	0.541	1.19057e-18	1.19439e-22	1.5174e-27
MTA2	1.83985e-17	-0.59406	0.197	0.391	1.83396e-13	7.91969e-28	-0.456078	0.495	0.634	7.89435e-24	1.83985e-17	1.58394e-27
MYSM1	0.000171303	0.259565	0.309	0.239	1	1.05668e-27	0.405117	0.363	0.206	1.0533e-23	0.000171303	2.11337e-27
CSRP1	1.09648e-27	0.635004	0.545	0.346	1.09297e-23	1.02623e-16	-0.386942	0.302	0.452	1.02295e-12	1.02623e-16	2.19296e-27
MPHOSPH9	2.07172e-09	-0.461373	0.053	0.15	2.06509e-05	1.13155e-27	-0.541098	0.355	0.513	1.12793e-23	2.07172e-09	2.2631e-27
HELZ	1.04937e-15	0.437993	0.543	0.403	1.04601e-11	1.26047e-27	0.445636	0.593	0.445	1.25644e-23	1.04937e-15	2.52094e-27
RRP9	1.17893e-21	-0.688791	0.15	0.373	1.17516e-17	1.33719e-27	-0.502535	0.289	0.488	1.33291e-23	1.17893e-21	2.67438e-27
LAS1L	1.909e-11	-0.433676	0.218	0.378	1.9029e-07	1.59126e-27	-0.474054	0.455	0.611	1.58616e-23	1.909e-11	3.18251e-27
MTHFD1	5.59806e-18	-0.577951	0.233	0.436	5.58014e-14	1.79291e-27	-0.456796	0.459	0.619	1.78718e-23	5.59806e-18	3.58583e-27
RMI2	2.64984e-22	-0.742839	0.121	0.333	2.64136e-18	1.8142e-27	-0.541611	0.097	0.271	1.8084e-23	2.64984e-22	3.6284e-27
WASF2	9.79479e-25	0.397575	0.767	0.634	9.76345e-21	2.1303e-27	0.423267	0.645	0.494	2.12349e-23	9.79479e-25	4.26061e-27
METTL1	3.72359e-10	-0.436664	0.108	0.231	3.71167e-06	2.26643e-27	-0.506119	0.082	0.253	2.25918e-23	3.72359e-10	4.53286e-27
RFC1	9.05707e-07	-0.254033	0.495	0.629	0.00902809	2.61165e-27	-0.359307	0.651	0.766	2.60329e-23	9.05707e-07	5.2233e-27
AP1M1	2.87231e-06	-0.337915	0.159	0.249	0.0286312	2.73543e-27	-0.61663	0.202	0.374	2.72668e-23	2.87231e-06	5.47086e-27
EPHA1	3.00694e-27	0.573859	0.192	0.067	2.99732e-23	2.70877e-16	0.251595	0.2	0.106	2.7001e-12	2.70877e-16	6.01388e-27
UBE2T	1.78214e-26	-0.835094	0.131	0.363	1.77644e-22	3.07802e-27	-0.554628	0.233	0.417	3.06817e-23	1.78214e-26	6.15604e-27
DNAJA3	4.33067e-07	-0.379823	0.159	0.256	0.00431681	4.02113e-27	-0.469931	0.419	0.592	4.00826e-23	4.33067e-07	8.04226e-27
PPOX	2.72112e-07	-0.390259	0.167	0.271	0.00271241	4.08671e-27	0.412578	0.403	0.236	4.07364e-23	2.72112e-07	8.17343e-27
LIG1	4.32498e-27	-0.761003	0.209	0.455	4.31114e-23	1.91381e-23	-0.483117	0.293	0.461	1.90769e-19	1.91381e-23	8.64995e-27
EFTUD2	1.89257e-09	-0.426873	0.205	0.332	1.88652e-05	5.22021e-27	-0.442628	0.497	0.641	5.20351e-23	1.89257e-09	1.04404e-26
NOL11	3.04223e-12	-0.454915	0.249	0.411	3.0325e-08	6.24603e-27	-0.490034	0.445	0.583	6.22604e-23	3.04223e-12	1.24921e-26
MAP2K1	8.36033e-06	0.282582	0.364	0.277	0.0833357	6.31145e-27	0.44945	0.472	0.309	6.29126e-23	8.36033e-06	1.26229e-26
RHOBTB3	1.93996e-08	-0.337087	0.37	0.497	0.000193375	6.39105e-27	-0.577754	0.2	0.38	6.3706e-23	1.93996e-08	1.27821e-26
NXT1	5.49394e-20	-0.611923	0.23	0.45	5.47636e-16	6.50461e-27	-0.388652	0.625	0.75	6.4838e-23	5.49394e-20	1.30092e-26
FBXO6	7.43542e-27	0.535071	0.201	0.071	7.41162e-23	7.16693e-17	0.336849	0.425	0.29	7.144e-13	7.16693e-17	1.48708e-26
POLR1A	4.76547e-05	-0.26333	0.091	0.161	0.475022	9.45091e-27	-0.548268	0.153	0.328	9.42067e-23	4.76547e-05	1.89018e-26
ACAD9	2.99861e-05	-0.295765	0.197	0.283	0.298902	1.10688e-26	-0.509236	0.272	0.459	1.10334e-22	2.99861e-05	2.21376e-26
UCP2	1.27635e-26	-0.82866	0.152	0.39	1.27227e-22	3.12013e-10	0.309466	0.578	0.486	3.11014e-06	3.12013e-10	2.55271e-26
FEZ1	1.30034e-09	-0.519005	0.021	0.107	1.29618e-05	1.34544e-26	-0.707414	0.016	0.155	1.34113e-22	1.30034e-09	2.69088e-26
G2E3	7.10172e-18	-0.618887	0.205	0.388	7.079e-14	1.50195e-26	-0.56076	0.285	0.452	1.49715e-22	7.10172e-18	3.00391e-26
ITM2C	1.52648e-26	0.302546	0.907	0.786	1.5216e-22	2.69773e-22	0.307345	0.785	0.712	2.68909e-18	2.69773e-22	3.05296e-26
BCAT1	1.67475e-26	-0.612503	0.37	0.611	1.66939e-22	5.65727e-09	-0.325245	0.453	0.518	5.63917e-05	5.65727e-09	3.3495e-26
ATAD5	9.18592e-18	-0.628937	0.146	0.336	9.15653e-14	1.6951e-26	-0.50783	0.335	0.507	1.68968e-22	9.18592e-18	3.3902e-26
MTHFD2	1.79228e-26	-0.897279	0.078	0.299	1.78655e-22	6.06506e-15	-0.42764	0.293	0.414	6.04565e-11	6.06506e-15	3.58457e-26
PLCD1	3.10504e-21	0.52704	0.258	0.117	3.0951e-17	2.44295e-26	0.383038	0.387	0.223	2.43514e-22	3.10504e-21	4.88591e-26
RPF2	1.60032e-15	-0.58767	0.123	0.293	1.5952e-11	2.4948e-26	-0.538558	0.268	0.44	2.48681e-22	1.60032e-15	4.98959e-26
HMCN1	2.5047e-26	0.587685	0.26	0.107	2.49669e-22	4.16638e-07	-0.289887	0.235	0.309	0.00415305	4.16638e-07	5.00941e-26
STOX1	4.18667e-05	-0.302152	0.093	0.162	0.417328	2.6446e-26	-0.549142	0.03	0.176	2.63614e-22	4.18667e-05	5.2892e-26
MSH2	1.51438e-08	-0.340134	0.298	0.44	0.000150954	3.41123e-26	-0.436061	0.515	0.653	3.40031e-22	1.51438e-08	6.82245e-26
HOXB9	4.6581e-09	-0.536324	0.04	0.131	4.6432e-05	3.52253e-26	-0.68805	0.019	0.158	3.51126e-22	4.6581e-09	7.04507e-26
BYSL	2.90061e-07	-0.385182	0.078	0.165	0.00289133	4.17119e-26	-0.480035	0.396	0.56	4.15784e-22	2.90061e-07	8.34237e-26
DPYSL2	3.67886e-18	-0.511301	0.383	0.568	3.66709e-14	4.44424e-26	-0.529192	0.397	0.544	4.43002e-22	3.67886e-18	8.88849e-26
DGKD	4.10411e-16	0.50668	0.319	0.179	4.09098e-12	5.06129e-26	0.328138	0.274	0.137	5.04509e-22	4.10411e-16	1.01226e-25
MYOF	1.38216e-20	0.513859	0.296	0.142	1.37773e-16	5.09042e-26	0.371308	0.534	0.34	5.07413e-22	1.38216e-20	1.01808e-25
POP5	1.07929e-09	-0.276957	0.573	0.703	1.07584e-05	5.39537e-26	-0.472213	0.377	0.554	5.37811e-22	1.07929e-09	1.07907e-25
CFL2	5.61724e-26	-0.841625	0.104	0.335	5.59927e-22	4.42957e-05	-0.268194	0.345	0.387	0.44154	4.42957e-05	1.12345e-25
GPC6	0.000180134	-0.267967	0.203	0.278	1	5.74912e-26	0.470587	0.383	0.23	5.73072e-22	0.000180134	1.14982e-25
NELL2	5.85617e-26	0.610195	0.332	0.156	5.83743e-22	1.86348e-16	-0.468443	0.109	0.228	1.85752e-12	1.86348e-16	1.17123e-25
RAB9A	1.39e-24	0.580625	0.548	0.362	1.38555e-20	6.18669e-26	0.402049	0.409	0.247	6.16689e-22	1.39e-24	1.23734e-25
TCERG1	3.9533e-20	-0.498736	0.393	0.612	3.94065e-16	8.32852e-26	-0.319921	0.702	0.798	8.30187e-22	3.9533e-20	1.6657e-25
COQ7	9.95336e-07	-0.341582	0.129	0.224	0.00992151	9.23395e-26	-0.422748	0.454	0.621	9.2044e-22	9.95336e-07	1.84679e-25
YIPF2	4.20599e-13	0.438465	0.414	0.274	4.19253e-09	1.11937e-25	0.393819	0.553	0.375	1.11579e-21	4.20599e-13	2.23875e-25
PREX1	3.51726e-07	-0.400716	0.112	0.204	0.003506	1.15239e-25	-0.465617	0.029	0.171	1.14871e-21	3.51726e-07	2.30479e-25
HLTF	4.94442e-09	-0.412196	0.159	0.28	4.92859e-05	1.32099e-25	-0.527512	0.248	0.423	1.31676e-21	4.94442e-09	2.64198e-25
TEAD1	1.32877e-25	0.621002	0.237	0.097	1.32452e-21	5.80795e-16	0.253251	0.729	0.593	5.78936e-12	5.80795e-16	2.65754e-25
CARM1	1.55881e-11	-0.433606	0.281	0.442	1.55382e-07	1.93195e-25	-0.464594	0.383	0.55	1.92577e-21	1.55881e-11	3.8639e-25
DTL	1.98972e-24	-0.853236	0.061	0.271	1.98336e-20	1.93625e-25	-0.555386	0.119	0.288	1.93005e-21	1.98972e-24	3.87249e-25
EFNA2	5.91473e-08	-0.38278	0.053	0.141	0.00058958	3.00901e-25	-0.439749	0.029	0.17	2.99938e-21	5.91473e-08	6.01803e-25
GPC3	3.46203e-25	0.403176	0.899	0.682	3.45095e-21	3.58791e-08	-0.429108	0.16	0.237	0.000357643	3.58791e-08	6.92405e-25
APH1A	2.7096e-19	0.396415	0.696	0.56	2.70093e-15	3.66938e-25	0.464114	0.553	0.389	3.65763e-21	2.7096e-19	7.33875e-25
MAPK12	6.9575e-13	-0.628645	0.068	0.195	6.93524e-09	3.91806e-25	-0.530997	0.197	0.375	3.90553e-21	6.9575e-13	7.83613e-25
POLR1C	6.6871e-06	-0.306707	0.154	0.245	0.066657	4.38398e-25	-0.434641	0.503	0.634	4.36995e-21	6.6871e-06	8.76796e-25
ZNF423	3.40147e-09	-0.437875	0.082	0.188	3.39058e-05	4.56023e-25	-0.517031	0.087	0.249	4.54564e-21	3.40147e-09	9.12047e-25
FMNL2	1.0195e-13	-0.560711	0.101	0.251	1.01624e-09	7.0513e-25	0.446143	0.406	0.252	7.02873e-21	1.0195e-13	1.41026e-24
CDC45	5.27105e-19	-0.739425	0.095	0.276	5.25418e-15	8.07929e-25	-0.476494	0.195	0.376	8.05344e-21	5.27105e-19	1.61586e-24
SOAT1	1.86932e-09	-0.460176	0.059	0.159	1.86334e-05	8.21859e-25	-0.508035	0.134	0.3	8.19229e-21	1.86932e-09	1.64372e-24
IGDCC4	3.19104e-11	-0.552449	0.08	0.2	3.18083e-07	9.40226e-25	0.36336	0.613	0.417	9.37217e-21	3.19104e-11	1.88045e-24
LLGL2	3.67469e-14	0.419123	0.296	0.163	3.66293e-10	1.20046e-24	0.374698	0.405	0.242	1.19662e-20	3.67469e-14	2.40092e-24
TTK	1.01921e-18	-0.690648	0.129	0.314	1.01595e-14	1.39066e-24	-0.505081	0.2	0.373	1.38621e-20	1.01921e-18	2.78132e-24
ZFAND3	2.50799e-24	0.594486	0.33	0.161	2.49996e-20	7.65619e-11	0.251422	0.518	0.404	7.63169e-07	7.65619e-11	5.01598e-24
MLLT3	2.73321e-24	-0.945453	0.106	0.316	2.72446e-20	2.8261e-12	-0.470554	0.294	0.385	2.81706e-08	2.8261e-12	5.46641e-24
CMTM7	2.7866e-24	-0.807744	0.106	0.326	2.77769e-20	1.3662e-10	-0.361497	0.197	0.293	1.36183e-06	1.3662e-10	5.57321e-24
AKAP7	6.54679e-08	0.388245	0.235	0.15	0.000652584	3.00339e-24	0.37887	0.226	0.11	2.99378e-20	6.54679e-08	6.00678e-24
SRBD1	6.24681e-05	-0.259463	0.106	0.177	0.622682	3.64433e-24	-0.470394	0.368	0.528	3.63267e-20	6.24681e-05	7.28866e-24
RRP12	1.64268e-06	-0.318544	0.072	0.152	0.0163742	3.72906e-24	-0.497405	0.227	0.399	3.71713e-20	1.64268e-06	7.45812e-24
NOL10	3.12991e-07	-0.330713	0.22	0.336	0.00311989	4.36565e-24	-0.523943	0.205	0.366	4.35168e-20	3.12991e-07	8.73131e-24
SNTB2	1.15053e-05	-0.320971	0.059	0.125	0.114685	4.61694e-24	-0.483359	0.25	0.425	4.60216e-20	1.15053e-05	9.23387e-24
NEK2	1.34397e-12	-0.539911	0.078	0.21	1.33967e-08	4.79878e-24	-0.502112	0.218	0.39	4.78342e-20	1.34397e-12	9.59755e-24
APOA2	1.66377e-09	-0.673553	0.044	0.139	1.65845e-05	4.83353e-24	-0.96258	0.049	0.195	4.81806e-20	1.66377e-09	9.66705e-24
PPIL1	6.17979e-22	-0.525543	0.404	0.63	6.16001e-18	6.51778e-24	-0.420901	0.482	0.621	6.49693e-20	6.17979e-22	1.30356e-23
CCDC25	1.37295e-07	-0.298822	0.342	0.472	0.00136855	6.5559e-24	-0.409627	0.52	0.638	6.53492e-20	1.37295e-07	1.31118e-23
AHCYL1	1.06438e-09	-0.394044	0.277	0.412	1.06098e-05	7.12536e-24	-0.485549	0.362	0.508	7.10256e-20	1.06438e-09	1.42507e-23
OTX2	0.00209122	-0.270847	0.072	0.115	1	7.40545e-24	-0.539707	0.012	0.137	7.38175e-20	0.00209122	1.48109e-23
WNT5A	0.000712761	-0.297799	0.129	0.186	1	7.43053e-24	-0.711717	0.091	0.239	7.40676e-20	0.000712761	1.48611e-23
NBN	1.81634e-08	-0.432131	0.112	0.217	0.000181053	7.7012e-24	-0.47169	0.157	0.331	7.67655e-20	1.81634e-08	1.54024e-23
SSBP3	1.38191e-12	0.268728	0.744	0.649	1.37749e-08	8.30546e-24	0.403041	0.613	0.457	8.27889e-20	1.38191e-12	1.66109e-23
UTP20	7.44196e-10	-0.417388	0.123	0.25	7.41815e-06	9.85841e-24	-0.467389	0.253	0.428	9.82687e-20	7.44196e-10	1.97168e-23
ATP2B4	2.99115e-09	0.366593	0.347	0.235	2.98158e-05	1.06102e-23	0.379223	0.721	0.571	1.05763e-19	2.99115e-09	2.12204e-23
ZFYVE21	1.13963e-23	0.496082	0.634	0.46	1.13599e-19	3.90661e-18	0.345834	0.401	0.263	3.89411e-14	3.90661e-18	2.27927e-23
XPO6	4.90685e-05	-0.266203	0.195	0.277	0.489115	1.18869e-23	0.424281	0.532	0.378	1.18489e-19	4.90685e-05	2.37738e-23
QSER1	3.79331e-08	-0.351475	0.239	0.366	0.000378117	1.55756e-23	-0.450002	0.449	0.58	1.55258e-19	3.79331e-08	3.11513e-23
PYCR1	4.17806e-07	-0.348686	0.195	0.304	0.00416469	1.56647e-23	-0.442312	0.428	0.587	1.56146e-19	4.17806e-07	3.13295e-23
LRIG3	3.52063e-18	-0.765062	0.04	0.197	3.50937e-14	1.69822e-23	-0.600218	0.057	0.197	1.69279e-19	3.52063e-18	3.39645e-23
UTP3	1.82258e-05	-0.280753	0.173	0.262	0.181674	1.78319e-23	-0.489775	0.301	0.456	1.77748e-19	1.82258e-05	3.56638e-23
MAPRE2	5.162e-05	-0.321127	0.116	0.185	0.514548	1.87136e-23	-0.522644	0.258	0.423	1.86537e-19	5.162e-05	3.74272e-23
TANC1	2.01311e-23	0.541497	0.239	0.099	2.00667e-19	1.11187e-15	-0.427237	0.13	0.251	1.10831e-11	1.11187e-15	4.02623e-23
CPPED1	3.58996e-07	0.352496	0.241	0.16	0.00357847	2.13863e-23	0.413396	0.638	0.481	2.13179e-19	3.58996e-07	4.27726e-23
PSMC6	1.90524e-05	-0.311463	0.135	0.216	0.189914	2.15574e-23	-0.284498	0.725	0.808	2.14884e-19	1.90524e-05	4.31149e-23
DSCC1	2.40542e-23	-0.833907	0.038	0.231	2.39772e-19	1.12237e-17	-0.452472	0.25	0.383	1.11878e-13	1.12237e-17	4.81083e-23
MRPL21	5.64814e-08	-0.29993	0.387	0.531	0.000563007	2.59057e-23	-0.295983	0.733	0.814	2.58228e-19	5.64814e-08	5.18115e-23
CRYM	2.64742e-23	0.428002	0.123	0.036	2.63895e-19	4.75499e-22	-0.495389	0.031	0.158	4.73977e-18	4.75499e-22	5.29485e-23
CRLF1	4.9947e-08	-0.432726	0.042	0.125	0.000497871	2.87187e-23	-0.564001	0.018	0.145	2.86268e-19	4.9947e-08	5.74374e-23
BCAT2	3.36204e-05	0.277485	0.271	0.198	0.335128	2.93861e-23	0.393234	0.593	0.422	2.9292e-19	3.36204e-05	5.87721e-23
TAOK2	0.00111268	-0.25987	0.085	0.134	1	3.06322e-23	0.377216	0.629	0.477	3.05342e-19	0.00111268	6.12645e-23
ASF1B	3.04111e-09	-0.445462	0.108	0.219	3.03138e-05	3.47722e-23	-0.478085	0.127	0.29	3.46609e-19	3.04111e-09	6.95443e-23
STAT5B	4.2653e-05	-0.301428	0.055	0.114	0.425165	3.60207e-23	-0.541358	0.18	0.337	3.59054e-19	4.2653e-05	7.20413e-23
TMEM150A	4.22582e-23	0.571665	0.423	0.236	4.2123e-19	2.20503e-15	-0.418087	0.25	0.375	2.19797e-11	2.20503e-15	8.45164e-23
M6PR	4.86215e-23	0.55724	0.516	0.33	4.84659e-19	4.91369e-14	-0.310461	0.523	0.607	4.89797e-10	4.91369e-14	9.7243e-23
DEPDC1	5.47095e-16	-0.631266	0.095	0.259	5.45345e-12	6.00944e-23	-0.46968	0.106	0.264	5.99021e-19	5.47095e-16	1.20189e-22
SMAP2	5.94622e-05	-0.302582	0.061	0.121	0.59272	6.31156e-23	-0.475833	0.232	0.403	6.29136e-19	5.94622e-05	1.26231e-22
FKBP1B	8.62157e-23	0.538639	0.55	0.357	8.59398e-19	2.10768e-12	-0.352102	0.438	0.533	2.10093e-08	2.10768e-12	1.72431e-22
GOLGB1	9.06552e-23	0.437614	0.677	0.527	9.03652e-19	1.45165e-14	0.278973	0.732	0.657	1.447e-10	1.45165e-14	1.8131e-22
DDX1	1.00595e-08	-0.27726	0.535	0.672	0.000100273	9.09616e-23	-0.389809	0.545	0.653	9.06706e-19	1.00595e-08	1.81923e-22
C6orf62	9.24401e-07	0.272586	0.524	0.454	0.00921443	1.11814e-22	0.417697	0.578	0.441	1.11456e-18	9.24401e-07	2.23628e-22
SLC39A6	9.4482e-21	-0.766374	0.104	0.296	9.41797e-17	1.12628e-22	-0.466869	0.091	0.24	1.12268e-18	9.4482e-21	2.25256e-22
ZFYVE1	1.18254e-22	0.541587	0.211	0.085	1.17875e-18	2.41721e-19	0.261866	0.23	0.12	2.40947e-15	2.41721e-19	2.36507e-22
CDC25C	2.24627e-15	-0.591199	0.101	0.263	2.23908e-11	2.56598e-22	-0.478824	0.239	0.407	2.55777e-18	2.24627e-15	5.13196e-22
AIMP2	1.3707e-08	-0.335783	0.347	0.484	0.000136632	2.57165e-22	-0.42827	0.42	0.575	2.56342e-18	1.3707e-08	5.1433e-22
TFRC	8.187e-10	-0.482104	0.184	0.311	8.16081e-06	2.63787e-22	-0.451137	0.089	0.242	2.62943e-18	8.187e-10	5.27575e-22
EMILIN1	2.65397e-22	-0.923795	0.034	0.218	2.64548e-18	1.5215e-17	-0.432415	0.06	0.176	1.51663e-13	1.5215e-17	5.30794e-22
CENPH	3.12948e-17	-0.666337	0.085	0.255	3.11946e-13	3.18359e-22	-0.422923	0.438	0.585	3.1734e-18	3.12948e-17	6.36718e-22
GNAI1	3.83438e-22	0.537307	0.486	0.29	3.82211e-18	1.18043e-09	-0.392622	0.401	0.473	1.17665e-05	1.18043e-09	7.66876e-22
TMEM50A	1.78812e-19	0.252897	0.848	0.773	1.7824e-15	4.10382e-22	0.369341	0.686	0.556	4.09069e-18	1.78812e-19	8.20764e-22
CEBPZ	2.85647e-15	-0.460893	0.364	0.54	2.84733e-11	4.11473e-22	-0.360391	0.573	0.675	4.10156e-18	2.85647e-15	8.22945e-22
RBM38	1.96191e-06	-0.36612	0.178	0.27	0.0195563	4.26416e-22	-0.434606	0.084	0.234	4.25051e-18	1.96191e-06	8.52832e-22
MRPL15	2.32037e-17	-0.400126	0.533	0.723	2.31295e-13	4.3978e-22	-0.369454	0.568	0.689	4.38372e-18	2.32037e-17	8.7956e-22
CHRAC1	0.000112217	-0.273398	0.114	0.183	1	4.40906e-22	-0.335713	0.637	0.718	4.39495e-18	0.000112217	8.81812e-22
ACTL6A	6.10933e-10	-0.335121	0.446	0.597	6.08978e-06	4.61631e-22	-0.48115	0.314	0.465	4.60153e-18	6.10933e-10	9.23261e-22
ASF1A	3.39911e-06	-0.306613	0.264	0.367	0.0338823	5.13589e-22	-0.477031	0.3	0.454	5.11946e-18	3.39911e-06	1.02718e-21
CCDC34	1.2235e-17	-0.56948	0.247	0.446	1.21959e-13	5.6737e-22	-0.372278	0.573	0.679	5.65554e-18	1.2235e-17	1.13474e-21
TPRKB	6.44991e-22	-0.442007	0.543	0.744	6.42927e-18	8.67804e-12	-0.352446	0.366	0.449	8.65027e-08	8.67804e-12	1.28998e-21
BCS1L	2.40367e-05	-0.258606	0.22	0.319	0.239597	6.73735e-22	-0.453023	0.205	0.374	6.7158e-18	2.40367e-05	1.34747e-21
CDCA5	7.24233e-22	-0.698898	0.142	0.36	7.21915e-18	1.55405e-18	-0.411574	0.215	0.368	1.54908e-14	1.55405e-18	1.44847e-21
ABCF1	6.34938e-09	-0.276213	0.533	0.673	6.32907e-05	7.37178e-22	-0.409501	0.476	0.595	7.34819e-18	6.34938e-09	1.47436e-21
KHSRP	7.96514e-10	-0.303656	0.474	0.624	7.93965e-06	8.47266e-22	-0.287045	0.694	0.768	8.44554e-18	7.96514e-10	1.69453e-21
FANCD2	6.41944e-19	-0.687481	0.104	0.289	6.3989e-15	9.19049e-22	-0.476341	0.24	0.399	9.16108e-18	6.41944e-19	1.8381e-21
MFSD10	1.11081e-21	0.41596	0.708	0.564	1.10725e-17	1.08098e-12	0.2774	0.489	0.366	1.07752e-08	1.08098e-12	2.22161e-21
ERBB2	3.0177e-11	0.370907	0.482	0.343	3.00805e-07	1.29521e-21	0.340789	0.501	0.327	1.29106e-17	3.0177e-11	2.59041e-21
BTD	2.61779e-07	0.348974	0.285	0.197	0.00260941	1.35322e-21	0.295284	0.189	0.089	1.34889e-17	2.61779e-07	2.70643e-21
DNAJC11	8.00634e-09	-0.408606	0.197	0.316	7.98072e-05	1.36394e-21	-0.469272	0.293	0.445	1.35957e-17	8.00634e-09	2.72787e-21
ADAMTS19	2.51575e-21	-0.790734	0.08	0.275	2.5077e-17	8.76336e-21	0.485875	0.342	0.213	8.73532e-17	8.76336e-21	5.03149e-21
CASP3	2.56498e-21	-0.595648	0.271	0.503	2.55677e-17	8.04913e-19	-0.369667	0.543	0.643	8.02337e-15	8.04913e-19	5.12996e-21
NXN	8.96062e-15	0.449898	0.474	0.325	8.93195e-11	2.68853e-21	0.332652	0.623	0.456	2.67993e-17	8.96062e-15	5.37706e-21
CORO1B	2.70424e-21	0.441378	0.655	0.492	2.69559e-17	3.29697e-21	0.356632	0.668	0.521	3.28642e-17	3.29697e-21	5.40849e-21
SPOPL	8.56268e-05	0.263556	0.224	0.158	0.853528	2.87629e-21	0.353326	0.328	0.191	2.86708e-17	8.56268e-05	5.75257e-21
RPF1	7.57329e-12	-0.425532	0.311	0.471	7.54905e-08	3.39753e-21	-0.410292	0.44	0.567	3.38665e-17	7.57329e-12	6.79505e-21
CENPT	3.41077e-21	-0.657453	0.209	0.426	3.39985e-17	1.23739e-17	-0.404106	0.152	0.291	1.23343e-13	1.23739e-17	6.82154e-21
SH3D19	3.89916e-08	0.34176	0.271	0.176	0.000388668	3.47449e-21	0.252929	0.214	0.105	3.46338e-17	3.89916e-08	6.94899e-21
CLTB	1.71663e-07	0.262208	0.575	0.48	0.00171113	4.02675e-21	-0.26811	0.765	0.831	4.01387e-17	1.71663e-07	8.05351e-21
MRPL35	6.16046e-21	-0.382787	0.628	0.803	6.14075e-17	1.90389e-16	-0.344279	0.528	0.615	1.8978e-12	1.90389e-16	1.23209e-20
CDCA8	6.31034e-21	-0.732436	0.123	0.322	6.29014e-17	3.79852e-19	-0.429768	0.224	0.383	3.78636e-15	3.79852e-19	1.26207e-20
DPYSL5	7.74776e-21	-0.85876	0.04	0.218	7.72297e-17	2.54086e-11	-0.345772	0.144	0.244	2.53273e-07	2.54086e-11	1.54955e-20
PTRH2	9.61031e-07	-0.314538	0.264	0.382	0.00957956	9.30901e-21	-0.442125	0.416	0.544	9.27923e-17	9.61031e-07	1.8618e-20
CAMSAP1	7.00358e-09	-0.418604	0.159	0.275	6.98116e-05	9.35244e-21	0.334499	0.414	0.263	9.32251e-17	7.00358e-09	1.87049e-20
LRRC49	1.48122e-10	-0.469481	0.019	0.113	1.47648e-06	1.01837e-20	-0.428609	0.034	0.154	1.01511e-16	1.48122e-10	2.03673e-20
ARMCX3	2.74871e-15	0.400061	0.607	0.453	2.73992e-11	1.03196e-20	0.363558	0.488	0.334	1.02866e-16	2.74871e-15	2.06393e-20
CKAP5	1.10568e-20	-0.644548	0.23	0.433	1.10214e-16	1.59463e-09	-0.256048	0.497	0.579	1.58953e-05	1.59463e-09	2.21136e-20
L3MBTL3	5.38133e-07	-0.418813	0.087	0.169	0.00536411	1.11822e-20	-0.474557	0.086	0.222	1.11464e-16	5.38133e-07	2.23643e-20
ANXA11	8.01946e-16	0.43754	0.539	0.38	7.9938e-12	1.12525e-20	0.336464	0.335	0.199	1.12165e-16	8.01946e-16	2.2505e-20
TMEM88	3.73213e-17	0.339739	0.848	0.663	3.72019e-13	1.28544e-20	-0.505432	0.643	0.684	1.28132e-16	3.73213e-17	2.57088e-20
RMI1	0.000100335	-0.273288	0.072	0.133	1	1.31087e-20	-0.415804	0.054	0.185	1.30668e-16	0.000100335	2.62174e-20
HDAC3	2.54293e-06	-0.308959	0.239	0.343	0.025348	1.33417e-20	-0.444633	0.374	0.517	1.3299e-16	2.54293e-06	2.66834e-20
ZMYND8	1.51246e-20	-0.555565	0.355	0.558	1.50762e-16	7.66693e-18	-0.306806	0.61	0.721	7.6424e-14	7.66693e-18	3.02492e-20
SQLE	2.04549e-20	-0.514767	0.393	0.624	2.03894e-16	8.33086e-11	0.25592	0.671	0.608	8.3042e-07	8.33086e-11	4.09098e-20
E2F7	2.2329e-12	-0.556821	0.034	0.146	2.22575e-08	2.63139e-20	-0.401783	0.047	0.173	2.62297e-16	2.2329e-12	5.26278e-20
B4GALT2	0.000492431	-0.27102	0.095	0.151	1	2.71742e-20	-0.468648	0.192	0.342	2.70873e-16	0.000492431	5.43484e-20
FKBP10	1.65389e-06	-0.313538	0.209	0.314	0.016486	2.77234e-20	-0.408218	0.464	0.581	2.76347e-16	1.65389e-06	5.54468e-20
ORC3	2.20417e-07	-0.378136	0.148	0.25	0.00219711	2.88119e-20	-0.45577	0.21	0.365	2.87197e-16	2.20417e-07	5.76238e-20
SEMA6A	1.60205e-14	0.423665	0.507	0.348	1.59692e-10	3.26342e-20	-0.593352	0.192	0.336	3.25298e-16	1.60205e-14	6.52685e-20
LPP	1.08387e-14	0.448507	0.408	0.257	1.0804e-10	3.50378e-20	0.347347	0.427	0.275	3.49257e-16	1.08387e-14	7.00757e-20
CBR4	3.94079e-20	0.566488	0.408	0.242	3.92818e-16	8.57759e-13	-0.299896	0.2	0.327	8.55014e-09	8.57759e-13	7.88157e-20
MCMBP	4.65604e-20	-0.628254	0.226	0.431	4.64114e-16	8.74798e-13	-0.354492	0.301	0.412	8.71999e-09	8.74798e-13	9.31208e-20
LEO1	6.10862e-10	-0.39246	0.288	0.425	6.08907e-06	4.97593e-20	-0.428833	0.366	0.505	4.96001e-16	6.10862e-10	9.95186e-20
COL13A1	1.36821e-06	-0.419866	0.049	0.118	0.0136383	5.68771e-20	-0.41396	0.006	0.11	5.66951e-16	1.36821e-06	1.13754e-19
CENPN	1.61583e-06	-0.349854	0.049	0.12	0.0161066	7.3903e-20	-0.436919	0.158	0.308	7.36665e-16	1.61583e-06	1.47806e-19
QTRT1	9.16019e-11	-0.442313	0.214	0.359	9.13087e-07	7.71083e-20	-0.436363	0.209	0.366	7.68616e-16	9.16019e-11	1.54217e-19
JARID2	6.73194e-08	0.309448	0.49	0.38	0.00067104	7.75192e-20	0.296432	0.776	0.68	7.72711e-16	6.73194e-08	1.55038e-19
PSME4	6.8786e-05	-0.26933	0.233	0.315	0.685659	8.44576e-20	0.352671	0.488	0.341	8.41873e-16	6.8786e-05	1.68915e-19
COMT	9.26178e-20	0.37756	0.715	0.585	9.23214e-16	2.39801e-08	-0.270999	0.265	0.356	0.000239034	2.39801e-08	1.85236e-19
ST3GAL1	1.81219e-05	-0.351046	0.095	0.166	0.180639	9.31331e-20	0.260721	0.274	0.147	9.28351e-16	1.81219e-05	1.86266e-19
CTSF	4.65445e-11	0.360416	0.548	0.415	4.63956e-07	9.35955e-20	0.361258	0.616	0.47	9.3296e-16	4.65445e-11	1.87191e-19
HES6	1.79225e-19	-0.78129	0.015	0.172	1.78652e-15	9.4052e-20	-0.665995	0.243	0.379	9.3751e-16	1.79225e-19	1.88104e-19
MRPL3	1.24569e-06	-0.283021	0.366	0.485	0.0124171	1.00248e-19	-0.336139	0.58	0.675	9.99268e-16	1.24569e-06	2.00495e-19
NCAPD2	1.03759e-19	-0.663895	0.182	0.377	1.03427e-15	1.21873e-15	-0.405483	0.135	0.257	1.21483e-11	1.21873e-15	2.07518e-19
PLA2G7	4.41844e-15	-0.628416	0.006	0.127	4.4043e-11	1.043e-19	-0.402053	0.003	0.102	1.03966e-15	4.41844e-15	2.08599e-19
ASPH	5.04283e-14	-0.515732	0.203	0.377	5.02669e-10	1.15247e-19	-0.372082	0.555	0.644	1.14878e-15	5.04283e-14	2.30494e-19
SLC9A3R2	1.55092e-10	-0.558893	0.038	0.138	1.54596e-06	1.20207e-19	-0.521617	0.091	0.224	1.19822e-15	1.55092e-10	2.40414e-19
COL3A1	0.00734296	-0.263294	0.342	0.379	1	1.69756e-19	0.561011	0.418	0.275	1.69213e-15	0.00734296	3.39512e-19
HEATR1	1.01476e-05	-0.317279	0.184	0.268	0.101151	1.71749e-19	-0.441702	0.32	0.458	1.71199e-15	1.01476e-05	3.43497e-19
SMARCD1	2.63257e-07	-0.269952	0.378	0.513	0.00262415	1.92282e-19	-0.339047	0.598	0.687	1.91667e-15	2.63257e-07	3.84565e-19
ETS2	2.2661e-19	-0.758514	0.036	0.204	2.25884e-15	2.51498e-17	0.405728	0.337	0.216	2.50693e-13	2.51498e-17	4.53219e-19
CCAR1	2.97695e-19	-0.442251	0.493	0.708	2.96743e-15	2.19554e-18	-0.286875	0.674	0.746	2.18851e-14	2.19554e-18	5.9539e-19
SLC25A13	2.88647e-05	0.262632	0.457	0.382	0.287723	3.14769e-19	-0.403803	0.442	0.572	3.13762e-15	2.88647e-05	6.29538e-19
WDR75	5.25378e-08	-0.374234	0.152	0.264	0.000523697	4.1585e-19	-0.424932	0.266	0.417	4.1452e-15	5.25378e-08	8.317e-19
TMEM106B	6.21697e-06	0.305443	0.245	0.17	0.0619707	4.19561e-19	0.332364	0.384	0.243	4.18219e-15	6.21697e-06	8.39123e-19
PSMD3	1.94566e-09	-0.328744	0.391	0.534	1.93943e-05	4.19667e-19	-0.287435	0.702	0.77	4.18325e-15	1.94566e-09	8.39335e-19
NUP35	8.19245e-07	-0.340189	0.192	0.294	0.00816623	4.53902e-19	0.380366	0.447	0.313	4.5245e-15	8.19245e-07	9.07804e-19
LRPPRC	4.73447e-14	-0.36106	0.529	0.684	4.71932e-10	4.74813e-19	-0.330609	0.558	0.656	4.73294e-15	4.73447e-14	9.49626e-19
TJP1	1.29528e-12	0.337669	0.624	0.513	1.29114e-08	5.78464e-19	0.271993	0.787	0.7	5.76613e-15	1.29528e-12	1.15693e-18
NOC3L	5.35293e-06	-0.286956	0.277	0.384	0.053358	6.4585e-19	-0.433288	0.202	0.347	6.43783e-15	5.35293e-06	1.2917e-18
MIDN	6.80298e-19	-0.487856	0.402	0.617	6.78121e-15	8.45708e-09	-0.298436	0.342	0.423	8.43002e-05	8.45708e-09	1.3606e-18
LAMP1	2.60908e-16	0.313881	0.725	0.636	2.60073e-12	8.74798e-19	0.282234	0.768	0.659	8.71998e-15	2.60908e-16	1.7496e-18
COL23A1	0.000348126	-0.298017	0.095	0.153	1	1.05258e-18	-0.393022	0.014	0.117	1.04922e-14	0.000348126	2.10517e-18
BCL7A	0.000521502	-0.251204	0.089	0.144	1	1.1539e-18	-0.452433	0.222	0.366	1.1502e-14	0.000521502	2.30779e-18
CHURC1	1.52396e-09	0.354315	0.501	0.398	1.51908e-05	1.21931e-18	0.350429	0.581	0.426	1.21541e-14	1.52396e-09	2.43862e-18
RNF122	1.28689e-05	-0.304421	0.059	0.125	0.128278	1.28353e-18	0.29867	0.243	0.132	1.27942e-14	1.28689e-05	2.56705e-18
FKBP7	1.33806e-18	-0.762606	0.063	0.235	1.33378e-14	7.37988e-07	-0.320938	0.149	0.214	0.00735626	7.37988e-07	2.67613e-18
CORO1C	2.75876e-05	-0.295294	0.233	0.317	0.274993	1.40221e-18	-0.416867	0.31	0.447	1.39772e-14	2.75876e-05	2.80442e-18
NQO2	7.83517e-17	-0.615517	0.175	0.362	7.8101e-13	1.54911e-18	-0.411734	0.293	0.446	1.54415e-14	7.83517e-17	3.09822e-18
TCF3	6.98706e-08	-0.316928	0.4	0.519	0.00069647	1.79851e-18	-0.404776	0.453	0.555	1.79276e-14	6.98706e-08	3.59703e-18
ST3GAL4	5.38097e-10	-0.463666	0.125	0.25	5.36375e-06	1.80928e-18	-0.337472	0.01	0.109	1.80349e-14	5.38097e-10	3.61855e-18
CNTLN	0.000110639	-0.309677	0.123	0.189	1	1.86869e-18	-0.454453	0.1	0.232	1.86271e-14	0.000110639	3.73738e-18
REV3L	2.9324e-09	-0.45522	0.063	0.164	2.92301e-05	2.18669e-18	0.385547	0.383	0.249	2.1797e-14	2.9324e-09	4.37339e-18
EIF4E	2.38515e-18	-0.49327	0.395	0.601	2.37751e-14	1.41352e-10	-0.25888	0.573	0.632	1.409e-06	1.41352e-10	4.77029e-18
CRISPLD1	3.96331e-06	-0.355316	0.125	0.21	0.0395062	2.44163e-18	-0.371257	0.005	0.1	2.43381e-14	3.96331e-06	4.88325e-18
CEP170	4.32628e-12	-0.49605	0.211	0.359	4.31244e-08	2.6354e-18	-0.440633	0.333	0.463	2.62696e-14	4.32628e-12	5.27079e-18
HJURP	2.81788e-18	-0.697783	0.068	0.237	2.80886e-14	9.88601e-13	-0.256471	0.027	0.107	9.85438e-09	9.88601e-13	5.63575e-18
MTHFD1L	3.3418e-09	-0.423557	0.156	0.276	3.3311e-05	3.07607e-18	-0.30087	0.193	0.356	3.06623e-14	3.3418e-09	6.15214e-18
DCBLD1	0.000554552	0.250634	0.222	0.167	1	3.11522e-18	0.352475	0.405	0.265	3.10525e-14	0.000554552	6.23045e-18
KIF20A	4.50765e-13	-0.561507	0.059	0.189	4.49322e-09	3.16242e-18	-0.371869	0.227	0.39	3.1523e-14	4.50765e-13	6.32483e-18
BMPR1A	3.57112e-05	0.2886	0.252	0.181	0.355969	3.29549e-18	0.369515	0.486	0.353	3.28494e-14	3.57112e-05	6.59098e-18
SRGAP1	3.54617e-18	0.546249	0.254	0.124	3.53482e-14	0.00087938	-0.349522	0.309	0.33	1	0.00087938	7.09234e-18
PARVA	2.07648e-12	0.440966	0.319	0.195	2.06983e-08	4.18293e-18	0.27254	0.389	0.242	4.16955e-14	2.07648e-12	8.36586e-18
PPA2	1.98363e-10	-0.378538	0.345	0.495	1.97728e-06	4.2826e-18	-0.409908	0.406	0.525	4.26889e-14	1.98363e-10	8.56519e-18
SPTLC2	4.55196e-18	0.547453	0.372	0.218	4.5374e-14	1.70077e-13	0.304894	0.326	0.217	1.69533e-09	1.70077e-13	9.10392e-18
GLDC	4.65965e-17	0.5032	0.332	0.184	4.64474e-13	4.58754e-18	-0.441156	0.023	0.128	4.57286e-14	4.65965e-17	9.17507e-18
FTSJ3	1.74311e-06	-0.300848	0.228	0.337	0.0173753	5.0202e-18	-0.387301	0.415	0.547	5.00413e-14	1.74311e-06	1.00404e-17
PCDH7	6.95848e-18	-0.70568	0.137	0.321	6.93621e-14	1.25308e-16	-0.452832	0.105	0.228	1.24907e-12	1.25308e-16	1.3917e-17
MLH1	5.22609e-05	-0.31292	0.089	0.154	0.520937	7.13438e-18	-0.424744	0.125	0.258	7.11155e-14	5.22609e-05	1.42688e-17
WDR3	9.57889e-08	-0.366	0.226	0.341	0.000954824	7.30857e-18	-0.38675	0.147	0.289	7.28518e-14	9.57889e-08	1.46171e-17
ERCC6L	9.31611e-18	-0.680117	0.047	0.206	9.2863e-14	1.29133e-12	-0.315278	0.078	0.174	1.2872e-08	1.29133e-12	1.86322e-17
MED22	5.74618e-05	-0.257909	0.169	0.254	0.572779	9.70619e-18	-0.394334	0.196	0.342	9.67513e-14	5.74618e-05	1.94124e-17
AASDHPPT	1.42215e-11	-0.440456	0.273	0.425	1.4176e-07	9.74199e-18	-0.262801	0.698	0.772	9.71081e-14	1.42215e-11	1.9484e-17
RND2	0.000100683	0.250875	0.309	0.235	1	1.03451e-17	-0.509803	0.121	0.246	1.0312e-13	0.000100683	2.06903e-17
ACOT7	1.10903e-17	-0.647081	0.173	0.36	1.10548e-13	2.46325e-09	-0.303128	0.381	0.456	2.45536e-05	2.46325e-09	2.21806e-17
POLE	1.1533e-17	-0.675696	0.135	0.315	1.14961e-13	9.32899e-13	-0.361713	0.192	0.307	9.29914e-09	9.32899e-13	2.3066e-17
SMO	5.02499e-15	-0.525183	0.243	0.416	5.00891e-11	1.38057e-17	-0.452762	0.236	0.37	1.37616e-13	5.02499e-15	2.76115e-17
PTGR1	1.50324e-17	-0.798383	0.129	0.299	1.49843e-13	9.62306e-12	-0.339708	0.429	0.531	9.59227e-08	9.62306e-12	3.00648e-17
UNC5B	1.48578e-06	0.268726	0.235	0.152	0.0148103	2.46458e-17	0.328201	0.364	0.23	2.45669e-13	1.48578e-06	4.92916e-17
PLA2G6	4.33988e-12	0.402692	0.214	0.112	4.32599e-08	3.1794e-17	0.251075	0.249	0.139	3.16922e-13	4.33988e-12	6.3588e-17
COL2A1	3.22715e-17	-0.707641	0.163	0.344	3.21683e-13	1.63063e-06	-0.30205	0.16	0.226	0.0162541	1.63063e-06	6.45431e-17
NCAPG2	3.37414e-17	-0.675366	0.078	0.241	3.36334e-13	5.40699e-12	-0.337317	0.171	0.278	5.38969e-08	5.40699e-12	6.74828e-17
ATL2	8.34427e-06	-0.2653	0.203	0.304	0.0831757	3.55613e-17	0.354487	0.563	0.436	3.54475e-13	8.34427e-06	7.11227e-17
CENPJ	1.5869e-08	-0.376162	0.18	0.302	0.000158182	3.73388e-17	-0.448597	0.268	0.395	3.72194e-13	1.5869e-08	7.46777e-17
RASSF7	3.74198e-17	0.5277	0.235	0.114	3.73001e-13	3.6061e-11	0.263803	0.37	0.262	3.59456e-07	3.6061e-11	7.48396e-17
L3MBTL2	1.03563e-05	-0.27694	0.148	0.24	0.103231	3.97625e-17	-0.379574	0.425	0.55	3.96352e-13	1.03563e-05	7.95249e-17
WRNIP1	3.99017e-05	-0.260571	0.087	0.158	0.39774	4.27951e-17	-0.356309	0.508	0.612	4.26582e-13	3.99017e-05	8.55903e-17
GATA4	6.8428e-07	-0.411894	0.047	0.121	0.00682091	4.44521e-17	-0.527819	0.054	0.163	4.43098e-13	6.8428e-07	8.89041e-17
HMBS	2.86926e-14	-0.599826	0.197	0.362	2.86008e-10	4.80543e-17	-0.413371	0.266	0.405	4.79005e-13	2.86926e-14	9.61086e-17
SESTD1	1.3303e-11	-0.544237	0.108	0.237	1.32604e-07	5.51795e-17	-0.44473	0.262	0.39	5.5003e-13	1.3303e-11	1.10359e-16
ZFYVE9	1.36044e-06	-0.321432	0.087	0.172	0.0135609	6.96057e-17	-0.405648	0.113	0.239	6.93829e-13	1.36044e-06	1.39211e-16
USP5	1.19814e-06	-0.296581	0.323	0.436	0.0119431	7.55019e-17	-0.347678	0.457	0.579	7.52603e-13	1.19814e-06	1.51004e-16
MAN1A1	4.24013e-12	-0.52727	0.04	0.157	4.22656e-08	8.79217e-17	-0.450681	0.035	0.137	8.76404e-13	4.24013e-12	1.75843e-16
TLE3	8.92977e-17	0.456454	0.537	0.384	8.90119e-13	5.08683e-15	0.338483	0.54	0.417	5.07055e-11	5.08683e-15	1.78595e-16
EFNA4	3.83282e-11	-0.49805	0.182	0.32	3.82056e-07	9.54924e-17	-0.45574	0.113	0.236	9.51868e-13	3.83282e-11	1.90985e-16
CHST11	1.10872e-09	-0.447922	0.023	0.111	1.10517e-05	1.06291e-16	-0.378595	0.029	0.128	1.0595e-12	1.10872e-09	2.12581e-16
CMAS	1.37427e-08	-0.344623	0.37	0.502	0.000136988	1.14213e-16	-0.455523	0.256	0.392	1.13847e-12	1.37427e-08	2.28426e-16
NDC1	6.0644e-13	-0.529921	0.104	0.246	6.045e-09	1.17383e-16	-0.421734	0.162	0.291	1.17008e-12	6.0644e-13	2.34766e-16
ZWILCH	5.79806e-15	-0.599141	0.11	0.266	5.7795e-11	1.47612e-16	-0.412483	0.324	0.447	1.47139e-12	5.79806e-15	2.95224e-16
TRMT2A	1.77316e-16	-0.619051	0.163	0.339	1.76749e-12	2.79614e-07	-0.262844	0.179	0.253	0.0027872	2.79614e-07	3.54633e-16
NKAIN1	4.33618e-12	-0.528886	0.061	0.185	4.32231e-08	1.99616e-16	-0.387501	0.097	0.22	1.98977e-12	4.33618e-12	3.99232e-16
APIP	8.39402e-08	-0.320001	0.345	0.47	0.000836716	2.13578e-16	-0.327227	0.558	0.658	2.12894e-12	8.39402e-08	4.27156e-16
RBM28	9.22047e-09	-0.402727	0.178	0.298	9.19097e-05	2.22285e-16	-0.385326	0.233	0.373	2.21573e-12	9.22047e-09	4.4457e-16
FOXF1	1.38908e-13	-0.664236	0.019	0.135	1.38464e-09	2.26104e-16	-0.434819	0.039	0.14	2.25381e-12	1.38908e-13	4.52209e-16
ELP2	4.01316e-08	-0.36845	0.156	0.273	0.000400032	2.52238e-16	-0.396635	0.217	0.347	2.51431e-12	4.01316e-08	5.04476e-16
SPOCK3	2.59382e-16	0.499595	0.254	0.128	2.58552e-12	2.97996e-09	-0.415882	0.228	0.31	2.97042e-05	2.97996e-09	5.18765e-16
MAB21L2	1.02112e-07	-0.453755	0.027	0.101	0.00101785	2.88745e-16	-0.451193	0.026	0.122	2.87821e-12	1.02112e-07	5.7749e-16
TMEM203	4.13757e-12	-0.419605	0.353	0.506	4.12433e-08	2.89308e-16	-0.375811	0.393	0.523	2.88382e-12	4.13757e-12	5.78616e-16
IDH3A	2.38392e-14	-0.554801	0.078	0.231	2.37629e-10	3.47006e-16	-0.411574	0.296	0.425	3.45896e-12	2.38392e-14	6.94012e-16
API5	3.41681e-07	-0.314855	0.3	0.415	0.00340587	3.75394e-16	-0.349876	0.451	0.569	3.74193e-12	3.41681e-07	7.50788e-16
CDK6	3.82397e-16	0.374591	0.691	0.55	3.81173e-12	1.92711e-08	-0.370639	0.339	0.405	0.000192094	1.92711e-08	7.64793e-16
RFC5	3.3284e-08	-0.388115	0.121	0.229	0.000331775	4.27906e-16	-0.422827	0.278	0.405	4.26536e-12	3.3284e-08	8.55811e-16
RAE1	1.31407e-08	-0.318544	0.406	0.553	0.000130986	4.29491e-16	-0.33508	0.512	0.619	4.28117e-12	1.31407e-08	8.58982e-16
ZBTB16	5.00292e-16	-0.657787	0.013	0.146	4.98691e-12	6.82566e-14	-0.340341	0.031	0.118	6.80382e-10	6.82566e-14	1.00058e-15
NCAPH	1.01072e-14	-0.585729	0.093	0.245	1.00749e-10	5.57279e-16	-0.392385	0.18	0.312	5.55496e-12	1.01072e-14	1.11456e-15
STIP1	5.8184e-16	-0.384387	0.541	0.729	5.79978e-12	1.44259e-09	-0.320543	0.292	0.381	1.43798e-05	1.44259e-09	1.16368e-15
SLC35B3	1.44505e-12	0.439649	0.256	0.143	1.44043e-08	5.86953e-16	0.251552	0.193	0.103	5.85075e-12	1.44505e-12	1.17391e-15
SASS6	2.27408e-07	-0.346736	0.133	0.239	0.0022668	6.05039e-16	-0.391723	0.371	0.485	6.03103e-12	2.27408e-07	1.21008e-15
NUS1	6.33954e-05	-0.256221	0.243	0.332	0.631925	6.21402e-16	0.325847	0.492	0.365	6.19414e-12	6.33954e-05	1.2428e-15
HAPLN3	6.41082e-16	-0.667299	0.078	0.236	6.3903e-12	5.07695e-14	-0.301402	0.054	0.154	5.06071e-10	5.07695e-14	1.28216e-15
GNL2	6.87879e-16	-0.613862	0.137	0.306	6.85678e-12	2.0008e-07	-0.27881	0.253	0.329	0.00199439	2.0008e-07	1.37576e-15
SCARB1	2.83931e-08	-0.406506	0.04	0.125	0.000283022	6.99456e-16	-0.370885	0.065	0.176	6.97218e-12	2.83931e-08	1.39891e-15
MRPS18C	6.73683e-09	-0.295608	0.48	0.623	6.71527e-05	7.19288e-16	-0.336158	0.507	0.612	7.16986e-12	6.73683e-09	1.43858e-15
TUBG1	7.3064e-16	-0.508881	0.256	0.448	7.28302e-12	1.06669e-13	-0.309829	0.536	0.625	1.06327e-09	1.06669e-13	1.46128e-15
SNAI1	1.77134e-06	-0.359255	0.087	0.17	0.0176567	7.38201e-16	-0.524423	0.198	0.318	7.35839e-12	1.77134e-06	1.4764e-15
AHSG	0.2721	-0.25836	0.116	0.129	1	7.57039e-16	-0.67594	0.061	0.171	7.54617e-12	0.2721	1.51408e-15
TIPIN	1.90105e-05	-0.296605	0.226	0.311	0.189497	8.2683e-16	-0.398832	0.183	0.312	8.24184e-12	1.90105e-05	1.65366e-15
DCLRE1A	2.22757e-05	-0.357548	0.061	0.124	0.222044	8.35364e-16	0.280743	0.235	0.134	8.32691e-12	2.22757e-05	1.67073e-15
FLOT1	7.59768e-13	0.392963	0.56	0.444	7.57337e-09	8.40767e-16	0.297926	0.515	0.366	8.38077e-12	7.59768e-13	1.68153e-15
NUP205	2.64938e-11	-0.442949	0.116	0.255	2.64091e-07	8.71955e-16	-0.377942	0.288	0.421	8.69165e-12	2.64938e-11	1.74391e-15
FADS3	8.93326e-16	0.450051	0.178	0.077	8.90468e-12	3.70584e-12	-0.330932	0.048	0.132	3.69398e-08	3.70584e-12	1.78665e-15
AMIGO2	3.80174e-05	-0.306707	0.055	0.115	0.378957	1.01897e-15	0.290732	0.253	0.148	1.0157e-11	3.80174e-05	2.03793e-15
MELK	1.5783e-07	-0.385998	0.061	0.145	0.00157325	1.02609e-15	-0.384693	0.2	0.331	1.0228e-11	1.5783e-07	2.05217e-15
DDX54	5.56494e-08	-0.365316	0.237	0.355	0.000554713	1.08639e-15	-0.358443	0.428	0.545	1.08292e-11	5.56494e-08	2.17279e-15
RPAP3	1.02437e-06	-0.297982	0.266	0.385	0.0102109	1.1477e-15	0.340965	0.573	0.454	1.14402e-11	1.02437e-06	2.29539e-15
CLPP	1.31183e-11	-0.380916	0.41	0.558	1.30763e-07	1.25341e-15	-0.352832	0.301	0.445	1.2494e-11	1.31183e-11	2.50681e-15
RAD9A	1.50673e-07	-0.367397	0.087	0.18	0.00150191	1.30207e-15	-0.403128	0.14	0.262	1.29791e-11	1.50673e-07	2.60414e-15
SUV39H2	1.49162e-15	-0.616381	0.074	0.23	1.48685e-11	5.33185e-11	-0.318239	0.293	0.394	5.31478e-07	5.33185e-11	2.98324e-15
CYP26A1	2.0083e-15	-0.754884	0.047	0.189	2.00188e-11	0.000228087	-0.364244	0.162	0.207	1	0.000228087	4.0166e-15
MSN	2.07171e-15	-0.513547	0.311	0.49	2.06508e-11	3.99177e-15	0.27362	0.639	0.519	3.979e-11	3.99177e-15	4.14341e-15
TRAM1	1.41073e-08	0.25857	0.641	0.565	0.000140622	2.13172e-15	0.252415	0.764	0.677	2.1249e-11	1.41073e-08	4.26343e-15
TSEN15	1.5005e-06	-0.359526	0.114	0.202	0.014957	2.27075e-15	-0.375564	0.191	0.319	2.26348e-11	1.5005e-06	4.5415e-15
BBX	5.41845e-11	0.335252	0.586	0.475	5.40111e-07	2.44864e-15	0.319618	0.625	0.532	2.44081e-11	5.41845e-11	4.89729e-15
POC1A	8.49189e-14	-0.480287	0.268	0.443	8.46472e-10	2.55606e-15	-0.322039	0.44	0.567	2.54788e-11	8.49189e-14	5.11213e-15
DICER1	9.18904e-08	-0.322678	0.364	0.481	0.000915964	2.84499e-15	0.258482	0.785	0.697	2.83589e-11	9.18904e-08	5.68999e-15
PPP2R1B	9.36956e-14	-0.566025	0.131	0.285	9.33957e-10	3.0851e-15	-0.298221	0.551	0.643	3.07522e-11	9.36956e-14	6.17019e-15
RTKN2	6.91891e-15	-0.5615	0.112	0.278	6.89677e-11	3.22821e-15	0.380278	0.438	0.323	3.21788e-11	6.91891e-15	6.45641e-15
DES	3.86723e-13	-0.672862	0.044	0.169	3.85485e-09	3.2793e-15	-0.369588	0.07	0.18	3.26881e-11	3.86723e-13	6.5586e-15
ERP44	7.75864e-11	0.331607	0.584	0.469	7.73382e-07	3.33757e-15	0.305699	0.594	0.47	3.32689e-11	7.75864e-11	6.67515e-15
ARRB2	1.76754e-09	-0.504694	0.091	0.197	1.76188e-05	3.9937e-15	-0.396147	0.147	0.266	3.98092e-11	1.76754e-09	7.9874e-15
TSC22D3	4.05147e-15	-0.625991	0.066	0.216	4.0385e-11	9.45348e-13	-0.304388	0.042	0.128	9.42323e-09	9.45348e-13	8.10293e-15
GPX8	4.25844e-15	0.303723	0.746	0.649	4.24481e-11	3.42032e-13	-0.38798	0.341	0.448	3.40938e-09	3.42032e-13	8.51687e-15
RBM19	2.31907e-06	-0.319099	0.175	0.276	0.0231165	4.3028e-15	-0.408617	0.268	0.39	4.28903e-11	2.31907e-06	8.6056e-15
MRPS5	3.09811e-10	-0.300222	0.548	0.689	3.0882e-06	4.83461e-15	-0.347492	0.46	0.568	4.81914e-11	3.09811e-10	9.66923e-15
OIP5	5.83972e-15	-0.594039	0.055	0.199	5.82103e-11	5.22378e-15	-0.369839	0.176	0.304	5.20706e-11	5.83972e-15	1.04476e-14
RAD54L	4.44188e-12	-0.493213	0.025	0.134	4.42766e-08	6.14118e-15	-0.358116	0.101	0.216	6.12153e-11	4.44188e-12	1.22824e-14
TMED1	1.33415e-05	-0.264654	0.347	0.439	0.132988	6.37643e-15	-0.344577	0.115	0.236	6.35603e-11	1.33415e-05	1.27529e-14
CCNF	7.0087e-15	-0.617138	0.057	0.199	6.98627e-11	2.14164e-14	-0.397087	0.121	0.234	2.13479e-10	2.14164e-14	1.40174e-14
RBPMS2	2.16952e-11	-0.411255	0.347	0.492	2.16258e-07	7.24792e-15	-0.388397	0.169	0.288	7.22473e-11	2.16952e-11	1.44958e-14
VPS36	2.44874e-05	-0.294932	0.243	0.329	0.24409	7.28596e-15	-0.288992	0.619	0.69	7.26264e-11	2.44874e-05	1.45719e-14
OSBPL1A	6.98953e-06	-0.296957	0.313	0.407	0.0696716	7.3946e-15	0.301827	0.368	0.246	7.37094e-11	6.98953e-06	1.47892e-14
AMN1	2.15087e-10	0.337206	0.133	0.062	2.14399e-06	7.55886e-15	0.273286	0.305	0.191	7.53467e-11	2.15087e-10	1.51177e-14
IFT57	1.29006e-05	-0.275925	0.29	0.392	0.128593	7.84625e-15	-0.424768	0.294	0.411	7.82115e-11	1.29006e-05	1.56925e-14
TYW5	0.000189165	-0.254653	0.165	0.236	1	8.71523e-15	-0.311834	0.099	0.215	8.68734e-11	0.000189165	1.74305e-14
HAT1	1.06074e-07	-0.293624	0.431	0.554	0.00105734	8.79087e-15	-0.373973	0.409	0.513	8.76274e-11	1.06074e-07	1.75817e-14
DLG2	5.28331e-08	0.257331	0.154	0.082	0.000526641	8.84829e-15	-0.322726	0.032	0.125	8.81998e-11	5.28331e-08	1.76966e-14
GNPNAT1	8.91541e-15	-0.519021	0.228	0.412	8.88688e-11	2.168e-12	-0.362154	0.281	0.387	2.16107e-08	2.168e-12	1.78308e-14
TOLLIP	1.40113e-09	0.362287	0.302	0.192	1.39665e-05	9.25046e-15	0.261091	0.265	0.16	9.22086e-11	1.40113e-09	1.85009e-14
PRPF4	1.48777e-08	-0.387254	0.173	0.294	0.000148301	1.06539e-14	-0.360526	0.362	0.481	1.06198e-10	1.48777e-08	2.13079e-14
EDEM1	1.48126e-05	-0.316855	0.074	0.142	0.147652	1.09572e-14	0.280708	0.364	0.242	1.09222e-10	1.48126e-05	2.19145e-14
UGDH	1.13095e-14	-0.458999	0.353	0.533	1.12734e-10	5.91356e-11	-0.291345	0.432	0.524	5.89464e-07	5.91356e-11	2.26191e-14
MBD3	1.33306e-14	-0.455611	0.347	0.527	1.32879e-10	9.0523e-13	-0.320077	0.429	0.532	9.02333e-09	9.0523e-13	2.66612e-14
TMEM97	6.34104e-06	-0.255624	0.4	0.505	0.0632074	1.34384e-14	-0.339057	0.425	0.551	1.33954e-10	6.34104e-06	2.68768e-14
G3BP2	5.20504e-12	-0.308462	0.579	0.745	5.18839e-08	1.36592e-14	-0.323303	0.703	0.747	1.36155e-10	5.20504e-12	2.73184e-14
KNTC1	1.52331e-14	-0.627866	0.074	0.216	1.51844e-10	8.57552e-10	-0.30319	0.2	0.296	8.54808e-06	8.57552e-10	3.04662e-14
CDC25A	1.53917e-14	-0.579757	0.135	0.296	1.53424e-10	3.53954e-10	-0.33233	0.17	0.262	3.52821e-06	3.53954e-10	3.07834e-14
ADSL	9.16777e-10	-0.442781	0.192	0.322	9.13844e-06	1.70619e-14	-0.357675	0.383	0.502	1.70073e-10	9.16777e-10	3.41237e-14
SEC23IP	2.74157e-05	-0.289084	0.156	0.237	0.27328	1.95851e-14	-0.371206	0.37	0.481	1.95225e-10	2.74157e-05	3.91703e-14
NCAPD3	1.22822e-12	-0.547687	0.085	0.216	1.22429e-08	2.03888e-14	-0.385348	0.219	0.34	2.03236e-10	1.22822e-12	4.07776e-14
COQ5	3.18824e-05	0.270885	0.353	0.273	0.317804	2.10257e-14	-0.356792	0.296	0.421	2.09584e-10	3.18824e-05	4.20515e-14
USP53	5.18637e-11	0.38124	0.209	0.113	5.16978e-07	2.25014e-14	0.285995	0.424	0.295	2.24294e-10	5.18637e-11	4.50028e-14
TBC1D10A	1.74839e-06	0.303667	0.178	0.109	0.017428	2.55201e-14	0.288369	0.335	0.218	2.54384e-10	1.74839e-06	5.10401e-14
ADAMTS7	2.76021e-14	-0.574751	0.017	0.139	2.75138e-10	1.46413e-07	-0.286978	0.108	0.175	0.00145944	1.46413e-07	5.52042e-14
TRMT6	3.36037e-08	-0.373152	0.222	0.341	0.000334962	2.80734e-14	-0.370293	0.274	0.394	2.79835e-10	3.36037e-08	5.61467e-14
PDE4D	2.92763e-14	0.364424	0.125	0.048	2.91826e-10	1.10975e-08	-0.333069	0.127	0.206	0.000110619	1.10975e-08	5.85525e-14
EFNB2	5.78648e-06	0.292408	0.433	0.352	0.0576797	2.98451e-14	0.266693	0.481	0.337	2.97496e-10	5.78648e-06	5.96901e-14
DHRS1	1.01105e-11	0.420015	0.376	0.25	1.00782e-07	3.03174e-14	0.260303	0.278	0.171	3.02204e-10	1.01105e-11	6.06348e-14
TP53	3.0854e-14	-0.552364	0.184	0.346	3.07553e-10	2.87515e-10	-0.281728	0.479	0.554	2.86595e-06	2.87515e-10	6.17081e-14
GART	3.34105e-14	-0.544766	0.108	0.266	3.33036e-10	1.22275e-10	-0.282187	0.392	0.484	1.21884e-06	1.22275e-10	6.68209e-14
EXOSC9	3.3985e-14	-0.575551	0.108	0.262	3.38763e-10	7.94668e-14	-0.389107	0.287	0.399	7.92125e-10	7.94668e-14	6.797e-14
SGTA	5.86881e-09	-0.313548	0.414	0.558	5.85003e-05	3.70014e-14	-0.293854	0.506	0.615	3.6883e-10	5.86881e-09	7.40028e-14
PELP1	4.19362e-14	-0.493424	0.23	0.409	4.1802e-10	1.17253e-11	-0.29894	0.481	0.562	1.16877e-07	1.17253e-11	8.38724e-14
CBFB	4.20411e-14	-0.554892	0.188	0.346	4.19066e-10	5.77542e-09	-0.317238	0.171	0.254	5.75694e-05	5.77542e-09	8.40822e-14
POLR1B	1.50337e-12	-0.533269	0.066	0.194	1.49856e-08	4.28261e-14	-0.379152	0.162	0.277	4.2689e-10	1.50337e-12	8.56522e-14
NTAN1	3.57211e-11	0.376038	0.455	0.321	3.56068e-07	8.06793e-14	0.257368	0.617	0.49	8.04211e-10	3.57211e-11	1.61359e-13
HYOU1	9.68154e-10	-0.440553	0.152	0.277	9.65056e-06	8.87174e-14	0.270499	0.719	0.646	8.84335e-10	9.68154e-10	1.77435e-13
JAK1	1.93205e-05	-0.293767	0.247	0.339	0.192587	9.78914e-14	-0.4084	0.088	0.191	9.75782e-10	1.93205e-05	1.95783e-13
PROM1	1.15116e-13	0.478326	0.397	0.263	1.14747e-09	9.47276e-10	-0.291356	0.069	0.144	9.44245e-06	9.47276e-10	2.30231e-13
NOP2	1.32248e-13	-0.559967	0.104	0.252	1.31824e-09	9.97374e-10	-0.276349	0.147	0.239	9.94183e-06	9.97374e-10	2.64495e-13
RCC1	1.37401e-13	-0.475089	0.233	0.41	1.36961e-09	3.02268e-13	-0.366469	0.243	0.357	3.01301e-09	3.02268e-13	2.74801e-13
LUM	6.83157e-08	-0.595311	0.186	0.282	0.000680971	1.40762e-13	-0.575071	0.022	0.102	1.40311e-09	6.83157e-08	2.81524e-13
IFT74	1.00936e-05	-0.317806	0.235	0.324	0.100613	1.74239e-13	-0.379347	0.169	0.283	1.73681e-09	1.00936e-05	3.48477e-13
SHMT2	1.94172e-13	-0.486931	0.273	0.437	1.93551e-09	2.11854e-09	-0.311081	0.253	0.344	2.11176e-05	2.11854e-09	3.88345e-13
RAD23A	1.97033e-13	-0.358448	0.543	0.71	1.96402e-09	2.18038e-13	-0.317502	0.498	0.58	2.1734e-09	2.18038e-13	3.94065e-13
DND1	2.14518e-11	0.382273	0.192	0.099	2.13831e-07	2.02234e-13	-0.307599	0.091	0.202	2.01587e-09	2.14518e-11	4.04468e-13
CA14	2.1511e-13	-0.590843	0.068	0.202	2.14422e-09	7.57439e-07	-0.302729	0.178	0.246	0.00755015	7.57439e-07	4.30221e-13
GALE	2.39744e-13	-0.500498	0.205	0.378	2.38977e-09	4.5888e-11	-0.326239	0.259	0.367	4.57411e-07	4.5888e-11	4.79488e-13
MAP2K6	5.01997e-07	-0.365184	0.137	0.236	0.00500391	2.48264e-13	-0.370778	0.144	0.257	2.4747e-09	5.01997e-07	4.96529e-13
NCLN	3.2865e-06	-0.334234	0.182	0.275	0.0327598	2.52269e-13	-0.381193	0.244	0.357	2.51461e-09	3.2865e-06	5.04538e-13
C1orf112	3.20983e-13	-0.536164	0.106	0.254	3.19956e-09	8.06041e-09	-0.27681	0.127	0.21	8.03461e-05	8.06041e-09	6.41967e-13
TRMT61A	3.5465e-13	-0.543405	0.076	0.216	3.53515e-09	5.26523e-13	-0.333308	0.106	0.212	5.24838e-09	5.26523e-13	7.09301e-13
ARMC1	1.62353e-07	-0.322613	0.302	0.426	0.00161834	3.85268e-13	-0.263807	0.61	0.685	3.84035e-09	1.62353e-07	7.70536e-13
NOVA1	8.22177e-06	-0.285707	0.047	0.112	0.0819546	3.93923e-13	-0.404844	0.108	0.21	3.92662e-09	8.22177e-06	7.87846e-13
GMFB	3.98054e-13	0.344959	0.632	0.523	3.96781e-09	1.21799e-12	0.266145	0.612	0.497	1.21409e-08	1.21799e-12	7.96109e-13
NUP133	4.24004e-11	-0.432231	0.254	0.404	4.22647e-07	4.22252e-13	-0.356202	0.267	0.382	4.20901e-09	4.24004e-11	8.44504e-13
SF3B3	2.52888e-07	-0.266095	0.48	0.614	0.00252078	4.93636e-13	-0.26097	0.586	0.681	4.92056e-09	2.52888e-07	9.87271e-13
GEN1	6.98756e-13	-0.528503	0.061	0.192	6.9652e-09	1.40514e-11	-0.310364	0.086	0.177	1.40064e-07	1.40514e-11	1.39751e-12
PPFIBP1	8.44196e-13	0.432056	0.433	0.297	8.41495e-09	1.55068e-12	-0.414649	0.232	0.335	1.54572e-08	1.55068e-12	1.68839e-12
SP4	4.23309e-06	-0.324571	0.053	0.121	0.0421955	9.87057e-13	-0.369333	0.13	0.233	9.83898e-09	4.23309e-06	1.97411e-12
MRPS22	3.70731e-09	-0.404321	0.256	0.387	3.69545e-05	1.00444e-12	-0.343084	0.406	0.503	1.00123e-08	3.70731e-09	2.00889e-12
SLC39A14	1.08792e-12	-0.518412	0.11	0.256	1.08444e-08	2.89415e-10	-0.354342	0.219	0.312	2.88489e-06	2.89415e-10	2.17584e-12
MRPL39	5.30836e-07	-0.314665	0.309	0.422	0.00529138	1.08811e-12	-0.341009	0.332	0.443	1.08463e-08	5.30836e-07	2.17622e-12
SALL2	4.22834e-06	-0.330041	0.18	0.275	0.0421481	1.27783e-12	-0.445239	0.218	0.319	1.27374e-08	4.22834e-06	2.55566e-12
GALNT7	4.63847e-06	-0.348262	0.137	0.22	0.0462363	1.30702e-12	-0.303506	0.484	0.573	1.30284e-08	4.63847e-06	2.61404e-12
CXCR4	1.32608e-12	-0.610387	0.038	0.157	1.32184e-08	1.73126e-11	-0.464117	0.122	0.216	1.72572e-07	1.73126e-11	2.65217e-12
THUMPD2	9.7227e-07	-0.306597	0.268	0.384	0.00969159	1.39953e-12	-0.341982	0.363	0.469	1.39505e-08	9.7227e-07	2.79905e-12
NTPCR	7.37835e-09	0.366655	0.431	0.324	7.35474e-05	1.57545e-12	-0.37512	0.331	0.431	1.57041e-08	7.37835e-09	3.1509e-12
SERINC3	4.62312e-06	0.256067	0.516	0.425	0.0460833	2.1644e-12	0.265198	0.516	0.391	2.15748e-08	4.62312e-06	4.32881e-12
SMYD5	1.65783e-09	-0.443867	0.15	0.27	1.65252e-05	2.2632e-12	-0.356466	0.135	0.243	2.25596e-08	1.65783e-09	4.5264e-12
MNS1	2.45564e-12	-0.502406	0.165	0.316	2.44778e-08	5.04541e-12	-0.347577	0.166	0.271	5.02926e-08	5.04541e-12	4.91128e-12
MB21D2	1.82247e-11	0.354245	0.171	0.084	1.81663e-07	2.47175e-12	-0.26267	0.029	0.106	2.46384e-08	1.82247e-11	4.9435e-12
DCN	2.56867e-12	-0.85977	0.051	0.167	2.56045e-08	8.4419e-12	-0.628534	0.052	0.134	8.41489e-08	8.4419e-12	5.13735e-12
PEA15	1.35867e-11	0.392743	0.448	0.312	1.35432e-07	2.69974e-12	-0.280919	0.546	0.636	2.6911e-08	1.35867e-11	5.39947e-12
NCBP1	4.45833e-07	-0.355546	0.161	0.261	0.00444406	2.92531e-12	-0.342719	0.38	0.473	2.91595e-08	4.45833e-07	5.85062e-12
DOCK7	0.000227736	-0.252603	0.18	0.252	1	3.11593e-12	0.285348	0.538	0.417	3.10596e-08	0.000227736	6.23186e-12
KIF18B	6.44857e-06	-0.265207	0.038	0.101	0.0642793	3.14031e-12	-0.29749	0.069	0.16	3.13026e-08	6.44857e-06	6.28062e-12
FXN	3.81926e-10	-0.434955	0.209	0.348	3.80704e-06	3.52203e-12	-0.348837	0.228	0.337	3.51076e-08	3.81926e-10	7.04407e-12
MRPS10	1.45907e-08	-0.272273	0.545	0.676	0.00014544	3.8462e-12	-0.301047	0.445	0.54	3.83389e-08	1.45907e-08	7.69239e-12
TMEM107	3.94575e-12	0.404729	0.321	0.194	3.93312e-08	2.17078e-09	-0.288628	0.135	0.222	2.16383e-05	2.17078e-09	7.8915e-12
ZNF639	2.29138e-07	-0.38618	0.142	0.242	0.00228405	4.23744e-12	-0.353863	0.139	0.24	4.22388e-08	2.29138e-07	8.47488e-12
ELAC2	2.74288e-07	-0.325341	0.053	0.136	0.0027341	4.51363e-12	-0.296797	0.144	0.253	4.49918e-08	2.74288e-07	9.02726e-12
MRPL46	1.27006e-10	-0.383662	0.332	0.485	1.266e-06	4.61947e-12	-0.284145	0.424	0.528	4.60468e-08	1.27006e-10	9.23893e-12
TMEM60	3.14389e-06	0.292417	0.391	0.302	0.0313383	4.74834e-12	0.252343	0.419	0.302	4.73314e-08	3.14389e-06	9.49667e-12
ORAI1	1.46384e-05	0.25464	0.429	0.338	0.145916	5.06647e-12	-0.355678	0.156	0.261	5.05025e-08	1.46384e-05	1.01329e-11
FGB	3.24817e-07	-0.612107	0.104	0.191	0.00323777	5.62142e-12	-0.623025	0.036	0.116	5.60343e-08	3.24817e-07	1.12428e-11
CERS2	5.94689e-12	0.379899	0.524	0.393	5.92786e-08	9.11094e-06	-0.257028	0.314	0.372	0.0908178	9.11094e-06	1.18938e-11
HDDC2	6.93537e-12	-0.380899	0.421	0.586	6.91317e-08	8.16134e-11	-0.294468	0.344	0.449	8.13522e-07	8.16134e-11	1.38707e-11
MYLIP	9.84061e-12	0.396608	0.414	0.274	9.80912e-08	4.32632e-09	-0.326307	0.074	0.146	4.31248e-05	4.32632e-09	1.96812e-11
CASP8AP2	5.86568e-05	-0.272216	0.254	0.339	0.584691	1.03879e-11	-0.318454	0.412	0.512	1.03547e-07	5.86568e-05	2.07759e-11
LXN	6.71583e-05	-0.358319	0.072	0.133	0.669434	1.14286e-11	-0.417394	0.209	0.31	1.1392e-07	6.71583e-05	2.28572e-11
ABI1	1.1883e-11	0.4439	0.268	0.158	1.1845e-07	1.53237e-11	0.265308	0.473	0.36	1.52746e-07	1.53237e-11	2.3766e-11
KCTD20	6.3728e-05	-0.2612	0.146	0.226	0.635241	1.25035e-11	-0.350456	0.354	0.447	1.24635e-07	6.3728e-05	2.5007e-11
SPRY4	1.33159e-11	-0.485958	0.013	0.11	1.32733e-07	1.49615e-09	-0.254746	0.065	0.139	1.49136e-05	1.49615e-09	2.66318e-11
TXLNA	3.14207e-05	-0.255597	0.18	0.269	0.313201	1.44034e-11	-0.325813	0.39	0.487	1.43573e-07	3.14207e-05	2.88068e-11
SMARCAD1	1.69664e-05	-0.289458	0.239	0.33	0.169121	2.09157e-11	-0.330806	0.405	0.493	2.08488e-07	1.69664e-05	4.18314e-11
YEATS4	1.83288e-05	-0.282988	0.211	0.305	0.182701	2.42436e-11	-0.312228	0.409	0.508	2.4166e-07	1.83288e-05	4.84871e-11
FNDC5	3.9374e-06	-0.341162	0.038	0.102	0.039248	2.90135e-11	-0.293267	0.032	0.106	2.89207e-07	3.9374e-06	5.8027e-11
PITRM1	3.22313e-11	-0.509176	0.163	0.294	3.21282e-07	3.79973e-08	-0.258821	0.316	0.4	0.000378757	3.79973e-08	6.44626e-11
ASAP1	5.76427e-05	-0.289493	0.167	0.245	0.574582	3.25806e-11	0.276777	0.494	0.386	3.24763e-07	5.76427e-05	6.51612e-11
RRP1B	3.82183e-11	-0.505638	0.121	0.253	3.8096e-07	8.52289e-10	-0.282812	0.485	0.554	8.49562e-06	8.52289e-10	7.64367e-11
MRPS28	3.86084e-11	-0.343581	0.446	0.594	3.84849e-07	2.79958e-10	-0.263903	0.515	0.588	2.79062e-06	2.79958e-10	7.72168e-11
DUSP14	4.73863e-07	0.308925	0.226	0.145	0.00472347	4.33802e-11	0.285821	0.366	0.263	4.32414e-07	4.73863e-07	8.67604e-11
PEMT	4.39318e-11	-0.451365	0.131	0.273	4.37912e-07	5.2568e-08	-0.383865	0.623	0.654	0.000523998	5.2568e-08	8.78635e-11
ESCO2	1.31952e-09	-0.444448	0.044	0.141	1.3153e-05	5.49805e-11	-0.281569	0.07	0.154	5.48046e-07	1.31952e-09	1.09961e-10
PNPT1	5.79936e-11	-0.437847	0.167	0.313	5.7808e-07	8.77959e-10	-0.307081	0.27	0.364	8.7515e-06	8.77959e-10	1.15987e-10
UTP15	7.66905e-06	-0.315756	0.063	0.133	0.0764451	5.79938e-11	-0.339331	0.259	0.357	5.78083e-07	7.66905e-06	1.15988e-10
EIF4EBP1	4.3581e-10	-0.275621	0.59	0.725	4.34416e-06	5.82029e-11	-0.256482	0.63	0.687	5.80167e-07	4.3581e-10	1.16406e-10
ARL4D	5.84915e-11	-0.584054	0.104	0.227	5.83043e-07	2.27115e-06	-0.385974	0.179	0.241	0.0226389	2.27115e-06	1.16983e-10
PUS1	9.59682e-06	-0.313574	0.169	0.256	0.0956611	6.03965e-11	-0.281751	0.14	0.241	6.02033e-07	9.59682e-06	1.20793e-10
SCML2	6.81101e-11	-0.53221	0.044	0.149	6.78922e-07	9.67508e-09	-0.288273	0.154	0.24	9.64412e-05	9.67508e-09	1.3622e-10
MED1	9.62063e-08	-0.389935	0.156	0.261	0.000958984	6.86436e-11	-0.269997	0.489	0.579	6.84239e-07	9.62063e-08	1.37287e-10
FAM171A1	7.25387e-11	-0.489198	0.159	0.291	7.23066e-07	6.70371e-09	-0.292948	0.093	0.168	6.68225e-05	6.70371e-09	1.45077e-10
EXOSC2	0.00011131	-0.293052	0.118	0.185	1	7.38218e-11	-0.323759	0.241	0.346	7.35855e-07	0.00011131	1.47644e-10
CDK5RAP2	8.44099e-11	-0.457779	0.199	0.339	8.41398e-07	2.61217e-08	-0.295048	0.18	0.261	0.000260381	2.61217e-08	1.6882e-10
LPIN1	2.0624e-06	-0.357073	0.087	0.167	0.020558	9.15608e-11	-0.324875	0.132	0.227	9.12678e-07	2.0624e-06	1.83122e-10
TMEM70	1.9101e-07	-0.263836	0.505	0.634	0.00190399	9.53163e-11	-0.316103	0.268	0.374	9.50112e-07	1.9101e-07	1.90633e-10
GEMIN5	2.31439e-09	-0.486659	0.099	0.206	2.30698e-05	9.5507e-11	-0.327178	0.254	0.354	9.52014e-07	2.31439e-09	1.91014e-10
SSBP4	3.27918e-08	0.298734	0.537	0.423	0.000326869	1.03894e-10	-0.303895	0.412	0.507	1.03562e-06	3.27918e-08	2.07788e-10
CHSY1	1.14661e-10	-0.525805	0.106	0.225	1.14294e-06	6.53691e-08	-0.2636	0.263	0.349	0.0006516	6.53691e-08	2.29323e-10
NUP210	7.79065e-05	-0.302168	0.123	0.192	0.776572	1.25212e-10	-0.311624	0.349	0.45	1.24811e-06	7.79065e-05	2.50423e-10
ANAPC5	1.3664e-10	-0.365717	0.357	0.511	1.36203e-06	2.29146e-09	-0.289423	0.206	0.301	2.28413e-05	2.29146e-09	2.7328e-10
GIPC1	3.49934e-05	0.258498	0.448	0.369	0.348814	1.39556e-10	0.258609	0.538	0.429	1.39109e-06	3.49934e-05	2.79111e-10
KIF18A	1.63813e-10	-0.453405	0.097	0.22	1.63289e-06	1.01242e-07	-0.254755	0.095	0.164	0.00100918	1.01242e-07	3.27626e-10
FTSJ1	5.69369e-07	-0.341115	0.095	0.186	0.00567547	1.97136e-10	-0.321689	0.309	0.406	1.96505e-06	5.69369e-07	3.94271e-10
PPIC	2.25041e-10	0.327769	0.573	0.429	2.24321e-06	6.50535e-07	-0.399206	0.276	0.331	0.00648453	6.50535e-07	4.50081e-10
NUP107	8.37701e-09	-0.400702	0.159	0.278	8.35021e-05	2.71035e-10	-0.297103	0.275	0.373	2.70168e-06	8.37701e-09	5.42071e-10
ESPL1	7.54668e-05	-0.266032	0.068	0.128	0.752253	3.08382e-10	-0.256748	0.144	0.243	3.07395e-06	7.54668e-05	6.16764e-10
WNK3	3.51403e-10	-0.445286	0.163	0.295	3.50278e-06	4.82313e-08	-0.317699	0.267	0.342	0.000480769	4.82313e-08	7.02806e-10
FAM53B	4.67685e-08	-0.429298	0.057	0.144	0.000466189	4.48354e-10	-0.303288	0.387	0.476	4.46919e-06	4.67685e-08	8.96708e-10
LGR4	5.454e-10	-0.473733	0.211	0.337	5.43654e-06	2.29489e-08	0.261717	0.377	0.287	0.000228754	2.29489e-08	1.0908e-09
ANAPC7	5.10124e-08	-0.358074	0.216	0.339	0.000508491	6.47287e-10	-0.295043	0.254	0.351	6.45215e-06	5.10124e-08	1.29457e-09
AIFM1	6.73166e-10	-0.399851	0.23	0.378	6.71011e-06	2.45128e-09	-0.276559	0.393	0.484	2.44343e-05	2.45128e-09	1.34633e-09
PGD	6.99124e-10	-0.284916	0.569	0.717	6.96887e-06	1.89243e-08	-0.262455	0.34	0.428	0.000188637	1.89243e-08	1.39825e-09
CCP110	7.31385e-10	-0.478842	0.087	0.198	7.29044e-06	2.55628e-09	-0.293438	0.354	0.441	2.5481e-05	2.55628e-09	1.46277e-09
ELP3	1.1939e-05	-0.299724	0.175	0.262	0.119008	7.91441e-10	-0.275665	0.126	0.216	7.88908e-06	1.1939e-05	1.58288e-09
PPP1R1A	3.45248e-08	0.295693	0.552	0.441	0.000344143	1.00324e-09	0.386864	0.455	0.367	1.00003e-05	3.45248e-08	2.00649e-09
APOO	1.55747e-09	-0.392013	0.294	0.429	1.55249e-05	1.1691e-08	-0.286985	0.204	0.291	0.000116536	1.1691e-08	3.11495e-09
PANK1	5.13706e-06	-0.311666	0.133	0.222	0.0512063	2.82348e-09	-0.304785	0.125	0.207	2.81445e-05	5.13706e-06	5.64697e-09
B4GALT4	3.89479e-05	0.266147	0.374	0.298	0.388233	3.44499e-09	-0.317802	0.17	0.259	3.43397e-05	3.89479e-05	6.88999e-09
CHERP	3.9644e-05	-0.258256	0.203	0.29	0.395171	4.27175e-09	-0.268646	0.291	0.381	4.25808e-05	3.9644e-05	8.54349e-09
YARS2	1.07106e-05	0.251812	0.533	0.476	0.106763	4.62145e-09	-0.307479	0.184	0.271	4.60666e-05	1.07106e-05	9.2429e-09
TXLNG	1.3746e-06	-0.353746	0.175	0.272	0.013702	4.82212e-09	-0.292189	0.345	0.43	4.80669e-05	1.3746e-06	9.64424e-09
TTC4	8.59451e-06	-0.329464	0.112	0.192	0.0856701	5.13565e-09	-0.285736	0.22	0.311	5.11921e-05	8.59451e-06	1.02713e-08
AHCTF1	5.25841e-09	-0.370868	0.228	0.363	5.24158e-05	8.27665e-08	-0.250029	0.458	0.528	0.000825017	8.27665e-08	1.05168e-08
LPIN2	5.7774e-09	-0.431378	0.125	0.239	5.75892e-05	5.00512e-08	-0.286241	0.185	0.265	0.00049891	5.00512e-08	1.15548e-08
LETM1	4.86298e-07	-0.353308	0.121	0.218	0.00484742	5.93131e-09	-0.279195	0.423	0.498	5.91233e-05	4.86298e-07	1.18626e-08
COMMD8	7.45079e-09	0.35844	0.387	0.276	7.42694e-05	1.46197e-08	-0.298089	0.333	0.413	0.000145729	1.46197e-08	1.49016e-08
REV1	6.5268e-07	-0.325649	0.19	0.299	0.00650592	8.48672e-09	-0.277084	0.368	0.456	8.45956e-05	6.5268e-07	1.69734e-08
ISOC1	9.56547e-09	-0.381336	0.302	0.433	9.53486e-05	1.26343e-07	-0.260616	0.481	0.529	0.00125939	1.26343e-07	1.91309e-08
INTS8	1.3146e-07	-0.357084	0.114	0.215	0.00131039	1.133e-08	-0.295471	0.174	0.257	0.000112937	1.3146e-07	2.266e-08
PAPSS1	2.66612e-08	-0.344876	0.357	0.477	0.000265759	1.56529e-08	-0.297628	0.354	0.432	0.000156028	2.66612e-08	3.13058e-08
RBM41	1.90105e-06	-0.370623	0.152	0.24	0.0189497	1.8741e-08	0.25539	0.335	0.251	0.00018681	1.90105e-06	3.7482e-08
DHX37	6.37532e-06	-0.342004	0.078	0.151	0.0635492	2.00554e-08	-0.255122	0.152	0.238	0.000199912	6.37532e-06	4.01108e-08
EPHA4	1.20711e-07	-0.37258	0.047	0.128	0.00120325	2.92174e-08	-0.420003	0.139	0.209	0.000291239	1.20711e-07	5.84348e-08
KAT7	3.02575e-08	-0.392727	0.175	0.289	0.000301607	8.28935e-08	-0.290153	0.314	0.389	0.000826283	8.28935e-08	6.0515e-08
MSI1	3.07045e-08	-0.403364	0.131	0.239	0.000306063	1.15953e-07	-0.29464	0.243	0.316	0.00115582	1.15953e-07	6.14091e-08
GFM1	9.0536e-08	-0.374782	0.163	0.271	0.000902463	3.46095e-08	-0.253751	0.401	0.476	0.000344987	9.0536e-08	6.9219e-08
STMN2	6.92984e-08	-0.654011	0.04	0.118	0.000690767	7.77458e-06	-0.250131	0.084	0.138	0.0774971	7.77458e-06	1.38597e-07
UBA5	7.18933e-08	-0.324913	0.326	0.453	0.000716632	1.54696e-07	-0.264051	0.332	0.409	0.001542	1.54696e-07	1.43787e-07
EXOSC10	1.19478e-07	-0.370116	0.209	0.322	0.00119096	4.34404e-06	-0.255845	0.262	0.325	0.0433014	4.34404e-06	2.38956e-07
CCDC80	4.97072e-05	-0.346864	0.112	0.182	0.495481	1.42669e-07	-0.25583	0.07	0.135	0.00142212	4.97072e-05	2.85338e-07
EPHA7	1.35732e-06	-0.413825	0.087	0.167	0.0135297	1.5694e-07	-0.253524	0.044	0.1	0.00156437	1.35732e-06	3.13879e-07
SNX9	1.98135e-07	0.307868	0.433	0.326	0.00197501	1.41761e-05	-0.281741	0.318	0.369	0.141308	1.41761e-05	3.96271e-07
RHOQ	0.000745363	-0.253055	0.123	0.181	1	2.42115e-07	-0.262503	0.342	0.418	0.0024134	0.000745363	4.84229e-07
IL17RD	2.58023e-07	-0.384824	0.038	0.112	0.00257197	0.0168045	-0.252429	0.192	0.214	1	0.0168045	5.16046e-07
SIRT1	2.84959e-06	-0.335293	0.133	0.223	0.0284047	3.01117e-07	-0.251899	0.333	0.409	0.00300154	2.84959e-06	6.02235e-07
NARS2	2.73226e-06	-0.271882	0.154	0.256	0.0272351	4.14347e-07	-0.258362	0.188	0.263	0.00413021	2.73226e-06	8.28694e-07
YAF2	8.83286e-07	-0.359299	0.146	0.242	0.00880459	4.99637e-07	-0.308523	0.311	0.373	0.00498038	8.83286e-07	9.99274e-07
GPC4	6.89908e-07	-0.435064	0.165	0.255	0.006877	1.24873e-06	-0.390692	0.213	0.269	0.0124473	1.24873e-06	1.37982e-06
SOD3	1.20161e-06	0.274266	0.254	0.166	0.0119776	0.298414	-0.333209	0.202	0.204	1	0.298414	2.40321e-06
EFNB1	0.000130221	-0.290208	0.23	0.302	1	2.75919e-06	-0.289623	0.301	0.362	0.0275036	0.000130221	5.51837e-06
POU2F1	2.46358e-05	-0.333686	0.106	0.176	0.245569	1.13201e-05	-0.251565	0.27	0.331	0.112838	2.46358e-05	2.264e-05
ORAI3	4.60106e-05	-0.282535	0.106	0.178	0.458634	1.4892e-05	-0.26538	0.236	0.296	0.148443	4.60106e-05	2.97837e-05
ITPR2	0.000397315	0.252196	0.169	0.118	1	2.60304e-05	-0.314645	0.192	0.245	0.259471	0.000397315	5.20601e-05
AEBP1	0.000241023	-0.268082	0.311	0.382	1	3.39779e-05	-0.270816	0.228	0.288	0.338691	0.000241023	6.79546e-05

## Sheet: Anterior_HypoAVEPig_Monkey_DEGs
	MONKEY_p_val	MONKEY_avg_log2FC	MONKEY_pct.1	MONKEY_pct.2	MONKEY_p_val_adj	PIG_p_val	PIG_avg_log2FC	PIG_pct.1	PIG_pct.2	PIG_p_val_adj	max_pval	minimump_p_val
GPX2	8.43084e-27	1.04372	0.333	0.011	8.40386e-23	0	2.56321	0.78	0.007	0	8.43084e-27	0
SOX17	6.81999e-22	2.22968	0.917	0.099	6.79817e-18	0	2.80192	0.982	0.063	0	6.81999e-22	0
NODAL	1.08863e-14	0.850103	0.167	0.005	1.08514e-10	0	2.82162	0.936	0.05	0	1.08863e-14	0
GSC	1.79604e-07	1.31857	0.333	0.04	0.00179029	0	2.27319	0.835	0.042	0	1.79604e-07	0
RELN	0.239479	-0.619409	0	0.104	1	0	2.03162	0.734	0.03	0	0.239479	0
SLC1A1	0.0490099	0.427597	0.167	0.046	1	9.40169e-293	2.43191	0.936	0.066	9.3716e-289	0.0490099	1.88034e-292
HNF4A	4.41476e-20	1.77932	0.833	0.083	4.40063e-16	3.37364e-255	2.09443	0.881	0.063	3.36284e-251	4.41476e-20	6.74728e-255
APOB	0.622743	-0.667441	0.083	0.12	1	2.59984e-223	2.01343	0.853	0.066	2.59152e-219	0.622743	5.19969e-223
LHX1	1.8653e-11	1.42986	0.583	0.072	1.85933e-07	1.02085e-201	1.68385	0.697	0.05	1.01758e-197	1.8653e-11	2.04169e-201
TNNI1	0.495409	-0.436578	0.083	0.149	1	7.00111e-199	1.64993	0.532	0.03	6.97871e-195	0.495409	1.40022e-198
BMP2	1.66056e-15	2.01406	1	0.19	1.65525e-11	1.27515e-186	1.80612	0.817	0.076	1.27107e-182	1.66056e-15	2.5503e-186
TESK2	4.36694e-05	0.901598	0.417	0.084	0.435296	4.06684e-185	2.03558	0.807	0.08	4.05383e-181	4.36694e-05	8.13369e-185
PLA2G12B	0.00117427	0.814234	0.417	0.108	1	1.21586e-177	1.87025	0.789	0.073	1.21197e-173	0.00117427	2.43172e-177
GATM	0.0306399	0.499798	0.25	0.078	1	2.31217e-163	1.99652	0.716	0.07	2.30477e-159	0.0306399	4.62435e-163
RTN2	0.0624738	0.462313	0.583	0.291	1	1.38939e-155	2.07945	0.835	0.104	1.38494e-151	0.0624738	2.77877e-155
FOXA2	2.05407e-16	1.89067	0.917	0.129	2.0475e-12	5.18989e-152	1.77644	0.817	0.089	5.17328e-148	2.05407e-16	1.03798e-151
HOXA10	2.51411e-07	1.13569	0.417	0.059	0.00250606	6.80704e-144	1.1509	0.45	0.028	6.78526e-140	2.51411e-07	1.36141e-143
OTX2	2.87431e-12	1.61839	0.75	0.114	2.86511e-08	1.68014e-142	2.1297	0.89	0.13	1.67476e-138	2.87431e-12	3.36028e-142
GLDC	0.0588444	0.520215	0.417	0.187	1	5.64006e-141	1.98416	0.872	0.121	5.62201e-137	0.0588444	1.12801e-140
IHH	5.40675e-28	1.97505	0.833	0.063	5.38945e-24	1.62058e-129	1.30045	0.514	0.041	1.61539e-125	5.40675e-28	3.24116e-129
AGMAT	8.12304e-07	1.27805	0.583	0.115	0.00809705	1.19039e-120	1.13096	0.431	0.031	1.18658e-116	8.12304e-07	2.38078e-120
FLRT3	9.02118e-07	1.34262	0.75	0.204	0.00899231	3.10535e-117	2.13938	0.945	0.187	3.09541e-113	9.02118e-07	6.2107e-117
APOA2	0.906311	-0.314437	0.167	0.137	1	1.67047e-116	2.16317	0.972	0.187	1.66513e-112	0.906311	3.34095e-116
GSN	3.26431e-07	1.2903	1	0.374	0.00325387	1.69904e-116	2.62804	1	0.257	1.69361e-112	3.26431e-07	3.39809e-116
SLC16A9	0.190706	0.377444	0.417	0.242	1	1.19442e-112	1.51921	0.734	0.092	1.1906e-108	0.190706	2.38884e-112
PLA2G7	0.22874	0.272875	0.25	0.124	1	2.31771e-112	1.69819	0.716	0.096	2.3103e-108	0.22874	4.63542e-112
EOMES	0.192672	0.281042	0.167	0.067	1	2.47759e-111	1.87076	0.817	0.13	2.46966e-107	0.192672	4.95518e-111
GPC3	0.351498	0.253491	0.917	0.686	1	8.09789e-108	2.17696	0.982	0.231	8.07198e-104	0.351498	1.61958e-107
SPON1	0.229849	-0.615622	0	0.108	1	1.52625e-106	1.92693	0.881	0.167	1.52136e-102	0.229849	3.0525e-106
ECHDC2	3.71591e-07	1.19719	0.5	0.087	0.00370402	2.74892e-106	1.59565	0.761	0.111	2.74012e-102	3.71591e-07	5.49784e-106
DKK1	1.64946e-23	2.08654	0.833	0.075	1.64419e-19	9.24953e-105	1.8009	0.578	0.066	9.21993e-101	1.64946e-23	1.84991e-104
SLC39A4	0.0891778	0.374738	1	0.725	1	1.74827e-103	1.29349	0.587	0.067	1.74268e-99	0.0891778	3.49654e-103
RAB17	3.37565e-11	1.42094	0.583	0.074	3.36485e-07	8.11248e-95	1.15027	0.523	0.056	8.08652e-91	3.37565e-11	1.6225e-94
GATA4	1.21375e-11	1.58198	0.75	0.119	1.20987e-07	1.27969e-94	1.78658	0.826	0.157	1.2756e-90	1.21375e-11	2.55938e-94
RASSF6	7.74362e-11	0.977833	0.333	0.027	7.71885e-07	5.51143e-94	0.985242	0.376	0.03	5.49379e-90	7.74362e-11	1.10229e-93
COBLL1	0.708797	-0.340963	0.083	0.109	1	2.20225e-93	1.63479	0.716	0.116	2.1952e-89	0.708797	4.40449e-93
ARHGAP24	1.129e-21	1.82611	0.833	0.081	1.12538e-17	4.8028e-93	1.38657	0.587	0.074	4.78743e-89	1.129e-21	9.6056e-93
HNF1B	1.65237e-09	1.25043	0.5	0.065	1.64709e-05	4.07476e-91	1.11117	0.486	0.051	4.06172e-87	1.65237e-09	8.14952e-91
ARHGAP18	1.38735e-05	1.27884	0.5	0.118	0.138291	2.11844e-89	1.68251	0.807	0.158	2.11166e-85	1.38735e-05	4.23688e-89
PRDM1	4.82716e-17	1.71623	0.75	0.084	4.81171e-13	1.79821e-87	1.4481	0.633	0.091	1.79245e-83	4.82716e-17	3.59642e-87
SRPX	0.24455	-0.571537	0	0.102	1	1.27635e-85	1.23154	0.541	0.068	1.27227e-81	0.24455	2.55271e-85
RHOU	0.695742	-0.326461	0.083	0.112	1	5.29538e-85	1.65017	0.761	0.146	5.27843e-81	0.695742	1.05908e-84
LRIG3	0.0542094	0.592779	0.417	0.194	1	5.53982e-80	1.69168	0.835	0.19	5.52209e-76	0.0542094	1.10796e-79
SLC7A8	0.00174448	0.866753	0.667	0.255	1	8.91881e-78	1.82187	1	0.518	8.89027e-74	0.00174448	1.78376e-77
RND2	0.533476	-0.337603	0.167	0.237	1	4.22631e-76	1.78468	0.872	0.239	4.21278e-72	0.533476	8.45261e-76
MTTP	0.176455	-0.88421	0	0.133	1	4.61484e-76	1.16958	0.459	0.054	4.60007e-72	0.176455	9.22968e-76
SLC7A7	0.156162	-0.801916	0	0.145	1	1.06265e-75	1.76513	0.789	0.177	1.05925e-71	0.156162	2.12529e-75
PKIB	1.15715e-28	2.07886	0.75	0.052	1.15345e-24	1.8151e-73	1.32471	0.569	0.085	1.80929e-69	1.15715e-28	3.63019e-73
SLC39A8	0.00237492	0.787499	0.833	0.363	1	1.46086e-72	1.25702	0.661	0.112	1.45618e-68	0.00237492	2.92172e-72
ROR1	0.147277	0.407123	0.333	0.167	1	6.06962e-71	1.54769	0.734	0.16	6.0502e-67	0.147277	1.21392e-70
HPN	0.496186	-0.475306	0.167	0.227	1	5.31588e-68	1.34127	0.633	0.114	5.29887e-64	0.496186	1.06318e-67
GAMT	6.40073e-07	1.22289	1	0.435	0.00638024	1.06167e-67	1.61122	0.927	0.294	1.05827e-63	6.40073e-07	2.12333e-67
LGR5	1.15523e-53	1.96027	0.667	0.021	1.15153e-49	3.66521e-67	1.1958	0.459	0.061	3.65348e-63	1.15523e-53	7.33042e-67
DNAJC22	0.00680645	0.510087	0.167	0.031	1	4.36356e-67	1.42975	0.688	0.134	4.3496e-63	0.00680645	8.72712e-67
LCP1	0.233731	-0.598767	0	0.106	1	1.15731e-65	0.403503	0.119	0.004	1.1536e-61	0.233731	2.31461e-65
ANXA4	1.30169e-09	1.54317	1	0.321	1.29752e-05	2.34087e-65	1.58815	0.917	0.297	2.33338e-61	1.30169e-09	4.68175e-65
ACADM	0.0735064	0.502921	0.5	0.256	1	1.6718e-63	1.47184	0.991	0.674	1.66645e-59	0.0735064	3.34359e-63
TTC29	1.09315e-62	1.06569	0.25	0.003	1.08965e-58	0.00320657	-0.382344	0.018	0.104	1	0.00320657	2.1863e-62
PEMT	0.188952	-0.540426	0.083	0.271	1	1.48591e-62	1.62377	1	0.652	1.48116e-58	0.188952	2.97183e-62
SLK	0.0874246	-0.956683	0.167	0.357	1	4.90606e-62	1.42494	0.991	0.515	4.89036e-58	0.0874246	9.81212e-62
SCARB1	0.617134	-0.348239	0.083	0.123	1	1.37653e-60	1.40144	0.716	0.17	1.37212e-56	0.617134	2.75305e-60
GALNT12	3.26267e-06	1.21795	0.583	0.135	0.0325223	4.81938e-59	1.38599	0.706	0.168	4.80395e-55	3.26267e-06	9.63875e-59
VCAN	7.19342e-05	0.888154	1	0.543	0.71704	6.99089e-59	1.23608	1	0.74	6.96852e-55	7.19342e-05	1.39818e-58
OCLN	0.00990471	0.502895	0.25	0.063	1	1.51378e-58	1.48025	0.78	0.212	1.50893e-54	0.00990471	3.02756e-58
AK3	0.00221399	0.834808	0.75	0.364	1	5.61656e-58	1.52346	0.853	0.282	5.59859e-54	0.00221399	1.12331e-57
FN1	4.63285e-06	0.925339	1	0.645	0.0461802	1.14138e-54	1.27965	1	0.766	1.13773e-50	4.63285e-06	2.28277e-54
ENPP2	0.372052	-0.416059	0.083	0.19	1	1.918e-54	0.867874	0.349	0.043	1.91186e-50	0.372052	3.83599e-54
ZIC2	1.30131e-08	1.4716	0.917	0.261	0.000129715	2.97867e-54	1.43431	0.936	0.378	2.96914e-50	1.30131e-08	5.95734e-54
MYOF	0.155635	-0.771844	0	0.145	1	1.18769e-53	1.37215	0.927	0.344	1.18389e-49	0.155635	2.37538e-53
QSOX1	5.67932e-06	1.13551	0.917	0.377	0.0566115	6.16978e-53	1.43461	0.872	0.297	6.15004e-49	5.67932e-06	1.23396e-52
CHST9	1.95017e-22	1.48542	0.5	0.029	1.94393e-18	7.11451e-53	0.955113	0.376	0.052	7.09175e-49	1.95017e-22	1.4229e-52
SEMA3E	1.16664e-09	1.25078	0.5	0.064	1.1629e-05	5.34448e-52	1.1443	0.505	0.089	5.32738e-48	1.16664e-09	1.0689e-51
SLC12A2	0.215876	0.44002	0.333	0.191	1	9.37629e-52	1.43375	0.963	0.48	9.34628e-48	0.215876	1.87526e-51
CER1	2.44099e-05	1.10974	0.333	0.055	0.243317	2.06592e-51	0.990284	0.312	0.036	2.05931e-47	2.44099e-05	4.13185e-51
SIPA1L2	0.000593428	0.897018	0.75	0.275	1	3.08737e-51	1.22997	0.633	0.144	3.07749e-47	0.000593428	6.17474e-51
SPOCK3	0.00406895	0.791954	0.417	0.13	1	1.78836e-50	1.4157	0.862	0.305	1.78263e-46	0.00406895	3.57671e-50
APOE	0.00218032	0.363913	1	0.906	1	2.43527e-50	0.9165	1	0.952	2.42748e-46	0.00218032	4.87055e-50
CXCR4	1.25262e-06	1.29842	0.667	0.155	0.0124861	1.54203e-48	1.30859	0.761	0.21	1.53709e-44	1.25262e-06	3.08405e-48
MFN1	0.618264	-0.320764	0.167	0.213	1	3.00223e-48	1.30586	0.936	0.467	2.99263e-44	0.618264	6.00447e-48
VIL1	4.69895e-05	0.374779	0.167	0.016	0.468391	4.5582e-48	0.688513	0.257	0.027	4.54361e-44	4.69895e-05	9.1164e-48
FBLN2	0.443953	0.27403	0.333	0.243	1	7.62086e-48	1.31085	0.78	0.225	7.59647e-44	0.443953	1.52417e-47
SLC4A2	0.00121328	0.920011	0.667	0.278	1	7.95934e-48	1.31749	0.881	0.36	7.93387e-44	0.00121328	1.59187e-47
CADPS2	4.51226e-07	1.08034	0.5	0.085	0.00449782	1.32333e-47	0.586313	0.211	0.019	1.3191e-43	4.51226e-07	2.64666e-47
CCND2	1.12011e-05	-2.07542	0.083	0.784	0.111652	1.43103e-47	-2.24916	0.174	0.86	1.42646e-43	1.12011e-05	2.86207e-47
OSBPL3	0.000690159	0.879501	0.25	0.047	1	1.35952e-46	0.986408	0.413	0.068	1.35517e-42	0.000690159	2.71904e-46
ZBTB16	0.158354	-0.751027	0	0.143	1	1.53935e-46	1.06742	0.55	0.114	1.53442e-42	0.158354	3.0787e-46
KIT	5.9118e-14	1.65929	0.833	0.125	5.89288e-10	3.57492e-46	1.38395	0.798	0.271	3.56348e-42	5.9118e-14	7.14985e-46
LPGAT1	0.345246	0.266058	0.333	0.212	1	2.14367e-45	1.31274	0.872	0.385	2.13681e-41	0.345246	4.28733e-45
EPCAM	1.90737e-05	0.967956	1	0.514	0.190126	2.87029e-42	1.10027	0.991	0.546	2.8611e-38	1.90737e-05	5.74058e-42
RBP4	0.264469	-0.754734	0.083	0.214	1	6.43798e-42	1.35922	0.927	0.434	6.41738e-38	0.264469	1.2876e-41
PCDH7	0.192178	0.411938	0.5	0.318	1	7.05809e-42	1.20393	0.734	0.222	7.03551e-38	0.192178	1.41162e-41
PCBD1	0.162954	0.291222	0.917	0.738	1	8.62102e-42	1.24433	0.78	0.271	8.59343e-38	0.162954	1.7242e-41
SLC29A1	0.425448	-0.497712	0.083	0.157	1	2.43932e-40	1.2339	0.844	0.363	2.43152e-36	0.425448	4.87865e-40
SOD1	0.133066	-0.294521	0.75	0.856	1	5.61396e-40	-0.807765	0.908	0.974	5.59599e-36	0.133066	1.12279e-39
NAB1	0.222671	-0.70933	0.083	0.215	1	1.53606e-39	1.22187	0.771	0.286	1.53114e-35	0.222671	3.07211e-39
HSPG2	0.0462628	-1.16331	0.083	0.337	1	4.55051e-39	1.19967	0.807	0.291	4.53595e-35	0.0462628	9.10102e-39
TXNIP	0.227677	0.31652	0.583	0.396	1	4.89577e-39	1.10855	0.541	0.131	4.8801e-35	0.227677	9.79153e-39
IQCG	0.0512405	0.43375	0.167	0.047	1	2.36807e-38	1.03105	0.477	0.105	2.36049e-34	0.0512405	4.73614e-38
ASAH1	0.0710542	0.490397	0.5	0.251	1	7.56965e-38	1.17339	0.651	0.199	7.54543e-34	0.0710542	1.51393e-37
CYP26A1	1.80017e-08	1.39962	0.833	0.186	0.000179441	1.31555e-37	1.54384	0.642	0.203	1.31134e-33	1.80017e-08	2.6311e-37
F2	3.03721e-06	1.09686	0.5	0.091	0.0302749	2.37907e-37	0.829166	0.358	0.06	2.37146e-33	3.03721e-06	4.75814e-37
GALNS	0.186806	0.405467	0.333	0.182	1	3.70777e-37	1.07414	0.486	0.114	3.69591e-33	0.186806	7.41554e-37
ARHGEF16	0.000359171	1.05408	0.417	0.107	1	4.14854e-37	0.879113	0.385	0.072	4.13527e-33	0.000359171	8.29708e-37
PHLDB2	0.277116	0.32126	0.5	0.334	1	5.42039e-37	1.18165	0.826	0.343	5.40305e-33	0.277116	1.08408e-36
CMTM8	0.014021	0.689812	0.583	0.258	1	7.63055e-37	1.04742	0.706	0.224	7.60613e-33	0.014021	1.52611e-36
CLDN4	0.123149	0.523764	0.333	0.166	1	8.06392e-37	1.14424	0.872	0.326	8.03812e-33	0.123149	1.61278e-36
PROS1	0.17885	0.262825	0.333	0.164	1	1.03438e-36	1.06445	0.624	0.179	1.03107e-32	0.17885	2.06876e-36
UBE2A	0.0317794	0.5669	0.75	0.452	1	1.10455e-36	1.15009	0.899	0.495	1.10101e-32	0.0317794	2.2091e-36
LAPTM4B	0.000258769	0.404506	1	0.902	1	1.50579e-36	0.710547	0.991	0.834	1.50097e-32	0.000258769	3.01158e-36
CRABP2	0.00185621	0.662372	1	0.645	1	2.81889e-36	-1.71554	0.523	0.863	2.80987e-32	0.00185621	5.63778e-36
BDH1	0.757717	-0.286237	0.083	0.103	1	6.2252e-36	0.686099	0.275	0.04	6.20528e-32	0.757717	1.24504e-35
ACER3	0.701756	-0.332709	0.167	0.19	1	7.49711e-36	0.852228	0.972	0.74	7.47312e-32	0.701756	1.49942e-35
GPCPD1	0.113328	-0.817459	0	0.175	1	2.85955e-35	1.18312	0.706	0.259	2.8504e-31	0.113328	5.7191e-35
GADD45A	0.0118673	0.697582	0.75	0.416	1	1.25569e-34	1.1519	0.872	0.423	1.25167e-30	0.0118673	2.51138e-34
DEPDC1B	0.779309	-0.292227	0.167	0.176	1	1.38595e-34	1.17662	0.798	0.357	1.38151e-30	0.779309	2.77189e-34
KIF5C	0.209094	-0.777679	0.083	0.218	1	2.40281e-34	-1.6838	0.257	0.775	2.39512e-30	0.209094	4.80562e-34
FST	0.574717	-0.289655	0.417	0.418	1	5.57179e-34	1.08795	0.954	0.484	5.55396e-30	0.574717	1.11436e-33
TM4SF5	7.73013e-34	1.87268	0.583	0.026	7.70539e-30	3.88786e-12	0.400802	0.193	0.048	3.87542e-08	3.88786e-12	1.54603e-33
SKIL	0.593447	-0.317997	0.25	0.294	1	7.82291e-34	1.02733	0.927	0.541	7.79787e-30	0.593447	1.56458e-33
B4GALNT3	0.000342948	0.89197	0.25	0.043	1	1.33413e-33	0.910935	0.523	0.133	1.32986e-29	0.000342948	2.66826e-33
CDH2	4.43096e-05	0.921475	1	0.53	0.441678	1.829e-33	1.05192	0.945	0.513	1.82315e-29	4.43096e-05	3.658e-33
UCP2	0.000485073	0.929117	0.833	0.385	1	2.41458e-33	1.07312	0.89	0.487	2.40685e-29	0.000485073	4.82916e-33
TMEM82	0.0114573	0.717049	0.333	0.106	1	5.443e-33	0.990009	0.486	0.119	5.42558e-29	0.0114573	1.0886e-32
CD2AP	0.412077	0.274122	0.417	0.318	1	1.60346e-31	0.854395	0.945	0.648	1.59833e-27	0.412077	3.20692e-31
ANKH	0.00116429	0.731733	0.25	0.048	1	2.40117e-31	0.851431	0.413	0.092	2.39348e-27	0.00116429	4.80233e-31
GULP1	0.184496	0.370216	0.333	0.177	1	2.4206e-31	0.876849	0.477	0.12	2.41286e-27	0.184496	4.84121e-31
SHISA2	0.0456517	0.637314	0.5	0.25	1	5.97141e-31	0.96934	0.495	0.13	5.9523e-27	0.0456517	1.19428e-30
TMEM88	0.262317	0.291432	0.917	0.666	1	7.15582e-31	-2.11134	0.11	0.685	7.13292e-27	0.262317	1.43116e-30
RTN4RL1	0.000469575	0.695553	0.25	0.043	1	4.95421e-30	0.777801	0.376	0.081	4.93836e-26	0.000469575	9.90842e-30
WNT11	0.0802276	0.492562	0.167	0.053	1	7.2867e-30	0.799742	0.376	0.08	7.26339e-26	0.0802276	1.45734e-29
PAM	0.328483	-0.420959	0.083	0.205	1	7.53171e-30	1.10315	0.578	0.191	7.50761e-26	0.328483	1.50634e-29
SLC25A1	0.0196896	0.600278	0.833	0.5	1	4.81022e-29	-1.20743	0.422	0.831	4.79483e-25	0.0196896	9.62045e-29
EGR1	0.574021	-0.270026	0.5	0.468	1	6.74242e-29	1.08799	0.798	0.364	6.72085e-25	0.574021	1.34848e-28
SEC24D	0.217181	0.340898	0.417	0.247	1	9.29146e-29	0.931854	0.541	0.158	9.26173e-25	0.217181	1.85829e-28
NANS	0.000784489	0.711996	1	0.591	1	6.55099e-28	-0.380636	0.982	0.997	6.53002e-24	0.000784489	1.3102e-27
EHHADH	0.000223424	0.602978	0.25	0.039	1	7.47214e-28	0.821045	0.367	0.083	7.44823e-24	0.000223424	1.49443e-27
MFGE8	0.0793287	-0.732737	0.333	0.542	1	8.53975e-28	1.08813	0.771	0.36	8.51242e-24	0.0793287	1.70795e-27
NET1	0.00611392	-1.52164	0.083	0.467	1	1.17329e-27	0.951201	0.899	0.547	1.16953e-23	0.00611392	2.34657e-27
IRF2	0.195167	0.425685	0.167	0.072	1	1.23829e-27	0.519927	0.22	0.033	1.23433e-23	0.195167	2.47658e-27
ZNF318	0.140942	-0.731635	0	0.154	1	3.03158e-27	1.00106	0.56	0.188	3.02188e-23	0.140942	6.06317e-27
F2RL1	0.00542932	0.712331	0.5	0.174	1	4.33095e-27	0.883581	0.431	0.113	4.31709e-23	0.00542932	8.66191e-27
ASNS	0.232146	-0.644508	0.167	0.305	1	4.70127e-27	0.883157	0.936	0.566	4.68622e-23	0.232146	9.40253e-27
MAPK13	0.00012775	0.857795	0.417	0.091	1	4.8643e-27	0.827495	0.385	0.091	4.84874e-23	0.00012775	9.7286e-27
FNDC3B	0.00678507	0.747251	0.75	0.41	1	5.65262e-27	1.04591	0.789	0.391	5.63453e-23	0.00678507	1.13052e-26
GCDH	0.477879	-0.390193	0.25	0.32	1	7.88713e-27	1.01589	0.67	0.273	7.8619e-23	0.477879	1.57743e-26
CPEB4	0.745322	-0.268049	0.167	0.189	1	2.3827e-26	0.954954	0.706	0.277	2.37508e-22	0.745322	4.7654e-26
HK1	0.360132	-0.472425	0.25	0.359	1	5.7933e-26	-0.995515	0.606	0.855	5.77476e-22	0.360132	1.15866e-25
CLINT1	0.120612	0.411854	0.75	0.548	1	7.4134e-26	0.650561	0.963	0.769	7.38967e-22	0.120612	1.48268e-25
S100A1	0.412184	-0.33798	0.25	0.378	1	9.4105e-26	0.956326	0.67	0.247	9.38039e-22	0.412184	1.8821e-25
CELSR1	0.298083	0.345258	0.167	0.085	1	2.87682e-25	0.879218	0.44	0.123	2.86762e-21	0.298083	5.75364e-25
ISG15	4.94008e-25	2.21969	0.833	0.074	4.92428e-21	1.01139e-07	-1.38145	0.046	0.268	0.00100816	1.01139e-07	9.88017e-25
CRIM1	0.0145151	0.705072	0.417	0.159	1	6.17671e-25	1.07483	0.596	0.232	6.15695e-21	0.0145151	1.23534e-24
SOX13	0.474465	-0.43096	0.167	0.236	1	7.34022e-25	0.877254	0.578	0.201	7.31673e-21	0.474465	1.46804e-24
FAM3C	0.000379628	0.817408	1	0.489	1	1.2495e-24	0.755203	0.963	0.662	1.2455e-20	0.000379628	2.499e-24
SLC9A3R1	0.00209746	0.614023	1	0.686	1	1.26604e-24	0.730568	0.972	0.76	1.26199e-20	0.00209746	2.53208e-24
SPINT2	0.000808651	0.417073	1	0.851	1	1.84313e-24	0.80322	1	0.626	1.83723e-20	0.000808651	3.68626e-24
DAAM1	0.481564	-0.32631	0.417	0.442	1	2.18396e-24	0.942397	0.826	0.462	2.17697e-20	0.481564	4.36792e-24
TSTD1	0.0329084	-1.14582	0.083	0.385	1	2.87701e-24	-1.16832	0.413	0.792	2.8678e-20	0.0329084	5.75402e-24
TF	0.151159	-0.967974	0	0.148	1	5.17726e-24	0.479403	0.284	0.055	5.1607e-20	0.151159	1.03545e-23
GRB7	0.000143206	1.03022	0.5	0.133	1	6.23401e-24	0.730292	0.358	0.087	6.21406e-20	0.000143206	1.2468e-23
TSC22D2	0.0236093	-1.26823	0	0.309	1	7.23012e-24	0.930379	0.697	0.302	7.20698e-20	0.0236093	1.44602e-23
FERMT2	0.168307	0.370012	0.75	0.515	1	7.46618e-24	0.602475	0.963	0.832	7.44229e-20	0.168307	1.49324e-23
SAMD3	0.00166135	0.681668	0.25	0.05	1	7.59819e-24	0.544751	0.229	0.039	7.57387e-20	0.00166135	1.51964e-23
FOXA3	0.201651	0.34587	0.25	0.123	1	2.41855e-23	0.786023	0.404	0.11	2.41081e-19	0.201651	4.8371e-23
MALT1	0.238178	-0.530906	0	0.104	1	7.66082e-23	0.894367	0.55	0.197	7.6363e-19	0.238178	1.53216e-22
RFXANK	0.355963	-0.399034	0.333	0.461	1	1.32034e-22	-0.873357	0.642	0.849	1.31612e-18	0.355963	2.64069e-22
TIMP1	0.0256367	-0.989235	0.25	0.579	1	1.62751e-22	-1.80772	0.128	0.611	1.62231e-18	0.0256367	3.25503e-22
OVOL1	2.23533e-06	0.890232	0.167	0.013	0.0222817	3.61823e-22	0.514357	0.239	0.044	3.60665e-18	2.23533e-06	7.23646e-22
ACLY	0.370274	-0.318037	0.5	0.536	1	3.78702e-22	0.687363	0.908	0.698	3.77491e-18	0.370274	7.57405e-22
VAT1	0.0492104	0.639884	0.5	0.276	1	4.26571e-22	0.893708	0.807	0.461	4.25206e-18	0.0492104	8.53143e-22
SLC1A5	0.197311	-0.775152	0.083	0.223	1	4.77728e-22	-1.41851	0.128	0.615	4.76199e-18	0.197311	9.55456e-22
PDZK1	5.95958e-22	2.03778	1	0.108	5.94051e-18	4.96254e-20	0.53202	0.275	0.059	4.94666e-16	4.96254e-20	1.19192e-21
MAP1B	0.362287	-0.322744	0.583	0.522	1	8.89472e-22	-1.44236	0.174	0.633	8.86626e-18	0.362287	1.77894e-21
AGPAT5	0.469006	-0.331698	0.333	0.406	1	9.02899e-22	0.821338	0.844	0.454	9.00009e-18	0.469006	1.8058e-21
ABCA1	0.668209	-0.300246	0.333	0.342	1	1.14236e-21	0.847642	0.835	0.452	1.1387e-17	0.668209	2.28472e-21
DPYSL2	0.0217909	-0.99177	0.25	0.565	1	1.23295e-21	-1.51736	0.046	0.541	1.22901e-17	0.0217909	2.46591e-21
GOT1	0.0433514	0.555361	0.583	0.294	1	2.05396e-21	0.927484	0.716	0.346	2.04738e-17	0.0433514	4.10791e-21
SLC31A1	0.0117309	0.864134	0.333	0.114	1	2.17679e-21	0.933535	0.596	0.243	2.16982e-17	0.0117309	4.35358e-21
NOLC1	0.500528	-0.256083	0.5	0.515	1	2.28783e-21	-0.601377	0.835	0.915	2.28051e-17	0.500528	4.57566e-21
POLR2F	9.75644e-05	-0.875019	0.583	0.864	0.972522	3.94956e-21	-0.474396	0.927	0.976	3.93692e-17	9.75644e-05	7.89911e-21
NEDD9	0.0782544	-0.992441	0	0.208	1	4.03585e-21	0.748166	0.468	0.146	4.02294e-17	0.0782544	8.07171e-21
CLMN	0.0149002	0.57767	0.167	0.036	1	4.68243e-21	0.758428	0.349	0.093	4.66745e-17	0.0149002	9.36487e-21
GLYCTK	0.0551843	0.481591	0.333	0.13	1	4.82414e-21	0.74927	0.358	0.094	4.8087e-17	0.0551843	9.64827e-21
ENSA	0.263924	0.295508	0.917	0.658	1	8.54749e-21	0.820106	0.835	0.542	8.52014e-17	0.263924	1.7095e-20
PPM1G	0.0260274	-0.470669	0.667	0.815	1	9.21464e-21	-0.934794	0.56	0.793	9.18515e-17	0.0260274	1.84293e-20
B3GNT2	0.175119	0.471004	0.417	0.259	1	9.78354e-21	0.903856	0.578	0.228	9.75224e-17	0.175119	1.95671e-20
MAOA	0.147084	0.418887	0.167	0.064	1	1.03405e-20	-1.46475	0.046	0.526	1.03075e-16	0.147084	2.06811e-20
ARGLU1	0.0445707	-0.354202	0.75	0.838	1	1.05072e-20	-0.49969	0.936	0.947	1.04736e-16	0.0445707	2.10144e-20
NIT2	0.251944	-0.397402	0.5	0.54	1	1.28438e-20	0.918514	0.716	0.362	1.28027e-16	0.251944	2.56875e-20
TIPARP	0.331495	-0.518111	0.083	0.187	1	1.42474e-20	0.772863	0.596	0.228	1.42018e-16	0.331495	2.84948e-20
TCF7L2	0.00268651	0.747289	0.917	0.483	1	1.6986e-20	0.846762	0.743	0.372	1.69317e-16	0.00268651	3.39721e-20
SMAD1	0.394251	-0.300704	0.083	0.191	1	2.00138e-20	0.885111	0.706	0.337	1.99498e-16	0.394251	4.00277e-20
IBTK	0.229189	-0.62288	0.167	0.307	1	2.25141e-20	0.863736	0.743	0.393	2.24421e-16	0.229189	4.50282e-20
CREB3L4	0.220149	0.412901	0.333	0.2	1	3.06651e-20	0.59451	0.303	0.072	3.05669e-16	0.220149	6.13302e-20
DUSP1	0.00389438	0.739926	0.833	0.38	1	3.12921e-20	0.875691	0.697	0.333	3.1192e-16	0.00389438	6.25842e-20
PGAP1	0.0519839	-1.08188	0	0.244	1	3.66389e-20	0.914918	0.596	0.253	3.65217e-16	0.0519839	7.32778e-20
NID1	0.101453	-0.900584	0	0.185	1	4.33054e-20	0.86558	0.706	0.333	4.31668e-16	0.101453	8.66107e-20
ANO10	0.0236579	0.624058	0.333	0.118	1	5.3617e-20	0.845269	0.523	0.194	5.34454e-16	0.0236579	1.07234e-19
SEMA6A	0.0657527	-0.935656	0.083	0.351	1	6.40185e-20	0.810867	0.743	0.329	6.38136e-16	0.0657527	1.28037e-19
MME	0.189345	-0.714641	0	0.126	1	8.0574e-20	0.81507	0.679	0.285	8.03162e-16	0.189345	1.61148e-19
MARVELD2	0.0332239	0.465653	0.167	0.042	1	8.75437e-20	0.889649	0.569	0.232	8.72636e-16	0.0332239	1.75087e-19
BZW2	0.252869	-0.320021	0.583	0.686	1	9.10493e-20	0.546363	0.963	0.785	9.0758e-16	0.252869	1.82099e-19
DUT	0.00324034	-0.371538	0.833	0.922	1	9.6198e-20	-0.41332	0.945	0.987	9.58902e-16	0.00324034	1.92396e-19
SH3BGRL2	0.244343	0.359245	0.25	0.134	1	1.57493e-19	0.912067	0.679	0.324	1.56989e-15	0.244343	3.14985e-19
NIPAL1	0.0353921	0.574416	0.167	0.044	1	2.7083e-19	0.553123	0.248	0.053	2.69963e-15	0.0353921	5.41659e-19
CCDC88A	0.0269957	-1.13035	0.083	0.406	1	4.64742e-19	-1.44184	0.064	0.511	4.63255e-15	0.0269957	9.29485e-19
PTN	0.00996115	-1.70438	0	0.373	1	6.34875e-19	-1.5456	0.037	0.48	6.32844e-15	0.00996115	1.26975e-18
MGST2	0.722712	-0.265879	0.333	0.334	1	1.03584e-18	0.436578	0.147	0.022	1.03253e-14	0.722712	2.07169e-18
RALA	0.0385256	0.363019	0.917	0.742	1	1.3985e-18	-0.836705	0.56	0.792	1.39403e-14	0.0385256	2.797e-18
SERPINH1	0.199346	0.250964	1	0.823	1	1.43022e-18	0.521709	0.991	0.81	1.42564e-14	0.199346	2.86043e-18
TRIP12	0.199196	0.380589	0.5	0.327	1	1.45436e-18	0.729771	0.835	0.497	1.4497e-14	0.199196	2.90871e-18
TMEM98	0.0718631	0.315904	1	0.795	1	1.61309e-18	0.569646	0.963	0.744	1.60793e-14	0.0718631	3.22619e-18
PLEKHF2	0.185339	-0.633243	0	0.128	1	2.62023e-18	0.720075	0.523	0.198	2.61184e-14	0.185339	5.24046e-18
RHOB	0.000880609	0.82723	0.917	0.426	1	3.04024e-18	0.918861	0.67	0.326	3.03051e-14	0.000880609	6.08047e-18
GNAI1	0.0283353	-1.29844	0	0.294	1	4.13278e-18	0.771437	0.807	0.469	4.11956e-14	0.0283353	8.26557e-18
ABHD4	0.112694	-0.831991	0	0.175	1	4.68462e-18	0.799711	0.404	0.134	4.66962e-14	0.112694	9.36923e-18
MVP	0.417787	-0.377148	0.083	0.173	1	5.43624e-18	0.801209	0.679	0.335	5.41884e-14	0.417787	1.08725e-17
PPP1R1A	0.000768095	0.861087	0.833	0.443	1	9.27811e-18	0.770447	0.743	0.368	9.24842e-14	0.000768095	1.85562e-17
MRPL40	0.0382668	-0.289973	0.833	0.882	1	9.80997e-18	-0.639191	0.78	0.893	9.77858e-14	0.0382668	1.96199e-17
PSAP	0.00199268	0.566423	1	0.705	1	2.16546e-17	0.67993	0.844	0.546	2.15853e-13	0.00199268	4.33092e-17
GPX8	0.051766	-0.649907	0.417	0.651	1	2.27786e-17	-1.37054	0.028	0.447	2.27058e-13	0.051766	4.55573e-17
CALD1	0.00377127	0.381803	1	0.861	1	2.3973e-17	0.691312	0.972	0.606	2.38962e-13	0.00377127	4.79459e-17
XPO5	0.655709	-0.2874	0.25	0.28	1	2.51719e-17	-0.536203	0.844	0.886	2.50914e-13	0.655709	5.03438e-17
RDX	0.126213	0.354999	1	0.763	1	2.75038e-17	0.609014	0.936	0.697	2.74158e-13	0.126213	5.50076e-17
CD70	2.81612e-17	1.39667	0.333	0.017	2.80711e-13	7.25799e-07	-0.683677	0.028	0.223	0.00723476	7.25799e-07	5.63224e-17
GALK1	0.355116	-0.436318	0.333	0.42	1	3.82235e-17	-0.752059	0.706	0.859	3.81012e-13	0.355116	7.6447e-17
VLDLR	0.00386282	0.809511	0.25	0.058	1	4.63117e-17	0.576866	0.284	0.075	4.61635e-13	0.00386282	9.26233e-17
LYAR	0.0967338	-0.553439	0.417	0.586	1	5.10117e-17	-0.762992	0.651	0.807	5.08484e-13	0.0967338	1.02023e-16
ETV3	0.227647	-0.53569	0	0.109	1	5.88036e-17	0.789655	0.596	0.274	5.86155e-13	0.227647	1.17607e-16
LFNG	0.235389	0.326379	0.333	0.185	1	7.22755e-17	0.74792	0.495	0.189	7.20442e-13	0.235389	1.44551e-16
FKBP1B	0.329071	0.291281	0.5	0.361	1	7.61811e-17	0.71228	0.835	0.529	7.59373e-13	0.329071	1.52362e-16
EIF4EBP1	0.0761525	-0.445733	0.583	0.723	1	7.78128e-17	-1.06039	0.385	0.687	7.75638e-13	0.0761525	1.55626e-16
UHRF1BP1L	0.000577917	0.887583	0.583	0.186	1	1.33359e-16	0.711801	0.697	0.334	1.32932e-12	0.000577917	2.66718e-16
MAP4	0.0232338	0.689458	0.417	0.17	1	1.39475e-16	0.69051	0.844	0.569	1.39029e-12	0.0232338	2.7895e-16
APP	0.247784	0.280202	0.917	0.703	1	1.41882e-16	0.562599	0.917	0.732	1.41428e-12	0.247784	2.83763e-16
CACHD1	0.334419	-0.599821	0.083	0.177	1	1.6728e-16	-1.43681	0.119	0.509	1.66745e-12	0.334419	3.3456e-16
EGFLAM	0.0484482	0.634493	0.333	0.139	1	2.29362e-16	0.756809	0.661	0.304	2.28628e-12	0.0484482	4.58725e-16
CTSC	0.175346	-0.708882	0	0.134	1	2.3132e-16	0.728397	0.817	0.489	2.3058e-12	0.175346	4.6264e-16
MCM7	0.0208375	-0.473992	0.667	0.772	1	2.51801e-16	-0.551159	0.844	0.926	2.50995e-12	0.0208375	5.03602e-16
PSME4	0.219974	-0.621355	0.167	0.314	1	2.90227e-16	0.793713	0.661	0.345	2.89299e-12	0.219974	5.80454e-16
SIK3	0.407638	-0.367325	0.083	0.177	1	3.06923e-16	0.683011	0.459	0.171	3.05941e-12	0.407638	6.13847e-16
SLC37A4	0.440366	0.281706	0.417	0.333	1	3.54592e-16	0.759844	0.697	0.361	3.53457e-12	0.440366	7.09183e-16
SWAP70	0.263794	0.318603	0.5	0.326	1	4.07717e-16	0.69944	0.505	0.198	4.06412e-12	0.263794	8.15433e-16
FOXP4	0.691614	-0.325968	0.167	0.196	1	4.53335e-16	0.604602	0.376	0.123	4.51884e-12	0.691614	9.06669e-16
LMX1B	1.77608e-09	0.552918	0.167	0.008	1.77039e-05	7.61027e-16	0.344027	0.128	0.02	7.58591e-12	1.77608e-09	1.52205e-15
ATP2B4	0.21706	-0.608406	0.083	0.237	1	8.45423e-16	0.691351	0.826	0.574	8.42717e-12	0.21706	1.69085e-15
APLNR	0.0294482	-1.49095	0	0.291	1	9.47624e-16	-1.70674	0.028	0.415	9.44591e-12	0.0294482	1.89525e-15
HAND1	0.0541289	-1.39978	0.083	0.332	1	1.10273e-15	-2.00177	0.183	0.527	1.0992e-11	0.0541289	2.20545e-15
CLCN2	0.0201258	0.531589	0.25	0.072	1	1.20674e-15	0.352204	0.156	0.028	1.20288e-11	0.0201258	2.41349e-15
PITPNM1	0.278408	0.406757	0.167	0.082	1	1.27997e-15	0.672534	0.394	0.136	1.27588e-11	0.278408	2.55994e-15
KIF2A	0.24581	-0.403264	0.417	0.557	1	1.75713e-15	-0.64018	0.697	0.821	1.75151e-11	0.24581	3.51426e-15
PLXNA2	0.000370408	0.811022	0.667	0.197	1	2.0849e-15	0.619675	0.385	0.128	2.07823e-11	0.000370408	4.16979e-15
AKR1B1	0.0325418	0.286267	1	0.874	1	2.46192e-15	-0.768428	0.633	0.825	2.45404e-11	0.0325418	4.92385e-15
LEF1	0.251685	-0.534418	0.167	0.326	1	3.12113e-15	-1.40555	0.046	0.428	3.11114e-11	0.251685	6.24225e-15
DNAJB2	0.188555	-0.65454	0.083	0.248	1	3.18334e-15	0.533639	0.284	0.08	3.17316e-11	0.188555	6.36669e-15
A1CF	0.0313597	0.440412	0.167	0.041	1	3.79767e-15	0.39522	0.156	0.028	3.78551e-11	0.0313597	7.59533e-15
TLE1	0.583201	-0.377542	0.25	0.284	1	4.48922e-15	0.793766	0.688	0.382	4.47485e-11	0.583201	8.97843e-15
HOXB9	0.183328	-0.796644	0	0.129	1	5.70831e-15	0.570541	0.44	0.152	5.69004e-11	0.183328	1.14166e-14
BMP7	0.198108	0.453437	0.333	0.19	1	6.60386e-15	0.632081	0.661	0.305	6.58273e-11	0.198108	1.32077e-14
ZFP36	0.108759	0.350998	0.417	0.197	1	9.14737e-15	0.713953	0.45	0.177	9.1181e-11	0.108759	1.82947e-14
TKT	0.00426904	-0.32331	0.917	0.852	1	1.37018e-14	-0.293111	1	0.981	1.3658e-10	0.00426904	2.74036e-14
HAPLN1	0.0772363	-1.03724	0.167	0.38	1	1.38051e-14	-1.57999	0.101	0.466	1.37609e-10	0.0772363	2.76102e-14
PGM3	0.0494977	0.534867	0.667	0.357	1	1.41343e-14	0.734775	0.67	0.363	1.40891e-10	0.0494977	2.82687e-14
SATB1	0.644088	-0.289425	0.167	0.209	1	1.5637e-14	0.735208	0.541	0.248	1.5587e-10	0.644088	3.1274e-14
LHFPL2	0.22717	0.310674	0.417	0.241	1	1.73389e-14	0.669394	0.78	0.432	1.72835e-10	0.22717	3.46779e-14
DNMT1	0.00756264	-0.940423	0.333	0.666	1	1.88071e-14	-0.580159	0.734	0.87	1.8747e-10	0.00756264	3.76143e-14
MCM5	0.12623	-0.663517	0.333	0.483	1	2.21624e-14	-0.791378	0.495	0.779	2.20915e-10	0.12623	4.43248e-14
RNFT1	0.0414041	0.43006	0.333	0.121	1	2.2597e-14	0.584017	0.321	0.103	2.25247e-10	0.0414041	4.51941e-14
TSPAN18	0.0918478	-0.921715	0	0.194	1	2.37707e-14	0.710305	0.477	0.198	2.36947e-10	0.0918478	4.75415e-14
TPR	0.138183	-0.383668	0.583	0.765	1	2.88668e-14	-0.515906	0.807	0.881	2.87744e-10	0.138183	5.77336e-14
EXOC6	4.8623e-05	1.09522	0.5	0.124	0.484675	3.06093e-14	0.601331	0.294	0.09	3.05113e-10	4.8623e-05	6.12185e-14
ELF4	0.0652618	0.492202	0.167	0.051	1	3.11503e-14	0.293447	0.128	0.021	3.10507e-10	0.0652618	6.23007e-14
GFPT1	0.0474216	0.624214	0.333	0.138	1	3.56126e-14	0.681534	0.706	0.384	3.54987e-10	0.0474216	7.12252e-14
ITM2A	3.58254e-14	1.74294	0.833	0.127	3.57108e-10	5.86785e-11	0.460056	0.193	0.053	5.84907e-07	5.86785e-11	7.16508e-14
SSRP1	0.0649648	-0.378078	0.667	0.735	1	3.76813e-14	-0.474831	0.844	0.887	3.75607e-10	0.0649648	7.53626e-14
CDX2	0.199763	-0.95164	0.083	0.221	1	5.53774e-14	-1.35739	0.046	0.402	5.52002e-10	0.199763	1.10755e-13
POU5F1	0.149984	-0.931194	0.167	0.332	1	6.30724e-14	-1.19801	0.44	0.657	6.28706e-10	0.149984	1.26145e-13
PHLDA2	0.391197	0.266164	0.167	0.093	1	6.57266e-14	0.712842	0.44	0.174	6.55163e-10	0.391197	1.31453e-13
F11R	0.00874722	0.70328	0.833	0.424	1	7.2846e-14	0.67583	0.798	0.462	7.26129e-10	0.00874722	1.45692e-13
SIVA1	0.000961112	-0.786437	0.583	0.797	1	7.31217e-14	-0.55386	0.807	0.897	7.28877e-10	0.000961112	1.46243e-13
UBE2M	0.0141898	0.506342	0.917	0.655	1	7.86645e-14	-0.4369	0.917	0.947	7.84128e-10	0.0141898	1.57329e-13
PCDH1	0.0229837	0.660739	0.25	0.077	1	7.91028e-14	0.509379	0.229	0.06	7.88497e-10	0.0229837	1.58206e-13
TLE2	0.0028069	0.846448	0.25	0.056	1	9.5823e-14	0.542366	0.339	0.112	9.55163e-10	0.0028069	1.91646e-13
SKP2	0.604806	-0.260474	0.333	0.37	1	9.7059e-14	0.607778	0.89	0.585	9.67484e-10	0.604806	1.94118e-13
MCM4	0.17447	-0.529041	0.417	0.522	1	1.08906e-13	-0.767608	0.532	0.776	1.08557e-09	0.17447	2.17812e-13
CDH11	0.377075	-0.396902	0.167	0.297	1	1.10993e-13	-1.35865	0.028	0.381	1.10638e-09	0.377075	2.21985e-13
FAM117A	0.0500484	-1.07765	0	0.247	1	1.11812e-13	0.738447	0.523	0.242	1.11454e-09	0.0500484	2.23624e-13
IFT57	0.263478	-0.532208	0.25	0.39	1	1.14278e-13	-1.10324	0.046	0.409	1.13913e-09	0.263478	2.28557e-13
PUM2	0.023808	-1.15638	0.083	0.398	1	1.22387e-13	0.660381	0.761	0.469	1.21996e-09	0.023808	2.44774e-13
RSPO3	0.415804	-0.466867	0.083	0.168	1	1.46016e-13	-1.6676	0.046	0.395	1.45549e-09	0.415804	2.92032e-13
TRAPPC9	0.105655	0.505863	0.25	0.108	1	1.7146e-13	0.65373	0.33	0.113	1.70912e-09	0.105655	3.42921e-13
EIF2AK2	0.000308282	0.826253	0.333	0.068	1	2.78475e-13	0.665659	0.679	0.36	2.77584e-09	0.000308282	5.5695e-13
ETV4	0.285614	0.292922	0.333	0.194	1	2.79111e-13	0.735917	0.486	0.216	2.78218e-09	0.285614	5.58222e-13
KIF1C	0.0509807	0.550372	0.583	0.31	1	2.85409e-13	0.684447	0.642	0.346	2.84495e-09	0.0509807	5.70818e-13
TNNC1	5.79973e-11	1.55584	1	0.207	5.78117e-07	3.84107e-13	0.717151	0.633	0.329	3.82878e-09	5.79973e-11	7.68215e-13
CLTB	0.0661817	-0.819611	0.25	0.482	1	4.15006e-13	-0.599707	0.706	0.829	4.13678e-09	0.0661817	8.30013e-13
BMP4	0.366224	-0.452588	0.167	0.281	1	4.58676e-13	-1.42936	0.211	0.523	4.57208e-09	0.366224	9.17351e-13
EZR	0.0616864	-0.432498	0.667	0.731	1	4.62487e-13	-0.458395	0.881	0.943	4.61007e-09	0.0616864	9.24975e-13
TUFT1	0.443927	-0.480823	0.083	0.153	1	4.63574e-13	0.646947	0.495	0.218	4.6209e-09	0.443927	9.27147e-13
AP1B1	0.164759	0.369445	0.5	0.287	1	5.05995e-13	0.69325	0.624	0.336	5.04376e-09	0.164759	1.01199e-12
SLC25A13	0.175445	0.394685	0.583	0.383	1	5.09301e-13	0.61184	0.817	0.567	5.07671e-09	0.175445	1.0186e-12
IFRD2	0.303753	-0.53809	0.25	0.351	1	5.69051e-13	-0.865479	0.339	0.669	5.6723e-09	0.303753	1.1381e-12
LIN28B	0.00185603	-1.76736	0	0.481	1	6.82123e-13	-0.898215	0.376	0.635	6.7994e-09	0.00185603	1.36425e-12
NCOA3	0.233052	-0.567006	0.083	0.23	1	6.88506e-13	0.735787	0.56	0.28	6.86303e-09	0.233052	1.37701e-12
ELOVL2	0.196294	-0.642853	0	0.123	1	7.27979e-13	0.480512	0.239	0.067	7.2565e-09	0.196294	1.45596e-12
PKDCC	0.00929165	0.714027	0.75	0.382	1	7.47405e-13	0.590548	0.734	0.387	7.45014e-09	0.00929165	1.49481e-12
AMFR	0.0791229	0.483904	0.583	0.317	1	1.03714e-12	0.784376	0.495	0.246	1.03382e-08	0.0791229	2.07427e-12
SERINC1	0.0281826	-1.00828	0.167	0.483	1	1.13121e-12	0.688298	0.688	0.421	1.12759e-08	0.0281826	2.26242e-12
WDR4	0.180768	0.356578	0.25	0.12	1	1.14291e-12	-1.07905	0.138	0.467	1.13926e-08	0.180768	2.28583e-12
TK1	0.340146	-0.478753	0.25	0.349	1	1.21253e-12	-0.670714	0.642	0.787	1.20865e-08	0.340146	2.42505e-12
ESRP1	0.000129116	0.998917	0.583	0.168	1	1.29642e-12	0.662559	0.624	0.302	1.29227e-08	0.000129116	2.59284e-12
NPTN	0.00388238	0.751992	0.833	0.44	1	1.29983e-12	0.630383	0.752	0.492	1.29567e-08	0.00388238	2.59965e-12
COPS3	0.0563511	-0.69085	0.333	0.6	1	1.40116e-12	-0.54081	0.771	0.892	1.39668e-08	0.0563511	2.80232e-12
FRMD4B	0.512474	-0.430403	0.083	0.14	1	1.40859e-12	0.693942	0.55	0.267	1.40408e-08	0.512474	2.81718e-12
ANKRD39	0.154764	0.449806	0.333	0.176	1	1.83079e-12	-0.757622	0.505	0.73	1.82493e-08	0.154764	3.66157e-12
PPM1L	0.345779	0.307066	0.167	0.089	1	1.93759e-12	0.569762	0.284	0.092	1.93139e-08	0.345779	3.87517e-12
YPEL2	0.000351092	0.928978	0.417	0.103	1	2.23132e-12	0.618465	0.486	0.21	2.22418e-08	0.000351092	4.46265e-12
FUBP3	0.264879	-0.495866	0.167	0.316	1	2.78022e-12	0.624894	0.596	0.308	2.77132e-08	0.264879	5.56043e-12
HELLS	0.0994235	-0.396865	0.583	0.655	1	2.98396e-12	-0.857142	0.422	0.671	2.97441e-08	0.0994235	5.96791e-12
TMC4	0.0406313	0.524773	0.25	0.084	1	3.06044e-12	0.559257	0.349	0.129	3.05064e-08	0.0406313	6.12087e-12
NRG1	3.09417e-12	1.45496	0.583	0.069	3.08427e-08	1.48897e-07	-0.867696	0.009	0.219	0.0014842	1.48897e-07	6.18834e-12
ROBO1	0.0115887	0.659887	0.583	0.237	1	3.18415e-12	0.653118	0.615	0.319	3.17396e-08	0.0115887	6.3683e-12
ST3GAL1	0.178708	0.286116	0.333	0.165	1	3.31735e-12	0.649929	0.385	0.15	3.30673e-08	0.178708	6.6347e-12
PRSS8	0.0134559	0.610183	0.5	0.189	1	4.16997e-12	0.596679	0.385	0.15	4.15663e-08	0.0134559	8.33995e-12
FAAH	0.152796	0.344748	0.25	0.112	1	6.1029e-12	0.605183	0.22	0.063	6.08337e-08	0.152796	1.22058e-11
THOC5	0.00991607	0.629263	0.833	0.518	1	6.4601e-12	0.604459	0.596	0.312	6.43943e-08	0.00991607	1.29202e-11
IQGAP1	0.102256	0.436227	0.75	0.485	1	6.46679e-12	0.657248	0.761	0.475	6.44609e-08	0.102256	1.29336e-11
ADI1	0.336416	0.269572	0.75	0.529	1	7.41115e-12	-0.763332	0.55	0.733	7.38743e-08	0.336416	1.48223e-11
BAIAP2L1	0.0871871	-0.956943	0	0.199	1	7.53592e-12	0.616075	0.734	0.44	7.51181e-08	0.0871871	1.50718e-11
RAB5A	0.151088	0.369935	0.667	0.396	1	8.28678e-12	0.484774	0.899	0.722	8.26026e-08	0.151088	1.65736e-11
NDUFA10	0.123604	-0.392284	0.583	0.697	1	8.32314e-12	-0.384471	0.945	0.949	8.2965e-08	0.123604	1.66463e-11
CCNG1	0.164674	0.290406	0.833	0.693	1	1.06364e-11	0.453491	0.899	0.758	1.06024e-07	0.164674	2.12729e-11
FGF8	2.08734e-05	0.87019	0.333	0.053	0.208066	1.29517e-11	0.473293	0.431	0.169	1.29103e-07	2.08734e-05	2.59035e-11
RALGPS2	0.308482	0.277612	0.417	0.262	1	1.86604e-11	0.597066	0.761	0.478	1.86007e-07	0.308482	3.73208e-11
APOO	0.0299371	-1.15284	0.167	0.427	1	1.91498e-11	0.605841	0.569	0.287	1.90885e-07	0.0299371	3.82995e-11
POLR3D	0.0339641	0.566474	0.583	0.283	1	2.00633e-11	-0.645978	0.587	0.749	1.99991e-07	0.0339641	4.01266e-11
FBXW2	0.164851	-0.669873	0.083	0.264	1	2.03585e-11	0.535119	0.257	0.084	2.02934e-07	0.164851	4.0717e-11
MOV10	0.0718976	0.49874	0.417	0.199	1	2.04361e-11	0.624982	0.413	0.18	2.03707e-07	0.0718976	4.08723e-11
ATP6AP1	0.128356	-0.714682	0.25	0.43	1	2.0715e-11	0.637207	0.752	0.509	2.06487e-07	0.128356	4.14301e-11
IL6R	0.234909	-0.62509	0	0.106	1	2.30618e-11	0.417079	0.156	0.036	2.2988e-07	0.234909	4.61236e-11
TCF4	0.00534273	-1.14358	0.333	0.609	1	2.90179e-11	-0.978305	0.165	0.477	2.8925e-07	0.00534273	5.80358e-11
LCLAT1	0.0363665	-1.14394	0	0.274	1	2.9179e-11	0.58888	0.624	0.345	2.90857e-07	0.0363665	5.83581e-11
TFDP2	0.0314081	0.486525	1	0.665	1	3.03055e-11	-0.933723	0.358	0.598	3.02086e-07	0.0314081	6.06111e-11
MAP1A	0.172931	-0.668062	0	0.135	1	3.17199e-11	-1.1368	0.028	0.328	3.16184e-07	0.172931	6.34399e-11
MRPS30	0.0938706	0.369877	0.833	0.626	1	4.12122e-11	-0.83282	0.321	0.591	4.10803e-07	0.0938706	8.24244e-11
TMEM135	0.0370812	0.615686	0.167	0.045	1	4.39453e-11	0.620725	0.44	0.203	4.38047e-07	0.0370812	8.78906e-11
NPC2	0.00898924	0.45945	1	0.77	1	4.80938e-11	0.504219	0.945	0.692	4.79399e-07	0.00898924	9.61876e-11
ALPL	2.89626e-09	1.52314	0.917	0.267	2.88699e-05	5.19519e-11	0.600541	0.459	0.203	5.17857e-07	2.89626e-09	1.03904e-10
MEIS2	0.0562853	-0.910741	0.333	0.5	1	5.41083e-11	-1.1307	0.119	0.416	5.39352e-07	0.0562853	1.08217e-10
ZNF428	0.335046	-0.32493	0.5	0.653	1	6.14336e-11	0.585629	0.596	0.321	6.1237e-07	0.335046	1.22867e-10
TBC1D8	0.02532	0.41598	0.167	0.039	1	6.8052e-11	0.471023	0.211	0.062	6.78343e-07	0.02532	1.36104e-10
TRAF4	0.0238491	0.502132	0.917	0.603	1	7.11016e-11	0.561509	0.716	0.437	7.08741e-07	0.0238491	1.42203e-10
TMEM63B	0.247749	-0.505963	0	0.101	1	7.46615e-11	0.630089	0.468	0.227	7.44226e-07	0.247749	1.49323e-10
REXO2	0.00448319	0.664375	1	0.55	1	8.3652e-11	0.436969	0.927	0.754	8.33843e-07	0.00448319	1.67304e-10
EFNB2	0.0958947	-0.992618	0.167	0.354	1	8.52822e-11	-1.06217	0.046	0.343	8.50093e-07	0.0958947	1.70564e-10
CDX1	0.205375	-0.717743	0	0.118	1	9.19058e-11	-1.7002	0.018	0.307	9.16118e-07	0.205375	1.83812e-10
HMCN1	0.22368	-0.579819	0	0.11	1	9.34697e-11	-1.00163	0.018	0.308	9.31706e-07	0.22368	1.86939e-10
DNAJB1	0.662251	-0.40058	0.167	0.19	1	9.64932e-11	0.578619	0.706	0.44	9.61844e-07	0.662251	1.92986e-10
RARG	0.210951	-0.589	0	0.116	1	1.07725e-10	-1.01505	0.055	0.347	1.0738e-06	0.210951	2.1545e-10
WWC1	0.172858	-0.639301	0	0.135	1	1.16892e-10	0.5577	0.349	0.14	1.16518e-06	0.172858	2.33783e-10
CHST11	1.36929e-10	1.53698	0.667	0.109	1.36491e-06	0.000245174	-0.434319	0.009	0.126	1	0.000245174	2.73859e-10
CCND1	0.0791603	-0.746815	0.25	0.522	1	1.37074e-10	-0.773512	0.45	0.681	1.36636e-06	0.0791603	2.74149e-10
HES1	0.0565769	-1.05142	0.167	0.405	1	1.51549e-10	0.540405	0.817	0.514	1.51064e-06	0.0565769	3.03098e-10
MGST3	0.0490964	0.258994	1	0.883	1	1.58806e-10	-0.697296	0.505	0.727	1.58298e-06	0.0490964	3.17612e-10
SMAD7	0.218221	0.417538	0.25	0.129	1	1.65644e-10	0.628581	0.45	0.216	1.65114e-06	0.218221	3.31287e-10
PRC1	0.106859	-0.832353	0.083	0.286	1	1.67713e-10	0.707618	0.505	0.263	1.67176e-06	0.106859	3.35426e-10
DDX21	0.481485	0.258122	0.5	0.422	1	1.82033e-10	-0.451275	0.78	0.849	1.81451e-06	0.481485	3.64066e-10
RPL7L1	0.182002	0.359923	0.583	0.374	1	1.88869e-10	-0.368466	0.927	0.917	1.88265e-06	0.182002	3.77739e-10
CUEDC2	0.117204	-0.406912	0.583	0.664	1	1.96281e-10	-0.770132	0.339	0.614	1.95653e-06	0.117204	3.92561e-10
ARHGAP42	0.000705931	0.903187	0.417	0.109	1	2.03699e-10	0.595114	0.523	0.265	2.03047e-06	0.000705931	4.07399e-10
MAPRE2	0.102968	-0.852891	0	0.183	1	2.20211e-10	-0.946964	0.119	0.419	2.19506e-06	0.102968	4.40421e-10
FOSB	0.50714	-0.416847	0.167	0.232	1	2.24452e-10	0.598031	0.303	0.112	2.23733e-06	0.50714	4.48903e-10
ACSL4	0.076522	-0.969651	0	0.21	1	2.4006e-10	-1.05508	0.037	0.321	2.39292e-06	0.076522	4.8012e-10
AHI1	0.560163	-0.29737	0.167	0.231	1	2.4991e-10	-0.916013	0.018	0.3	2.4911e-06	0.560163	4.99819e-10
CCM2	0.254797	0.274996	0.583	0.366	1	2.53982e-10	-0.710402	0.44	0.687	2.53169e-06	0.254797	5.07964e-10
LIX1	0.080165	-1.07503	0	0.206	1	2.59394e-10	-1.22842	0.009	0.286	2.58564e-06	0.080165	5.18788e-10
RFC3	0.218322	-0.545559	0.25	0.402	1	2.70508e-10	-0.751271	0.431	0.65	2.69642e-06	0.218322	5.41015e-10
SUGT1	0.0964405	0.383667	1	0.731	1	2.96042e-10	-0.558387	0.633	0.779	2.95094e-06	0.0964405	5.92083e-10
PCCA	0.0169578	0.69574	0.5	0.219	1	3.07494e-10	0.535517	0.633	0.352	3.0651e-06	0.0169578	6.14988e-10
ACVR1B	0.00168522	0.90673	0.583	0.222	1	3.15354e-10	0.624296	0.321	0.129	3.14345e-06	0.00168522	6.30709e-10
DUSP5	4.52972e-05	1.13725	0.75	0.281	0.451523	3.33184e-10	0.560961	0.642	0.368	3.32118e-06	4.52972e-05	6.66368e-10
IL4R	3.62351e-10	1.39221	0.667	0.108	3.61191e-06	3.253e-07	0.451125	0.211	0.081	0.00324259	3.253e-07	7.24702e-10
DLST	0.108446	0.446299	0.583	0.348	1	3.66087e-10	0.568765	0.716	0.46	3.64915e-06	0.108446	7.32174e-10
SEL1L	0.0946112	0.487593	0.583	0.345	1	3.66414e-10	0.589165	0.569	0.31	3.65242e-06	0.0946112	7.32828e-10
FERMT1	0.154325	-0.754799	0	0.146	1	4.03199e-10	-0.928181	0.22	0.508	4.01909e-06	0.154325	8.06399e-10
HOXB2	0.0352961	-1.35729	0.083	0.355	1	4.10477e-10	-1.07958	0.009	0.281	4.09163e-06	0.0352961	8.20953e-10
MPDZ	0.0273421	-1.27645	0	0.297	1	4.22372e-10	0.583092	0.661	0.399	4.21021e-06	0.0273421	8.44744e-10
COL3A1	0.00914061	-1.96617	0	0.379	1	4.31389e-10	-1.48821	0.009	0.281	4.30009e-06	0.00914061	8.62778e-10
SMAP2	4.39943e-10	1.64888	0.667	0.119	4.38536e-06	0.000547994	-0.45638	0.239	0.399	1	0.000547994	8.79887e-10
LLGL2	5.05538e-05	1.15481	0.583	0.166	0.503921	5.29439e-10	0.611215	0.486	0.246	5.27744e-06	5.05538e-05	1.05888e-09
TGIF1	9.03312e-06	0.86891	1	0.612	0.0900421	5.5816e-10	0.529744	0.743	0.456	5.56374e-06	9.03312e-06	1.11632e-09
SERTAD3	0.0293697	0.5429	0.833	0.506	1	5.6526e-10	0.598854	0.578	0.326	5.63451e-06	0.0293697	1.13052e-09
NCOA2	0.532363	-0.292528	0.167	0.241	1	5.68988e-10	0.61374	0.569	0.315	5.67167e-06	0.532363	1.13798e-09
UBE2E2	0.146252	0.391566	0.667	0.416	1	5.84588e-10	-0.859542	0.119	0.423	5.82717e-06	0.146252	1.16918e-09
SSBP3	0.00196514	0.618481	1	0.651	1	6.94327e-10	0.578673	0.697	0.461	6.92105e-06	0.00196514	1.38865e-09
MRPS24	0.177169	0.250891	0.833	0.728	1	7.34309e-10	-0.360679	0.89	0.93	7.31959e-06	0.177169	1.46862e-09
MTMR10	0.227647	-0.538869	0	0.109	1	7.47865e-10	0.535178	0.459	0.222	7.45472e-06	0.227647	1.49573e-09
HDAC6	0.3542	0.286794	0.25	0.148	1	8.75163e-10	0.587276	0.266	0.098	8.72362e-06	0.3542	1.75033e-09
EZH2	0.0750626	-0.579199	0.5	0.594	1	9.58692e-10	-0.76171	0.413	0.625	9.55624e-06	0.0750626	1.91738e-09
TYRO3	0.0299662	0.609527	0.667	0.36	1	1.05923e-09	0.641248	0.44	0.22	1.05584e-05	0.0299662	2.11847e-09
SIX4	0.0908411	0.361255	0.25	0.097	1	1.08564e-09	-0.908627	0.028	0.294	1.08217e-05	0.0908411	2.17128e-09
GPAM	0.60993	-0.454013	0.167	0.198	1	1.12443e-09	0.553116	0.44	0.212	1.12083e-05	0.60993	2.24886e-09
SNRNP200	0.321708	-0.285847	0.583	0.64	1	1.28588e-09	-0.41817	0.817	0.868	1.28177e-05	0.321708	2.57177e-09
COL5A1	0.0114573	-1.61542	0	0.363	1	1.31538e-09	-1.00281	0.073	0.352	1.31117e-05	0.0114573	2.63077e-09
COLEC12	0.508904	-0.454505	0.25	0.296	1	1.59055e-09	-1.03524	0.009	0.269	1.58546e-05	0.508904	3.18109e-09
PLAT	0.216768	-0.687105	0	0.113	1	1.66054e-09	-0.95634	0.083	0.352	1.65523e-05	0.216768	3.32109e-09
CECR2	0.29261	0.344356	0.417	0.276	1	1.67617e-09	-0.705522	0.514	0.659	1.67081e-05	0.29261	3.35234e-09
TIAM1	0.197697	-0.591357	0	0.122	1	1.71942e-09	0.580034	0.532	0.29	1.71392e-05	0.197697	3.43884e-09
NUP210	0.0951763	-0.87469	0	0.191	1	1.78078e-09	0.566999	0.697	0.446	1.77508e-05	0.0951763	3.56155e-09
CRMP1	0.140105	-0.769431	0	0.155	1	1.89392e-09	-0.818248	0.229	0.507	1.88786e-05	0.140105	3.78784e-09
SIL1	0.185572	-0.65281	0	0.128	1	1.96859e-09	0.562882	0.532	0.287	1.96229e-05	0.185572	3.93718e-09
ZNF384	0.0507577	-1.04851	0	0.246	1	2.13968e-09	0.60532	0.339	0.153	2.13283e-05	0.0507577	4.27935e-09
CHD7	0.358879	-0.264514	0.583	0.617	1	2.14786e-09	-0.531063	0.67	0.764	2.14099e-05	0.358879	4.29573e-09
HDAC7	0.0146711	0.686698	0.583	0.271	1	2.14998e-09	0.562755	0.642	0.414	2.1431e-05	0.0146711	4.29996e-09
UBXN2A	0.118514	0.31491	0.417	0.197	1	2.17958e-09	0.576871	0.633	0.374	2.17261e-05	0.118514	4.35917e-09
SRSF4	0.0573344	-0.65233	0.417	0.633	1	2.23022e-09	-0.500136	0.661	0.799	2.22309e-05	0.0573344	4.46044e-09
ZNF664	0.23066	0.296685	0.583	0.36	1	2.23853e-09	0.551654	0.743	0.506	2.23137e-05	0.23066	4.47706e-09
HMOX2	2.39587e-09	1.5225	0.917	0.254	2.3882e-05	0.00637593	-0.342653	0.312	0.441	1	0.00637593	4.79174e-09
ITPK1	0.130701	-0.75734	0	0.161	1	2.46571e-09	0.52954	0.495	0.257	2.45782e-05	0.130701	4.93142e-09
SFRP1	0.0932805	0.431574	0.917	0.641	1	2.47897e-09	-0.984045	0.505	0.642	2.47104e-05	0.0932805	4.95795e-09
JAK2	0.642118	-0.374662	0.083	0.118	1	2.66487e-09	0.551107	0.33	0.139	2.65634e-05	0.642118	5.32974e-09
SUMF1	0.239576	-0.51558	0.083	0.239	1	2.99536e-09	0.530843	0.615	0.357	2.98577e-05	0.239576	5.99071e-09
DNASE2	0.00490818	0.754433	0.417	0.134	1	3.00837e-09	0.546695	0.523	0.278	2.99874e-05	0.00490818	6.01674e-09
SPTBN1	0.234027	0.281269	0.833	0.666	1	3.07197e-09	0.44304	0.927	0.702	3.06214e-05	0.234027	6.14394e-09
RHOV	0.0414876	0.532514	0.167	0.046	1	3.29739e-09	0.443783	0.22	0.073	3.28684e-05	0.0414876	6.59478e-09
SLC5A6	0.0676475	0.622618	0.5	0.29	1	3.98633e-09	0.578804	0.615	0.379	3.97357e-05	0.0676475	7.97266e-09
NIN	0.114164	-0.817328	0	0.174	1	4.0442e-09	-0.971446	0.174	0.441	4.03125e-05	0.114164	8.08839e-09
HAPLN3	0.535456	-0.351576	0.167	0.233	1	4.11727e-09	0.51277	0.349	0.15	4.1041e-05	0.535456	8.23454e-09
EMP3	0.0190256	-1.51631	0	0.325	1	4.18331e-09	-1.04336	0.028	0.282	4.16992e-05	0.0190256	8.36662e-09
GAS7	0.218407	-0.649928	0	0.113	1	4.23822e-09	0.438874	0.284	0.109	4.22466e-05	0.218407	8.47644e-09
IGF1R	0.029968	-1.14954	0.167	0.425	1	4.25419e-09	-0.840338	0.028	0.283	4.24058e-05	0.029968	8.50838e-09
ACO1	0.186711	0.407016	0.417	0.253	1	4.32223e-09	0.542928	0.615	0.358	4.3084e-05	0.186711	8.64446e-09
CACNA2D1	4.87989e-09	1.45909	0.583	0.097	4.86428e-05	0.0051293	-0.298403	0.101	0.216	1	0.0051293	9.75978e-09
LMF1	0.263358	-0.668635	0.083	0.199	1	4.99109e-09	0.633479	0.523	0.301	4.97512e-05	0.263358	9.98218e-09
GPC6	0.309397	-0.568151	0.167	0.277	1	5.09987e-09	0.623403	0.459	0.234	5.08355e-05	0.309397	1.01997e-08
SMARCE1	0.186391	-0.312406	0.667	0.785	1	5.10525e-09	-0.390595	0.826	0.896	5.08892e-05	0.186391	1.02105e-08
RHOBTB3	1.49257e-06	1.11614	0.917	0.494	0.0148779	5.38863e-09	-0.878919	0.11	0.376	5.37139e-05	1.49257e-06	1.07773e-08
ETNK1	0.210398	-0.616103	0.167	0.32	1	6.11922e-09	0.548937	0.578	0.338	6.09963e-05	0.210398	1.22384e-08
FUCA1	0.00134539	0.739223	0.917	0.525	1	6.59539e-09	0.430189	0.275	0.106	6.57429e-05	0.00134539	1.31908e-08
HOXA1	0.131037	-0.859488	0	0.161	1	6.7018e-09	-1.00671	0	0.24	6.68036e-05	0.131037	1.34036e-08
ORC5	0.222466	-0.54753	0	0.111	1	6.71102e-09	0.5414	0.422	0.204	6.68954e-05	0.222466	1.3422e-08
NUDT1	0.062479	-0.610028	0.417	0.679	1	7.44874e-09	-0.53782	0.633	0.793	7.4249e-05	0.062479	1.48975e-08
FARP1	0.208371	0.396195	0.5	0.327	1	7.99101e-09	-0.669401	0.413	0.639	7.96544e-05	0.208371	1.5982e-08
ANXA6	0.352151	0.275543	0.667	0.497	1	8.6494e-09	-0.623742	0.56	0.719	8.62173e-05	0.352151	1.72988e-08
FBXO21	0.449446	-0.517089	0.167	0.229	1	8.74318e-09	0.606514	0.624	0.404	8.71521e-05	0.449446	1.74864e-08
SERPINE2	9.08487e-09	1.44017	1	0.382	9.0558e-05	9.96619e-07	0.394141	0.807	0.57	0.0099343	9.96619e-07	1.81697e-08
TMEM199	0.59099	-0.254218	0.167	0.231	1	1.07581e-08	0.508457	0.339	0.153	0.000107236	0.59099	2.15161e-08
NOP56	0.0993858	-0.281985	0.75	0.765	1	1.11076e-08	-0.364359	0.826	0.873	0.000110721	0.0993858	2.22152e-08
MSH6	0.0202526	-0.889513	0.333	0.592	1	1.20764e-08	-0.479578	0.706	0.83	0.000120377	0.0202526	2.41528e-08
PKIG	0.415504	0.28091	0.5	0.407	1	1.36047e-08	0.591941	0.523	0.293	0.000135611	0.415504	2.72093e-08
RGS14	0.039008	0.601113	0.333	0.129	1	1.39203e-08	0.389659	0.165	0.049	0.000138758	0.039008	2.78407e-08
SMARCA5	0.0307746	-0.427261	0.667	0.81	1	1.48819e-08	-0.295656	0.908	0.892	0.000148342	0.0307746	2.97637e-08
MOCS2	0.161233	-0.574074	0.25	0.472	1	1.50137e-08	0.516392	0.679	0.451	0.000149656	0.161233	3.00273e-08
NXT2	0.48824	-0.304267	0.083	0.158	1	1.58346e-08	-0.782962	0.183	0.448	0.000157839	0.48824	3.16691e-08
FPGS	0.0342986	0.613805	0.333	0.129	1	1.64072e-08	0.454137	0.275	0.111	0.000163547	0.0342986	3.28144e-08
LGALS1	3.39105e-05	0.965291	1	0.51	0.338019	1.87391e-08	-0.316938	1	0.994	0.000186791	3.39105e-05	3.74782e-08
VMO1	1.95505e-08	1.47044	0.583	0.1	0.000194879	0.0836169	-0.304419	0.092	0.147	1	0.0836169	3.91009e-08
GNAI2	0.00407108	0.404181	1	0.83	1	2.0131e-08	-0.371592	0.872	0.855	0.000200666	0.00407108	4.0262e-08
SLC20A1	0.0594871	-0.951301	0.083	0.345	1	2.13162e-08	0.511332	0.743	0.495	0.00021248	0.0594871	4.26324e-08
PITHD1	0.04706	0.503574	0.75	0.501	1	2.1518e-08	-0.588503	0.532	0.715	0.000214492	0.04706	4.3036e-08
ARHGAP28	0.0949004	0.525276	0.417	0.212	1	2.20142e-08	-1.0123	0.147	0.39	0.000219438	0.0949004	4.40284e-08
KPNA3	0.148759	0.387874	0.833	0.572	1	2.20184e-08	0.470875	0.826	0.653	0.000219479	0.148759	4.40368e-08
ADAMTS9	0.118987	-0.890394	0	0.17	1	2.24751e-08	-0.992483	0.018	0.253	0.000224031	0.118987	4.49501e-08
GRB10	0.00163287	0.875198	0.583	0.211	1	2.26472e-08	0.593151	0.569	0.356	0.000225747	0.00163287	4.52943e-08
DYNLT3	0.151678	0.397974	0.25	0.114	1	2.446e-08	-0.774748	0.119	0.38	0.000243817	0.151678	4.89199e-08
ITGB5	0.00124814	0.809549	0.917	0.433	1	2.67855e-08	0.532048	0.44	0.23	0.000266997	0.00124814	5.35709e-08
CASP6	0.0259294	0.601679	0.75	0.416	1	2.70325e-08	0.442956	0.853	0.618	0.00026946	0.0259294	5.40649e-08
SESN3	0.0180295	-1.41066	0	0.329	1	2.70883e-08	-0.928273	0.028	0.261	0.000270016	0.0180295	5.41766e-08
ABI2	0.380258	0.259456	0.333	0.22	1	2.73509e-08	-0.823019	0.147	0.394	0.000272634	0.380258	5.47019e-08
HES6	0.415606	-0.43111	0.083	0.169	1	3.01081e-08	-1.06964	0.138	0.376	0.000300118	0.415606	6.02163e-08
EMB	0.140165	-0.747504	0	0.155	1	3.11697e-08	-0.804359	0.046	0.29	0.0003107	0.140165	6.23394e-08
MYNN	0.347209	-0.558763	0.083	0.176	1	3.48498e-08	0.501508	0.532	0.302	0.000347382	0.347209	6.96995e-08
CCDC124	0.105786	0.397373	0.75	0.548	1	3.94723e-08	-0.540036	0.642	0.752	0.000393459	0.105786	7.89445e-08
TBCA	1.05099e-06	0.895992	1	0.646	0.0104763	4.05021e-08	-0.296461	0.917	0.947	0.000403725	1.05099e-06	8.10043e-08
DNAJB6	0.32019	-0.462427	0.25	0.365	1	4.07638e-08	-0.345829	0.881	0.915	0.000406334	0.32019	8.15276e-08
ST14	5.93203e-05	1.05183	0.5	0.121	0.591305	4.08385e-08	0.46527	0.55	0.291	0.000407078	5.93203e-05	8.1677e-08
BCAR1	0.13626	-0.686301	0.083	0.295	1	4.13842e-08	0.466651	0.514	0.278	0.000412517	0.13626	8.27683e-08
NSMAF	2.86676e-05	1.15025	0.583	0.158	0.285759	4.34284e-08	0.338919	0.165	0.051	0.000432894	2.86676e-05	8.68568e-08
CHURC1	0.216672	0.35951	0.583	0.4	1	4.36283e-08	0.532659	0.679	0.43	0.000434887	0.216672	8.72566e-08
MYBL2	0.363433	-0.38864	0.417	0.456	1	4.59024e-08	-0.536348	0.596	0.71	0.000457556	0.363433	9.18049e-08
SREBF1	0.192745	0.385171	0.417	0.248	1	4.60721e-08	0.498534	0.569	0.332	0.000459246	0.192745	9.21441e-08
DOK4	0.189878	-0.656006	0.333	0.453	1	4.62854e-08	-0.930259	0.147	0.39	0.000461373	0.189878	9.25709e-08
CTHRC1	3.14802e-05	1.09719	0.917	0.397	0.313795	4.69518e-08	-0.80436	0.018	0.245	0.000468015	3.14802e-05	9.39035e-08
GATA2	0.20504	0.315749	0.167	0.071	1	4.90502e-08	-0.933847	0.009	0.23	0.000488932	0.20504	9.81003e-08
SLC30A7	0.39615	-0.388212	0.083	0.178	1	5.25121e-08	0.527697	0.56	0.334	0.000523441	0.39615	1.05024e-07
FLNA	0.0905019	-0.312622	0.75	0.785	1	5.4169e-08	0.287938	0.972	0.859	0.000539956	0.0905019	1.08338e-07
DNTTIP1	0.268539	0.289514	0.583	0.403	1	6.34794e-08	-0.71925	0.303	0.534	0.000632762	0.268539	1.26959e-07
SF3A3	0.344671	0.253695	0.917	0.709	1	7.25143e-08	-0.441405	0.679	0.793	0.000722822	0.344671	1.45029e-07
GINS1	0.168388	-0.686535	0.083	0.257	1	7.25577e-08	-0.535793	0.587	0.705	0.000723255	0.168388	1.45115e-07
ZNHIT6	0.136334	0.485515	0.25	0.116	1	7.4059e-08	-0.73116	0.193	0.444	0.00073822	0.136334	1.48118e-07
SP3	0.253973	-0.515259	0.25	0.385	1	7.97048e-08	0.475189	0.734	0.486	0.000794497	0.253973	1.5941e-07
SCML2	0.151544	-0.713596	0	0.147	1	8.51521e-08	-0.730557	0.018	0.238	0.000848796	0.151544	1.70304e-07
HIBCH	0.429148	-0.304889	0.25	0.366	1	8.52673e-08	0.536295	0.578	0.35	0.000849944	0.429148	1.70535e-07
TNPO1	0.237114	0.294605	0.833	0.616	1	8.72698e-08	0.38832	0.908	0.723	0.000869905	0.237114	1.7454e-07
BCL7C	0.0493847	0.371153	0.917	0.737	1	8.90232e-08	-0.495117	0.679	0.798	0.000887384	0.0493847	1.78046e-07
OSBPL1A	0.000344789	0.911971	0.917	0.405	1	9.12676e-08	0.50969	0.459	0.248	0.000909755	0.000344789	1.82535e-07
PDE6D	0.0240384	0.581954	0.417	0.16	1	1.03634e-07	-0.730756	0.073	0.311	0.00103303	0.0240384	2.07269e-07
AGPAT1	0.270122	-0.551808	0.25	0.358	1	1.04876e-07	0.451772	0.596	0.362	0.0010454	0.270122	2.09752e-07
SLC39A7	0.0992188	0.458446	0.667	0.418	1	1.10325e-07	0.458523	0.706	0.464	0.00109972	0.0992188	2.2065e-07
CERK	0.111639	-0.91985	0.083	0.27	1	1.1306e-07	0.45605	0.413	0.208	0.00112699	0.111639	2.26121e-07
OLFML3	0.103692	-0.920577	0.083	0.299	1	1.16838e-07	-0.852682	0.055	0.282	0.00116464	0.103692	2.33675e-07
USP44	0.063184	-1.10062	0	0.227	1	1.23313e-07	-1.01754	0.073	0.293	0.00122918	0.063184	2.46626e-07
DPYSL3	0.316857	-0.458192	0.167	0.306	1	1.25609e-07	-0.729795	0.018	0.234	0.00125207	0.316857	2.51219e-07
COL1A2	0.00763686	-1.94652	0	0.391	1	1.29169e-07	-1.13656	0	0.207	0.00128755	0.00763686	2.58338e-07
NDUFV1	0.100032	-0.42169	0.583	0.717	1	1.31181e-07	-0.413978	0.807	0.854	0.00130761	0.100032	2.62362e-07
RIPK4	0.225351	0.344014	0.167	0.074	1	1.38346e-07	0.446997	0.312	0.14	0.00137903	0.225351	2.76692e-07
PPP1R15A	0.135889	-0.740013	0.167	0.368	1	1.46804e-07	0.427081	0.532	0.294	0.00146335	0.135889	2.93609e-07
DPYSL5	0.0724382	-1.07908	0	0.215	1	1.59547e-07	-0.747717	0.028	0.241	0.00159036	0.0724382	3.19094e-07
PDLIM5	0.0506019	0.5	0.583	0.284	1	1.62777e-07	0.461682	0.376	0.187	0.00162256	0.0506019	3.25553e-07
HOMEZ	0.372517	0.295954	0.167	0.094	1	1.63326e-07	0.453922	0.294	0.129	0.00162804	0.372517	3.26653e-07
RMND5A	0.00583669	-1.37294	0.083	0.5	1	1.68703e-07	0.52751	0.569	0.355	0.00168163	0.00583669	3.37407e-07
MFAP2	0.226325	-0.33763	0.583	0.654	1	1.94986e-07	-0.818229	0.266	0.469	0.00194362	0.226325	3.89973e-07
PRICKLE1	0.157221	-0.718774	0	0.144	1	1.98698e-07	-0.832721	0.073	0.294	0.00198063	0.157221	3.97397e-07
MED12	0.099046	-0.839471	0	0.187	1	2.02479e-07	0.521511	0.532	0.326	0.00201831	0.099046	4.04958e-07
CNTLN	0.301909	-0.608909	0.083	0.188	1	2.22704e-07	-0.715581	0.018	0.228	0.00221992	0.301909	4.45409e-07
ABCD3	0.32838	0.256725	0.417	0.275	1	2.39024e-07	0.489546	0.468	0.263	0.00238259	0.32838	4.78047e-07
LTA4H	0.0185102	0.605458	0.75	0.374	1	2.41063e-07	-0.654807	0.321	0.545	0.00240292	0.0185102	4.82127e-07
TMEM165	0.0164427	0.627324	0.667	0.31	1	2.41665e-07	-0.48346	0.624	0.75	0.00240892	0.0164427	4.8333e-07
COL2A1	0.0155027	-1.56414	0	0.341	1	2.43929e-07	-0.83821	0.018	0.225	0.00243148	0.0155027	4.87857e-07
FYN	0.00688345	0.648175	0.667	0.263	1	2.46742e-07	-0.694279	0.018	0.224	0.00245953	0.00688345	4.93485e-07
DSEL	0.0346161	-1.24642	0	0.278	1	2.72271e-07	-0.707933	0.018	0.228	0.002714	0.0346161	5.44541e-07
TMEM39A	0.0530866	0.563109	0.417	0.193	1	2.72793e-07	0.53021	0.385	0.201	0.0027192	0.0530866	5.45585e-07
C1orf115	0.215502	-0.58606	0	0.114	1	2.77556e-07	0.472969	0.303	0.135	0.00276668	0.215502	5.55111e-07
CLIP3	0.173805	-0.679504	0	0.134	1	2.806e-07	-0.671719	0.046	0.267	0.00279702	0.173805	5.61199e-07
AURKB	0.285236	-0.448818	0.333	0.426	1	3.10528e-07	-0.669783	0.239	0.481	0.00309534	0.285236	6.21056e-07
RNF217	0.280403	0.252906	0.167	0.079	1	3.13077e-07	-0.768867	0.046	0.261	0.00312075	0.280403	6.26154e-07
MYO5A	0.0660136	-0.986018	0	0.223	1	3.18556e-07	-0.27904	0.917	0.915	0.00317536	0.0660136	6.37111e-07
SESTD1	0.54398	-0.30847	0.167	0.235	1	3.25582e-07	0.488156	0.606	0.385	0.0032454	0.54398	6.51163e-07
ZNF511	0.0347995	0.489763	0.917	0.594	1	3.60168e-07	-0.533939	0.55	0.706	0.00359016	0.0347995	7.20336e-07
CHD9	0.212445	-0.426307	0.5	0.584	1	3.71991e-07	-0.709498	0.193	0.425	0.00370801	0.212445	7.43982e-07
GPC4	0.0037801	0.88867	0.583	0.253	1	3.72162e-07	-0.834485	0.055	0.268	0.00370971	0.0037801	7.44323e-07
NEU1	0.00224097	0.780423	0.417	0.122	1	3.83113e-07	0.427181	0.514	0.296	0.00381887	0.00224097	7.66227e-07
PSMC1	0.163784	-0.34996	0.583	0.745	1	4.13098e-07	-0.502045	0.587	0.718	0.00411776	0.163784	8.26196e-07
ECHDC1	0.198711	0.326434	0.75	0.538	1	4.21001e-07	0.421836	0.835	0.649	0.00419654	0.198711	8.42003e-07
LAS1L	0.152789	0.399679	0.583	0.375	1	4.30897e-07	-0.597274	0.404	0.607	0.00429518	0.152789	8.61793e-07
NADSYN1	0.00546326	0.898943	0.333	0.103	1	4.35415e-07	0.337619	0.266	0.111	0.00434022	0.00546326	8.7083e-07
RANGRF	0.135436	-0.660852	0.167	0.394	1	4.4006e-07	-0.667085	0.174	0.414	0.00438652	0.135436	8.80119e-07
SLC39A10	0.229933	0.324508	0.833	0.577	1	4.5489e-07	0.461363	0.78	0.535	0.00453434	0.229933	9.0978e-07
NT5DC2	0.00532425	-0.782424	0.5	0.877	1	4.59835e-07	-0.385107	0.734	0.806	0.00458364	0.00532425	9.19671e-07
HIPK3	0.119346	-0.795634	0	0.17	1	4.67932e-07	0.430566	0.394	0.204	0.00466435	0.119346	9.35865e-07
CTSB	0.0276675	0.551548	0.917	0.535	1	4.68296e-07	0.406761	0.716	0.506	0.00466798	0.0276675	9.36593e-07
RXRA	0.225577	0.369066	0.167	0.075	1	4.75847e-07	0.439377	0.376	0.191	0.00474324	0.225577	9.51694e-07
STARD10	0.182178	-0.640499	0	0.13	1	4.80111e-07	0.385372	0.45	0.232	0.00478574	0.182178	9.60221e-07
SMC1A	0.452555	-0.372985	0.333	0.393	1	4.93802e-07	-0.30821	0.872	0.895	0.00492221	0.452555	9.87603e-07
TPD52L2	0.279609	-0.353868	0.5	0.599	1	4.9739e-07	-0.382965	0.807	0.844	0.00495798	0.279609	9.9478e-07
GALNT2	0.456359	-0.406538	0.167	0.245	1	5.29503e-07	0.522813	0.55	0.36	0.00527809	0.456359	1.05901e-06
MNS1	0.0601601	0.537997	0.583	0.313	1	5.36775e-07	-0.681489	0.055	0.269	0.00535057	0.0601601	1.07355e-06
COL5A2	0.0339271	-1.36846	0	0.28	1	5.54409e-07	-0.868173	0.009	0.202	0.00552635	0.0339271	1.10882e-06
HSPBP1	0.48942	-0.369125	0.167	0.241	1	5.64168e-07	-0.630134	0.339	0.562	0.00562362	0.48942	1.12833e-06
FZD2	0.00872638	-1.49021	0.083	0.446	1	5.81059e-07	-0.758108	0.193	0.411	0.00579199	0.00872638	1.16212e-06
TOM1L1	0.00073347	0.779207	0.25	0.046	1	5.94149e-07	0.437299	0.33	0.157	0.00592248	0.00073347	1.1883e-06
SDHC	0.0204462	0.573659	0.417	0.155	1	6.24817e-07	0.356584	0.881	0.714	0.00622818	0.0204462	1.24963e-06
RCAN2	6.2506e-07	1.03015	0.5	0.086	0.0062306	6.72867e-07	-0.90819	0.138	0.347	0.00670714	6.72867e-07	1.25012e-06
BUD31	0.05428	0.296826	0.917	0.786	1	6.34302e-07	-0.378899	0.78	0.862	0.00632272	0.05428	1.2686e-06
SCARF2	0.479887	0.361107	0.167	0.111	1	6.90104e-07	0.455094	0.248	0.105	0.00687895	0.479887	1.38021e-06
EPAS1	0.168535	0.306974	0.25	0.112	1	7.18237e-07	-1.16941	0.101	0.304	0.00715939	0.168535	1.43647e-06
LAP3	0.175082	0.350111	0.75	0.51	1	7.23161e-07	-0.395768	0.725	0.79	0.00720847	0.175082	1.44632e-06
ADAMTS19	1.84477e-06	1.2772	0.833	0.271	0.0183886	7.32356e-07	-0.673298	0.018	0.218	0.00730013	1.84477e-06	1.46471e-06
GCLM	0.596677	-0.371762	0.167	0.214	1	7.63224e-07	0.482249	0.486	0.288	0.00760782	0.596677	1.52645e-06
YTHDF3	0.0905305	0.530208	0.5	0.304	1	7.64931e-07	0.481656	0.651	0.467	0.00762483	0.0905305	1.52986e-06
SUN1	0.596699	-0.304584	0.167	0.219	1	7.67966e-07	0.457584	0.376	0.199	0.00765509	0.596699	1.53593e-06
EFEMP2	0.341816	-0.413545	0.083	0.2	1	7.8908e-07	0.471196	0.431	0.238	0.00786555	0.341816	1.57816e-06
GEMIN4	0.450944	0.273831	0.25	0.17	1	7.94459e-07	-0.571052	0.44	0.635	0.00791917	0.450944	1.58892e-06
MEIS1	0.0534351	-1.15819	0	0.242	1	8.30834e-07	-0.766701	0	0.184	0.00828175	0.0534351	1.66167e-06
ATL2	0.551225	-0.311743	0.25	0.302	1	8.7808e-07	0.465251	0.633	0.439	0.0087527	0.551225	1.75616e-06
SURF2	0.113195	0.429954	0.75	0.499	1	8.80439e-07	-0.601905	0.422	0.59	0.00877621	0.113195	1.76088e-06
NID2	0.040007	-1.33473	0	0.266	1	8.81951e-07	-1.01143	0.101	0.308	0.00879129	0.040007	1.7639e-06
PRKAR2B	0.0719823	-1.01145	0	0.216	1	9.28969e-07	-0.69623	0.018	0.211	0.00925997	0.0719823	1.85794e-06
PAMR1	9.34617e-07	1.23878	0.917	0.266	0.00931626	0.000119375	-0.49622	0	0.12	1	0.000119375	1.86923e-06
GLS	0.259409	-0.606301	0.083	0.206	1	1.00521e-06	-0.629129	0.385	0.558	0.0100199	0.259409	2.01041e-06
CERS6	1.02192e-06	1.21931	0.833	0.239	0.0101865	0.00197185	-0.349972	0.018	0.11	1	0.00197185	2.04384e-06
DNMT3A	0.0632995	-0.779351	0.25	0.49	1	1.12072e-06	0.461723	0.606	0.402	0.0111713	0.0632995	2.24144e-06
POLR2I	0.0303133	-0.29309	0.833	0.877	1	1.126e-06	-0.42849	0.697	0.802	0.011224	0.0303133	2.252e-06
COL11A1	0.183867	-0.71572	0	0.129	1	1.15337e-06	-0.662068	0.018	0.207	0.0114968	0.183867	2.30674e-06
WDHD1	0.741052	-0.262386	0.167	0.19	1	1.16625e-06	-0.66587	0.257	0.472	0.0116251	0.741052	2.33249e-06
HOXB6	0.166083	-0.754473	0	0.139	1	1.17113e-06	-0.719576	0	0.18	0.0116738	0.166083	2.34225e-06
ITGAV	0.0516081	-1.11931	0.083	0.329	1	1.21758e-06	0.45474	0.624	0.42	0.0121368	0.0516081	2.43515e-06
EPHA4	0.188316	-0.637098	0	0.127	1	1.23717e-06	0.406229	0.404	0.206	0.0123321	0.188316	2.47433e-06
EGR2	0.188299	0.51102	0.167	0.072	1	1.24168e-06	0.315506	0.138	0.044	0.0123771	0.188299	2.48337e-06
PRR7	0.365556	-0.590677	0.083	0.17	1	1.28476e-06	-0.677315	0.037	0.233	0.0128064	0.365556	2.56951e-06
USP1	0.382135	-0.315973	0.5	0.528	1	1.34424e-06	-0.37002	0.761	0.779	0.0133994	0.382135	2.68848e-06
NCOA1	0.551481	-0.33227	0.083	0.138	1	1.37032e-06	0.490123	0.367	0.195	0.0136594	0.551481	2.74064e-06
VPS36	0.313093	0.26864	0.5	0.328	1	1.37598e-06	-0.492026	0.55	0.688	0.0137158	0.313093	2.75196e-06
EDIL3	0.12843	-0.84953	0	0.163	1	1.42332e-06	-0.804694	0	0.178	0.0141877	0.12843	2.84664e-06
POP7	0.230915	0.318858	0.75	0.559	1	1.43189e-06	-0.380042	0.725	0.813	0.0142731	0.230915	2.86378e-06
FBXO6	0.0148785	0.782189	0.25	0.073	1	1.43454e-06	0.482099	0.486	0.294	0.0142995	0.0148785	2.86908e-06
TM2D1	0.277732	0.310893	0.583	0.411	1	1.51817e-06	0.434642	0.505	0.301	0.0151331	0.277732	3.03633e-06
MTG1	0.259991	-0.354546	0.5	0.679	1	1.52872e-06	-0.649125	0.257	0.479	0.0152383	0.259991	3.05744e-06
SORL1	1.62071e-06	1.21064	0.583	0.129	0.0161552	6.40012e-05	0.336924	0.45	0.276	0.637964	6.40012e-05	3.24141e-06
PDCD11	0.343438	0.270971	0.5	0.362	1	1.62621e-06	-0.566049	0.413	0.596	0.0162101	0.343438	3.25242e-06
SETD7	0.181948	-0.665878	0	0.13	1	1.62681e-06	0.400384	0.239	0.102	0.0162161	0.181948	3.25363e-06
WDR5	0.0193181	0.629323	0.833	0.512	1	1.6912e-06	-0.386504	0.752	0.797	0.0168579	0.0193181	3.38241e-06
NOL7	0.142147	0.347768	0.75	0.58	1	1.69904e-06	-0.307912	0.844	0.869	0.0169361	0.142147	3.39808e-06
PTPN13	0.00383208	0.786825	0.667	0.283	1	1.79049e-06	-0.639814	0.22	0.441	0.0178476	0.00383208	3.58097e-06
SMARCD1	0.0507411	-0.817134	0.25	0.511	1	1.8798e-06	-0.505802	0.56	0.685	0.0187379	0.0507411	3.7596e-06
HSPA14	0.431943	-0.285243	0.417	0.502	1	1.88164e-06	-0.465483	0.587	0.706	0.0187562	0.431943	3.76328e-06
ERBB2	0.203828	0.325347	0.583	0.346	1	1.93123e-06	0.411213	0.56	0.331	0.0192505	0.203828	3.86246e-06
LUC7L3	0.011445	-0.701307	0.5	0.785	1	1.93454e-06	-0.282132	0.844	0.896	0.0192835	0.011445	3.86907e-06
PCOLCE	0.0279318	-1.21067	0.083	0.409	1	1.94939e-06	0.316157	0.376	0.188	0.0194316	0.0279318	3.89878e-06
SLIT2	0.100046	-0.979088	0	0.186	1	1.97123e-06	-0.994298	0.092	0.285	0.0196492	0.100046	3.94245e-06
UPP1	0.00539461	0.665227	0.333	0.093	1	2.07002e-06	-0.760477	0.037	0.222	0.020634	0.00539461	4.14004e-06
FKBP5	0.00800446	0.726002	0.583	0.243	1	2.10112e-06	-0.671963	0.229	0.434	0.020944	0.00800446	4.20225e-06
TBX3	0.000423401	1.00571	0.75	0.302	1	2.14153e-06	0.436741	0.661	0.414	0.0213467	0.000423401	4.28305e-06
GRB2	0.00100681	0.742008	0.917	0.549	1	2.14943e-06	-0.426166	0.67	0.748	0.0214256	0.00100681	4.29886e-06
ANKFY1	0.45256	-0.356725	0.083	0.162	1	2.1722e-06	-0.366989	0.743	0.8	0.0216525	0.45256	4.3444e-06
RND3	0.0108463	-1.54486	0	0.367	1	2.19434e-06	0.37597	0.734	0.469	0.0218732	0.0108463	4.38868e-06
VRTN	2.30617e-06	1.17945	0.667	0.154	0.0229879	0.000324346	0.335595	0.422	0.263	1	0.000324346	4.61234e-06
SHMT1	0.0713999	-0.984236	0	0.217	1	2.34728e-06	-0.636191	0.248	0.464	0.0233977	0.0713999	4.69455e-06
TNFAIP8	0.441919	-0.367658	0.25	0.352	1	2.41073e-06	-0.752162	0.101	0.305	0.0240301	0.441919	4.82145e-06
SDCBP	0.00136605	0.604789	1	0.67	1	2.49706e-06	0.397899	0.761	0.552	0.0248906	0.00136605	4.9941e-06
COL1A1	0.0110549	-1.8274	0	0.365	1	2.53993e-06	-0.902065	0.018	0.198	0.025318	0.0110549	5.07986e-06
TRIP6	0.00618216	-1.50081	0.083	0.466	1	2.56806e-06	-0.602854	0.275	0.501	0.0255984	0.00618216	5.13611e-06
TTR	2.60587e-06	1.20137	1	0.399	0.0259753	0.543677	-0.435474	0.174	0.189	1	0.543677	5.21174e-06
PDE7A	0.00954698	0.432344	0.167	0.032	1	2.68708e-06	0.396944	0.358	0.183	0.0267848	0.00954698	5.37415e-06
GREB1L	0.293536	-0.689924	0.167	0.263	1	2.70024e-06	-0.724822	0.266	0.453	0.026916	0.293536	5.40048e-06
GOT2	0.220604	0.328702	0.667	0.5	1	2.71573e-06	-0.449559	0.651	0.771	0.0270704	0.220604	5.43145e-06
PRTG	0.0393839	-0.30455	0.833	0.783	1	2.80986e-06	-0.513299	0.688	0.72	0.0280087	0.0393839	5.61971e-06
HOXB8	0.19961	-0.666557	0	0.121	1	2.89885e-06	-0.702069	0	0.169	0.0288958	0.19961	5.7977e-06
SCARB2	0.505278	-0.371012	0.25	0.317	1	2.90933e-06	0.362997	0.44	0.242	0.0290003	0.505278	5.81866e-06
DLG1	0.295292	0.292642	0.417	0.27	1	2.94899e-06	0.457603	0.606	0.398	0.0293956	0.295292	5.89798e-06
ECT2	0.271794	-0.523595	0.25	0.36	1	2.95272e-06	0.501053	0.596	0.399	0.0294327	0.271794	5.90543e-06
DCHS1	0.231491	-0.557703	0	0.107	1	3.14392e-06	-0.633823	0.046	0.237	0.0313386	0.231491	6.28783e-06
KRAS	1.77156e-05	0.760844	1	0.677	0.176589	3.3483e-06	0.323606	0.881	0.709	0.0333759	1.77156e-05	6.6966e-06
PNRC1	0.122118	0.335574	0.833	0.681	1	3.4828e-06	0.335576	0.908	0.749	0.0347165	0.122118	6.96558e-06
CUTA	0.00739411	-0.451795	0.75	0.924	1	3.54675e-06	-0.386451	0.716	0.799	0.035354	0.00739411	7.09349e-06
MSN	0.0264098	-1.02035	0.167	0.486	1	3.58469e-06	-0.653621	0.33	0.523	0.0357322	0.0264098	7.16936e-06
CADM4	0.0304053	0.611479	0.25	0.081	1	3.70525e-06	0.36724	0.202	0.082	0.0369339	0.0304053	7.41049e-06
WWC2	0.00153358	0.864694	0.667	0.265	1	3.70956e-06	0.459157	0.56	0.358	0.0369768	0.00153358	7.4191e-06
PDZRN3	0.292926	0.310484	0.25	0.139	1	3.71345e-06	-0.746655	0.119	0.32	0.0370156	0.292926	7.42688e-06
RAI1	0.596914	-0.357508	0.083	0.126	1	3.86271e-06	0.443309	0.349	0.186	0.0385035	0.596914	7.7254e-06
DUSP15	3.88061e-06	0.792832	0.25	0.028	0.038682	7.76829e-05	-0.444504	0	0.126	0.774343	7.76829e-05	7.76121e-06
NETO2	0.0354766	0.543867	0.583	0.273	1	3.98748e-06	-0.605412	0.037	0.22	0.0397472	0.0354766	7.97494e-06
NFE2L3	0.156162	-0.763982	0	0.145	1	4.07807e-06	-0.773552	0.147	0.341	0.0406502	0.156162	8.15612e-06
ANXA1	0.210422	-0.85462	0	0.116	1	4.28602e-06	-1.02536	0.073	0.257	0.0427231	0.210422	8.57203e-06
WEE1	0.139837	-0.712573	0.167	0.364	1	4.58201e-06	0.419041	0.679	0.486	0.0456735	0.139837	9.164e-06
SEPHS1	0.155101	-0.332002	0.667	0.664	1	4.72421e-06	-0.481586	0.514	0.679	0.0470909	0.155101	9.44839e-06
TIMM22	0.0124433	0.688359	0.667	0.337	1	4.98071e-06	-0.568013	0.385	0.586	0.0496477	0.0124433	9.96139e-06
ARFGEF2	0.444425	-0.326365	0.083	0.169	1	5.01621e-06	0.412538	0.495	0.304	0.0500016	0.444425	1.00324e-05
GGH	0.199276	-0.626411	0	0.121	1	5.23076e-06	0.433018	0.578	0.381	0.0521403	0.199276	1.04615e-05
MRPS25	0.097599	0.270975	0.917	0.779	1	5.23717e-06	-0.346583	0.817	0.838	0.0522041	0.097599	1.04743e-05
CCNJL	0.706355	-0.276755	0.083	0.111	1	5.24041e-06	0.44051	0.321	0.167	0.0522364	0.706355	1.04808e-05
IGF2BP2	0.091355	-0.426615	0.583	0.692	1	5.32486e-06	0.365149	0.835	0.645	0.0530782	0.091355	1.06497e-05
SRXN1	0.210774	-0.607087	0	0.116	1	5.37358e-06	0.413856	0.303	0.15	0.0535639	0.210774	1.07471e-05
AZIN1	0.490101	-0.326764	0.417	0.441	1	5.47814e-06	0.384347	0.771	0.552	0.0546061	0.490101	1.09563e-05
SUCLG2	4.59783e-05	0.985202	0.917	0.359	0.458312	5.49476e-06	-0.399411	0.651	0.747	0.0547718	4.59783e-05	1.09895e-05
SH3D19	0.168717	0.417986	0.333	0.178	1	5.65002e-06	0.417379	0.239	0.108	0.0563194	0.168717	1.13e-05
TET1	6.69654e-06	0.947469	1	0.57	0.0667511	5.66781e-06	-0.582875	0.422	0.569	0.0564967	6.69654e-06	1.13356e-05
METTL9	7.87723e-06	0.649245	1	0.79	0.0785202	5.85419e-06	-0.555233	0.44	0.595	0.0583546	7.87723e-06	1.17084e-05
PLEKHG5	0.006282	0.823103	0.333	0.102	1	6.20146e-06	0.276794	0.202	0.082	0.0618162	0.006282	1.24029e-05
MCU	0.451192	-0.325023	0.083	0.167	1	6.5131e-06	0.435596	0.505	0.317	0.0649226	0.451192	1.30262e-05
TMEM64	0.14458	-0.7304	0	0.152	1	6.55107e-06	0.305978	0.147	0.051	0.065301	0.14458	1.31021e-05
NDUFS3	0.000346671	-1.19415	0.333	0.799	1	6.56255e-06	-0.288571	0.862	0.906	0.0654155	0.000346671	1.31251e-05
TOX3	0.109948	-0.875397	0	0.177	1	6.62053e-06	0.442798	0.413	0.231	0.0659935	0.109948	1.3241e-05
TSPAN14	0.060611	0.590835	0.583	0.368	1	6.69625e-06	0.393042	0.606	0.393	0.0667482	0.060611	1.33925e-05
NAV2	0.0718291	-1.01986	0.083	0.305	1	6.70601e-06	0.406341	0.495	0.295	0.0668455	0.0718291	1.3412e-05
PGS1	0.388775	-0.488661	0.25	0.323	1	6.76005e-06	-0.545621	0.413	0.59	0.0673842	0.388775	1.35201e-05
KDM6A	0.582956	0.254475	0.25	0.203	1	6.77413e-06	0.40509	0.486	0.292	0.0675246	0.582956	1.35482e-05
LIFR	7.07186e-06	1.16967	0.917	0.357	0.0704923	0.000844365	-0.840854	0.202	0.323	1	0.000844365	1.41437e-05
IFT74	0.149504	-0.800541	0.167	0.323	1	7.07471e-06	-0.580184	0.083	0.28	0.0705207	0.149504	1.41494e-05
FSD1	0.042562	-1.15808	0	0.261	1	7.57944e-06	-0.550037	0.009	0.173	0.0755519	0.042562	1.51588e-05
MRPL15	0.0194481	-0.590446	0.583	0.719	1	7.70434e-06	-0.445621	0.569	0.686	0.0767968	0.0194481	1.54086e-05
TAC3	0.234123	-0.645691	0	0.106	1	7.72995e-06	-1.04753	0.009	0.169	0.0770522	0.234123	1.54598e-05
CLCN3	0.178801	-0.661329	0.083	0.255	1	7.76512e-06	0.444481	0.541	0.348	0.0774027	0.178801	1.55302e-05
E2F8	0.694547	-0.254373	0.083	0.113	1	8.12346e-06	-0.616986	0.11	0.307	0.0809747	0.694547	1.62469e-05
PIP4K2A	0.436434	-0.344927	0.083	0.17	1	8.19813e-06	0.389074	0.67	0.464	0.0817189	0.436434	1.63962e-05
PALM	0.0995233	-0.904251	0	0.187	1	8.46081e-06	-0.550889	0.092	0.293	0.0843374	0.0995233	1.69216e-05
TMEM132C	0.140926	0.527738	0.333	0.179	1	8.64739e-06	-0.576205	0.018	0.187	0.0861972	0.140926	1.72947e-05
PACSIN3	0.231166	-0.523137	0.083	0.243	1	9.08695e-06	-0.66407	0.119	0.306	0.0905788	0.231166	1.81738e-05
CFP	0.0645246	0.487209	0.167	0.05	1	9.36081e-06	0.440664	0.431	0.265	0.0933086	0.0645246	1.87215e-05
ADAMTS12	0.583079	-0.438971	0.083	0.127	1	9.39819e-06	-0.5782	0	0.154	0.0936811	0.583079	1.87963e-05
E2F5	0.00285874	0.670595	0.25	0.054	1	9.46027e-06	0.389984	0.716	0.542	0.0943	0.00285874	1.89205e-05
RAB11FIP3	0.151672	-0.688731	0	0.147	1	9.51965e-06	0.453685	0.385	0.221	0.0948919	0.151672	1.90392e-05
NSMCE1	0.0743877	-0.841735	0.167	0.405	1	9.60825e-06	-0.491776	0.413	0.61	0.0957751	0.0743877	1.92164e-05
RTF1	0.129163	-0.34486	0.667	0.771	1	9.64218e-06	-0.324233	0.798	0.838	0.0961132	0.129163	1.92843e-05
DCAF5	9.66348e-06	1.14342	0.833	0.289	0.0963256	0.000161062	0.368442	0.413	0.259	1	0.000161062	1.93269e-05
GPBP1L1	0.0551809	0.555665	0.583	0.316	1	9.76146e-06	0.398738	0.725	0.542	0.0973022	0.0551809	1.95228e-05
CCDC28B	0.46335	-0.371948	0.25	0.326	1	9.9291e-06	-0.581899	0.037	0.209	0.0989733	0.46335	1.98581e-05
CCP110	0.334902	-0.445999	0.083	0.196	1	1.05251e-05	-0.605799	0.248	0.439	0.104914	0.334902	2.105e-05
SUV39H2	0.200911	-0.694764	0.083	0.227	1	1.07539e-05	0.419783	0.569	0.391	0.107195	0.200911	2.15077e-05
DTL	0.126895	-0.829284	0.083	0.267	1	1.08424e-05	-0.618434	0.092	0.284	0.108077	0.126895	2.16846e-05
GOLPH3L	0.146445	0.334133	0.25	0.11	1	1.13043e-05	0.451147	0.459	0.283	0.112681	0.146445	2.26084e-05
CHAF1A	0.0950776	-0.786748	0.25	0.431	1	1.13684e-05	-0.541504	0.385	0.573	0.11332	0.0950776	2.27366e-05
AHSA1	0.20517	0.335022	0.75	0.501	1	1.13936e-05	-0.383629	0.661	0.778	0.113571	0.20517	2.27871e-05
CHPF	0.0111206	0.72115	0.5	0.2	1	1.1611e-05	0.433598	0.468	0.291	0.115738	0.0111206	2.32218e-05
CHST10	0.19118	-0.641509	0	0.125	1	1.27171e-05	-0.596071	0.211	0.403	0.126764	0.19118	2.5434e-05
CLU	0.113877	-0.980961	0.167	0.339	1	1.29713e-05	0.334227	0.486	0.284	0.129298	0.113877	2.59425e-05
SULF2	1.30938e-05	1.11485	0.833	0.287	0.130519	0.000645506	0.341152	0.266	0.151	1	0.000645506	2.61874e-05
LAMB1	0.277777	0.313843	0.667	0.483	1	1.34047e-05	0.32864	0.844	0.614	0.133618	0.277777	2.68092e-05
FUT10	0.08791	0.494347	0.167	0.056	1	1.34682e-05	-0.499677	0.028	0.195	0.134251	0.08791	2.69362e-05
RAMP2	0.118068	-0.90865	0	0.171	1	1.36251e-05	-0.735115	0.101	0.277	0.135815	0.118068	2.725e-05
DDRGK1	0.0944182	-0.69129	0.25	0.493	1	1.37066e-05	-0.470819	0.505	0.67	0.136628	0.0944182	2.74131e-05
NRP2	0.262886	-0.507964	0.333	0.426	1	1.42183e-05	-0.98931	0.138	0.306	0.141728	0.262886	2.84364e-05
UHRF1	0.0401379	-0.996824	0.167	0.44	1	1.46769e-05	-0.515621	0.431	0.605	0.1463	0.0401379	2.93537e-05
MVD	0.162806	-0.423375	0.583	0.635	1	1.50546e-05	-0.347366	0.826	0.847	0.150064	0.162806	3.0109e-05
PLS3	0.00888281	0.703501	0.667	0.3	1	1.54183e-05	-0.552873	0.119	0.318	0.15369	0.00888281	3.08365e-05
RRP9	0.0438762	0.548095	0.667	0.369	1	1.55242e-05	-0.58883	0.303	0.483	0.154745	0.0438762	3.10481e-05
CCNY	0.24149	0.325496	0.583	0.416	1	1.56069e-05	-0.469842	0.523	0.649	0.15557	0.24149	3.12135e-05
TAGLN	0.105872	-0.963478	0.167	0.365	1	1.60375e-05	-0.829218	0.046	0.211	0.159862	0.105872	3.20748e-05
PIGG	0.0489417	0.655694	0.25	0.093	1	1.64477e-05	0.415505	0.284	0.145	0.163951	0.0489417	3.28951e-05
VARS2	0.0863804	-0.892214	0	0.199	1	1.66795e-05	-0.588836	0.211	0.403	0.166262	0.0863804	3.33588e-05
CWC27	0.193485	0.341637	0.75	0.528	1	1.72196e-05	-0.498748	0.404	0.578	0.171645	0.193485	3.44389e-05
PCM1	0.151828	-0.610336	0.25	0.448	1	1.72409e-05	-0.339017	0.752	0.784	0.171857	0.151828	3.44814e-05
CSRP1	0.204399	0.326971	0.583	0.35	1	1.75701e-05	0.384903	0.651	0.447	0.175139	0.204399	3.51399e-05
DCXR	0.0332087	-1.07059	0.167	0.443	1	1.77995e-05	0.356739	0.78	0.57	0.177426	0.0332087	3.55987e-05
EMILIN1	0.0731269	-1.08656	0	0.214	1	1.79407e-05	-0.583593	0.018	0.173	0.178833	0.0731269	3.58811e-05
POC1A	0.126536	-0.668889	0.25	0.44	1	1.89305e-05	-0.53191	0.394	0.564	0.188699	0.126536	3.78606e-05
SFRP2	0.0355078	-1.37076	0	0.276	1	1.92453e-05	-0.53091	0	0.145	0.191837	0.0355078	3.84901e-05
BRD9	0.169622	0.407577	0.583	0.379	1	1.99301e-05	-0.504966	0.45	0.598	0.198663	0.169622	3.98598e-05
SMAD2	0.523062	-0.349282	0.167	0.232	1	2.01849e-05	0.459375	0.661	0.517	0.201203	0.523062	4.03693e-05
HIPK2	0.0737993	-0.763364	0.25	0.479	1	2.14723e-05	-0.582625	0.193	0.384	0.214036	0.0737993	4.29441e-05
FNDC3A	0.00600665	0.786268	0.667	0.315	1	2.1592e-05	-0.603478	0.266	0.455	0.215229	0.00600665	4.31835e-05
ACBD6	0.400386	-0.303037	0.333	0.445	1	2.16406e-05	-0.435202	0.615	0.681	0.215714	0.400386	4.32807e-05
NEK3	0.0461095	0.562271	0.5	0.234	1	2.169e-05	0.33681	0.22	0.1	0.216206	0.0461095	4.33796e-05
COIL	0.561174	-0.31856	0.25	0.304	1	2.18874e-05	-0.547234	0.119	0.311	0.218174	0.561174	4.37744e-05
PSMD12	0.0847911	0.417955	0.75	0.569	1	2.20189e-05	-0.349842	0.697	0.772	0.219484	0.0847911	4.40372e-05
NELL2	0.463458	-0.372543	0.083	0.16	1	2.21618e-05	0.402942	0.394	0.224	0.220909	0.463458	4.43231e-05
STXBP6	0.516741	-0.390779	0.083	0.141	1	2.23807e-05	-0.629772	0.092	0.265	0.223091	0.516741	4.47608e-05
PTPN9	0.207352	0.326095	0.25	0.123	1	2.24356e-05	0.38714	0.275	0.14	0.223638	0.207352	4.48708e-05
PROM1	0.127833	-0.820851	0.083	0.266	1	2.24963e-05	-0.486051	0	0.143	0.224243	0.127833	4.49922e-05
ANKMY2	0.0252712	0.639968	0.583	0.285	1	2.26352e-05	0.40424	0.532	0.36	0.225627	0.0252712	4.52699e-05
STRA6	0.221918	0.335936	0.667	0.432	1	2.36228e-05	-0.700526	0	0.142	0.235472	0.221918	4.72451e-05
DDAH2	0.0402986	0.460653	1	0.691	1	2.41313e-05	0.34	0.771	0.545	0.240541	0.0402986	4.82621e-05
GRSF1	0.178768	0.378924	0.583	0.381	1	2.42889e-05	-0.519349	0.587	0.689	0.242112	0.178768	4.85772e-05
ARL4D	0.383462	0.297807	0.333	0.225	1	2.45418e-05	-0.755682	0.073	0.24	0.244632	0.383462	4.90829e-05
SALL1	0.0878	-0.966508	0.083	0.293	1	2.51775e-05	0.387362	0.661	0.458	0.250969	0.0878	5.03543e-05
RNASE4	3.86527e-05	0.996381	0.667	0.178	0.385291	2.57002e-05	0.333071	0.349	0.187	0.256179	3.86527e-05	5.13997e-05
MDN1	0.20435	-0.527349	0.167	0.378	1	2.60993e-05	-0.522314	0.385	0.546	0.260157	0.20435	5.21978e-05
ALG2	0.0360969	0.696403	0.5	0.256	1	2.6254e-05	0.383675	0.385	0.222	0.261699	0.0360969	5.25072e-05
MAP3K7	0.297243	-0.560825	0.083	0.193	1	2.72817e-05	0.418861	0.56	0.402	0.271944	0.297243	5.45626e-05
ACSS3	0.0278	0.63111	0.5	0.227	1	2.75624e-05	0.353034	0.339	0.184	0.274742	0.0278	5.5124e-05
RAB6B	0.210686	-0.645879	0	0.116	1	2.75771e-05	-0.671589	0.211	0.382	0.274888	0.210686	5.51534e-05
CNPPD1	0.247138	-0.49411	0.083	0.237	1	2.84108e-05	0.407277	0.358	0.205	0.283199	0.247138	5.68208e-05
MRPS2	0.250176	0.306894	0.75	0.514	1	2.86597e-05	-0.480237	0.514	0.634	0.28568	0.250176	5.73186e-05
VRK3	0.396624	-0.495623	0.25	0.32	1	3.03571e-05	0.348067	0.202	0.09	0.3026	0.396624	6.07134e-05
TNC	0.241393	-0.562228	0	0.103	1	3.05843e-05	-0.776728	0.064	0.228	0.304864	0.241393	6.11676e-05
UCK1	0.0333813	-1.19621	0	0.281	1	3.14509e-05	-0.469959	0.505	0.649	0.313502	0.0333813	6.29007e-05
SLC40A1	0.12251	0.412911	0.25	0.106	1	3.20612e-05	0.322481	0.174	0.072	0.319586	0.12251	6.41213e-05
IGDCC4	0.0425515	0.683835	0.417	0.198	1	3.2274e-05	-0.636252	0.248	0.424	0.321708	0.0425515	6.45471e-05
UNC13B	0.188155	0.525977	0.25	0.13	1	3.28921e-05	0.425835	0.294	0.157	0.327869	0.188155	6.57832e-05
TMEM59	0.0770469	0.360332	1	0.766	1	3.35385e-05	0.325028	0.817	0.645	0.334312	0.0770469	6.70759e-05
LRRC49	0.71167	-0.269898	0.083	0.111	1	3.47177e-05	-0.485065	0.009	0.151	0.346066	0.71167	6.94342e-05
UGP2	0.306515	-0.468089	0.25	0.383	1	3.47495e-05	0.394281	0.587	0.4	0.346383	0.306515	6.94979e-05
SPARC	3.49253e-05	-1.74129	0.25	0.766	0.348135	0.0108396	-0.462553	0.431	0.492	1	0.0108396	6.98493e-05
CEP290	0.185254	-0.722502	0.083	0.234	1	3.51679e-05	-0.514315	0.385	0.559	0.350554	0.185254	7.03346e-05
E2F7	0.156757	-0.690384	0	0.144	1	3.53201e-05	-0.450841	0.018	0.169	0.352071	0.156757	7.0639e-05
LANCL1	0.351173	-0.470581	0.167	0.275	1	3.62369e-05	-0.523507	0.266	0.452	0.36121	0.351173	7.24725e-05
CRELD2	0.378764	-0.575206	0.083	0.166	1	3.63557e-05	-0.555648	0.404	0.563	0.362393	0.378764	7.271e-05
SPATS2L	0.0598819	-1.09346	0	0.232	1	3.72402e-05	-0.638352	0.22	0.396	0.37121	0.0598819	7.4479e-05
SEC61A1	0.346679	0.279673	0.667	0.507	1	3.72598e-05	0.298297	0.844	0.651	0.371406	0.346679	7.45182e-05
DYNC1I2	0.168721	-0.503465	0.417	0.577	1	3.86012e-05	-0.397543	0.587	0.716	0.384777	0.168721	7.7201e-05
SASS6	0.496737	-0.365104	0.167	0.237	1	3.94487e-05	-0.516231	0.312	0.483	0.393225	0.496737	7.88959e-05
ETV6	0.206409	-0.58753	0	0.118	1	3.96348e-05	0.333589	0.294	0.155	0.39508	0.206409	7.9268e-05
BLVRB	0.520672	-0.293652	0.5	0.545	1	4.10696e-05	0.332096	0.596	0.386	0.409382	0.520672	8.21375e-05
PATL1	0.18379	-0.615909	0	0.129	1	4.14669e-05	0.381207	0.44	0.271	0.413342	0.18379	8.29321e-05
ANKRD27	0.707301	-0.297859	0.083	0.11	1	4.18914e-05	0.360882	0.156	0.063	0.417573	0.707301	8.3781e-05
GLI2	0.12528	-0.78341	0	0.165	1	4.25204e-05	-0.467127	0.009	0.149	0.423844	0.12528	8.5039e-05
CCDC80	0.443064	-0.258856	0.083	0.18	1	4.31938e-05	-0.536279	0	0.134	0.430556	0.443064	8.63858e-05
TCERG1	0.202544	-0.39341	0.5	0.608	1	4.39139e-05	-0.306295	0.734	0.795	0.437733	0.202544	8.78258e-05
BYSL	0.464411	-0.328311	0.083	0.163	1	4.41875e-05	-0.513521	0.413	0.556	0.440461	0.464411	8.83731e-05
TRIM21	0.00190562	0.745528	0.167	0.026	1	4.47584e-05	0.308787	0.156	0.063	0.446152	0.00190562	8.95148e-05
YKT6	0.10275	0.464097	0.583	0.356	1	4.71956e-05	-0.28622	0.853	0.87	0.470446	0.10275	9.43891e-05
LYPD6B	0.0661441	0.555356	0.25	0.094	1	4.87544e-05	0.288912	0.22	0.101	0.485983	0.0661441	9.75063e-05
TIMM44	0.0056867	0.697209	0.75	0.322	1	5.0648e-05	-0.497298	0.45	0.595	0.504859	0.0056867	0.000101293
BARD1	0.353076	0.276921	0.417	0.285	1	5.21894e-05	-0.578891	0.211	0.388	0.520224	0.353076	0.000104376
ELF1	0.0126566	0.607308	0.417	0.143	1	5.21928e-05	0.35025	0.294	0.154	0.520258	0.0126566	0.000104383
AKAP12	0.0125898	-1.49897	0	0.356	1	5.3239e-05	-0.601043	0.119	0.295	0.530686	0.0125898	0.000106475
TMEM150A	0.224149	0.29918	0.417	0.239	1	5.35519e-05	0.368725	0.55	0.371	0.533805	0.224149	0.000107101
TBRG4	0.161479	-0.64311	0.167	0.366	1	5.47784e-05	-0.464835	0.495	0.627	0.546031	0.161479	0.000109554
ABCC5	0.157372	0.445032	0.25	0.119	1	5.48055e-05	-0.585891	0.055	0.21	0.546302	0.157372	0.000109608
GFPT2	0.000200588	0.85278	0.5	0.126	1	5.58772e-05	-0.612814	0.046	0.196	0.556984	0.000200588	0.000111751
MKNK2	0.125718	0.49503	0.5	0.326	1	5.5963e-05	-0.497031	0.385	0.552	0.557839	0.125718	0.000111923
PLCG1	0.149142	-0.754682	0.083	0.256	1	5.77325e-05	0.395773	0.404	0.248	0.575478	0.149142	0.000115462
MLH1	0.35871	0.285934	0.25	0.153	1	5.85738e-05	-0.553681	0.092	0.255	0.583864	0.35871	0.000117144
EXOSC5	0.103998	0.413338	0.833	0.51	1	5.95369e-05	-0.418783	0.569	0.671	0.593464	0.103998	0.00011907
ELMO3	0.00415245	0.500828	0.167	0.028	1	6.23817e-05	0.254593	0.101	0.033	0.621821	0.00415245	0.00012476
DYRK1A	0.353441	-0.48205	0.25	0.334	1	6.29387e-05	0.429818	0.514	0.346	0.627373	0.353441	0.000125874
ETV1	0.655272	-0.32806	0.083	0.117	1	6.32869e-05	-0.692076	0.073	0.224	0.630844	0.655272	0.00012657
CD164	0.307498	0.269551	0.917	0.644	1	6.35537e-05	0.359053	0.789	0.625	0.633503	0.307498	0.000127103
CREG1	0.00125927	0.829886	0.667	0.239	1	6.53438e-05	0.305437	0.239	0.116	0.651347	0.00125927	0.000130683
WRNIP1	0.44158	-0.435027	0.083	0.156	1	6.76095e-05	-0.460619	0.468	0.609	0.673932	0.44158	0.000135214
PRNP	0.155833	-0.744281	0	0.145	1	6.80058e-05	-0.566475	0.046	0.196	0.677882	0.155833	0.000136007
GORAB	0.0443007	0.667651	0.333	0.136	1	6.88976e-05	0.335725	0.321	0.178	0.686772	0.0443007	0.000137791
CAT	0.280144	-0.546684	0.083	0.208	1	7.17525e-05	0.36411	0.486	0.316	0.715229	0.280144	0.0001435
ARG2	0.475576	-0.273414	0.083	0.167	1	7.24126e-05	0.342811	0.706	0.536	0.721809	0.475576	0.00014482
ZCCHC24	0.419231	-0.333781	0.083	0.18	1	7.5782e-05	-0.691632	0.11	0.267	0.755395	0.419231	0.000151558
EIF2S1	0.128415	0.370388	0.917	0.633	1	7.59106e-05	-0.516854	0.33	0.502	0.756677	0.128415	0.000151815
ZDHHC5	0.0130369	0.747958	0.5	0.222	1	7.77067e-05	0.436196	0.385	0.243	0.774581	0.0130369	0.000155407
STT3B	0.0904783	-0.629779	0.333	0.544	1	7.82469e-05	0.317413	0.752	0.578	0.779965	0.0904783	0.000156488
ANK2	0.451665	0.26393	0.167	0.103	1	7.97896e-05	0.292399	0.174	0.076	0.795342	0.451665	0.000159573
HIVEP1	0.56384	-0.254398	0.083	0.142	1	8.21018e-05	0.300307	0.275	0.142	0.818391	0.56384	0.000164197
PPT1	0.000690875	0.82344	0.917	0.474	1	8.35792e-05	0.387682	0.532	0.379	0.833118	0.000690875	0.000167151
COPS8	0.233837	-0.299454	0.667	0.715	1	8.45077e-05	-0.421726	0.505	0.645	0.842373	0.233837	0.000169008
PPP1R15B	0.35905	-0.553342	0.083	0.172	1	8.53073e-05	0.393624	0.385	0.236	0.850344	0.35905	0.000170607
RAC3	0.428347	-0.399565	0.25	0.341	1	8.60563e-05	-0.338398	0.771	0.811	0.857809	0.428347	0.000172105
PQBP1	0.559864	-0.251084	0.333	0.409	1	8.65068e-05	-0.447648	0.431	0.599	0.8623	0.559864	0.000173006
ATG2A	0.713748	-0.280862	0.083	0.11	1	8.66351e-05	0.292203	0.22	0.104	0.863579	0.713748	0.000173263
L3MBTL2	0.467906	-0.428477	0.167	0.238	1	8.91188e-05	-0.500278	0.404	0.547	0.888336	0.467906	0.00017823
DDX18	0.0229158	-0.530562	0.583	0.729	1	9.00469e-05	-0.251679	0.807	0.795	0.897587	0.0229158	0.000180086
IFT27	0.299358	0.308844	0.5	0.353	1	9.05071e-05	-0.516074	0.046	0.192	0.902175	0.299358	0.000181006
TSN	0.128594	0.4611	0.583	0.419	1	9.14259e-05	-0.362203	0.624	0.708	0.911333	0.128594	0.000182843
MAT2A	0.0954441	-0.630852	0.333	0.536	1	9.1428e-05	0.253823	0.899	0.79	0.911354	0.0954441	0.000182848
CTTNBP2	0.037027	-1.21079	0	0.273	1	9.23896e-05	-0.48592	0.018	0.153	0.920939	0.037027	0.000184771
ITPR2	0.20486	-0.593057	0	0.119	1	9.43927e-05	-0.554567	0.083	0.244	0.940906	0.20486	0.000188776
TGFBI	0.0505677	-1.32187	0	0.247	1	9.48156e-05	-0.82453	0.11	0.266	0.945122	0.0505677	0.000189622
TMEM41B	0.467627	-0.372376	0.167	0.247	1	9.50185e-05	0.338706	0.44	0.282	0.947144	0.467627	0.000190028
CUL4B	0.256807	-0.529298	0.083	0.223	1	9.55098e-05	0.326548	0.532	0.345	0.952042	0.256807	0.00019101
ZNF326	0.183757	0.337643	0.833	0.584	1	9.71709e-05	-0.383623	0.615	0.717	0.968599	0.183757	0.000194332
ST6GAL1	9.8012e-05	0.756842	0.25	0.037	0.976983	0.00123554	0.287091	0.193	0.102	1	0.00123554	0.000196014
ABI1	0.106991	0.465681	0.333	0.16	1	9.8394e-05	0.358719	0.532	0.363	0.980791	0.106991	0.000196778
LAMP1	0.171681	0.356661	0.917	0.637	1	9.84296e-05	0.301477	0.807	0.661	0.981147	0.171681	0.00019685
RHOD	0.0718589	0.523945	0.417	0.2	1	9.93861e-05	0.304208	0.633	0.424	0.99068	0.0718589	0.000198762
TROAP	0.434787	-0.336732	0.083	0.171	1	0.000102158	0.405685	0.165	0.073	1	0.434787	0.000204305
REEP3	0.162851	0.404514	0.583	0.378	1	0.00010338	0.380301	0.532	0.364	1	0.162851	0.00020675
RNPEP	0.0129045	0.86562	0.417	0.172	1	0.000104242	0.334896	0.624	0.43	1	0.0129045	0.000208474
PTCH1	0.00506035	-1.70479	0	0.419	1	0.000105745	-0.664485	0.257	0.411	1	0.00506035	0.000211479
DBNDD1	0.00010619	0.577724	0.167	0.018	1	0.00591351	-0.29111	0.055	0.15	1	0.00591351	0.000212368
SEZ6L2	0.0813045	0.482955	0.333	0.148	1	0.00010752	-0.46408	0.028	0.164	1	0.0813045	0.000215028
BCKDK	0.252356	-0.35412	0.5	0.606	1	0.00010805	-0.328179	0.716	0.748	1	0.252356	0.000216088
NUBP1	0.307599	0.275808	0.417	0.266	1	0.000116514	-0.500868	0.358	0.512	1	0.307599	0.000233015
CENPT	0.589015	-0.267463	0.417	0.422	1	0.000117741	-0.460223	0.119	0.287	1	0.589015	0.000235468
NCAM1	0.158785	-0.907254	0.083	0.241	1	0.000118963	-0.632669	0.138	0.3	1	0.158785	0.000237911
LXN	0.557478	-0.480719	0.083	0.132	1	0.000120131	0.337621	0.477	0.307	1	0.557478	0.000240248
MAB21L2	0.249417	-0.6185	0	0.1	1	0.00012404	-0.542711	0	0.12	1	0.249417	0.000248064
TRAM2	0.113377	-0.808516	0	0.175	1	0.000125207	0.328903	0.431	0.266	1	0.113377	0.000250399
SAP30	0.495745	-0.369585	0.333	0.37	1	0.000125977	-0.520526	0.266	0.437	1	0.495745	0.000251937
CHPT1	0.192067	-0.655161	0.083	0.245	1	0.000126485	0.359249	0.275	0.146	1	0.192067	0.000252953
ORC6	0.183704	-0.60596	0.25	0.406	1	0.000126608	-0.483901	0.312	0.486	1	0.183704	0.0002532
ALAD	0.212102	-0.758793	0	0.115	1	0.000129065	-0.48279	0.422	0.572	1	0.212102	0.000258113
THBS3	0.110904	-0.851331	0	0.177	1	0.000130326	-0.506078	0.055	0.198	1	0.110904	0.000260635
TXNL4A	0.0167777	-0.406946	0.75	0.881	1	0.000131902	-0.332414	0.734	0.778	1	0.0167777	0.000263787
CDC42EP3	0.161118	-0.703042	0	0.142	1	0.000134474	0.309317	0.514	0.326	1	0.161118	0.00026893
MACROD1	0.240415	-0.681288	0.167	0.285	1	0.000136361	-0.486631	0.119	0.288	1	0.240415	0.000272703
NXN	0.0130946	0.689759	0.667	0.327	1	0.000136636	0.286686	0.67	0.461	1	0.0130946	0.000273253
AACS	0.534501	-0.265662	0.167	0.25	1	0.000136719	0.319529	0.431	0.269	1	0.534501	0.000273419
MCC	0.000137627	0.754446	0.25	0.038	1	0.00218711	-0.527521	0.193	0.311	1	0.00218711	0.000275235
DAB1	0.000140455	0.89904	0.5	0.124	1	0.0199859	-0.289769	0.046	0.116	1	0.0199859	0.00028089
RSBN1L	0.119203	-0.824031	0.083	0.274	1	0.00014349	-0.491358	0.358	0.511	1	0.119203	0.00028696
LMNB2	0.250111	-0.548539	0.083	0.224	1	0.000144156	-0.458392	0.394	0.549	1	0.250111	0.000288292
RASSF8	0.515414	-0.298094	0.083	0.151	1	0.00014549	-0.512189	0.128	0.297	1	0.515414	0.000290958
TGFBR1	0.4253	-0.400561	0.333	0.389	1	0.00014559	0.3083	0.734	0.556	1	0.4253	0.000291159
PIM1	0.479037	-0.311847	0.333	0.409	1	0.000148425	0.348165	0.486	0.31	1	0.479037	0.000296829
INSR	0.129533	-0.750479	0	0.162	1	0.000148428	-0.425823	0.018	0.147	1	0.129533	0.000296834
CKAP4	0.00625597	0.531954	1	0.697	1	0.000148927	-0.548154	0.193	0.357	1	0.00625597	0.000297832
DDX52	0.569461	-0.275303	0.25	0.309	1	0.000151748	0.349582	0.486	0.328	1	0.569461	0.000303474
ASRGL1	0.156096	-0.711891	0	0.145	1	0.000152351	-0.42738	0.495	0.635	1	0.156096	0.000304679
PPP3CA	0.00141233	1.06808	0.583	0.243	1	0.000157366	-0.604443	0.239	0.389	1	0.00141233	0.000314707
CBX2	0.0948159	-0.896708	0.167	0.361	1	0.000158964	-0.559869	0.257	0.409	1	0.0948159	0.000317903
CISD3	0.312253	0.316096	0.417	0.285	1	0.000160596	0.30261	0.761	0.597	1	0.312253	0.000321165
PCDH18	0.115552	-0.868903	0	0.173	1	0.000161928	-0.462364	0.028	0.159	1	0.115552	0.000323829
NCSTN	0.0099421	0.656846	0.75	0.346	1	0.000162734	0.286499	0.587	0.396	1	0.0099421	0.000325441
SLC25A17	0.19277	0.392823	0.417	0.247	1	0.000164702	0.343454	0.67	0.497	1	0.19277	0.000329378
DUSP4	0.0094856	0.664805	0.25	0.065	1	0.000165356	-0.583073	0.083	0.229	1	0.0094856	0.000330686
DCN	0.420925	-0.585284	0.083	0.164	1	0.000168547	-0.781601	0.009	0.132	1	0.420925	0.000337066
PLEKHG3	0.214733	-0.549582	0.083	0.25	1	0.000169625	0.333995	0.422	0.264	1	0.214733	0.000339222
HK2	0.156243	0.352184	0.667	0.394	1	0.000170379	-0.555017	0.202	0.367	1	0.156243	0.00034073
RILPL1	0.0654448	-1.00811	0	0.224	1	0.000172428	-0.47732	0.128	0.292	1	0.0654448	0.000344826
NAT10	0.146258	-0.696201	0.083	0.278	1	0.000175781	-0.499384	0.303	0.455	1	0.146258	0.000351531
MCM10	0.174346	-0.735597	0.083	0.239	1	0.000179772	-0.490249	0.339	0.491	1	0.174346	0.000359511
PON2	0.178756	0.369253	0.75	0.516	1	0.000181887	-0.569774	0.193	0.352	1	0.178756	0.000363741
SETD3	0.254082	-0.536585	0.167	0.316	1	0.000189799	0.326374	0.606	0.425	1	0.254082	0.000379562
TIMM17A	0.0496491	0.433906	0.917	0.638	1	0.000193909	-0.389957	0.596	0.69	1	0.0496491	0.000387781
PCYT2	0.000195644	0.871766	0.917	0.493	1	0.0378276	-0.285751	0.394	0.468	1	0.0378276	0.00039125
CNOT1	0.0781778	-0.799113	0.25	0.443	1	0.000200155	0.273048	0.771	0.662	1	0.0781778	0.00040027
LPAR2	0.238621	0.429229	0.333	0.209	1	0.000200396	0.394824	0.349	0.211	1	0.238621	0.000400751
TMEM54	0.50528	-0.327405	0.167	0.251	1	0.000205064	-0.464293	0.018	0.142	1	0.50528	0.000410086
DICER1	0.198904	-0.517335	0.333	0.479	1	0.000205308	-0.346551	0.596	0.7	1	0.198904	0.000410573
SLC9A3R2	0.218105	0.502299	0.25	0.136	1	0.000208137	0.331066	0.367	0.219	1	0.218105	0.000416231
IRX3	0.139694	-0.98224	0.083	0.251	1	0.000210089	-0.545104	0.009	0.127	1	0.139694	0.000420134
FLT1	0.0204743	0.63094	0.25	0.073	1	0.00021076	-0.42833	0.009	0.129	1	0.0204743	0.000421476
CDC26	0.169289	0.337269	0.75	0.57	1	0.000213113	-0.506376	0.239	0.402	1	0.169289	0.000426181
TOB2	0.784854	-0.278256	0.083	0.1	1	0.000215507	0.357069	0.688	0.52	1	0.784854	0.000430968
OCEL1	0.123307	-0.79538	0	0.167	1	0.000218598	0.304529	0.202	0.098	1	0.123307	0.000437147
SSBP4	0.070529	-0.84602	0.167	0.425	1	0.000219245	0.312099	0.679	0.503	1	0.070529	0.000438443
CPE	0.468086	-0.382225	0.417	0.443	1	0.000219676	-0.477821	0.083	0.23	1	0.468086	0.000439304
NBEA	0.208493	-0.585063	0	0.117	1	0.000222276	-0.498826	0.064	0.204	1	0.208493	0.000444503
CARHSP1	0.00685545	0.284346	1	0.903	1	0.000230463	0.262367	0.872	0.729	1	0.00685545	0.000460873
USP25	0.3021	-0.615008	0.083	0.187	1	0.000237333	0.32682	0.505	0.341	1	0.3021	0.00047461
DCUN1D3	0.0211754	0.685958	0.333	0.121	1	0.000239135	0.250605	0.165	0.074	1	0.0211754	0.000478213
EEA1	0.0209297	0.639831	0.5	0.213	1	0.000239494	-0.516372	0.138	0.296	1	0.0209297	0.000478931
SLC35F5	0.244858	-0.520149	0	0.102	1	0.000247358	0.270214	0.202	0.098	1	0.244858	0.000494655
ANXA11	0.085047	0.453617	0.667	0.383	1	0.000251355	0.397638	0.33	0.203	1	0.085047	0.000502648
EPHX2	0.514037	-0.408518	0.25	0.291	1	0.000251832	-0.492378	0.257	0.422	1	0.514037	0.000503601
FBN1	0.567512	-0.429558	0.083	0.13	1	0.000253315	-0.407893	0	0.11	1	0.567512	0.000506567
TOR3A	0.00852187	0.685044	0.75	0.379	1	0.000262693	-0.45746	0.083	0.23	1	0.00852187	0.000525317
CNIH4	0.154856	-0.383007	0.583	0.725	1	0.000266072	0.282403	0.853	0.719	1	0.154856	0.000532073
FAM13A	0.489988	-0.394584	0.083	0.147	1	0.000266238	-0.426702	0.018	0.14	1	0.489988	0.000532406
SP4	0.201711	-0.584525	0	0.12	1	0.000273865	-0.435896	0.083	0.23	1	0.201711	0.000547655
DVL2	0.174864	-0.648646	0.083	0.262	1	0.000275328	0.315001	0.477	0.316	1	0.174864	0.00055058
NUF2	0.1668	-0.451302	0.417	0.562	1	0.000275741	-0.389698	0.477	0.58	1	0.1668	0.000551405
DPAGT1	0.422011	-0.473469	0.083	0.158	1	0.000278908	-0.466183	0.303	0.461	1	0.422011	0.000557739
GPD2	0.526078	-0.282038	0.083	0.149	1	0.000283803	0.322097	0.385	0.24	1	0.526078	0.000567525
MKI67	0.00282401	-1.43864	0.167	0.577	1	0.000284532	-0.534982	0.312	0.456	1	0.00282401	0.000568982
HIBADH	0.140316	0.42917	0.5	0.293	1	0.000285694	0.34102	0.514	0.367	1	0.140316	0.000571307
TSPAN5	0.297048	0.323819	0.417	0.269	1	0.000286602	-0.535249	0.073	0.215	1	0.297048	0.000573121
RNF144A	0.000288418	0.652135	0.167	0.02	1	0.000483683	-0.346118	0	0.101	1	0.000483683	0.000576752
HMOX1	0.0489162	0.404591	0.417	0.168	1	0.000289194	-0.474863	0.028	0.151	1	0.0489162	0.000578305
CRAT	0.225371	-0.56252	0	0.11	1	0.000289979	0.345586	0.422	0.276	1	0.225371	0.000579874
PCYOX1	0.0178573	0.672377	0.5	0.215	1	0.000290188	0.352235	0.477	0.32	1	0.0178573	0.000580293
KIDINS220	0.524422	-0.264538	0.333	0.414	1	0.000290402	-0.500481	0.083	0.224	1	0.524422	0.00058072
PPM1A	0.0998971	-0.783343	0.167	0.38	1	0.000290542	0.363242	0.422	0.283	1	0.0998971	0.000581
KANK2	0.409581	-0.529838	0.083	0.159	1	0.000293007	0.345277	0.294	0.167	1	0.409581	0.000585928
PLAGL1	0.105233	-0.902827	0	0.181	1	0.000299416	-0.404956	0.009	0.122	1	0.105233	0.000598742
GLIS2	0.198408	0.429899	0.25	0.129	1	0.000300709	0.315511	0.248	0.132	1	0.198408	0.000601327
GNB1L	0.673295	-0.329661	0.083	0.114	1	0.000303434	0.312712	0.514	0.349	1	0.673295	0.000606776
GMPS	0.0377243	-0.704345	0.417	0.64	1	0.000304318	-0.31671	0.679	0.756	1	0.0377243	0.000608543
RRS1	0.697376	-0.326454	0.25	0.262	1	0.00031327	-0.476081	0.284	0.441	1	0.697376	0.000626442
TFAP2A	0.224618	-0.685985	0	0.11	1	0.000319436	-0.584262	0	0.107	1	0.224618	0.00063877
ILK	0.295913	0.275438	0.75	0.589	1	0.000322131	-0.335382	0.67	0.744	1	0.295913	0.000644158
CLMP	0.184253	-0.671713	0	0.129	1	0.00032222	-0.406219	0	0.107	1	0.184253	0.000644336
RPS6KA3	0.0630685	-1.03977	0	0.227	1	0.000323153	0.316077	0.394	0.246	1	0.0630685	0.000646202
EML1	0.474659	-0.317459	0.083	0.161	1	0.00032976	-0.354814	0	0.106	1	0.474659	0.000659411
PTGR1	0.000333745	0.925193	0.833	0.296	1	0.0161372	-0.339725	0.45	0.529	1	0.0161372	0.000667378
FAM91A1	0.112287	0.478741	0.333	0.163	1	0.000334517	0.3066	0.569	0.406	1	0.112287	0.000668923
CAPN10	0.143025	0.508125	0.417	0.246	1	0.000344766	-0.420857	0.092	0.242	1	0.143025	0.000689413
ACVR1	0.405158	0.282726	0.167	0.096	1	0.000347761	0.34232	0.321	0.195	1	0.405158	0.000695401
DIS3	0.072442	0.56071	0.5	0.281	1	0.000351685	-0.42479	0.431	0.556	1	0.072442	0.000703246
MAST2	0.194983	-0.588815	0	0.123	1	0.000358166	0.292232	0.284	0.161	1	0.194983	0.000716203
GYG1	0.449209	-0.344817	0.083	0.166	1	0.000359223	-0.532197	0.128	0.279	1	0.449209	0.000718317
ARID1B	0.253372	-0.557521	0.167	0.313	1	0.000360284	0.322305	0.486	0.329	1	0.253372	0.000720439
SPRED2	0.296667	0.34618	0.25	0.145	1	0.000369717	0.312009	0.321	0.189	1	0.296667	0.000739296
MTHFD2	0.329684	0.303007	0.417	0.294	1	0.00037289	-0.526	0.266	0.411	1	0.329684	0.000745641
PTPN11	0.117916	-0.800314	0	0.171	1	0.000375618	-0.307751	0.679	0.726	1	0.117916	0.000751095
COG3	0.216496	-0.55051	0	0.113	1	0.000381576	0.291283	0.688	0.493	1	0.216496	0.000763006
PTPRD	0.0421971	-1.16384	0	0.262	1	0.000382024	-0.410933	0.009	0.119	1	0.0421971	0.000763901
IDE	0.307415	0.26381	0.333	0.201	1	0.000382043	0.344652	0.587	0.436	1	0.307415	0.000763941
IL13RA1	0.497691	-0.298726	0.083	0.156	1	0.00038557	0.319533	0.165	0.077	1	0.497691	0.00077099
MED23	0.415856	-0.342262	0.083	0.177	1	0.000398115	0.37557	0.358	0.226	1	0.415856	0.000796071
ZNF395	0.325248	-0.406882	0.25	0.396	1	0.000415369	-0.470729	0.394	0.516	1	0.325248	0.000830566
BRD1	0.296798	0.268578	0.5	0.324	1	0.000423657	0.389379	0.367	0.238	1	0.296798	0.000847134
GTF2IRD1	0.000426248	1.04078	0.5	0.152	1	0.00152805	0.27623	0.239	0.137	1	0.00152805	0.000852315
TMEM101	0.289293	0.316222	0.417	0.27	1	0.00043044	-0.388531	0.523	0.624	1	0.289293	0.000860695
ARL6	0.732942	-0.298632	0.083	0.106	1	0.000430575	-0.393164	0.037	0.161	1	0.732942	0.000860965
POR	0.000432937	0.924516	0.75	0.296	1	0.043383	-0.315379	0.312	0.387	1	0.043383	0.000865687
MYO6	0.240653	0.308597	0.417	0.25	1	0.000434001	0.278606	0.294	0.167	1	0.240653	0.000867815
SKA2	0.164868	-0.363262	0.583	0.704	1	0.000436438	-0.262061	0.78	0.817	1	0.164868	0.000872686
IGFBP4	0.0506459	-0.793431	0.417	0.559	1	0.000439114	-0.483285	0.018	0.131	1	0.0506459	0.000878036
GBA2	0.0127598	0.591068	0.333	0.104	1	0.000440546	0.313293	0.44	0.293	1	0.0127598	0.000880898
TMF1	0.320472	0.292876	0.333	0.21	1	0.000449348	0.390698	0.339	0.212	1	0.320472	0.000898495
MCM2	0.302899	-0.430324	0.333	0.47	1	0.000455695	-0.301062	0.697	0.765	1	0.302899	0.000911182
YAP1	0.12687	0.458058	0.5	0.299	1	0.000461831	0.273534	0.826	0.657	1	0.12687	0.000923448
ETS1	0.115203	-0.862213	0	0.173	1	0.000467683	-0.562958	0.11	0.252	1	0.115203	0.000935147
RBBP8	0.0608224	0.498594	0.333	0.138	1	0.000473027	-0.339831	0.615	0.697	1	0.0608224	0.00094583
HSF2	0.508245	-0.302193	0.167	0.248	1	0.000474799	-0.479634	0.202	0.354	1	0.508245	0.000949373
MRS2	0.157068	0.529388	0.25	0.119	1	0.000476968	0.346906	0.413	0.272	1	0.157068	0.000953709
[truncated: 449 more rows]

## Sheet: Anterior_PSPig_Monkey_DEGs
	MONKEY_p_val	MONKEY_avg_log2FC	MONKEY_pct.1	MONKEY_pct.2	MONKEY_p_val_adj	PIG_p_val	PIG_avg_log2FC	PIG_pct.1	PIG_pct.2	PIG_p_val_adj	max_pval	minimump_p_val
[truncated: 332 more rows]

[truncated: 48 more sheets: AntSomMeso_1Pig_monkey_DEGs, AntSomMeso_2Pig_monkey_DEGs, Ant_Som_Meso_3Pig_monkey_DEGs, Anterior_Sur_EctoPig_Monkey_DEG, BloodProgenitorsPig_Monkey_DEGs, Epiblast_4_Pig_Monkey_DEGs, Cardiac_MesodermPig_Monkey_DEGs, Caudal_EpiblastPig_Monkey_DEGs, Cranial_MesodermPig_Monkey_DEGs, DE_ForegutPig_monkey_DEGs, DE_HindgutPig_monkey_DEGs, DermomSclerotomePig_Monkey_DEGs, Epiblast_1Pig_Monkey_DEGs_, Epiblast_2Pig_Monkey_DEGs_, Epiblast_3Pig_Monkey_DEGs_, ExE_APOPPig_Monkey_DEGs, ExE_Endo_1Pig_Monkey_DEGs_, ExE_Endo_6Pig_Monkey_DEGs_, ExE_Mesoderm_1Pig_Monkey__DEGs, ExE_Mesoderm_2Pig_Monkey_DEGs …]
