# Supplementary material for: A single-cell atlas of pig gastrulation as a resource for comparative embryology
Source: Nat Commun. 2024 Jun 18;15:5210. doi: 10.1038/s41467-024-49407-6 (PMC11189408; doi:10.1038/s41467-024-49407-6)
Supplement: Supplementary file 8 — Supplementary Data 5 [file 41467_2024_49407_MOESM8_ESM.xlsx]

## Sheet: Allantois_Pig_Mouse_DEGs
	MOUSE_p_val	MOUSE_avg_log2FC	MOUSE_pct.1	MOUSE_pct.2	MOUSE_p_val_adj	PIG_p_val	PIG_avg_log2FC	PIG_pct.1	PIG_pct.2	PIG_p_val_adj	max_pval	minimump_p_val
HSP90B1	6.14667e-117	-1.00981	0.679	0.992	6.127e-113	1.90324e-44	-0.615533	0.81	0.996	1.89715e-40	1.90324e-44	1.22933e-116
FLNA	2.68406e-24	-0.854199	0.064	0.369	2.67547e-20	6.58668e-74	-1.51967	0.263	0.865	6.5656e-70	2.68406e-24	1.31734e-73
CALR	1.03877e-73	-0.750394	0.702	0.986	1.03544e-69	1.5051e-39	-0.611124	0.78	0.988	1.50028e-35	1.5051e-39	2.07753e-73
HNRNPD	7.78491e-72	-1.04749	0.421	0.89	7.76e-68	1.69687e-29	0.294377	0.974	0.973	1.69144e-25	1.69687e-29	1.55698e-71
ITGB1	6.21073e-17	-0.576491	0.211	0.521	6.19085e-13	6.57206e-68	-1.23574	0.392	0.91	6.55103e-64	6.21073e-17	1.31441e-67
CANX	6.75386e-48	-0.901292	0.361	0.855	6.73225e-44	5.56525e-63	-0.989026	0.565	0.945	5.54744e-59	6.75386e-48	1.11305e-62
HSPA5	3.65098e-62	-0.593817	0.826	0.986	3.6393e-58	1.24721e-42	-0.836484	0.595	0.935	1.24322e-38	1.24721e-42	7.30196e-62
RRBP1	2.05709e-45	-1.11239	0.207	0.675	2.05051e-41	3.69361e-59	-1.47267	0.207	0.791	3.68179e-55	2.05709e-45	7.38722e-59
SPTBN1	1.86234e-15	-0.577181	0.067	0.292	1.85639e-11	9.35798e-59	-1.60927	0.112	0.709	9.32804e-55	1.86234e-15	1.8716e-58
PDIA6	2.97021e-58	-0.439351	0.923	0.995	2.9607e-54	7.36314e-46	-0.727497	0.694	0.981	7.33958e-42	7.36314e-46	5.94041e-58
PRDX1	6.5235e-57	0.263143	0.997	0.999	6.50263e-53	5.88945e-24	0.280613	0.991	0.99	5.8706e-20	5.88945e-24	1.3047e-56
BZW1	1.36916e-35	0.254794	0.99	0.983	1.36478e-31	2.72437e-55	0.40216	0.983	0.972	2.71565e-51	1.36916e-35	5.44874e-55
UBE2M	1.18413e-50	-0.962543	0.348	0.813	1.18034e-46	7.77762e-22	0.345686	0.966	0.947	7.75273e-18	7.77762e-22	2.36826e-50
DBN1	1.31961e-20	-0.60672	0.214	0.555	1.31539e-16	3.64588e-50	-1.22158	0.297	0.811	3.63421e-46	1.31961e-20	7.29176e-50
ATP2B1	4.6733e-50	-1.05789	0.244	0.754	4.65835e-46	7.29358e-38	-1.00992	0.272	0.771	7.27024e-34	7.29358e-38	9.34661e-50
PDIA4	1.6365e-38	-0.890117	0.284	0.73	1.63127e-34	1.86752e-48	-1.07521	0.375	0.855	1.86154e-44	1.6365e-38	3.73503e-48
GLG1	3.59095e-17	-0.59759	0.094	0.353	3.57946e-13	7.87394e-48	-1.31767	0.164	0.709	7.84875e-44	3.59095e-17	1.57479e-47
PDIA3	8.00438e-47	-0.669907	0.639	0.963	7.97876e-43	2.50874e-36	-0.683615	0.651	0.957	2.50071e-32	2.50874e-36	1.60088e-46
APP	2.57092e-07	-0.325307	0.07	0.199	0.00256269	9.80538e-47	-1.27717	0.211	0.738	9.774e-43	2.57092e-07	1.96108e-46
SLC38A2	3.06151e-17	-0.578142	0.187	0.488	3.05171e-13	2.49224e-45	-1.10697	0.328	0.821	2.48426e-41	3.06151e-17	4.98448e-45
AKAP9	2.10562e-24	-0.732263	0.164	0.528	2.09888e-20	2.77166e-45	-1.21621	0.194	0.735	2.76279e-41	2.10562e-24	5.54332e-45
HNRNPU	1.45754e-44	0.256312	0.993	0.994	1.45288e-40	5.14852e-25	0.25206	0.987	0.988	5.13204e-21	5.14852e-25	2.91508e-44
TMED4	2.60173e-21	-0.633178	0.281	0.639	2.59341e-17	1.88432e-44	-1.01491	0.375	0.846	1.87829e-40	2.60173e-21	3.76863e-44
PRTG	3.95104e-43	-1.18297	0.164	0.612	3.9384e-39	6.62409e-33	-1.04086	0.328	0.724	6.6029e-29	6.62409e-33	7.90209e-43
SPINT2	2.82826e-05	-0.250463	0.505	0.664	0.281921	2.06465e-41	-1.5434	0.181	0.632	2.05804e-37	2.82826e-05	4.12929e-41
TMED10	7.54903e-21	-0.350634	0.816	0.985	7.52487e-17	5.45455e-41	-0.901813	0.444	0.867	5.43709e-37	7.54903e-21	1.09091e-40
APOE	2.48571e-05	-0.344648	0.686	0.86	0.247775	1.00123e-40	-0.878945	0.685	0.954	9.98024e-37	2.48571e-05	2.00246e-40
VAPA	1.11686e-39	0.257445	0.997	0.99	1.11328e-35	4.37214e-31	0.441865	0.927	0.899	4.35815e-27	4.37214e-31	2.23371e-39
GANAB	4.75025e-19	-0.637635	0.124	0.422	4.73505e-15	1.21333e-39	-1.13189	0.19	0.696	1.20945e-35	4.75025e-19	2.42666e-39
SKP1	2.87526e-33	0.278163	0.98	0.973	2.86606e-29	5.34794e-39	0.476933	0.966	0.919	5.33083e-35	2.87526e-33	1.06959e-38
PERP	0.0316957	0.300864	0.237	0.201	1	1.0334e-38	-0.97559	0.418	0.817	1.03009e-34	0.0316957	2.0668e-38
HMGCR	1.86993e-06	-0.298137	0.084	0.205	0.0186395	7.77316e-38	-1.03061	0.345	0.786	7.74828e-34	1.86993e-06	1.55463e-37
LRPAP1	7.72054e-07	-0.321503	0.428	0.647	0.00769583	1.10091e-37	-0.869275	0.461	0.898	1.09739e-33	7.72054e-07	2.20182e-37
YWHAZ	1.19799e-10	-0.341895	0.589	0.843	1.19415e-06	1.23753e-37	0.298214	0.983	0.99	1.23357e-33	1.19799e-10	2.47506e-37
TMED9	1.29662e-37	-0.474606	0.789	0.988	1.29247e-33	4.81816e-06	-0.312822	0.043	0.156	0.0480274	4.81816e-06	2.59323e-37
KTN1	1.86657e-35	-0.944329	0.167	0.593	1.8606e-31	3.17213e-37	-0.740272	0.595	0.934	3.16198e-33	1.86657e-35	6.34426e-37
LMAN1	2.13811e-36	-0.813102	0.324	0.766	2.13127e-32	6.48471e-29	-0.883444	0.297	0.729	6.46396e-25	6.48471e-29	4.27622e-36
CACHD1	1.26504e-07	-0.340291	0.04	0.156	0.00126099	5.804e-36	-1.40774	0.06	0.511	5.78543e-32	1.26504e-07	1.1608e-35
WLS	2.88145e-12	-0.503157	0.251	0.501	2.87223e-08	6.11381e-36	-1.14066	0.194	0.662	6.09424e-32	2.88145e-12	1.22276e-35
TAF10	7.09981e-36	-0.654168	0.538	0.888	7.07709e-32	2.91883e-15	0.287075	0.879	0.934	2.90949e-11	2.91883e-15	1.41996e-35
GOLGB1	1.25253e-18	-0.625351	0.184	0.495	1.24852e-14	8.5016e-36	-1.11864	0.19	0.663	8.47439e-32	1.25253e-18	1.70032e-35
DAG1	2.62457e-13	-0.562471	0.077	0.279	2.61618e-09	2.19242e-35	-1.18139	0.116	0.584	2.18541e-31	2.62457e-13	4.38485e-35
PSAP	1.03874e-10	-0.409123	0.338	0.614	1.03542e-06	2.40077e-35	-1.19111	0.095	0.552	2.39309e-31	1.03874e-10	4.80155e-35
FBLN1	1.05215e-13	-0.528762	0.258	0.528	1.04878e-09	3.63286e-35	-0.946663	0.371	0.817	3.62124e-31	1.05215e-13	7.26572e-35
DDOST	1.42561e-20	-0.425959	0.676	0.93	1.42105e-16	5.05375e-35	-0.838089	0.453	0.853	5.03758e-31	1.42561e-20	1.01075e-34
PFKL	1.87378e-34	0.357212	0.946	0.925	1.86778e-30	3.27062e-07	0.341305	0.703	0.729	0.00326016	3.27062e-07	3.74756e-34
RPL7L1	2.06443e-34	0.284696	0.977	0.963	2.05782e-30	1.77878e-25	0.433175	0.922	0.917	1.77309e-21	1.77878e-25	4.12886e-34
RTN3	9.07065e-17	-0.438627	0.579	0.894	9.04162e-13	4.05531e-34	-1.02745	0.254	0.7	4.04233e-30	9.07065e-17	8.11061e-34
MTDH	6.3814e-34	-0.598039	0.609	0.933	6.36098e-30	3.33556e-09	-0.3297	0.677	0.9	3.32489e-05	3.33556e-09	1.27628e-33
F11R	5.31665e-12	-0.466349	0.237	0.492	5.29964e-08	7.17063e-34	-1.34968	0.039	0.468	7.14768e-30	5.31665e-12	1.43413e-33
ACSL3	1.90405e-09	-0.38665	0.104	0.28	1.89795e-05	1.90737e-33	-1.05365	0.181	0.642	1.90127e-29	1.90405e-09	3.81475e-33
VCAN	2.18011e-11	-0.549505	0.01	0.149	2.17313e-07	2.53435e-33	-1.03716	0.302	0.745	2.52624e-29	2.18011e-11	5.06871e-33
HYOU1	2.95406e-06	-0.278267	0.02	0.104	0.029446	2.57962e-33	-1.03703	0.19	0.653	2.57137e-29	2.95406e-06	5.15925e-33
S100A10	4.02411e-11	0.398999	0.722	0.728	4.01123e-07	1.56673e-32	0.603966	0.978	0.912	1.56171e-28	4.02411e-11	3.13345e-32
PPIB	1.67374e-22	-0.294505	0.91	0.99	1.66838e-18	3.18109e-32	-0.521224	0.806	0.99	3.17091e-28	1.67374e-22	6.36219e-32
TSPAN3	6.5287e-10	-0.268633	0.783	0.95	6.5078e-06	2.02044e-31	-0.903174	0.323	0.761	2.01397e-27	6.5287e-10	4.04088e-31
ANKRD11	5.24467e-31	-0.825297	0.211	0.63	5.22789e-27	2.36064e-06	-0.293426	0.284	0.508	0.0235308	2.36064e-06	1.04893e-30
TRMT112	3.35048e-20	0.250074	0.933	0.937	3.33976e-16	8.48722e-31	0.347979	0.957	0.972	8.46006e-27	3.35048e-20	1.69744e-30
PRDX4	9.02023e-31	-0.501507	0.699	0.951	8.99137e-27	2.65411e-27	-0.595261	0.655	0.945	2.64562e-23	2.65411e-27	1.80405e-30
CDH1	3.26188e-06	-0.287417	0.114	0.246	0.0325144	1.1589e-30	-1.57234	0.009	0.393	1.15519e-26	3.26188e-06	2.3178e-30
FST	1.1832e-08	-0.579024	0.204	0.366	0.000117941	1.81946e-30	-1.42963	0.091	0.489	1.81364e-26	1.1832e-08	3.63892e-30
CADM1	3.33225e-30	-0.847149	0.268	0.644	3.32159e-26	4.2297e-16	-0.862324	0.112	0.385	4.21617e-12	4.2297e-16	6.6645e-30
ACVR2B	3.87161e-30	-0.81306	0.247	0.645	3.85922e-26	4.91867e-11	-0.542133	0.112	0.327	4.90293e-07	4.91867e-11	7.74323e-30
IQGAP1	1.83497e-16	-0.616409	0.067	0.3	1.8291e-12	4.93401e-30	-1.10464	0.069	0.48	4.91822e-26	1.83497e-16	9.86802e-30
RPN1	1.13575e-29	-0.719918	0.365	0.772	1.13212e-25	1.34569e-15	-0.569535	0.405	0.717	1.34138e-11	1.34569e-15	2.2715e-29
TMEM47	1.3137e-11	-0.492319	0.11	0.312	1.3095e-07	1.52922e-29	-1.08855	0.181	0.597	1.52432e-25	1.3137e-11	3.05843e-29
TMEM59	6.72509e-25	-0.512697	0.605	0.913	6.70357e-21	3.74897e-29	-0.949552	0.22	0.649	3.73697e-25	6.72509e-25	7.49794e-29
LAMP2	1.63872e-08	-0.363505	0.09	0.248	0.000163348	4.38458e-29	-1.10385	0.121	0.536	4.37055e-25	1.63872e-08	8.76915e-29
VMP1	1.48681e-24	-0.611414	0.425	0.798	1.48205e-20	8.10563e-29	-0.958353	0.207	0.636	8.07969e-25	1.48681e-24	1.62113e-28
LAMB1	4.15128e-10	-0.441909	0.043	0.193	4.13799e-06	8.36575e-29	-1.02443	0.207	0.619	8.33898e-25	4.15128e-10	1.67315e-28
MAGT1	9.19272e-19	-0.684028	0.09	0.357	9.1633e-15	1.01475e-28	-0.92642	0.185	0.614	1.0115e-24	9.19272e-19	2.0295e-28
SEC61A1	1.1835e-28	-0.780094	0.231	0.621	1.17971e-24	7.54253e-25	-0.827806	0.254	0.656	7.51839e-21	7.54253e-25	2.367e-28
ELAVL1	1.51489e-28	0.275037	0.963	0.961	1.51004e-24	4.26938e-19	0.358765	0.849	0.846	4.25572e-15	4.26938e-19	3.02978e-28
ITM2B	1.29256e-23	-0.587297	0.535	0.821	1.28842e-19	1.83736e-28	-1.02316	0.233	0.659	1.83148e-24	1.29256e-23	3.67472e-28
ELOVL6	3.07147e-10	-0.417472	0.167	0.38	3.06164e-06	6.18227e-28	-0.796081	0.44	0.805	6.16248e-24	3.07147e-10	1.23645e-27
ADAM10	4.05022e-06	-0.275291	0.027	0.113	0.0403726	9.55578e-28	-0.990626	0.078	0.476	9.5252e-24	4.05022e-06	1.91116e-27
MPZL1	2.49746e-06	-0.286442	0.435	0.665	0.0248947	1.14339e-27	-0.882399	0.25	0.676	1.13973e-23	2.49746e-06	2.28678e-27
ATP1A1	5.32481e-12	-0.416315	0.485	0.766	5.30777e-08	1.44725e-27	-0.937712	0.259	0.678	1.44261e-23	5.32481e-12	2.89449e-27
NR6A1	7.08293e-21	-0.749005	0.114	0.407	7.06026e-17	2.28487e-27	-0.884789	0.276	0.687	2.27756e-23	7.08293e-21	4.56974e-27
SLC39A10	1.66889e-13	-0.512199	0.084	0.298	1.66355e-09	3.02457e-27	-0.997739	0.129	0.54	3.01489e-23	1.66889e-13	6.04915e-27
FLNB	3.79293e-07	-0.288705	0.06	0.181	0.0037808	3.12726e-27	-1.035	0.082	0.475	3.11725e-23	3.79293e-07	6.25452e-27
ATP2A2	5.81889e-23	-0.743372	0.13	0.462	5.80027e-19	3.95154e-27	-0.855035	0.272	0.69	3.9389e-23	5.81889e-23	7.90309e-27
LAMC1	4.73757e-08	-0.357142	0.033	0.15	0.000472241	6.89348e-27	-0.905373	0.241	0.652	6.87142e-23	4.73757e-08	1.3787e-26
PGRMC1	9.66521e-19	-0.443618	0.612	0.884	9.63428e-15	8.43376e-27	-0.664439	0.526	0.866	8.40677e-23	9.66521e-19	1.68675e-26
FN1	1.09743e-26	-0.946692	0.13	0.472	1.09392e-22	3.01344e-18	-0.80023	0.5	0.769	3.0038e-14	3.01344e-18	2.19487e-26
FSTL1	6.3182e-19	-0.710279	0.114	0.392	6.29799e-15	1.13101e-26	-0.809727	0.371	0.764	1.12739e-22	6.3182e-19	2.26202e-26
CCNB1	1.34919e-26	0.298595	0.946	0.943	1.34487e-22	1.99818e-07	0.406212	0.664	0.639	0.00199179	1.99818e-07	2.69838e-26
COL4A2	3.1156e-08	-0.404969	0.03	0.146	0.000310563	1.72743e-26	-1.03429	0.172	0.562	1.72191e-22	3.1156e-08	3.45487e-26
CD81	2.19449e-26	-0.496665	0.679	0.932	2.18747e-22	2.72399e-24	-0.590875	0.599	0.915	2.71528e-20	2.72399e-24	4.38898e-26
REEP5	2.1308e-07	-0.348261	0.478	0.686	0.00212398	4.50795e-26	-0.882162	0.22	0.622	4.49352e-22	2.1308e-07	9.0159e-26
SEC63	2.92719e-13	-0.529158	0.05	0.24	2.91783e-09	6.11186e-26	-0.818292	0.276	0.692	6.0923e-22	2.92719e-13	1.22237e-25
SLC1A5	1.71545e-08	-0.346581	0.157	0.348	0.000170996	1.03879e-25	-0.895097	0.216	0.617	1.03547e-21	1.71545e-08	2.07758e-25
GATAD1	1.69373e-25	-0.70155	0.268	0.653	1.68831e-21	0.475298	0.259061	0.224	0.232	1	0.475298	3.38746e-25
ETF1	2.21717e-25	0.287729	0.953	0.941	2.21008e-21	4.65677e-16	0.332831	0.879	0.864	4.64187e-12	4.65677e-16	4.43435e-25
SERPINH1	1.92684e-19	-0.469697	0.679	0.904	1.92067e-15	2.39171e-25	-0.749162	0.466	0.814	2.38406e-21	1.92684e-19	4.78343e-25
HAND1	1.56885e-13	0.785302	0.421	0.27	1.56383e-09	2.75572e-25	0.788128	0.819	0.523	2.7469e-21	1.56885e-13	5.51145e-25
SFRP1	3.21868e-14	-0.65575	0.094	0.31	3.20838e-10	2.91593e-25	-1.07833	0.302	0.644	2.9066e-21	3.21868e-14	5.83186e-25
LMAN2	1.07851e-13	-0.379837	0.625	0.895	1.07505e-09	3.39698e-25	-0.707312	0.409	0.82	3.38611e-21	1.07851e-13	6.79396e-25
SEC11A	4.44458e-25	-0.428124	0.736	0.957	4.43036e-21	3.63701e-24	-0.55194	0.638	0.93	3.62537e-20	3.63701e-24	8.88916e-25
PTK7	3.39884e-10	-0.435084	0.154	0.359	3.38797e-06	9.60984e-25	-0.985325	0.125	0.502	9.57909e-21	3.39884e-10	1.92197e-24
PDPN	3.15095e-06	-0.317692	0.097	0.22	0.0314086	1.98262e-24	-1.10009	0.091	0.445	1.97628e-20	3.15095e-06	3.96524e-24
STT3A	2.84719e-14	-0.480579	0.321	0.628	2.83808e-10	2.15836e-24	-0.961228	0.034	0.377	2.15146e-20	2.84719e-14	4.31673e-24
GRN	9.34304e-12	-0.485803	0.077	0.264	9.31314e-08	2.57447e-24	-0.986388	0.06	0.413	2.56623e-20	9.34304e-12	5.14895e-24
LDLR	4.26701e-06	-0.253096	0.027	0.113	0.0425335	5.70491e-24	-0.96345	0.078	0.433	5.68665e-20	4.26701e-06	1.14098e-23
CDV3	2.051e-13	-0.348877	0.676	0.911	2.04443e-09	6.29299e-24	0.374476	0.931	0.918	6.27286e-20	2.051e-13	1.2586e-23
RBBP6	7.61198e-24	-0.706985	0.194	0.559	7.58762e-20	3.50929e-08	-0.356576	0.427	0.681	0.000349806	3.50929e-08	1.5224e-23
TMCO1	1.73364e-11	-0.370859	0.548	0.817	1.72809e-07	7.7105e-24	-0.787393	0.233	0.643	7.68582e-20	1.73364e-11	1.5421e-23
CDK1	1.83103e-23	0.267418	0.957	0.944	1.82517e-19	0.158128	0.363018	0.22	0.207	1	0.158128	3.66205e-23
FZD2	1.87444e-23	-0.857596	0.067	0.365	1.86844e-19	1.46949e-14	-0.628109	0.129	0.412	1.46479e-10	1.46949e-14	3.74887e-23
CALU	7.19495e-14	-0.497396	0.201	0.475	7.17193e-10	2.07716e-23	-0.798594	0.28	0.665	2.07051e-19	7.19495e-14	4.15432e-23
DTL	2.53892e-23	-0.703121	0.264	0.633	2.53079e-19	5.41727e-09	-0.387956	0.095	0.285	5.39993e-05	5.41727e-09	5.07784e-23
CHD7	2.67919e-23	-0.772377	0.151	0.48	2.67061e-19	1.94145e-17	-0.593319	0.444	0.767	1.93524e-13	1.94145e-17	5.35838e-23
RPN2	2.50509e-12	-0.31281	0.736	0.938	2.49707e-08	2.68808e-23	-0.720385	0.414	0.793	2.67948e-19	2.50509e-12	5.37616e-23
MANF	2.77944e-23	-0.331089	0.876	0.991	2.77055e-19	1.98108e-07	-0.253804	0.767	0.933	0.00197474	1.98108e-07	5.55889e-23
DERL1	4.48948e-06	-0.275342	0.458	0.693	0.0447511	4.62983e-23	-0.718967	0.362	0.764	4.61502e-19	4.48948e-06	9.25966e-23
TOP2A	1.99544e-07	-0.254208	0.682	0.84	0.00198905	6.50454e-23	0.603665	0.853	0.769	6.48373e-19	1.99544e-07	1.30091e-22
LOXL2	1.12012e-13	-0.558739	0.084	0.297	1.11654e-09	8.14066e-23	-1.03203	0.095	0.436	8.11461e-19	1.12012e-13	1.62813e-22
SERPINE2	1.27064e-16	-0.586103	0.177	0.462	1.26658e-12	1.04708e-22	-0.857109	0.194	0.574	1.04373e-18	1.27064e-16	2.09417e-22
SLC39A7	3.10155e-07	-0.290162	0.348	0.595	0.00309163	1.71326e-22	-0.848715	0.112	0.468	1.70778e-18	3.10155e-07	3.42652e-22
BCAP31	2.4585e-22	-0.482604	0.605	0.903	2.45063e-18	6.54201e-09	-0.365697	0.25	0.5	6.52108e-05	6.54201e-09	4.917e-22
PTPRK	3.33874e-08	-0.358539	0.064	0.201	0.000332805	2.79304e-22	-0.916256	0.022	0.335	2.78411e-18	3.33874e-08	5.58609e-22
BPTF	2.96085e-22	-0.686575	0.177	0.52	2.95138e-18	2.66052e-07	-0.313789	0.569	0.803	0.002652	2.66052e-07	5.92171e-22
ARID1A	3.77688e-22	-0.660702	0.251	0.61	3.76479e-18	4.95071e-14	-0.579437	0.297	0.599	4.93486e-10	4.95071e-14	7.55375e-22
CTSB	1.51767e-20	-0.688712	0.375	0.728	1.51281e-16	4.42001e-22	-0.898749	0.155	0.51	4.40587e-18	1.51767e-20	8.84003e-22
ATP6AP2	1.20901e-12	-0.467497	0.204	0.462	1.20514e-08	5.79601e-22	-0.833317	0.116	0.471	5.77746e-18	1.20901e-12	1.1592e-21
SGPL1	7.61715e-10	-0.415729	0.064	0.219	7.59277e-06	6.91259e-22	-0.849225	0.091	0.436	6.89047e-18	7.61715e-10	1.38252e-21
EPB41L5	1.15532e-07	-0.334412	0.067	0.198	0.00115162	7.07487e-22	-0.799666	0.159	0.525	7.05223e-18	1.15532e-07	1.41497e-21
MKI67	7.26246e-22	-0.721898	0.12	0.434	7.23922e-18	7.12999e-12	-0.589904	0.207	0.457	7.10718e-08	7.12999e-12	1.45249e-21
GLYR1	1.29084e-21	0.426323	0.773	0.74	1.28671e-17	0.00956753	0.408856	0.341	0.315	1	0.00956753	2.58168e-21
RANBP2	1.12414e-11	-0.470851	0.047	0.216	1.12054e-07	1.2976e-21	-0.678418	0.397	0.746	1.29344e-17	1.12414e-11	2.59519e-21
SPARC	1.5973e-21	-0.686071	0.391	0.708	1.59219e-17	2.4981e-08	-0.457359	0.276	0.494	0.000249011	2.4981e-08	3.1946e-21
LAPTM4A	7.46789e-17	-0.398891	0.669	0.92	7.44399e-13	1.64703e-21	-0.651105	0.44	0.803	1.64176e-17	7.46789e-17	3.29407e-21
IGFBP2	2.69068e-21	-0.666393	0.421	0.702	2.68207e-17	4.49777e-21	-0.534631	0.741	0.882	4.48338e-17	4.49777e-21	5.38137e-21
TMED3	1.98445e-11	-0.468306	0.14	0.35	1.9781e-07	3.79923e-21	-0.781283	0.198	0.573	3.78707e-17	1.98445e-11	7.59846e-21
SSR1	1.9616e-10	-0.404427	0.308	0.573	1.95532e-06	4.92444e-21	-0.630728	0.5	0.839	4.90868e-17	1.9616e-10	9.84888e-21
UGGT1	5.16735e-09	-0.37631	0.047	0.185	5.15081e-05	5.59576e-21	-0.783541	0.103	0.44	5.57786e-17	5.16735e-09	1.11915e-20
ATXN10	5.78846e-21	0.272855	0.906	0.916	5.76994e-17	5.94604e-12	0.353992	0.789	0.796	5.92701e-08	5.94604e-12	1.15769e-20
NISCH	6.05291e-21	-0.646284	0.274	0.629	6.03354e-17	2.23269e-12	-0.552438	0.129	0.372	2.22555e-08	2.23269e-12	1.21058e-20
CDC20	6.44426e-21	0.263615	0.967	0.935	6.42364e-17	2.59549e-13	0.418222	0.802	0.771	2.58719e-09	2.59549e-13	1.28885e-20
TGOLN2	4.49209e-10	-0.389088	0.124	0.32	4.47772e-06	8.90852e-21	-0.784395	0.112	0.453	8.88002e-17	4.49209e-10	1.7817e-20
PIGT	1.61555e-09	-0.379377	0.144	0.342	1.61038e-05	9.63727e-21	-0.818391	0.052	0.369	9.60643e-17	1.61555e-09	1.92745e-20
TMED1	1.15462e-20	-0.558674	0.455	0.779	1.15092e-16	2.54545e-07	-0.272413	0.078	0.233	0.00253731	2.54545e-07	2.30923e-20
NIPBL	1.22335e-20	-0.652115	0.214	0.556	1.21943e-16	1.53636e-11	-0.469278	0.405	0.704	1.53145e-07	1.53636e-11	2.4467e-20
SERINC1	8.75784e-17	-0.584588	0.174	0.465	8.72982e-13	1.97599e-20	-0.817637	0.099	0.425	1.96967e-16	8.75784e-17	3.95199e-20
ARL6IP5	5.34503e-09	-0.348048	0.288	0.532	5.32792e-05	2.0438e-20	-0.796811	0.134	0.479	2.03726e-16	5.34503e-09	4.0876e-20
DNAJC3	2.10827e-20	-0.653195	0.291	0.632	2.10152e-16	4.34461e-11	-0.460885	0.129	0.372	4.33071e-07	4.34461e-11	4.21654e-20
ATP1B1	3.06135e-05	-0.379903	0.114	0.222	0.305155	8.83751e-20	-0.937923	0.091	0.405	8.80923e-16	3.06135e-05	1.7675e-19
SURF4	8.05593e-10	-0.368934	0.502	0.757	8.03015e-06	9.8213e-20	-0.651176	0.409	0.743	9.78987e-16	8.05593e-10	1.96426e-19
LSR	3.25268e-09	-0.337167	0.542	0.793	3.24227e-05	1.34034e-19	-0.732548	0.138	0.48	1.33605e-15	3.25268e-09	2.68068e-19
GPC3	1.35278e-19	-0.653632	0.328	0.645	1.34845e-15	7.46249e-11	-0.671667	0.047	0.236	7.43861e-07	7.46249e-11	2.70555e-19
IGF2R	3.17397e-09	-0.435077	0.02	0.14	3.16382e-05	1.53644e-19	-0.79845	0.073	0.388	1.53152e-15	3.17397e-09	3.07287e-19
RBM14	9.43051e-07	0.313333	0.569	0.576	0.00940033	2.01376e-19	0.302417	0.94	0.943	2.00731e-15	9.43051e-07	4.02752e-19
TMEM9	2.40281e-19	-0.576758	0.378	0.726	2.39512e-15	1.29869e-13	-0.540336	0.306	0.613	1.29454e-09	1.29869e-13	4.80562e-19
DRAP1	4.74418e-14	-0.459046	0.428	0.727	4.729e-10	3.06544e-19	0.329044	0.927	0.923	3.05563e-15	4.74418e-14	6.13088e-19
GALNT7	1.35568e-09	-0.403449	0.037	0.176	1.35134e-05	3.07534e-19	-0.695327	0.22	0.574	3.06549e-15	1.35568e-09	6.15067e-19
USP9X	1.30635e-06	-0.278301	0.124	0.271	0.0130217	3.28955e-19	-0.715867	0.246	0.59	3.27902e-15	1.30635e-06	6.5791e-19
DIAPH1	1.36357e-10	-0.40999	0.067	0.238	1.3592e-06	3.33684e-19	-0.763946	0.095	0.413	3.32616e-15	1.36357e-10	6.67367e-19
CDS2	9.91833e-08	-0.311791	0.054	0.18	0.000988659	4.29098e-19	-0.812683	0.052	0.342	4.27724e-15	9.91833e-08	8.58195e-19
PCYOX1	5.10956e-06	-0.266362	0.054	0.155	0.0509321	4.30763e-19	-0.77329	0.039	0.324	4.29385e-15	5.10956e-06	8.61526e-19
TMEM30A	1.09545e-06	-0.283802	0.161	0.323	0.0109194	4.32064e-19	-0.660814	0.28	0.647	4.30681e-15	1.09545e-06	8.64127e-19
GOLM1	4.97588e-10	-0.422127	0.137	0.335	4.95995e-06	4.40349e-19	-0.804998	0.172	0.509	4.3894e-15	4.97588e-10	8.80698e-19
SDF2	4.89092e-15	-0.527435	0.278	0.584	4.87527e-11	8.57134e-19	-0.650601	0.302	0.672	8.54391e-15	4.89092e-15	1.71427e-18
SEL1L	2.61101e-07	-0.323012	0.037	0.146	0.00260265	9.15936e-19	-0.807266	0.034	0.314	9.13005e-15	2.61101e-07	1.83187e-18
SEC62	1.79995e-17	-0.483167	0.528	0.842	1.79419e-13	1.179e-18	-0.62702	0.388	0.731	1.17523e-14	1.79995e-17	2.358e-18
PIGK	1.13447e-07	-0.312015	0.08	0.221	0.00113084	1.25486e-18	-0.69384	0.151	0.491	1.25085e-14	1.13447e-07	2.50972e-18
CKAP4	2.103e-18	-0.623698	0.251	0.568	2.09627e-14	2.13222e-08	-0.391919	0.159	0.358	0.00021254	2.13222e-08	4.206e-18
POR	4.57902e-07	-0.305953	0.137	0.297	0.00456437	3.23046e-18	-0.719246	0.082	0.39	3.22012e-14	4.57902e-07	6.46092e-18
IGF1R	3.54852e-18	-0.698446	0.03	0.257	3.53716e-14	4.05893e-15	-0.696782	0.043	0.284	4.04594e-11	4.05893e-15	7.09704e-18
NCSTN	2.35821e-12	-0.505477	0.05	0.229	2.35067e-08	3.93144e-18	-0.703848	0.091	0.399	3.91886e-14	2.35821e-12	7.86289e-18
ID2	1.63287e-05	0.328513	0.689	0.671	0.162765	4.14441e-18	0.517262	0.845	0.758	4.13114e-14	1.63287e-05	8.28881e-18
GXYLT1	9.06078e-07	-0.29616	0.05	0.16	0.00903178	4.71328e-18	-0.71239	0.224	0.561	4.6982e-14	9.06078e-07	9.42657e-18
FAF2	1.44435e-12	-0.478985	0.181	0.429	1.43973e-08	4.74989e-18	-0.668365	0.272	0.619	4.73469e-14	1.44435e-12	9.49977e-18
SEMA6A	1.88475e-14	-0.595023	0.033	0.225	1.87872e-10	4.96005e-18	-0.941201	0.056	0.334	4.94418e-14	1.88475e-14	9.9201e-18
PDK1	1.35231e-05	0.416407	0.358	0.306	0.134798	5.08198e-18	0.754928	0.591	0.436	5.06572e-14	1.35231e-05	1.0164e-17
HSPA14	8.03588e-14	0.255343	0.816	0.839	8.01016e-10	5.31569e-18	0.49855	0.737	0.705	5.29868e-14	8.03588e-14	1.06314e-17
TPP1	2.13071e-06	-0.276965	0.144	0.294	0.0212389	5.73185e-18	-0.77917	0.073	0.358	5.7135e-14	2.13071e-06	1.14637e-17
ATP6AP1	3.84539e-12	-0.455671	0.204	0.462	3.83308e-08	8.23308e-18	-0.678382	0.177	0.514	8.20673e-14	3.84539e-12	1.64662e-17
AMOT	5.338e-11	-0.566083	0.05	0.21	5.32092e-07	1.17494e-17	-0.839737	0.065	0.343	1.17118e-13	5.338e-11	2.34987e-17
TM9SF2	3.0426e-10	-0.399544	0.187	0.413	3.03286e-06	1.2783e-17	-0.675802	0.254	0.606	1.27421e-13	3.0426e-10	2.5566e-17
ASH1L	2.73751e-08	-0.347046	0.037	0.159	0.000272875	1.43229e-17	-0.745812	0.125	0.431	1.4277e-13	2.73751e-08	2.86457e-17
FBLIM1	0.135631	0.271336	0.227	0.225	1	1.6503e-17	-0.749206	0.125	0.429	1.64502e-13	0.135631	3.3006e-17
SLC3A2	2.89192e-17	-0.458178	0.572	0.846	2.88267e-13	2.44822e-15	-0.677371	0.211	0.52	2.44038e-11	2.44822e-15	5.78385e-17
LMNB1	2.89908e-17	0.293401	0.86	0.883	2.8898e-13	3.6514e-10	0.334451	0.759	0.773	3.63972e-06	3.6514e-10	5.79816e-17
MFAP2	3.32733e-17	-0.646459	0.151	0.429	3.31668e-13	1.32619e-12	-0.5813	0.198	0.47	1.32195e-08	1.32619e-12	6.65465e-17
TMEM259	3.01962e-10	-0.423229	0.023	0.161	3.00996e-06	3.47228e-17	-0.619705	0.263	0.624	3.46117e-13	3.01962e-10	6.94456e-17
LAPTM4B	1.67764e-11	-0.41086	0.348	0.625	1.67227e-07	3.67997e-17	-0.55965	0.522	0.837	3.66819e-13	1.67764e-11	7.35993e-17
ZIC2	8.45758e-07	-0.303386	0.033	0.133	0.00843052	4.62945e-17	-0.856659	0.095	0.383	4.61464e-13	8.45758e-07	9.2589e-17
TFDP1	4.84319e-17	0.296018	0.849	0.848	4.82769e-13	3.6661e-06	0.481943	0.504	0.468	0.0365436	3.6661e-06	9.68638e-17
OGT	5.81779e-17	-0.595431	0.12	0.391	5.79917e-13	2.85576e-09	-0.396156	0.108	0.305	2.84662e-05	2.85576e-09	1.16356e-16
JMJD1C	2.36531e-11	-0.472741	0.047	0.211	2.35774e-07	8.2087e-17	-0.669372	0.302	0.627	8.18244e-13	2.36531e-11	1.64174e-16
AKAP12	4.84943e-06	-0.26261	0.057	0.161	0.0483392	8.31268e-17	-0.855011	0.039	0.297	8.28608e-13	4.84943e-06	1.66254e-16
TMX3	3.32087e-10	-0.429802	0.047	0.198	3.31024e-06	8.43545e-17	-0.651191	0.134	0.444	8.40845e-13	3.32087e-10	1.68709e-16
CTDNEP1	8.85607e-17	-0.596571	0.104	0.361	8.82773e-13	2.26203e-06	-0.256017	0.284	0.495	0.022548	2.26203e-06	1.77121e-16
GOLIM4	6.00452e-09	-0.395467	0.023	0.144	5.9853e-05	1.15376e-16	-0.682035	0.177	0.493	1.15007e-12	6.00452e-09	2.30752e-16
GRWD1	1.1894e-16	0.324322	0.833	0.81	1.1856e-12	0.03793	0.289239	0.448	0.491	1	0.03793	2.37881e-16
MMP14	2.19184e-16	-0.650511	0.077	0.316	2.18483e-12	9.58425e-08	-0.348016	0.108	0.281	0.000955358	9.58425e-08	4.38368e-16
CRELD2	2.19784e-16	-0.527152	0.371	0.697	2.19081e-12	2.33989e-06	-0.253951	0.336	0.565	0.023324	2.33989e-06	4.39568e-16
SIGMAR1	9.16454e-16	-0.460001	0.502	0.815	9.13522e-12	2.54751e-16	-0.617493	0.246	0.586	2.53936e-12	9.16454e-16	5.09503e-16
CDH2	7.45645e-12	-0.510997	0.1	0.299	7.43259e-08	3.04182e-16	-0.813593	0.233	0.518	3.03208e-12	7.45645e-12	6.08363e-16
MFSD10	3.20867e-16	-0.522939	0.321	0.647	3.1984e-12	9.89475e-11	-0.43137	0.134	0.372	9.86309e-07	9.89475e-11	6.41733e-16
LRP6	6.29307e-08	-0.318369	0.074	0.214	0.000627293	3.75606e-16	-0.701219	0.039	0.291	3.74404e-12	6.29307e-08	7.51212e-16
PIGU	1.45547e-07	-0.305494	0.06	0.188	0.00145082	4.00492e-16	-0.685658	0.082	0.356	3.9921e-12	1.45547e-07	8.00983e-16
TMEM165	1.76609e-12	-0.38294	0.579	0.847	1.76044e-08	4.67599e-16	-0.573287	0.418	0.752	4.66103e-12	1.76609e-12	9.35198e-16
CLCN3	4.0509e-08	-0.350977	0.1	0.257	0.000403794	4.78503e-16	-0.709693	0.078	0.352	4.76972e-12	4.0509e-08	9.57006e-16
TMEM131	5.37754e-07	-0.283552	0.054	0.168	0.00536033	5.03506e-16	-0.642927	0.168	0.479	5.01895e-12	5.37754e-07	1.00701e-15
NCLN	3.35267e-13	-0.490108	0.197	0.465	3.34194e-09	6.42137e-16	-0.674246	0.082	0.356	6.40083e-12	3.35267e-13	1.28427e-15
STT3B	2.55461e-06	-0.294522	0.291	0.498	0.0254644	8.59345e-16	-0.629516	0.254	0.582	8.56595e-12	2.55461e-06	1.71869e-15
CLCN5	1.06502e-12	-0.556095	0.023	0.186	1.06162e-08	8.81466e-16	-0.78409	0.009	0.237	8.78645e-12	1.06502e-12	1.76293e-15
CREG1	9.83476e-16	-0.68227	0.097	0.329	9.80329e-12	8.37145e-06	-0.251285	0.022	0.117	0.0834466	8.37145e-06	1.96695e-15
HSPG2	7.81195e-06	-0.250711	0.043	0.136	0.0778695	1.09913e-15	-0.76094	0.043	0.295	1.09561e-11	7.81195e-06	2.19826e-15
TMX1	5.68558e-10	-0.383148	0.375	0.65	5.66738e-06	1.13264e-15	-0.568626	0.328	0.67	1.12902e-11	5.68558e-10	2.26528e-15
SLC38A10	1.86362e-06	-0.263427	0.107	0.244	0.0185765	1.32225e-15	-0.647357	0.065	0.328	1.31801e-11	1.86362e-06	2.64449e-15
HSD17B12	2.52241e-14	-0.44303	0.488	0.793	2.51434e-10	1.38171e-15	-0.57674	0.332	0.666	1.37729e-11	2.52241e-14	2.76343e-15
HSPA13	5.18505e-07	-0.308505	0.02	0.114	0.00516846	1.55182e-15	-0.648216	0.086	0.357	1.54686e-11	5.18505e-07	3.10365e-15
TRAM1	2.55126e-08	-0.345493	0.388	0.636	0.000254309	1.58754e-15	-0.581889	0.362	0.683	1.58246e-11	2.55126e-08	3.17507e-15
MFGE8	1.08426e-07	-0.365957	0.147	0.309	0.00108079	1.78805e-15	-0.743851	0.099	0.365	1.78233e-11	1.08426e-07	3.5761e-15
NDC1	3.36682e-09	-0.370832	0.147	0.345	3.35605e-05	1.90159e-15	-0.641238	0.043	0.289	1.8955e-11	3.36682e-09	3.80318e-15
SRPRB	1.2685e-11	-0.419129	0.361	0.665	1.26444e-07	2.14612e-15	-0.635759	0.065	0.325	2.13925e-11	1.2685e-11	4.29223e-15
MIA3	2.15643e-15	-0.598288	0.03	0.229	2.14953e-11	3.42214e-13	-0.560977	0.121	0.376	3.41119e-09	3.42214e-13	4.31287e-15
MFAP3	2.29379e-15	-0.576592	0.134	0.388	2.28645e-11	3.04176e-07	-0.328325	0.03	0.156	0.00303203	3.04176e-07	4.58759e-15
MMP2	8.32342e-06	-0.274642	0.07	0.177	0.0829679	2.41106e-15	-0.657078	0.207	0.506	2.40335e-11	8.32342e-06	4.82213e-15
SLC4A7	1.90301e-07	-0.33087	0.04	0.153	0.00189692	2.68411e-15	-0.67539	0.069	0.327	2.67552e-11	1.90301e-07	5.36823e-15
TAF1D	2.17544e-07	-0.307044	0.502	0.74	0.00216848	2.84154e-15	0.286329	0.931	0.936	2.83244e-11	2.17544e-07	5.68307e-15
DDR1	6.76349e-07	-0.31789	0.054	0.165	0.00674185	2.87735e-15	-0.74699	0.03	0.263	2.86815e-11	6.76349e-07	5.75471e-15
MCM2	3.54561e-15	0.291279	0.843	0.846	3.53426e-11	1.32268e-06	-0.333648	0.517	0.767	0.0131845	1.32268e-06	7.09121e-15
NEU1	1.20334e-07	-0.443814	0.07	0.198	0.00119949	3.61146e-15	-0.703101	0.052	0.299	3.5999e-11	1.20334e-07	7.22292e-15
ANKRD17	3.6883e-15	-0.560214	0.161	0.427	3.67649e-11	2.19699e-06	-0.271201	0.306	0.529	0.0218996	2.19699e-06	7.37659e-15
RDX	3.96409e-15	-0.323752	0.783	0.944	3.95141e-11	0.000367239	-0.255964	0.47	0.7	1	0.000367239	7.92819e-15
PTDSS2	7.04543e-09	-0.385132	0.371	0.636	7.02289e-05	4.04109e-15	-0.625681	0.155	0.447	4.02816e-11	7.04543e-09	8.08218e-15
MCM4	4.22074e-15	0.396409	0.732	0.7	4.20723e-11	1.58214e-05	-0.270977	0.573	0.776	0.157708	1.58214e-05	8.44148e-15
ITM2C	2.42771e-11	-0.418852	0.328	0.602	2.41994e-07	4.37742e-15	-0.564779	0.366	0.717	4.36341e-11	2.42771e-11	8.75483e-15
MGA	4.66288e-15	-0.578192	0.077	0.299	4.64796e-11	8.85454e-11	-0.431365	0.121	0.349	8.82621e-07	8.85454e-11	9.32576e-15
KDM5B	5.60954e-15	-0.510691	0.274	0.572	5.59159e-11	1.60699e-05	-0.258144	0.565	0.786	0.160185	1.60699e-05	1.12191e-14
SULF1	5.00319e-08	-0.324043	0.013	0.115	0.000498718	5.7063e-15	-0.756915	0.03	0.262	5.68804e-11	5.00319e-08	1.14126e-14
BRI3BP	1.6978e-08	-0.3483	0.348	0.589	0.000169237	5.93703e-15	-0.622537	0.272	0.586	5.91803e-11	1.6978e-08	1.18741e-14
TFRC	7.27473e-15	-0.570711	0.05	0.26	7.25145e-11	6.19312e-11	-0.505429	0.047	0.239	6.1733e-07	6.19312e-11	1.45495e-14
AGPAT5	1.05934e-14	-0.517264	0.241	0.537	1.05595e-10	3.21117e-13	-0.535897	0.177	0.458	3.2009e-09	3.21117e-13	2.11868e-14
BCAM	3.13692e-07	-0.3545	0.104	0.244	0.00312689	1.08669e-14	-0.727897	0.043	0.278	1.08321e-10	3.13692e-07	2.17338e-14
PKN2	1.24213e-14	-0.506963	0.304	0.611	1.23816e-10	1.62281e-12	-0.498429	0.409	0.725	1.61762e-08	1.62281e-12	2.48427e-14
ERGIC3	1.35506e-14	-0.383223	0.605	0.868	1.35072e-10	7.5735e-14	-0.564782	0.216	0.515	7.54926e-10	7.5735e-14	2.71012e-14
CPE	2.54113e-14	-0.592737	0.07	0.281	2.533e-10	5.24102e-13	-0.605225	0.026	0.232	5.22424e-09	5.24102e-13	5.08226e-14
HUWE1	2.77556e-14	-0.537369	0.134	0.383	2.76668e-10	3.09315e-08	-0.38412	0.457	0.726	0.000308325	3.09315e-08	5.55112e-14
KCNK1	2.1736e-06	-0.316773	0.217	0.384	0.0216665	2.78595e-14	-0.601933	0.185	0.486	2.77703e-10	2.1736e-06	5.57189e-14
ZDHHC20	2.79306e-14	-0.565437	0.107	0.335	2.78413e-10	5.07252e-13	-0.505828	0.224	0.532	5.05629e-09	5.07252e-13	5.58613e-14
GNAI3	3.07899e-14	0.321097	0.763	0.769	3.06914e-10	6.66634e-09	0.392698	0.685	0.701	6.64501e-05	6.66634e-09	6.15799e-14
PLK1	3.30748e-14	0.370358	0.759	0.731	3.29689e-10	0.000818058	0.304212	0.608	0.62	1	0.000818058	6.61495e-14
PSME4	4.89047e-12	-0.449076	0.097	0.304	4.87482e-08	3.47864e-14	-0.59423	0.091	0.348	3.4675e-10	4.89047e-12	6.95727e-14
GNS	9.52762e-06	-0.272601	0.06	0.161	0.0949713	3.54688e-14	-0.651605	0.034	0.262	3.53553e-10	9.52762e-06	7.09377e-14
PPT1	1.02949e-07	-0.329521	0.114	0.27	0.0010262	3.82485e-14	-0.615427	0.116	0.382	3.81261e-10	1.02949e-07	7.6497e-14
CD164	7.86429e-10	-0.381895	0.207	0.446	7.83912e-06	3.99458e-14	-0.551825	0.302	0.629	3.9818e-10	7.86429e-10	7.98916e-14
DDB1	4.08761e-14	0.267285	0.823	0.833	4.07453e-10	3.03046e-09	-0.393698	0.431	0.704	3.02076e-05	3.03046e-09	8.17523e-14
EPHB4	2.24599e-07	-0.313582	0.017	0.114	0.0022388	4.25181e-14	-0.608555	0.056	0.294	4.2382e-10	2.24599e-07	8.50361e-14
TMED5	4.68038e-14	-0.517379	0.211	0.486	4.66541e-10	1.36874e-10	-0.439164	0.478	0.78	1.36436e-06	1.36874e-10	9.36077e-14
CLTC	9.07967e-07	-0.299281	0.217	0.403	0.00905062	5.42846e-14	-0.493195	0.534	0.811	5.41108e-10	9.07967e-07	1.08569e-13
DDRGK1	5.34311e-10	-0.393958	0.324	0.586	5.32601e-06	5.66718e-14	-0.532694	0.336	0.673	5.64905e-10	5.34311e-10	1.13344e-13
CCNL1	5.86065e-14	-0.453146	0.431	0.728	5.84189e-10	8.09521e-06	-0.291241	0.297	0.497	0.080693	8.09521e-06	1.17213e-13
LGMN	1.96547e-05	-0.392933	0.334	0.519	0.195918	6.57396e-14	-0.660753	0.121	0.384	6.55292e-10	1.96547e-05	1.31479e-13
PTN	7.95142e-14	-0.843159	0.144	0.361	7.92597e-10	1.06294e-09	-0.547661	0.241	0.48	1.05953e-05	1.06294e-09	1.59028e-13
ZNF638	9.88755e-08	-0.327773	0.167	0.347	0.000985591	8.86976e-14	-0.555999	0.319	0.633	8.84138e-10	9.88755e-08	1.77395e-13
HM13	2.82765e-13	-0.468748	0.375	0.68	2.8186e-09	9.16554e-14	-0.590651	0.198	0.475	9.13621e-10	2.82765e-13	1.83311e-13
PTGIS	1.60938e-08	-0.332444	0.164	0.36	0.000160423	9.55749e-14	-0.654641	0.082	0.328	9.5269e-10	1.60938e-08	1.9115e-13
CCDC47	1.99661e-10	-0.395938	0.281	0.541	1.99022e-06	9.94543e-14	-0.583454	0.099	0.355	9.9136e-10	1.99661e-10	1.98909e-13
EIF4G1	1.01708e-13	-0.428482	0.478	0.785	1.01382e-09	9.68915e-09	-0.398896	0.405	0.664	9.65814e-05	9.68915e-09	2.03415e-13
TRPM7	5.35298e-08	-0.336474	0.067	0.205	0.000533585	1.15964e-13	-0.583397	0.159	0.434	1.15593e-09	5.35298e-08	2.31928e-13
SERINC3	2.01388e-07	-0.320965	0.077	0.21	0.00200744	1.42806e-13	-0.591047	0.129	0.397	1.42349e-09	2.01388e-07	2.85612e-13
SOAT1	6.51463e-11	-0.409763	0.164	0.389	6.49378e-07	1.53931e-13	-0.568509	0.06	0.297	1.53438e-09	6.51463e-11	3.07862e-13
PRPF31	1.55693e-13	0.282054	0.823	0.808	1.55195e-09	0.000892299	0.289832	0.573	0.597	1	0.000892299	3.11386e-13
PRCP	3.16285e-09	-0.393137	0.13	0.315	3.15273e-05	1.75061e-13	-0.612073	0.03	0.244	1.745e-09	3.16285e-09	3.50121e-13
HERC1	6.43071e-10	-0.406654	0.05	0.201	6.41013e-06	1.78442e-13	-0.596129	0.091	0.337	1.77871e-09	6.43071e-10	3.56884e-13
ERLEC1	1.90792e-13	-0.534491	0.09	0.305	1.90181e-09	4.42997e-11	-0.467389	0.194	0.458	4.4158e-07	4.42997e-11	3.81583e-13
CRLS1	2.50338e-13	-0.535712	0.077	0.282	2.49537e-09	0.195137	0.299546	0.345	0.375	1	0.195137	5.00677e-13
TM9SF4	2.29876e-08	-0.342845	0.107	0.272	0.000229141	2.86954e-13	-0.560455	0.121	0.384	2.86035e-09	2.29876e-08	5.73907e-13
LPCAT3	4.39787e-08	-0.352696	0.241	0.457	0.00043838	2.99072e-13	-0.572414	0.116	0.376	2.98115e-09	4.39787e-08	5.98144e-13
RIF1	3.01334e-13	-0.486278	0.177	0.427	3.00369e-09	1.60776e-09	-0.414391	0.267	0.532	1.60262e-05	1.60776e-09	6.02667e-13
SETD2	3.03204e-13	-0.518892	0.067	0.267	3.02234e-09	5.30262e-09	-0.37323	0.345	0.613	5.28565e-05	5.30262e-09	6.06408e-13
SMU1	3.52378e-13	0.250943	0.836	0.856	3.5125e-09	0.0025943	0.347123	0.513	0.539	1	0.0025943	7.04755e-13
IGSF3	2.19797e-06	-0.284843	0.054	0.159	0.0219094	3.57829e-13	-0.636102	0.034	0.247	3.56684e-09	2.19797e-06	7.15658e-13
MOGS	3.81884e-13	-0.495781	0.057	0.252	3.80662e-09	2.88056e-07	-0.339348	0.052	0.19	0.00287134	2.88056e-07	7.63768e-13
CBL	4.15336e-08	-0.314482	0.084	0.231	0.000414007	4.82824e-13	-0.524572	0.194	0.476	4.81279e-09	4.15336e-08	9.65648e-13
ATP13A1	2.66706e-07	-0.331031	0.08	0.211	0.00265853	5.31004e-13	-0.571209	0.039	0.251	5.29305e-09	2.66706e-07	1.06201e-12
GLA	5.85106e-08	-0.346402	0.064	0.196	0.000583233	5.3899e-13	-0.593435	0.078	0.311	5.37265e-09	5.85106e-08	1.07798e-12
UBR4	2.13035e-07	-0.326084	0.084	0.22	0.00212354	6.43566e-13	-0.522489	0.237	0.52	6.41506e-09	2.13035e-07	1.28713e-12
NRP2	3.78768e-07	-0.352717	0.027	0.125	0.00377556	7.01834e-13	-0.901773	0.086	0.308	6.99588e-09	3.78768e-07	1.40367e-12
SLC6A6	7.43287e-13	-0.498241	0.127	0.355	7.40908e-09	1.08455e-08	-0.43995	0.017	0.155	0.000108108	1.08455e-08	1.48657e-12
RTN4	8.00167e-13	-0.343941	0.669	0.889	7.97606e-09	2.36332e-10	-0.436294	0.517	0.788	2.35576e-06	2.36332e-10	1.60033e-12
KDM1A	8.01415e-13	-0.477293	0.217	0.479	7.9885e-09	7.36442e-08	0.311416	0.733	0.767	0.000734085	7.36442e-08	1.60283e-12
OGDH	8.38328e-13	-0.491236	0.147	0.376	8.35646e-09	9.35398e-10	-0.431221	0.22	0.479	9.32404e-06	9.35398e-10	1.67666e-12
P4HA1	9.03064e-13	-0.503364	0.137	0.366	9.00175e-09	9.28377e-08	-0.33921	0.086	0.252	0.000925407	9.28377e-08	1.80613e-12
AURKB	9.97989e-13	0.341614	0.729	0.71	9.94795e-09	0.000161667	0.465122	0.496	0.479	1	0.000161667	1.99598e-12
MAN1A2	1.14364e-12	-0.475802	0.187	0.444	1.13998e-08	1.7184e-12	-0.602452	0.125	0.365	1.7129e-08	1.7184e-12	2.28728e-12
ERP44	1.14963e-12	-0.42706	0.344	0.648	1.14595e-08	1.95609e-07	-0.316752	0.25	0.476	0.00194983	1.95609e-07	2.29926e-12
CLCC1	8.12899e-10	-0.407997	0.06	0.216	8.10298e-06	1.1572e-12	-0.552306	0.095	0.334	1.1535e-08	8.12899e-10	2.3144e-12
TIA1	1.18566e-12	-0.437347	0.334	0.625	1.18186e-08	1.95027e-07	-0.33019	0.522	0.742	0.00194403	1.95027e-07	2.37132e-12
DNAJC1	1.22586e-12	-0.508291	0.09	0.296	1.22194e-08	3.37499e-08	-0.332967	0.194	0.415	0.000336419	3.37499e-08	2.45172e-12
SIN3A	1.55812e-05	-0.252111	0.154	0.294	0.155313	1.38101e-12	-0.582214	0.108	0.346	1.37659e-08	1.55812e-05	2.76203e-12
KCMF1	1.40917e-12	-0.464456	0.244	0.512	1.40466e-08	0.0205986	0.291976	0.504	0.554	1	0.0205986	2.81833e-12
CECR2	1.39782e-07	-0.303404	0.094	0.241	0.00139335	1.53708e-12	-0.519199	0.401	0.661	1.53216e-08	1.39782e-07	3.07416e-12
TMEM97	2.78888e-12	-0.382412	0.585	0.857	2.77995e-08	1.70678e-12	-0.529178	0.267	0.549	1.70132e-08	2.78888e-12	3.41356e-12
VCL	1.8426e-09	-0.398381	0.023	0.15	1.8367e-05	1.83961e-12	-0.496972	0.401	0.707	1.83373e-08	1.8426e-09	3.67923e-12
LRIG3	1.12017e-08	-0.389685	0.023	0.141	0.000111658	2.00489e-12	-0.670526	0.009	0.195	1.99847e-08	1.12017e-08	4.00977e-12
AMOTL1	1.63329e-07	-0.341569	0.08	0.216	0.00162806	2.01342e-12	-0.541881	0.073	0.3	2.00698e-08	1.63329e-07	4.02684e-12
NPEPPS	2.21693e-12	-0.467761	0.217	0.473	2.20983e-08	5.68296e-10	-0.413698	0.276	0.556	5.66477e-06	5.68296e-10	4.43386e-12
LARP4B	5.75425e-09	-0.332583	0.227	0.462	5.73584e-05	2.71408e-12	-0.577675	0.073	0.291	2.70539e-08	5.75425e-09	5.42815e-12
YLPM1	4.1249e-07	-0.312776	0.177	0.354	0.0041117	3.0211e-12	-0.52392	0.28	0.574	3.01143e-08	4.1249e-07	6.0422e-12
CTSH	0.0148164	-0.423587	0.114	0.168	1	3.49316e-12	-0.567148	0.108	0.347	3.48199e-08	0.0148164	6.98633e-12
TMEM205	3.59255e-12	-0.492425	0.164	0.392	3.58106e-08	7.51011e-09	-0.377722	0.177	0.395	7.48608e-05	7.51011e-09	7.18511e-12
HERPUD1	3.70657e-12	-0.515591	0.1	0.304	3.69471e-08	4.72841e-09	-0.38621	0.28	0.522	4.71328e-05	4.72841e-09	7.41313e-12
NCAM1	3.72907e-12	-0.583067	0.017	0.17	3.71714e-08	7.75264e-12	-0.731329	0.091	0.301	7.72783e-08	7.75264e-12	7.45815e-12
CDC16	3.84305e-12	0.300671	0.736	0.733	3.83075e-08	0.00366958	0.390694	0.422	0.412	1	0.00366958	7.6861e-12
CAD	4.33504e-12	-0.472545	0.127	0.348	4.32117e-08	3.18385e-06	-0.25682	0.19	0.377	0.0317366	3.18385e-06	8.67009e-12
RNF149	3.73937e-08	-0.344625	0.281	0.518	0.00037274	4.60946e-12	-0.486342	0.159	0.424	4.59471e-08	3.73937e-08	9.21891e-12
NKTR	4.97136e-12	-0.468148	0.184	0.427	4.95545e-08	1.17519e-08	-0.386337	0.315	0.568	0.000117143	1.17519e-08	9.94273e-12
MDN1	5.30639e-12	-0.469794	0.097	0.3	5.28941e-08	1.41829e-07	-0.330042	0.306	0.547	0.00141375	1.41829e-07	1.06128e-11
PTCH1	6.00013e-12	-0.522328	0.077	0.266	5.98093e-08	8.60334e-08	-0.488896	0.216	0.412	0.000857581	8.60334e-08	1.20003e-11
TMEM109	4.84027e-08	-0.313385	0.204	0.414	0.000482478	6.08158e-12	-0.499914	0.052	0.262	6.06212e-08	4.84027e-08	1.21632e-11
FADS1	1.73481e-06	-0.274581	0.08	0.204	0.0172926	6.30688e-12	-0.491225	0.155	0.412	6.2867e-08	1.73481e-06	1.26138e-11
BIRC6	6.63939e-12	-0.471153	0.074	0.263	6.61814e-08	1.01521e-09	-0.390525	0.25	0.512	1.01196e-05	1.01521e-09	1.32788e-11
TOR1A	4.84519e-06	-0.27895	0.411	0.631	0.0482968	7.61423e-12	-0.476067	0.168	0.433	7.58987e-08	4.84519e-06	1.52285e-11
GNPNAT1	8.75106e-12	0.359047	0.686	0.674	8.72306e-08	9.5457e-06	0.53229	0.435	0.383	0.0951515	9.5457e-06	1.75021e-11
TMEM33	9.08013e-12	-0.399863	0.478	0.759	9.05108e-08	4.05762e-10	-0.43401	0.207	0.468	4.04463e-06	4.05762e-10	1.81603e-11
RFC5	9.86674e-12	0.260141	0.796	0.817	9.83517e-08	0.0655653	0.325423	0.384	0.401	1	0.0655653	1.97335e-11
NPTN	2.37961e-07	-0.29784	0.13	0.29	0.002372	1.2271e-11	-0.492801	0.224	0.495	1.22317e-07	2.37961e-07	2.45419e-11
MBOAT7	6.02454e-10	-0.420352	0.181	0.392	6.00527e-06	1.25963e-11	-0.488287	0.103	0.34	1.2556e-07	6.02454e-10	2.51926e-11
CTSC	1.42353e-11	-0.593828	0.147	0.353	1.41898e-07	1.8943e-11	-0.546717	0.22	0.493	1.88824e-07	1.8943e-11	2.84707e-11
TTC14	1.49436e-11	-0.419877	0.271	0.551	1.48958e-07	4.72733e-11	-0.483416	0.19	0.438	4.71221e-07	4.72733e-11	2.98872e-11
WFDC2	2.36332e-08	-0.356079	0.375	0.601	0.000235575	1.59741e-11	-0.691542	0.125	0.356	1.5923e-07	2.36332e-08	3.19483e-11
PLXNA1	1.92304e-06	-0.283902	0.02	0.106	0.0191688	1.74829e-11	-0.508347	0.03	0.219	1.7427e-07	1.92304e-06	3.49659e-11
NFATC3	3.11525e-07	-0.307506	0.033	0.14	0.00310528	1.97164e-11	-0.477003	0.065	0.273	1.96533e-07	3.11525e-07	3.94327e-11
MFSD1	2.03404e-11	-0.492197	0.171	0.392	2.02753e-07	3.37581e-09	-0.405297	0.043	0.206	3.365e-05	3.37581e-09	4.06809e-11
IQGAP2	5.1541e-07	-0.324516	0.043	0.152	0.0051376	2.11592e-11	-0.622949	0.043	0.238	2.10915e-07	5.1541e-07	4.23184e-11
LMO2	0.00157235	-0.28579	0.13	0.21	1	2.17864e-11	0.784589	0.319	0.172	2.17167e-07	0.00157235	4.35728e-11
VRTN	0.151278	0.255268	0.261	0.26	1	2.2352e-11	-0.568289	0.06	0.265	2.22805e-07	0.151278	4.4704e-11
PCF11	5.37641e-09	-0.386269	0.08	0.235	5.35921e-05	2.54926e-11	-0.486072	0.151	0.397	2.5411e-07	5.37641e-09	5.09852e-11
HAPLN1	2.2484e-09	-0.604977	0.023	0.147	2.24121e-05	3.12602e-11	-0.700283	0.237	0.466	3.11601e-07	2.2484e-09	6.25203e-11
NID2	3.52808e-11	-0.49185	0.05	0.214	3.51679e-07	5.53971e-05	-0.475566	0.185	0.308	0.552199	5.53971e-05	7.05617e-11
MED31	2.42549e-05	0.297386	0.508	0.513	0.241773	4.32804e-11	0.490947	0.677	0.642	4.31419e-07	2.42549e-05	8.65608e-11
MPDZ	2.24518e-06	-0.256837	0.023	0.112	0.02238	4.44546e-11	-0.512182	0.159	0.402	4.43124e-07	2.24518e-06	8.89093e-11
G6PC3	8.15049e-11	-0.436034	0.147	0.36	8.12441e-07	4.46854e-11	-0.422811	0.112	0.346	4.45424e-07	8.15049e-11	8.93707e-11
RAMP2	3.38728e-09	-0.50377	0.117	0.285	3.37644e-05	4.66585e-11	-0.575986	0.073	0.279	4.65092e-07	3.38728e-09	9.3317e-11
FBN2	3.46494e-09	-0.447671	0.02	0.141	3.45385e-05	5.00476e-11	-0.690332	0.069	0.265	4.98875e-07	3.46494e-09	1.00095e-10
KDELR2	5.18054e-11	-0.415288	0.438	0.712	5.16396e-07	1.43849e-09	-0.39427	0.513	0.758	1.43388e-05	1.43849e-09	1.03611e-10
KIF22	5.70426e-11	0.323823	0.696	0.71	5.68601e-07	0.000290923	0.423318	0.487	0.481	1	0.000290923	1.14085e-10
GPAA1	6.48288e-11	-0.436737	0.237	0.486	6.46214e-07	6.04575e-11	-0.428755	0.474	0.766	6.02641e-07	6.48288e-11	1.20915e-10
ARHGAP5	6.16469e-11	-0.446415	0.197	0.426	6.14497e-07	8.57916e-11	-0.432716	0.405	0.712	8.55171e-07	8.57916e-11	1.23294e-10
EGR1	6.05658e-10	-0.44174	0.02	0.15	6.0372e-06	6.79351e-11	-0.621419	0.142	0.368	6.77177e-07	6.05658e-10	1.3587e-10
BMPR1A	5.99401e-07	-0.294514	0.107	0.251	0.00597482	7.63363e-11	-0.471068	0.129	0.359	7.60921e-07	5.99401e-07	1.52673e-10
ARHGAP35	9.89793e-07	-0.281681	0.06	0.175	0.00986626	8.68593e-11	-0.427212	0.31	0.598	8.65814e-07	9.89793e-07	1.73719e-10
TM2D2	1.86426e-05	-0.253038	0.482	0.727	0.18583	9.95203e-11	-0.40041	0.142	0.391	9.92019e-07	1.86426e-05	1.99041e-10
ROR2	8.88716e-10	-0.412009	0.023	0.156	8.85872e-06	1.00881e-10	-0.477215	0.039	0.222	1.00559e-06	8.88716e-10	2.01763e-10
ALG8	1.01274e-10	-0.42299	0.181	0.408	1.0095e-06	8.09477e-08	-0.332177	0.06	0.213	0.000806887	8.09477e-08	2.02549e-10
NUP155	1.25586e-07	-0.32702	0.057	0.182	0.00125184	1.03657e-10	-0.451435	0.228	0.492	1.03325e-06	1.25586e-07	2.07313e-10
WDR5	5.72214e-06	0.252119	0.579	0.587	0.0570383	1.04893e-10	0.343187	0.784	0.797	1.04558e-06	5.72214e-06	2.09787e-10
TRRAP	3.59439e-10	-0.422424	0.054	0.21	3.58289e-06	1.20927e-10	-0.462024	0.207	0.462	1.2054e-06	3.59439e-10	2.41853e-10
RRP8	2.50009e-07	0.279156	0.632	0.642	0.00249209	1.21052e-10	0.538552	0.586	0.511	1.20665e-06	2.50009e-07	2.42105e-10
SMG1	2.35301e-07	-0.323366	0.04	0.151	0.00234548	1.29474e-10	-0.471125	0.138	0.369	1.2906e-06	2.35301e-07	2.58949e-10
CYB561D2	3.39964e-07	-0.327442	0.201	0.381	0.00338876	1.29622e-10	-0.440955	0.047	0.238	1.29208e-06	3.39964e-07	2.59245e-10
STRN3	1.33948e-10	-0.430846	0.1	0.287	1.33519e-06	2.56586e-06	-0.307488	0.375	0.621	0.0255765	2.56586e-06	2.67895e-10
MID1	6.40004e-10	-0.439457	0.043	0.188	6.37956e-06	1.42078e-10	-0.440413	0.095	0.31	1.41623e-06	6.40004e-10	2.84156e-10
KDM5C	1.49173e-08	-0.372347	0.084	0.235	0.000148696	1.46152e-10	-0.46132	0.125	0.351	1.45684e-06	1.49173e-08	2.92303e-10
COMT	1.77286e-06	-0.283111	0.381	0.6	0.0176719	1.48072e-10	-0.454775	0.125	0.356	1.47598e-06	1.77286e-06	2.96144e-10
TRAF7	1.53591e-10	0.341339	0.625	0.59	1.531e-06	0.380108	0.258983	0.323	0.35	1	0.380108	3.07183e-10
PRRC2B	1.53862e-10	-0.417742	0.14	0.35	1.53369e-06	3.26682e-06	-0.286801	0.341	0.574	0.0325637	3.26682e-06	3.07724e-10
PDCD11	6.44985e-09	-0.359967	0.167	0.364	6.42921e-05	1.74661e-10	-0.456466	0.319	0.597	1.74102e-06	6.44985e-09	3.49322e-10
TMEM63B	1.34652e-05	-0.259611	0.114	0.234	0.134221	2.00956e-10	-0.490568	0.047	0.23	2.00313e-06	1.34652e-05	4.01912e-10
EPHA4	3.02059e-08	-0.388421	0.027	0.141	0.000301092	2.03925e-10	-0.60085	0.034	0.208	2.03272e-06	3.02059e-08	4.0785e-10
HEXB	8.03705e-06	-0.270769	0.054	0.151	0.0801133	2.2478e-10	-0.560489	0.06	0.249	2.24061e-06	8.03705e-06	4.4956e-10
UBR5	2.2526e-10	-0.427979	0.087	0.26	2.24539e-06	2.45663e-09	-0.400708	0.28	0.545	2.44877e-05	2.45663e-09	4.50519e-10
TMEM209	1.53602e-07	-0.328319	0.094	0.237	0.0015311	2.28107e-10	-0.444878	0.03	0.203	2.27377e-06	1.53602e-07	4.56213e-10
GGH	9.76138e-08	-0.33958	0.047	0.167	0.000973014	2.29705e-10	-0.480166	0.151	0.384	2.2897e-06	9.76138e-08	4.59411e-10
SUN1	4.9946e-06	-0.26326	0.05	0.15	0.0497862	2.42382e-10	-0.45168	0.03	0.201	2.41606e-06	4.9946e-06	4.84764e-10
ZMIZ2	2.65414e-10	-0.416725	0.023	0.162	2.64565e-06	1.42316e-07	-0.36156	0.086	0.245	0.00141861	1.42316e-07	5.30828e-10
POGZ	9.37379e-10	-0.395782	0.047	0.195	9.34379e-06	2.72524e-10	-0.419565	0.233	0.49	2.71652e-06	9.37379e-10	5.45048e-10
KDM5A	1.6742e-08	-0.362199	0.144	0.321	0.000166884	2.73281e-10	-0.409157	0.207	0.469	2.72407e-06	1.6742e-08	5.46562e-10
EP300	2.70943e-08	-0.349142	0.017	0.125	0.000270076	2.74207e-10	-0.427821	0.289	0.562	2.7333e-06	2.70943e-08	5.48414e-10
CDX2	2.86386e-10	0.608367	0.445	0.319	2.85469e-06	0.0821983	0.264744	0.409	0.401	1	0.0821983	5.72771e-10
ENTPD6	3.31865e-10	-0.399844	0.074	0.246	3.30803e-06	3.27798e-08	-0.40088	0.073	0.237	0.000326749	3.27798e-08	6.6373e-10
ZNF292	3.35402e-10	-0.416819	0.167	0.383	3.34329e-06	1.19295e-09	-0.415409	0.31	0.584	1.18913e-05	1.19295e-09	6.70805e-10
SYPL1	3.675e-10	-0.41197	0.298	0.552	3.66324e-06	1.61118e-09	-0.413812	0.276	0.547	1.60602e-05	1.61118e-09	7.35001e-10
PEG10	8.60041e-05	-0.294683	0.191	0.311	0.857289	4.31679e-10	-0.533514	0.293	0.537	4.30297e-06	8.60041e-05	8.63358e-10
GPR107	2.62699e-08	-0.35485	0.054	0.186	0.000261858	4.37962e-10	-0.46865	0.06	0.245	4.36561e-06	2.62699e-08	8.75924e-10
GREB1L	3.72319e-07	-0.347947	0.037	0.142	0.00371127	4.4336e-10	-0.545416	0.224	0.454	4.41941e-06	3.72319e-07	8.8672e-10
BCL9	4.50841e-10	-0.41491	0.047	0.199	4.49399e-06	1.7962e-08	-0.385635	0.086	0.26	0.000179045	1.7962e-08	9.01683e-10
TMEM101	4.60333e-10	-0.3933	0.224	0.453	4.5886e-06	2.90329e-08	0.4093	0.634	0.623	0.0002894	2.90329e-08	9.20666e-10
APLNR	6.21963e-08	-0.452564	0.05	0.171	0.000619973	4.62151e-10	-0.631584	0.194	0.415	4.60672e-06	6.21963e-08	9.24303e-10
SLC1A3	1.42693e-09	-0.421218	0.027	0.159	1.42236e-05	4.95433e-10	-0.523159	0.013	0.168	4.93848e-06	1.42693e-09	9.90866e-10
GNPTG	1.25515e-06	-0.27949	0.107	0.244	0.0125113	5.1159e-10	-0.424125	0.034	0.206	5.09953e-06	1.25515e-06	1.02318e-09
SLC39A6	1.10234e-06	-0.305041	0.06	0.175	0.0109881	5.63757e-10	-0.430436	0.056	0.238	5.61953e-06	1.10234e-06	1.12751e-09
DNAJA3	5.84911e-10	0.400561	0.569	0.527	5.8304e-06	0.000163379	0.3543	0.578	0.587	1	0.000163379	1.16982e-09
NUMA1	2.49763e-06	-0.292815	0.127	0.265	0.0248964	6.22826e-10	-0.450037	0.293	0.565	6.20833e-06	2.49763e-06	1.24565e-09
PLOD2	4.20915e-09	-0.415854	0.087	0.247	4.19568e-05	6.3484e-10	-0.559173	0.25	0.48	6.32809e-06	4.20915e-09	1.26968e-09
TNKS2	9.23293e-10	-0.37861	0.154	0.359	9.20339e-06	2.29821e-07	-0.343082	0.319	0.557	0.00229085	2.29821e-07	1.84659e-09
FLRT3	9.83259e-10	-0.473987	0.043	0.187	9.80112e-06	3.13707e-05	-0.340074	0.078	0.192	0.312703	3.13707e-05	1.96652e-09
HELZ	1.29257e-09	-0.39414	0.104	0.282	1.28843e-05	1.02425e-09	-0.432582	0.207	0.452	1.02098e-05	1.29257e-09	2.04851e-09
CLIP1	6.13541e-09	-0.380333	0.047	0.183	6.11578e-05	1.05669e-09	-0.462418	0.095	0.29	1.05331e-05	6.13541e-09	2.11338e-09
TAB2	1.10124e-09	-0.417098	0.064	0.218	1.09772e-05	2.74144e-07	-0.310504	0.216	0.416	0.00273266	2.74144e-07	2.20248e-09
JUP	3.83674e-08	-0.373272	0.03	0.145	0.000382447	1.10889e-09	-0.448176	0.172	0.404	1.10535e-05	3.83674e-08	2.21779e-09
GPC6	1.11231e-09	-0.419227	0.017	0.141	1.10875e-05	9.18191e-08	-0.379828	0.078	0.236	0.000915253	9.18191e-08	2.22463e-09
SLC15A4	8.87875e-07	-0.296789	0.057	0.17	0.00885033	1.37978e-09	-0.438649	0.013	0.16	1.37536e-05	8.87875e-07	2.75956e-09
CLCN4	1.39881e-09	-0.404051	0.047	0.192	1.39434e-05	1.58552e-05	-0.288044	0.022	0.111	0.158045	1.58552e-05	2.79763e-09
TXNDC5	1.78669e-07	-0.290565	0.518	0.775	0.00178097	1.42245e-09	-0.416719	0.319	0.587	1.4179e-05	1.78669e-07	2.8449e-09
TCF7L2	7.11011e-08	-0.366168	0.047	0.167	0.000708736	1.42259e-09	-0.443819	0.155	0.375	1.41804e-05	7.11011e-08	2.84518e-09
TMEM41B	1.43932e-09	-0.401036	0.157	0.36	1.43471e-05	2.23165e-08	-0.356505	0.103	0.284	0.000222451	2.23165e-08	2.87863e-09
ARID2	1.47077e-09	-0.389157	0.12	0.308	1.46607e-05	9.48344e-08	-0.362637	0.164	0.358	0.00094531	9.48344e-08	2.94155e-09
PRRC2A	1.56801e-09	-0.407429	0.191	0.402	1.56299e-05	7.60193e-09	-0.41305	0.409	0.695	7.5776e-05	7.60193e-09	3.13602e-09
FBXW7	1.67081e-09	-0.359599	0.057	0.208	1.66547e-05	2.77724e-08	-0.328907	0.22	0.453	0.000276835	2.77724e-08	3.34162e-09
YIPF3	1.787e-09	-0.381493	0.207	0.427	1.78128e-05	7.58955e-08	-0.376998	0.353	0.609	0.000756526	7.58955e-08	3.574e-09
DLGAP5	0.000479448	0.312219	0.348	0.308	1	1.80859e-09	0.382058	0.733	0.733	1.8028e-05	0.000479448	3.61717e-09
SLC30A7	5.24285e-08	-0.349385	0.107	0.263	0.000522607	2.04629e-09	-0.342308	0.121	0.337	2.03975e-05	5.24285e-08	4.09259e-09
UPP1	0.0222992	0.375434	0.375	0.362	1	2.65227e-09	-0.562279	0.056	0.223	2.64378e-05	0.0222992	5.30454e-09
EFNB1	5.59479e-08	-0.450162	0.087	0.225	0.000557689	2.74887e-09	-0.445349	0.147	0.363	2.74008e-05	5.59479e-08	5.49775e-09
XIAP	2.90653e-09	-0.406946	0.06	0.205	2.89723e-05	3.10076e-08	-0.375916	0.091	0.26	0.000309083	3.10076e-08	5.81305e-09
TPBG	3.02152e-09	-0.406371	0.094	0.261	3.01185e-05	3.55341e-07	-0.349028	0.052	0.188	0.00354204	3.55341e-07	6.04305e-09
FOS	3.37856e-09	-0.484324	0.077	0.227	3.36775e-05	8.35232e-09	-0.465334	0.284	0.515	8.32559e-05	8.35232e-09	6.75712e-09
RHOBTB3	3.81196e-09	-0.402499	0.08	0.238	3.79977e-05	0.000245583	0.439329	0.422	0.374	1	0.000245583	7.62393e-09
POU2F1	4.6709e-08	-0.343322	0.094	0.245	0.000465595	4.06119e-09	-0.418727	0.129	0.331	4.04819e-05	4.6709e-08	8.12237e-09
LPP	7.45701e-07	-0.320179	0.02	0.111	0.00743314	4.67009e-09	-0.437197	0.095	0.282	4.65515e-05	7.45701e-07	9.34018e-09
TNRC6A	4.82638e-09	-0.356938	0.154	0.355	4.81093e-05	1.10328e-06	-0.331333	0.284	0.503	0.0109975	1.10328e-06	9.65275e-09
NRIP1	8.49089e-07	-0.299485	0.04	0.145	0.00846372	5.24292e-09	-0.468281	0.134	0.334	5.22614e-05	8.49089e-07	1.04858e-08
CHD8	5.37923e-09	-0.369639	0.114	0.29	5.36202e-05	3.70768e-08	-0.378757	0.31	0.563	0.000369582	3.70768e-08	1.07585e-08
ASPH	4.26733e-08	-0.338796	0.114	0.28	0.000425367	5.83424e-09	-0.384861	0.366	0.644	5.81557e-05	4.26733e-08	1.16685e-08
LIMA1	2.15719e-05	-0.266144	0.037	0.119	0.215028	5.92044e-09	-0.431918	0.03	0.182	5.90149e-05	2.15719e-05	1.18409e-08
ZMPSTE24	8.54522e-07	-0.28937	0.181	0.353	0.00851787	6.20026e-09	-0.342828	0.082	0.269	6.18042e-05	8.54522e-07	1.24005e-08
ZMYND8	6.98222e-09	-0.376064	0.157	0.351	6.95988e-05	1.03968e-08	-0.361328	0.461	0.72	0.000103636	1.03968e-08	1.39644e-08
CD47	7.29696e-09	-0.371188	0.077	0.233	7.27361e-05	2.52239e-08	-0.403404	0.138	0.333	0.000251432	2.52239e-08	1.45939e-08
MYCBP2	1.16627e-08	-0.34769	0.114	0.284	0.000116254	7.49101e-09	-0.414355	0.172	0.387	7.46704e-05	1.16627e-08	1.4982e-08
FUT11	7.1175e-07	-0.270034	0.047	0.158	0.00709473	7.96356e-09	-0.393177	0.073	0.249	7.93807e-05	7.1175e-07	1.59271e-08
HOXD1	0.059852	0.320627	0.14	0.114	1	9.22483e-09	0.540711	0.164	0.072	9.19531e-05	0.059852	1.84497e-08
OTX2	1.01908e-08	-0.417085	0.117	0.28	0.000101582	2.35956e-07	-0.47179	0.017	0.135	0.002352	2.35956e-07	2.03817e-08
TST	0.0301261	0.26474	0.231	0.207	1	1.02108e-08	-0.466048	0.358	0.589	0.000101781	0.0301261	2.04216e-08
BLVRB	0.0552552	-0.276805	0.227	0.298	1	1.08888e-08	-0.450884	0.177	0.389	0.00010854	0.0552552	2.17776e-08
GBF1	1.14883e-08	-0.353038	0.06	0.201	0.000114515	1.22564e-07	-0.362178	0.112	0.285	0.00122172	1.22564e-07	2.29766e-08
UNC5B	1.21329e-08	-0.353881	0.043	0.174	0.000120941	2.36654e-08	-0.453756	0.073	0.236	0.000235897	2.36654e-08	2.42659e-08
REEP3	2.72696e-07	-0.297298	0.161	0.336	0.00271823	1.22136e-08	-0.411735	0.164	0.367	0.000121745	2.72696e-07	2.44272e-08
TCN2	6.51006e-06	-0.37479	0.054	0.149	0.0648923	1.27794e-08	-0.419708	0.034	0.184	0.000127385	6.51006e-06	2.55588e-08
STAG1	1.31093e-08	-0.346055	0.147	0.331	0.000130674	2.70304e-05	-0.256132	0.336	0.541	0.269439	2.70304e-05	2.62187e-08
PBK	1.38554e-08	0.312857	0.659	0.654	0.000138111	1.25938e-07	0.613738	0.431	0.344	0.00125535	1.25938e-07	2.77108e-08
ITCH	1.04713e-06	-0.321195	0.067	0.181	0.0104378	1.43034e-08	-0.365046	0.241	0.486	0.000142576	1.04713e-06	2.86068e-08
ANXA2	0.00657577	0.315643	0.258	0.215	1	1.58243e-08	-0.294992	0.81	0.963	0.000157736	0.00657577	3.16485e-08
FGF8	1.67564e-08	-0.481661	0.204	0.379	0.000167028	1.79519e-07	-0.528299	0.039	0.172	0.00178944	1.79519e-07	3.35128e-08
TAF8	0.056804	0.258595	0.221	0.204	1	1.67735e-08	-0.399485	0.026	0.167	0.000167199	0.056804	3.35471e-08
DPYSL5	4.22182e-06	-0.264515	0.04	0.136	0.0420831	1.70518e-08	-0.397094	0.073	0.242	0.000169972	4.22182e-06	3.41036e-08
ITGA6	1.74242e-08	-0.348012	0.023	0.139	0.000173685	1.03046e-07	-0.465449	0.069	0.22	0.00102717	1.03046e-07	3.48485e-08
PPP3CB	1.49403e-07	-0.315554	0.144	0.31	0.00148924	1.77056e-08	-0.395939	0.172	0.384	0.00017649	1.49403e-07	3.54113e-08
DCUN1D4	0.0183258	0.305838	0.147	0.116	1	1.87323e-08	-0.365034	0.177	0.395	0.000186724	0.0183258	3.74646e-08
ATF7IP	1.91036e-08	-0.355607	0.077	0.226	0.000190425	5.02245e-06	-0.279426	0.371	0.608	0.0500638	5.02245e-06	3.82072e-08
ATP13A3	1.03837e-07	-0.336244	0.07	0.203	0.00103505	1.98513e-08	-0.389481	0.095	0.274	0.000197877	1.03837e-07	3.97025e-08
ALG3	8.20911e-07	-0.299934	0.334	0.568	0.00818284	2.09427e-08	-0.356238	0.147	0.348	0.000208757	8.20911e-07	4.18854e-08
SFRP2	2.16754e-08	-0.40086	0.087	0.237	0.00021606	1.76344e-07	-0.385413	0.022	0.145	0.00175779	1.76344e-07	4.33508e-08
TM2D3	1.3973e-07	-0.324357	0.458	0.724	0.00139283	2.26617e-08	-0.347852	0.082	0.256	0.000225892	1.3973e-07	4.53235e-08
ALG2	2.32902e-08	-0.350604	0.054	0.188	0.000232157	3.01209e-07	-0.323668	0.073	0.224	0.00300245	3.01209e-07	4.65804e-08
SH3GL1	2.43935e-08	0.291358	0.635	0.652	0.000243155	4.03118e-05	0.324099	0.625	0.634	0.401828	4.03118e-05	4.87871e-08
LMBRD1	3.79668e-08	-0.345017	0.067	0.206	0.000378453	2.76601e-08	-0.337658	0.047	0.201	0.000275716	3.79668e-08	5.53203e-08
GTF3C1	2.78091e-08	-0.336114	0.067	0.206	0.000277201	7.50433e-07	-0.306956	0.211	0.414	0.00748031	7.50433e-07	5.56182e-08
WWC2	2.83597e-08	-0.362325	0.164	0.345	0.000282689	2.42121e-07	-0.339031	0.172	0.36	0.00241346	2.42121e-07	5.67194e-08
NCKAP1	3.04706e-08	-0.343801	0.137	0.312	0.000303731	1.462e-06	-0.307817	0.263	0.482	0.0145732	1.462e-06	6.09412e-08
NSD1	3.05285e-08	-0.321432	0.204	0.415	0.000304308	8.01205e-07	-0.325468	0.379	0.623	0.00798642	8.01205e-07	6.10571e-08
MED13L	7.15493e-08	-0.347332	0.027	0.135	0.000713204	3.31324e-08	-0.387703	0.228	0.449	0.000330263	7.15493e-08	6.62647e-08
CAMSAP1	3.38577e-08	-0.332609	0.057	0.193	0.000337494	5.37371e-07	-0.268594	0.103	0.269	0.00535651	5.37371e-07	6.77154e-08
FOXB1	3.48444e-08	-0.491562	0.023	0.133	0.000347329	5.16544e-08	-0.476356	0	0.114	0.000514891	5.16544e-08	6.96889e-08
ITFG1	1.21283e-07	-0.325879	0.161	0.339	0.00120895	3.70875e-08	-0.382437	0.073	0.236	0.000369688	1.21283e-07	7.41751e-08
UBE3C	1.55474e-07	-0.332755	0.077	0.212	0.00154977	3.75091e-08	-0.345273	0.073	0.239	0.000373891	1.55474e-07	7.50182e-08
ZRANB1	4.18315e-08	-0.317546	0.057	0.19	0.000416976	1.66841e-06	-0.271889	0.168	0.349	0.0166307	1.66841e-06	8.36629e-08
KIF5C	6.56602e-07	-0.300826	0.097	0.234	0.00654501	4.66671e-08	-0.355057	0.547	0.775	0.000465178	6.56602e-07	9.33343e-08
PLEKHA7	2.69292e-06	-0.250135	0.017	0.1	0.026843	5.06973e-08	-0.364699	0.034	0.175	0.000505351	2.69292e-06	1.01395e-07
MGST1	2.09298e-05	-0.251052	0.12	0.244	0.208629	5.3307e-08	-0.439229	0.043	0.188	0.000531364	2.09298e-05	1.06614e-07
DNAJC11	5.50473e-08	0.290052	0.635	0.654	0.000548712	0.000111633	0.448152	0.461	0.44	1	0.000111633	1.10095e-07
FOXF1	6.36421e-08	0.670538	0.278	0.18	0.000634385	0.0412371	0.31951	0.172	0.137	1	0.0412371	1.27284e-07
HOXB6	0.0165713	0.310811	0.167	0.128	1	6.36611e-08	0.626722	0.293	0.178	0.000634574	0.0165713	1.27322e-07
GNG2	0.000570882	0.275601	0.505	0.519	1	6.96363e-08	0.547537	0.53	0.446	0.000694135	0.000570882	1.39273e-07
DLL3	7.14688e-08	-0.556547	0.074	0.2	0.000712401	9.22264e-07	-0.709174	0.086	0.22	0.00919313	9.22264e-07	1.42938e-07
ROCK1	7.26113e-08	-0.353024	0.328	0.556	0.00072379	2.90973e-05	-0.253248	0.522	0.763	0.290042	2.90973e-05	1.45223e-07
PWWP2A	1.15373e-07	-0.322235	0.09	0.236	0.00115004	7.60232e-08	-0.357021	0.293	0.53	0.000757799	1.15373e-07	1.52046e-07
GPD2	2.30534e-07	-0.321804	0.191	0.37	0.00229796	7.94404e-08	-0.338004	0.078	0.242	0.000791862	2.30534e-07	1.58881e-07
CD151	8.87577e-08	-0.345171	0.271	0.475	0.000884737	2.1944e-07	-0.353189	0.22	0.427	0.00218738	2.1944e-07	1.77515e-07
TP53BP1	1.9585e-07	-0.29826	0.06	0.186	0.00195223	9.25334e-08	-0.327556	0.211	0.428	0.000922373	1.9585e-07	1.85067e-07
EPHA1	7.06704e-07	-0.313199	0.087	0.217	0.00704443	9.91061e-08	-0.365646	0	0.11	0.000987889	7.06704e-07	1.98212e-07
TMEM168	1.01894e-07	-0.34069	0.057	0.183	0.00101567	1.71925e-07	-0.332398	0.078	0.234	0.00171374	1.71925e-07	2.03787e-07
FAM120A	1.55307e-07	-0.316621	0.037	0.148	0.0015481	1.04756e-07	-0.326823	0.22	0.441	0.00104421	1.55307e-07	2.09512e-07
LRP2	1.04044e-05	-0.295804	0.023	0.102	0.103711	1.09836e-07	-0.715717	0.017	0.138	0.00109485	1.04044e-05	2.19673e-07
RPAP2	0.00986262	0.292574	0.298	0.277	1	1.11438e-07	-0.313616	0.091	0.259	0.00111082	0.00986262	2.22877e-07
SHISA2	6.45716e-05	-0.273678	0.077	0.17	0.64365	1.13951e-07	-0.446271	0.013	0.132	0.00113587	6.45716e-05	2.27902e-07
PKDCC	1.15509e-07	-0.36219	0.027	0.132	0.0011514	0.000276098	-0.337112	0.254	0.39	1	0.000276098	2.31018e-07
RFX7	1.36191e-07	-0.318881	0.043	0.161	0.00135756	5.9617e-07	-0.317134	0.099	0.257	0.00594262	5.9617e-07	2.72383e-07
THOC1	1.42845e-07	0.286179	0.682	0.679	0.00142388	5.66797e-07	0.362495	0.647	0.629	0.00564983	5.66797e-07	2.85689e-07
UBE4B	1.44503e-07	-0.327431	0.191	0.373	0.0014404	5.69361e-06	-0.272698	0.224	0.409	0.0567539	5.69361e-06	2.89005e-07
MFSD11	9.11796e-07	-0.307339	0.037	0.138	0.00908878	1.63222e-07	-0.31387	0.086	0.249	0.001627	9.11796e-07	3.26445e-07
PLBD2	1.84678e-07	-0.300869	0.08	0.217	0.00184087	2.5932e-06	-0.295102	0.026	0.133	0.025849	2.5932e-06	3.69356e-07
ASXL2	1.31534e-06	-0.291813	0.064	0.179	0.0131114	1.88244e-07	-0.340115	0.116	0.288	0.00187642	1.31534e-06	3.76489e-07
PIGF	1.95871e-07	-0.30388	0.441	0.69	0.00195244	1.12198e-06	-0.252879	0.065	0.203	0.0111839	1.12198e-06	3.91741e-07
KLHL13	0.0516648	0.31566	0.184	0.161	1	2.21411e-07	-0.506164	0.034	0.16	0.00220702	0.0516648	4.42822e-07
DOK4	0.0236176	0.302973	0.174	0.141	1	2.3348e-07	0.462926	0.509	0.388	0.00232733	0.0236176	4.6696e-07
CDX4	0.0657765	0.340393	0.157	0.129	1	2.53488e-07	0.624531	0.358	0.247	0.00252677	0.0657765	5.06977e-07
PTCD3	2.69568e-07	0.307361	0.562	0.555	0.00268705	5.05175e-07	-0.328256	0.31	0.536	0.00503559	5.05175e-07	5.39135e-07
LIN28A	2.86255e-07	-0.326672	0.395	0.619	0.00285339	9.27585e-05	0.313325	0.634	0.631	0.924616	9.27585e-05	5.72511e-07
SS18	2.95849e-07	0.296986	0.612	0.619	0.00294902	0.0275661	0.268698	0.487	0.526	1	0.0275661	5.91697e-07
NEK6	0.0200169	0.284684	0.247	0.222	1	2.96461e-07	-0.336843	0.078	0.231	0.00295512	0.0200169	5.92921e-07
PDGFRA	3.08292e-07	-0.343047	0.017	0.111	0.00307306	6.44863e-06	-0.307778	0.129	0.281	0.0642799	6.44863e-06	6.16585e-07
DAPK1	3.09519e-07	-0.307499	0.037	0.145	0.00308528	5.9113e-07	-0.35341	0.116	0.278	0.00589238	5.9113e-07	6.19037e-07
LMAN2L	3.24937e-07	-0.290663	0.147	0.313	0.00323897	1.41413e-06	-0.315635	0.034	0.151	0.014096	1.41413e-06	6.49873e-07
SLC39A8	4.04215e-07	-0.495219	0.094	0.217	0.00402921	3.39384e-06	-0.434802	0.017	0.115	0.0338298	3.39384e-06	8.08429e-07
TEAD1	1.3009e-06	-0.293825	0.074	0.193	0.0129674	4.07783e-07	-0.371483	0.379	0.6	0.00406478	1.3009e-06	8.15566e-07
CYP51A1	3.13911e-06	-0.268177	0.12	0.258	0.0312907	4.29765e-07	-0.360068	0.405	0.633	0.0042839	3.13911e-06	8.5953e-07
INTS2	5.64582e-07	-0.290727	0.097	0.235	0.00562775	5.85624e-06	-0.262082	0.086	0.219	0.058375	5.85624e-06	1.12916e-06
SPNS1	8.59706e-06	-0.261671	0.334	0.561	0.0856955	7.25658e-07	-0.269163	0.091	0.247	0.00723336	8.59706e-06	1.45132e-06
ERGIC1	7.30696e-07	-0.303047	0.328	0.561	0.00728358	8.98005e-07	-0.308714	0.164	0.341	0.00895131	8.98005e-07	1.46139e-06
XPOT	0.00684933	0.282827	0.311	0.294	1	7.83481e-07	-0.268881	0.181	0.379	0.00780974	0.00684933	1.56696e-06
ECD	7.86624e-07	0.307953	0.552	0.539	0.00784107	0.0310592	0.429132	0.306	0.293	1	0.0310592	1.57325e-06
BCAT1	1.9138e-06	0.267071	0.632	0.631	0.0190767	8.49224e-07	-0.40721	0.323	0.518	0.00846506	1.9138e-06	1.69845e-06
RNF121	1.14451e-06	-0.261907	0.177	0.349	0.0114085	9.90805e-07	-0.32583	0.017	0.125	0.00987635	1.14451e-06	1.98161e-06
COLEC12	1.51976e-05	-0.279627	0.09	0.198	0.15149	9.9638e-07	-0.41232	0.116	0.27	0.00993192	1.51976e-05	1.99276e-06
RGMA	1.57357e-05	-0.256223	0.064	0.163	0.156853	1.04688e-06	-0.351091	0.004	0.102	0.0104353	1.57357e-05	2.09375e-06
HECTD1	1.05859e-06	-0.308371	0.288	0.485	0.010552	1.63648e-06	-0.296748	0.573	0.814	0.0163125	1.63648e-06	2.11718e-06
GSTM3	1.0656e-06	-0.309048	0.438	0.661	0.0106219	2.15515e-05	0.535961	0.409	0.348	0.214826	2.15515e-05	2.13121e-06
BTBD7	1.08996e-06	-0.299227	0.04	0.142	0.0108647	1.71076e-06	-0.274561	0.233	0.431	0.0170528	1.71076e-06	2.17991e-06
RAB11FIP4	4.26433e-06	-0.266567	0.02	0.102	0.0425068	1.10016e-06	-0.317298	0.013	0.117	0.0109664	4.26433e-06	2.20031e-06
KRR1	3.41977e-06	0.262628	0.595	0.616	0.0340883	1.22311e-06	0.508967	0.487	0.433	0.012192	3.41977e-06	2.44622e-06
SULF2	1.37632e-06	-0.285564	0.087	0.213	0.0137192	1.40318e-06	-0.291831	0.034	0.153	0.0139869	1.40318e-06	2.75265e-06
DPY19L1	2.77051e-06	-0.268562	0.047	0.148	0.0276164	1.43921e-06	-0.306166	0.108	0.259	0.0143461	2.77051e-06	2.87843e-06
BAZ2B	1.4758e-06	-0.293456	0.074	0.194	0.0147107	6.39654e-06	-0.3248	0.159	0.315	0.0637607	6.39654e-06	2.95159e-06
PRMT7	1.52882e-06	0.254542	0.612	0.643	0.0152392	0.00669175	0.277288	0.539	0.568	1	0.00669175	3.05763e-06
DNM2	0.000537834	0.382155	0.274	0.229	1	1.62206e-06	-0.258465	0.246	0.465	0.0161687	0.000537834	3.24411e-06
MPZL2	0.0704688	0.262846	0.14	0.115	1	1.62562e-06	-0.418	0.056	0.183	0.0162041	0.0704688	3.25123e-06
GAK	1.96727e-06	-0.29513	0.057	0.165	0.0196098	3.13194e-06	-0.26725	0.103	0.253	0.0312192	3.13194e-06	3.93454e-06
DLC1	2.25732e-06	-0.269017	0.037	0.134	0.0225009	9.01521e-06	-0.282803	0.073	0.198	0.0898636	9.01521e-06	4.51463e-06
THUMPD3	2.31982e-06	0.259672	0.599	0.615	0.023124	0.000802357	0.452181	0.457	0.442	1	0.000802357	4.63964e-06
GOLGA3	8.97095e-06	-0.342509	0.124	0.247	0.0894225	2.34949e-06	-0.285071	0.052	0.175	0.0234197	8.97095e-06	4.69897e-06
ASS1	0.0048213	0.467117	0.321	0.291	1	2.55304e-06	-0.317168	0.03	0.141	0.0254487	0.0048213	5.10608e-06
SLC43A3	7.18185e-05	-0.273088	0.03	0.1	0.715887	2.60353e-06	-0.264913	0.022	0.126	0.025952	7.18185e-05	5.20705e-06
AVL9	4.22285e-06	-0.256895	0.043	0.141	0.0420933	3.19521e-06	-0.275003	0.073	0.205	0.0318498	4.22285e-06	6.3904e-06
RSF1	4.04761e-06	-0.252009	0.231	0.418	0.0403466	3.17479e-05	-0.250572	0.371	0.57	0.316463	3.17479e-05	8.0952e-06
PUM1	1.25023e-05	-0.250211	0.281	0.484	0.124623	4.70686e-06	-0.281915	0.371	0.626	0.0469179	1.25023e-05	9.41369e-06
ABHD4	0.0325871	0.285042	0.171	0.144	1	4.75218e-06	-0.290622	0.03	0.136	0.0473697	0.0325871	9.50433e-06
DEF8	0.0091208	0.307902	0.258	0.229	1	5.62646e-06	-0.291973	0.013	0.105	0.0560845	0.0091208	1.12529e-05
GRB2	5.80725e-06	-0.253981	0.278	0.476	0.0578866	3.88435e-05	0.252155	0.698	0.748	0.387192	3.88435e-05	1.16145e-05
UBE2H	2.06488e-05	-0.253858	0.05	0.139	0.205827	8.63907e-06	-0.287809	0.409	0.657	0.0861143	2.06488e-05	1.72781e-05
BAZ1A	8.67893e-06	-0.271643	0.231	0.396	0.0865116	0.137422	0.279864	0.276	0.263	1	0.137422	1.73578e-05
TRIM2	9.47879e-06	-0.273075	0.047	0.139	0.0944845	5.47082e-05	0.478202	0.211	0.134	0.545332	5.47082e-05	1.89575e-05
SLC29A1	6.02983e-05	-0.258128	0.241	0.39	0.601054	9.56667e-06	-0.272927	0.194	0.367	0.0953606	6.02983e-05	1.91332e-05
SLC7A7	3.70362e-05	-0.266663	0.127	0.246	0.369177	1.0249e-05	-0.379307	0.065	0.18	0.102162	3.70362e-05	2.04979e-05
NFE2L2	0.000337255	0.344117	0.388	0.355	1	1.98885e-05	-0.288054	0.194	0.352	0.198249	0.000337255	3.97766e-05
CHMP2B	2.38492e-05	0.279785	0.555	0.574	0.237728	0.00403098	0.333839	0.461	0.459	1	0.00403098	4.76977e-05
RSPO3	4.52674e-05	-0.325044	0.167	0.285	0.451225	2.59171e-05	-0.491387	0.259	0.395	0.258342	4.52674e-05	5.18335e-05
SMOC1	3.20509e-05	-0.267938	0.043	0.127	0.319483	0.000122707	-0.293233	0.034	0.117	1	0.000122707	6.41008e-05
NRP1	4.33228e-05	-0.321576	0.043	0.122	0.431842	0.000127047	-0.271589	0.159	0.29	1	0.000127047	8.66437e-05
WNT5A	5.43479e-05	-0.268905	0.06	0.146	0.54174	0.000806925	0.405835	0.306	0.234	1	0.000806925	0.000108693
ARPC1B	0.000291715	0.447143	0.488	0.489	1	5.58146e-05	-0.30644	0.103	0.223	0.55636	0.000291715	0.000111626
APOA2	0.000385117	-0.32387	0.084	0.166	1	6.74812e-05	-0.692303	0.086	0.191	0.672652	0.000385117	0.000134958
ACTA2	0.110982	-0.263716	0.087	0.118	1	0.000548279	0.297037	0.194	0.122	1	0.110982	0.00109626
RBP4	0.0223809	-0.284228	0.244	0.334	1	0.00123311	-0.439138	0.284	0.437	1	0.0223809	0.00246469
PCID2	0.00147168	0.280891	0.371	0.357	1	0.00425373	0.32749	0.491	0.498	1	0.00425373	0.00294119
TBC1D15	0.00163241	0.265367	0.425	0.425	1	0.00272555	0.339594	0.496	0.533	1	0.00272555	0.00326215
HIBCH	0.00265268	0.336419	0.301	0.271	1	0.118249	0.325264	0.341	0.351	1	0.118249	0.00529831
BPNT1	0.00360099	0.316207	0.431	0.459	1	0.0194938	0.357724	0.409	0.419	1	0.0194938	0.00718901
HSD17B4	0.00422414	0.322604	0.348	0.337	1	0.0823299	0.320714	0.397	0.431	1	0.0823299	0.00843044
APOM	0.217828	-0.433105	0.167	0.201	1	0.0064232	-0.486087	0.06	0.117	1	0.217828	0.0128051
AK1	0.0195921	0.282461	0.224	0.189	1	0.0763873	0.371887	0.203	0.18	1	0.0763873	0.0388003
BLVRA	0.0646287	0.280187	0.231	0.212	1	0.141733	0.290383	0.341	0.351	1	0.141733	0.12508

## Sheet: Amnion_Pig_Mouse_DEGs
	MOUSE_p_val	MOUSE_avg_log2FC	MOUSE_pct.1	MOUSE_pct.2	MOUSE_p_val_adj	PIG_p_val	PIG_avg_log2FC	PIG_pct.1	PIG_pct.2	PIG_p_val_adj	max_pval	minimump_p_val
GJB3	0	2.13894	0.971	0.155	0	0	2.02182	0.739	0.052	0	0	0
TINAGL1	0	1.64929	0.841	0.122	0	2.01855e-122	0.372722	0.143	0.018	2.01209e-118	2.01855e-122	0
PERP	0	1.98413	0.949	0.189	0	5.33596e-120	0.591265	0.958	0.809	5.31889e-116	5.33596e-120	0
TFAP2C	0	1.76941	0.838	0.113	0	1.23355e-162	0.794241	0.358	0.076	1.2296e-158	1.23355e-162	0
ELF5	0	2.16104	0.87	0.082	0	0	0.585874	0.195	0.008	0	0	0
NDRG1	4.30856e-171	0.986045	0.505	0.09	4.29478e-167	0	1.68542	0.613	0.124	0	4.30856e-171	0
GATA3	1.81969e-133	0.798149	0.413	0.075	1.81387e-129	0	1.71583	0.885	0.306	0	1.81969e-133	0
STARD10	6.43127e-131	0.955937	0.708	0.197	6.41069e-127	0	1.65693	0.83	0.214	0	6.43127e-131	0
PRSS16	4.21134e-116	0.564605	0.268	0.038	4.19787e-112	0	1.92822	0.863	0.279	0	4.21134e-116	0
ELF3	2.4589e-95	0.755956	0.43	0.102	2.45103e-91	0	1.1469	0.393	0.047	0	2.4589e-95	0
CDH1	2.32481e-90	0.82667	0.691	0.237	2.31738e-86	0	1.51939	0.93	0.372	0	2.32481e-90	0
GATA2	1.03642e-86	0.767251	0.341	0.074	1.0331e-82	0	1.61247	0.763	0.212	0	1.03642e-86	0
RIN3	4.48011e-63	0.419869	0.222	0.043	4.46577e-59	0	1.15628	0.457	0.074	0	4.48011e-63	0
FAM124A	9.39014e-58	0.324071	0.123	0.016	9.36009e-54	0	1.00925	0.368	0.03	0	9.39014e-58	0
HBEGF	7.80354e-54	0.588194	0.384	0.121	7.77857e-50	0	2.00679	0.711	0.188	0	7.80354e-54	0
STON2	3.38038e-49	0.52254	0.316	0.093	3.36957e-45	0	1.00221	0.406	0.052	0	3.38038e-49	0
ITGA3	2.67284e-36	0.347795	0.186	0.047	2.66428e-32	0	2.00693	0.632	0.047	0	2.67284e-36	0
STC2	3.6571e-35	0.431423	0.316	0.111	3.64539e-31	0	2.40636	0.796	0.07	0	3.6571e-35	0
KRT7	3.77569e-26	0.48366	0.271	0.104	3.76361e-22	0	2.91736	0.971	0.152	0	3.77569e-26	0
PDXK	3.15143e-20	0.339025	0.343	0.158	3.14134e-16	0	1.71746	0.873	0.333	0	3.15143e-20	0
DOK4	2.79515e-17	0.32259	0.297	0.139	2.7862e-13	0	1.51344	0.908	0.372	0	2.79515e-17	0
LMO1	1.83426e-15	-0.706226	0.017	0.159	1.82839e-11	0	1.05824	0.377	0.039	0	1.83426e-15	0
ITM2B	1.08264e-12	-0.259286	0.855	0.817	1.07917e-08	0	1.79968	0.991	0.645	0	1.08264e-12	0
SMOX	7.17523e-10	-0.491029	0.039	0.142	7.15227e-06	0	1.39691	0.554	0.086	0	7.17523e-10	0
WFDC2	1.43146e-08	-0.361044	0.585	0.598	0.000142688	0	2.02495	0.873	0.338	0	1.43146e-08	0
HEY1	1.59705e-07	-0.356702	0.039	0.12	0.00159194	0	1.27801	0.507	0.085	0	1.59705e-07	0
PCOLCE	3.83267e-06	-0.333055	0.06	0.137	0.038204	0	1.76972	0.665	0.174	0	3.83267e-06	0
RAB25	0.00759939	-0.364999	0.28	0.288	1	0	2.00571	0.931	0.23	0	0.00759939	0
MPZL2	4.72749e-304	1.28871	0.7	0.106	4.71237e-300	3.01319e-199	1.0259	0.585	0.169	3.00355e-195	3.01319e-199	9.45499e-304
TMEM54	6.1452e-298	1.55811	0.923	0.215	6.12554e-294	1.49428e-146	0.889439	0.454	0.131	1.4895e-142	1.49428e-146	1.22904e-297
SPINT2	2.83661e-20	0.375695	0.961	0.657	2.82754e-16	1.02518e-287	1.15634	0.99	0.616	1.0219e-283	2.83661e-20	2.05036e-287
GADD45B	2.60806e-273	1.19899	0.589	0.083	2.59971e-269	3.42161e-42	0.507466	0.28	0.117	3.41067e-38	3.42161e-42	5.21612e-273
MORC4	2.65335e-271	1.68711	0.857	0.202	2.64486e-267	1.02655e-34	0.253598	0.173	0.06	1.02327e-30	1.02655e-34	5.3067e-271
CAPG	1.18091e-39	0.580257	0.587	0.274	1.17713e-35	1.052e-267	1.40751	0.9	0.476	1.04863e-263	1.18091e-39	2.104e-267
PLAUR	2.01919e-263	1.13401	0.481	0.057	2.01273e-259	4.642e-110	0.442354	0.145	0.02	4.62715e-106	4.642e-110	4.03838e-263
SATB2	6.24319e-262	0.732646	0.314	0.024	6.22322e-258	2.05815e-130	0.674698	0.31	0.071	2.05156e-126	2.05815e-130	1.24864e-261
KLHL13	1.10306e-258	1.47868	0.751	0.151	1.09953e-254	4.58325e-115	0.706674	0.457	0.149	4.56858e-111	4.58325e-115	2.20613e-258
SGMS1	8.11869e-20	0.318955	0.242	0.099	8.09271e-16	2.34647e-255	1.37497	0.612	0.176	2.33896e-251	8.11869e-20	4.69293e-255
PCSK6	6.05221e-253	0.803474	0.348	0.031	6.03284e-249	6.29375e-74	0.57334	0.291	0.093	6.27361e-70	6.29375e-74	1.21044e-252
TMEM79	4.17784e-52	0.368254	0.193	0.039	4.16448e-48	6.28908e-253	0.50518	0.183	0.014	6.26896e-249	4.17784e-52	1.25782e-252
LGALS3	6.56859e-247	0.729256	0.3	0.023	6.54757e-243	3.16199e-238	1.14394	0.415	0.08	3.15188e-234	3.16199e-238	1.31372e-246
KIAA1217	1.3605e-59	0.623033	0.394	0.12	1.35615e-55	2.32135e-241	1.31975	0.634	0.196	2.31392e-237	1.3605e-59	4.6427e-241
CCDC92	1.23191e-63	0.60735	0.415	0.123	1.22797e-59	6.03556e-241	0.930124	0.396	0.07	6.01624e-237	1.23191e-63	1.20711e-240
SCARB2	6.90512e-33	0.388767	0.239	0.075	6.88302e-29	3.31053e-233	1.3414	0.677	0.229	3.29993e-229	6.90512e-33	6.62106e-233
TMCC3	1.08978e-44	0.388212	0.186	0.041	1.08629e-40	1.25497e-232	0.779107	0.322	0.048	1.25096e-228	1.08978e-44	2.50995e-232
ISL1	4.93252e-09	-0.418782	0.014	0.101	4.91674e-05	1.12433e-231	0.97843	0.371	0.063	1.12074e-227	4.93252e-09	2.24867e-231
GRHL2	2.87993e-82	0.464384	0.22	0.035	2.87071e-78	3.5294e-231	1.07934	0.46	0.099	3.5181e-227	2.87993e-82	7.05879e-231
HAND1	4.20845e-212	1.41216	0.949	0.261	4.19498e-208	1.39602e-227	1.18443	0.978	0.511	1.39155e-223	4.20845e-212	2.79203e-227
NPM3	1.65492e-66	-0.291062	1	0.994	1.64962e-62	1.68162e-218	-1.29576	0.502	0.91	1.67624e-214	1.65492e-66	3.36324e-218
FN1	4.99548e-44	-1.20488	0.15	0.474	4.97949e-40	1.45797e-211	0.996568	0.964	0.76	1.4533e-207	4.99548e-44	2.91594e-211
GPRC5A	2.85238e-125	0.630193	0.3	0.043	2.84325e-121	4.21887e-208	0.728934	0.25	0.032	4.20537e-204	2.85238e-125	8.43774e-208
EZR	5.53521e-112	0.88574	0.978	0.594	5.51749e-108	9.52423e-207	0.566217	0.996	0.941	9.49375e-203	5.53521e-112	1.90485e-206
CAB39L	2.50943e-10	0.26343	0.63	0.415	2.5014e-06	4.53746e-206	1.3002	0.59	0.194	4.52294e-202	2.50943e-10	9.07492e-206
STMN1	2.41964e-204	-1.04009	0.947	0.991	2.4119e-200	7.17548e-08	-0.316535	0.437	0.493	0.000715252	7.17548e-08	4.83928e-204
CPNE3	1.31834e-203	1.39784	0.836	0.244	1.31413e-199	2.3179e-24	-0.335945	0.66	0.741	2.31048e-20	2.3179e-24	2.63669e-203
ARPC1B	3.42687e-203	1.51009	0.964	0.481	3.41591e-199	4.48231e-98	0.775186	0.525	0.212	4.46797e-94	4.48231e-98	6.85374e-203
FNDC3A	0.000266347	-0.279725	0.118	0.178	1	5.92847e-196	1.24128	0.796	0.443	5.9095e-192	0.000266347	1.18569e-195
DCTPP1	4.25815e-75	-0.274169	0.998	0.997	4.24452e-71	6.42711e-196	-1.07812	0.589	0.933	6.40655e-192	4.25815e-75	1.28542e-195
TMEM51	2.93496e-54	0.623448	0.536	0.201	2.92556e-50	8.75716e-195	1.17189	0.525	0.153	8.72913e-191	2.93496e-54	1.75143e-194
ANXA5	4.65475e-193	1.38047	0.957	0.373	4.63985e-189	5.7798e-192	1.39161	0.805	0.417	5.76131e-188	5.7798e-192	9.30949e-193
NASP	1.14118e-114	-0.542733	0.959	0.978	1.13753e-110	7.57711e-193	-0.611597	0.939	0.994	7.55287e-189	1.14118e-114	1.51542e-192
ID2	1.2834e-184	1.24853	0.993	0.666	1.2793e-180	1.16649e-191	0.850363	0.949	0.753	1.16276e-187	1.2834e-184	2.33299e-191
SPTBN2	1.37565e-46	0.324891	0.152	0.029	1.37125e-42	5.59705e-188	0.70234	0.304	0.052	5.57914e-184	1.37565e-46	1.11941e-187
NDFIP2	3.16659e-52	0.60094	0.884	0.581	3.15646e-48	1.0517e-187	1.03439	0.864	0.513	1.04833e-183	3.16659e-52	2.1034e-187
DUSP14	3.20347e-187	1.01501	0.529	0.092	3.19322e-183	4.33802e-11	0.285821	0.366	0.263	4.32414e-07	4.33802e-11	6.40694e-187
MDK	1.98313e-184	-1.20858	0.86	0.979	1.97679e-180	3.43378e-60	0.278766	0.999	0.985	3.4228e-56	3.43378e-60	3.96627e-184
CCND2	2.49864e-94	-1.75476	0.135	0.691	2.49065e-90	1.065e-182	-1.21881	0.511	0.868	1.0616e-178	2.49864e-94	2.13001e-182
ESRP1	3.57601e-38	0.476827	0.37	0.134	3.56457e-34	2.47399e-180	1.10578	0.711	0.29	2.46607e-176	3.57601e-38	4.94797e-180
SDC4	7.94669e-179	1.05529	0.655	0.14	7.92126e-175	7.1338e-83	0.668684	0.419	0.158	7.11097e-79	7.1338e-83	1.58934e-178
WWTR1	6.04833e-28	0.434893	0.377	0.161	6.02898e-24	1.09095e-178	1.08503	0.65	0.237	1.08746e-174	6.04833e-28	2.1819e-178
FOS	1.99194e-71	0.876067	0.587	0.219	1.98556e-67	8.56998e-177	1.19478	0.843	0.502	8.54255e-173	1.99194e-71	1.714e-176
GAB1	2.70892e-176	1.01369	0.633	0.132	2.70025e-172	1.64855e-20	0.311099	0.367	0.221	1.64327e-16	1.64855e-20	5.41784e-176
ASS1	1.39883e-174	1.32099	0.862	0.282	1.39436e-170	3.10712e-36	0.505353	0.292	0.135	3.09718e-32	3.10712e-36	2.79767e-174
LIMK2	5.62983e-66	0.697411	0.57	0.203	5.61181e-62	2.62912e-174	1.05518	0.852	0.573	2.62071e-170	5.62983e-66	5.25824e-174
F2RL1	3.39791e-174	0.936434	0.514	0.09	3.38704e-170	3.4886e-98	0.902848	0.34	0.107	3.47743e-94	3.4886e-98	6.79582e-174
CD9	8.79984e-173	1.17952	0.986	0.539	8.77168e-169	2.43215e-149	1.05527	0.815	0.407	2.42436e-145	2.43215e-149	1.75997e-172
ARPC5	8.6668e-30	0.280869	0.995	0.918	8.63906e-26	5.41543e-172	0.890454	0.909	0.652	5.3981e-168	8.6668e-30	1.08309e-171
BHLHE40	5.14103e-110	0.438895	0.167	0.016	5.12458e-106	5.61228e-165	0.940468	0.411	0.103	5.59432e-161	5.14103e-110	1.12246e-164
PSMA7	6.17543e-164	-0.321121	1	1	6.15567e-160	1.24978e-75	-0.305234	0.969	0.996	1.24578e-71	1.24978e-75	1.23509e-163
EPCAM	4.5395e-38	0.588949	0.976	0.572	4.52497e-34	2.17694e-163	0.945662	0.917	0.536	2.16997e-159	4.5395e-38	4.35388e-163
SNRPD1	9.69649e-92	-0.283133	0.998	0.999	9.66546e-88	2.3378e-162	-0.564676	0.933	0.992	2.33032e-158	9.69649e-92	4.67561e-162
CXCL14	1.99111e-140	0.589071	0.256	0.029	1.98474e-136	1.5624e-161	1.10438	0.927	0.589	1.5574e-157	1.99111e-140	3.12481e-161
PRICKLE1	6.12684e-06	-0.260958	0.039	0.106	0.0610724	1.10193e-160	1.19406	0.646	0.282	1.0984e-156	6.12684e-06	2.20386e-160
PRSS8	5.57756e-86	0.761075	0.664	0.22	5.55971e-82	3.35669e-159	0.924007	0.484	0.141	3.34595e-155	5.57756e-86	6.71338e-159
MBNL2	5.88277e-126	0.855361	0.517	0.117	5.86394e-122	1.08662e-156	0.766188	0.358	0.082	1.08314e-152	5.88277e-126	2.17323e-156
MAN1A2	6.20105e-14	0.327472	0.679	0.437	6.18121e-10	1.79443e-156	1.16062	0.693	0.352	1.78869e-152	6.20105e-14	3.58887e-156
ESRP2	2.46225e-154	0.544687	0.229	0.022	2.45438e-150	5.70178e-152	0.780293	0.388	0.096	5.68354e-148	5.70178e-152	4.92451e-154
SLC50A1	2.79002e-43	0.559921	0.611	0.273	2.78109e-39	4.66576e-154	1.08823	0.624	0.251	4.65083e-150	2.79002e-43	9.33152e-154
ARID3B	4.19689e-17	-0.618137	0.242	0.401	4.18346e-13	2.80475e-150	0.992589	0.776	0.45	2.79577e-146	4.19689e-17	5.60949e-150
MYBL2	2.46383e-146	1.11801	0.908	0.428	2.45594e-142	4.36234e-113	-1.0311	0.359	0.72	4.34838e-109	4.36234e-113	4.92765e-146
BSPRY	6.8966e-146	1.03398	0.681	0.18	6.87453e-142	6.2675e-110	0.578243	0.235	0.049	6.24745e-106	6.2675e-110	1.37932e-145
ZFP36	2.78026e-54	0.432598	0.217	0.047	2.77136e-50	9.88764e-145	1.0561	0.498	0.168	9.856e-141	2.78026e-54	1.97753e-144
SORD	1.79121e-142	1.10586	0.795	0.26	1.78548e-138	5.64629e-46	-0.603487	0.495	0.697	5.62822e-42	5.64629e-46	3.58242e-142
AAK1	1.14198e-23	0.311569	0.275	0.107	1.13833e-19	2.68144e-140	1.03818	0.747	0.395	2.67286e-136	1.14198e-23	5.36288e-140
SOD1	3.47272e-18	-0.487857	0.49	0.585	3.4616e-14	6.05649e-140	-0.604361	0.868	0.978	6.03711e-136	3.47272e-18	1.2113e-139
CLTB	9.0111e-140	0.90595	0.594	0.137	8.98227e-136	4.02675e-21	-0.26811	0.765	0.831	4.01387e-17	4.02675e-21	1.80222e-139
IRX3	6.53082e-76	0.784324	0.7	0.268	6.50993e-72	5.86929e-139	0.896327	0.418	0.117	5.8505e-135	6.53082e-76	1.17386e-138
EMB	1.04216e-52	-0.632412	0.937	0.895	1.03883e-48	2.12287e-138	1.03639	0.637	0.278	2.11608e-134	1.04216e-52	4.24575e-138
ST14	3.04027e-85	0.578481	0.355	0.078	3.03054e-81	2.24502e-138	0.967269	0.665	0.281	2.23783e-134	3.04027e-85	4.49004e-138
EPB41L3	9.39054e-14	-0.56369	0.072	0.217	9.36049e-10	1.05941e-137	1.04725	0.603	0.254	1.05602e-133	9.39054e-14	2.11881e-137
ARL3	3.13282e-57	-0.673269	0.696	0.799	3.12279e-53	1.31419e-137	-1.0332	0.46	0.808	1.30999e-133	3.13282e-57	2.62839e-137
PDLIM1	1.45845e-137	1.06776	0.935	0.392	1.45379e-133	7.60643e-43	0.483794	0.405	0.203	7.58209e-39	7.60643e-43	2.91691e-137
UPP1	5.48101e-135	1.23983	0.862	0.354	5.46347e-131	2.34934e-26	-0.576166	0.065	0.226	2.34182e-22	2.34934e-26	1.0962e-134
ID1	1.20804e-09	0.299283	0.865	0.69	1.20418e-05	2.00305e-134	0.613987	0.957	0.838	1.99664e-130	1.20804e-09	4.00609e-134
PARD6B	4.8739e-31	0.453463	0.432	0.182	4.8583e-27	2.33684e-134	0.990789	0.761	0.419	2.32936e-130	4.8739e-31	4.67367e-134
PRMT1	1.24335e-133	-0.262314	1	0.999	1.23937e-129	1.27463e-122	-0.534948	0.907	0.983	1.27056e-118	1.27463e-122	2.48669e-133
DPPA5	0.00239528	-0.411365	0.28	0.297	1	4.91606e-133	0.97124	0.387	0.107	4.90033e-129	0.00239528	9.83212e-133
ATP2C2	5.67192e-132	0.310294	0.116	0.006	5.65377e-128	5.68272e-79	0.42043	0.179	0.039	5.66454e-75	5.68272e-79	1.13438e-131
PKDCC	0.00100134	-0.2546	0.082	0.132	1	3.61812e-131	1.15222	0.712	0.378	3.60654e-127	0.00100134	7.23623e-131
TFCP2L1	1.0915e-61	0.405547	0.193	0.035	1.08801e-57	5.86205e-128	0.627373	0.257	0.051	5.84329e-124	1.0915e-61	1.17241e-127
LIMD2	5.88743e-128	-1.12866	0.679	0.88	5.86859e-124	1.87754e-35	-0.576122	0.407	0.598	1.87153e-31	1.87754e-35	1.17749e-127
BLVRA	2.38682e-126	1.01844	0.681	0.205	2.37919e-122	3.19268e-24	-0.500456	0.183	0.357	3.18247e-20	3.19268e-24	4.77365e-126
ANO6	2.34075e-20	0.275494	0.215	0.081	2.33326e-16	5.69339e-124	0.982445	0.702	0.386	5.67518e-120	2.34075e-20	1.13868e-123
BCAM	8.48095e-24	0.502614	0.469	0.239	8.45381e-20	3.33078e-123	1.02077	0.604	0.265	3.32012e-119	8.48095e-24	6.66156e-123
MEIS2	1.77136e-27	-0.815439	0.087	0.365	1.76569e-23	1.53775e-122	0.968567	0.734	0.405	1.53283e-118	1.77136e-27	3.0755e-122
CBX1	2.32352e-122	-0.488268	0.983	0.985	2.31608e-118	5.39028e-40	-0.554889	0.499	0.663	5.37303e-36	5.39028e-40	4.64704e-122
B4GALT3	5.47684e-17	0.33733	0.589	0.343	5.45931e-13	1.05886e-121	0.904268	0.601	0.261	1.05547e-117	5.47684e-17	2.11772e-121
SLC46A1	1.13734e-121	0.872357	0.517	0.122	1.1337e-117	7.60185e-64	0.643932	0.45	0.205	7.57753e-60	7.60185e-64	2.27468e-121
FKBP4	1.06452e-114	-0.266696	1	0.999	1.06111e-110	2.3899e-121	-0.659717	0.787	0.951	2.38225e-117	1.06452e-114	4.7798e-121
NT5DC2	2.80711e-121	-0.562161	0.952	0.981	2.79812e-117	1.00535e-48	-0.465958	0.656	0.81	1.00214e-44	1.00535e-48	5.61421e-121
POLR2F	1.42618e-44	-0.311859	0.959	0.977	1.42162e-40	1.4503e-120	-0.510644	0.909	0.978	1.44566e-116	1.42618e-44	2.9006e-120
CDH2	3.85983e-32	-0.947618	0.034	0.301	3.84748e-28	5.35262e-120	-1.61448	0.093	0.528	5.33549e-116	3.85983e-32	1.07052e-119
CLCN3	4.35247e-33	0.477595	0.546	0.25	4.33854e-29	1.27148e-119	0.929666	0.671	0.339	1.26741e-115	4.35247e-33	2.54296e-119
CXCL16	1.51502e-119	0.458516	0.193	0.02	1.51017e-115	8.14205e-23	0.365152	0.167	0.074	8.116e-19	8.14205e-23	3.03003e-119
CA14	6.23443e-119	-2.0198	0.075	0.684	6.21448e-115	7.57439e-07	-0.302729	0.178	0.246	0.00755015	7.57439e-07	1.24689e-118
GADD45A	0.000358784	-0.392146	0.213	0.263	1	2.55523e-118	0.963165	0.741	0.415	2.54705e-114	0.000358784	5.11046e-118
OSTF1	6.36412e-54	0.653839	0.783	0.387	6.34375e-50	4.25188e-118	0.927715	0.602	0.257	4.23828e-114	6.36412e-54	8.50377e-118
DEF8	4.68364e-35	0.484101	0.514	0.225	4.66865e-31	3.80281e-117	0.675557	0.35	0.096	3.79064e-113	4.68364e-35	7.60561e-117
MCM7	1.97268e-40	-0.364684	0.915	0.918	1.96636e-36	1.14961e-116	-0.668739	0.765	0.931	1.14593e-112	1.97268e-40	2.29922e-116
BAZ1A	1.99626e-116	1.08362	0.836	0.386	1.98987e-112	1.94531e-32	-0.634135	0.079	0.269	1.93908e-28	1.94531e-32	3.99252e-116
CCDC88A	4.75421e-10	-0.473121	0.171	0.288	4.73899e-06	8.89011e-115	-1.36464	0.093	0.523	8.86167e-111	4.75421e-10	1.77802e-114
CCND1	1.07318e-114	-1.79926	0.138	0.711	1.06974e-110	8.43005e-62	-0.730614	0.387	0.689	8.40308e-58	8.43005e-62	2.14635e-114
TEAD3	3.71343e-35	0.27788	0.164	0.039	3.70154e-31	2.03683e-114	0.863971	0.563	0.238	2.03031e-110	3.71343e-35	4.07365e-114
ARHGAP10	8.57745e-37	0.512087	0.488	0.207	8.55e-33	1.41097e-113	0.879245	0.677	0.335	1.40646e-109	8.57745e-37	2.82194e-113
FERMT2	2.4626e-20	0.389215	0.816	0.56	2.45472e-16	1.78832e-113	-0.800976	0.625	0.839	1.78259e-109	2.4626e-20	3.57663e-113
CDX2	1.75885e-112	1.00692	0.862	0.311	1.75322e-108	2.51452e-35	-0.794953	0.209	0.407	2.50648e-31	2.51452e-35	3.5177e-112
LSM6	3.77894e-55	-0.34518	0.966	0.975	3.76685e-51	7.23049e-112	-0.925101	0.49	0.778	7.20736e-108	3.77894e-55	1.4461e-111
LMNA	2.16042e-111	0.81139	0.524	0.128	2.1535e-107	3.46993e-51	0.481298	0.894	0.666	3.45882e-47	3.46993e-51	4.32084e-111
FOSL2	1.52696e-99	0.447329	0.2	0.025	1.52208e-95	4.73816e-111	0.820578	0.482	0.169	4.723e-107	1.52696e-99	9.47633e-111
ENG	3.12939e-53	0.359975	0.198	0.04	3.11937e-49	1.61249e-109	0.892582	0.383	0.122	1.60733e-105	3.12939e-53	3.22499e-109
DDIT4	3.53018e-05	-0.418752	0.176	0.243	0.351889	4.69513e-109	0.807332	0.901	0.737	4.6801e-105	3.53018e-05	9.39026e-109
PDCD5	4.22811e-59	-0.370481	0.971	0.981	4.21458e-55	6.13858e-109	-0.605526	0.79	0.931	6.11893e-105	4.22811e-59	1.22772e-108
CRABP1	8.69699e-51	-1.55862	0.089	0.468	8.66916e-47	9.30584e-109	1.11649	0.319	0.089	9.27607e-105	8.69699e-51	1.86117e-108
KCNK1	2.9562e-59	0.685481	0.812	0.375	2.94674e-55	2.44203e-108	0.841502	0.79	0.474	2.43421e-104	2.9562e-59	4.88406e-108
METRNL	6.42364e-68	0.457426	0.208	0.037	6.40308e-64	4.38776e-108	0.870207	0.479	0.177	4.37372e-104	6.42364e-68	8.77553e-108
NANS	2.92421e-28	0.335034	0.937	0.793	2.91485e-24	5.05354e-108	-0.324753	0.983	0.997	5.03737e-104	2.92421e-28	1.01071e-107
SERPINH1	1.74249e-107	-1.08379	0.676	0.905	1.73691e-103	4.46677e-18	-0.295247	0.768	0.813	4.45248e-14	4.46677e-18	3.48498e-107
VCAN	5.5352e-17	-0.601218	0.002	0.15	5.51749e-13	5.39117e-107	-1.04095	0.462	0.75	5.37391e-103	5.5352e-17	1.07823e-106
PLEKHF2	2.14975e-80	0.863608	0.824	0.41	2.14287e-76	1.54158e-106	0.867769	0.484	0.19	1.53665e-102	2.14975e-80	3.08317e-106
DAG1	4.0352e-106	0.950713	0.749	0.268	4.02228e-102	1.50243e-71	0.605436	0.782	0.573	1.49762e-67	1.50243e-71	8.07039e-106
CXCL12	9.60728e-08	-0.336035	0.063	0.16	0.000957654	5.49191e-106	0.924546	0.333	0.096	5.47434e-102	9.60728e-08	1.09838e-105
PRELID2	6.16059e-20	0.372727	0.715	0.43	6.14087e-16	4.18248e-105	0.816384	0.543	0.224	4.1691e-101	6.16059e-20	8.36496e-105
RBM38	5.02318e-105	0.872167	0.947	0.597	5.00711e-101	4.26416e-22	-0.434606	0.084	0.234	4.25051e-18	4.26416e-22	1.00464e-104
GALK1	5.96253e-80	0.426469	0.986	0.911	5.94345e-76	1.10664e-102	-0.785355	0.589	0.867	1.1031e-98	5.96253e-80	2.21328e-102
FBXO6	2.04139e-102	0.863692	0.616	0.184	2.03486e-98	7.16693e-17	0.336849	0.425	0.29	7.144e-13	7.16693e-17	4.08279e-102
SLC7A7	0.0017091	-0.405113	0.208	0.245	1	3.19895e-102	0.677531	0.477	0.17	3.18872e-98	0.0017091	6.3979e-102
JUP	7.83378e-34	0.415256	0.37	0.139	7.80872e-30	3.29831e-102	0.795017	0.707	0.392	3.28775e-98	7.83378e-34	6.59662e-102
SLC12A7	9.89317e-18	0.290707	0.234	0.099	9.86152e-14	1.09882e-101	0.854977	0.549	0.241	1.09531e-97	9.89317e-18	2.19764e-101
HSPH1	6.49097e-32	0.392498	0.911	0.734	6.4702e-28	1.29156e-101	-1.05107	0.315	0.665	1.28743e-97	6.49097e-32	2.58312e-101
TMEM125	1.47037e-58	0.513235	0.295	0.074	1.46567e-54	3.50013e-101	0.688529	0.397	0.128	3.48893e-97	1.47037e-58	7.00026e-101
MPPED2	1.8754e-99	0.931175	0.713	0.262	1.8694e-95	1.94108e-16	0.27395	0.214	0.116	1.93487e-12	1.94108e-16	3.75079e-99
ENY2	2.00626e-48	-0.369216	0.947	0.949	1.99984e-44	2.76072e-99	-0.556376	0.811	0.922	2.75189e-95	2.00626e-48	5.52144e-99
PLCD1	4.96911e-99	0.718421	0.403	0.09	4.95321e-95	2.44295e-26	0.383038	0.387	0.223	2.43514e-22	2.44295e-26	9.93823e-99
FSCN1	6.06551e-99	-0.569417	0.949	0.937	6.0461e-95	6.33238e-38	-0.262784	0.899	0.97	6.31212e-34	6.33238e-38	1.2131e-98
KLF6	5.55539e-14	0.351622	0.623	0.392	5.53761e-10	9.47852e-99	0.993913	0.684	0.402	9.44819e-95	5.55539e-14	1.8957e-98
FBLN1	8.56318e-48	-1.0525	0.2	0.53	8.53578e-44	6.40917e-98	-0.803685	0.588	0.82	6.38866e-94	8.56318e-48	1.28183e-97
KIAA1522	9.77135e-98	0.587543	0.329	0.062	9.74008e-94	4.18028e-64	0.631296	0.376	0.158	4.1669e-60	4.18028e-64	1.95427e-97
DBN1	2.35346e-65	-1.30791	0.138	0.558	2.34593e-61	2.43642e-97	-0.781552	0.607	0.813	2.42862e-93	2.35346e-65	4.87284e-97
FBL	3.09772e-97	-0.421023	0.971	0.986	3.08781e-93	4.05441e-69	-0.356645	0.903	0.98	4.04144e-65	4.05441e-69	6.19545e-97
BMP4	9.8809e-97	1.04348	0.645	0.218	9.84928e-93	0.00273646	-0.343847	0.58	0.52	1	0.00273646	1.97618e-96
ARRDC1	1.84017e-61	0.522099	0.326	0.084	1.83428e-57	5.25761e-95	0.652728	0.34	0.105	5.24079e-91	1.84017e-61	1.05152e-94
DNASE2	2.40969e-93	0.7353	0.466	0.119	2.40198e-89	1.58666e-20	0.430833	0.414	0.275	1.58159e-16	1.58666e-20	4.81937e-93
HK1	3.18585e-66	0.548398	0.345	0.088	3.17566e-62	5.69814e-93	-0.660299	0.676	0.86	5.6799e-89	3.18585e-66	1.13963e-92
GABARAPL1	9.64063e-93	0.885404	0.746	0.287	9.60978e-89	1.03028e-92	0.807219	0.619	0.308	1.02698e-88	1.03028e-92	1.92813e-92
KAT6B	1.94661e-91	0.629033	0.357	0.076	1.94038e-87	8.8659e-09	-0.292005	0.361	0.439	8.83753e-05	8.8659e-09	3.89321e-91
CTSH	0.272142	-0.679046	0.167	0.167	1	9.56747e-90	0.832885	0.633	0.335	9.53685e-86	0.272142	1.91349e-89
GSN	4.35101e-84	0.578775	0.338	0.072	4.33708e-80	6.57871e-89	0.715065	0.564	0.251	6.55766e-85	4.35101e-84	1.31574e-88
TIMM8B	1.65849e-88	-0.591796	0.884	0.963	1.65319e-84	2.63738e-67	-0.435075	0.839	0.936	2.62894e-63	2.63738e-67	3.31699e-88
UBL3	3.8523e-22	0.375542	0.505	0.255	3.83997e-18	1.7902e-88	0.781952	0.729	0.487	1.78447e-84	3.8523e-22	3.5804e-88
TKT	1.70294e-39	-0.342489	0.908	0.929	1.69749e-35	4.1634e-88	-0.390061	0.921	0.983	4.15007e-84	1.70294e-39	8.32679e-88
LLGL2	4.83048e-88	0.716804	0.488	0.132	4.81502e-84	1.20046e-24	0.374698	0.405	0.242	1.19662e-20	1.20046e-24	9.66095e-88
PPP3CA	1.53909e-05	-0.359017	0.213	0.279	0.153417	1.00722e-86	0.822546	0.664	0.38	1.004e-82	1.53909e-05	2.01444e-86
MDFI	2.14663e-25	0.441974	0.563	0.294	2.13976e-21	1.0508e-86	0.791599	0.742	0.531	1.04743e-82	2.14663e-25	2.10159e-86
FST	3.19416e-40	-1.51584	0.058	0.369	3.18393e-36	1.25182e-86	-1.4105	0.149	0.496	1.24782e-82	3.19416e-40	2.50365e-86
PSIP1	3.47068e-86	-0.387177	0.99	0.977	3.45957e-82	1.29076e-59	-0.397287	0.872	0.907	1.28663e-55	1.29076e-59	6.94136e-86
MMP14	5.89376e-31	-0.895763	0.051	0.318	5.8749e-27	4.62666e-85	0.869128	0.545	0.271	4.61186e-81	5.89376e-31	9.25332e-85
PLEKHA7	1.98177e-18	0.297936	0.232	0.096	1.97543e-14	4.84223e-85	0.775183	0.419	0.166	4.82673e-81	1.98177e-18	9.68445e-85
COPS7A	7.87482e-85	0.518568	0.983	0.837	7.84962e-81	4.03112e-10	-0.289816	0.431	0.517	4.01822e-06	4.03112e-10	1.57496e-84
SERPINE2	4.07635e-09	-0.393249	0.367	0.46	4.06331e-05	2.51685e-84	-1.03212	0.239	0.581	2.50879e-80	4.07635e-09	5.0337e-84
TRMT112	5.40189e-51	-0.422576	0.889	0.938	5.3846e-47	3.81818e-83	-0.405072	0.899	0.974	3.80596e-79	5.40189e-51	7.63636e-83
GPC3	1.45551e-82	-1.49147	0.147	0.65	1.45085e-78	3.58791e-08	-0.429108	0.16	0.237	0.000357643	3.58791e-08	2.91102e-82
SGK1	1.80075e-19	-0.86927	0.14	0.321	1.79499e-15	1.07438e-81	0.821029	0.525	0.232	1.07094e-77	1.80075e-19	2.14876e-81
FPGS	8.14258e-81	0.83516	0.693	0.276	8.11652e-77	5.70513e-17	0.256552	0.205	0.109	5.68687e-13	5.70513e-17	1.62852e-80
NKD1	9.76441e-34	-1.05241	0.111	0.385	9.73317e-30	3.00395e-80	-1.32846	0.077	0.419	2.99434e-76	9.76441e-34	6.0079e-80
RSPO3	1.3964e-28	-1.14552	0.043	0.287	1.39193e-24	5.81814e-80	-1.53872	0.061	0.404	5.79953e-76	1.3964e-28	1.16363e-79
FLNB	1.40074e-79	0.742133	0.548	0.173	1.39625e-75	1.11972e-31	0.507607	0.642	0.466	1.11614e-27	1.11972e-31	2.80147e-79
AKTIP	1.0848e-25	0.431447	0.674	0.364	1.08133e-21	1.74426e-79	0.625344	0.326	0.11	1.73868e-75	1.0848e-25	3.48853e-79
MOSPD3	2.21221e-79	0.8173	0.645	0.239	2.20513e-75	7.52789e-20	0.354806	0.49	0.339	7.5038e-16	7.52789e-20	4.42442e-79
TAX1BP3	3.39461e-79	0.684491	0.966	0.647	3.38374e-75	8.72004e-67	0.594897	0.792	0.612	8.69214e-63	8.72004e-67	6.78921e-79
ARHGAP5	9.11339e-10	0.258103	0.633	0.42	9.08422e-06	1.03235e-78	0.602872	0.834	0.706	1.02905e-74	9.11339e-10	2.06471e-78
LPGAT1	1.86581e-78	0.709459	0.536	0.166	1.85984e-74	2.34602e-48	-0.798484	0.143	0.395	2.33851e-44	2.34602e-48	3.73162e-78
PRDM6	8.24773e-10	-0.444903	0.039	0.143	8.22134e-06	1.21004e-77	0.533669	0.348	0.118	1.20616e-73	8.24773e-10	2.42007e-77
POLE4	1.1469e-24	0.283646	0.976	0.854	1.14323e-20	6.09938e-77	-0.475085	0.852	0.954	6.07986e-73	1.1469e-24	1.21988e-76
FUS	1.68876e-32	-0.361389	0.882	0.885	1.68335e-28	3.64985e-76	-0.340971	0.935	0.968	3.63817e-72	1.68876e-32	7.29969e-76
UBASH3B	6.75285e-76	0.686496	0.425	0.116	6.73124e-72	5.22943e-38	0.314644	0.196	0.071	5.21269e-34	5.22943e-38	1.35057e-75
HSPA5	6.84874e-76	-0.415335	0.981	0.984	6.82682e-72	9.14445e-71	0.402782	0.964	0.931	9.11519e-67	9.14445e-71	1.36975e-75
LSM7	2.39616e-75	-0.590193	0.872	0.955	2.38849e-71	6.22714e-36	-0.261458	0.926	0.974	6.20721e-32	6.22714e-36	4.79233e-75
RAB15	8.31136e-59	0.502068	0.268	0.063	8.28476e-55	1.07146e-74	0.687652	0.446	0.19	1.06803e-70	8.31136e-59	2.14292e-74
WWC1	1.27592e-74	0.600204	0.341	0.081	1.27184e-70	1.61131e-53	0.507577	0.329	0.135	1.60615e-49	1.61131e-53	2.55184e-74
LASP1	1.95398e-74	0.757386	0.621	0.224	1.94773e-70	4.93358e-64	0.633383	0.708	0.495	4.9178e-60	4.93358e-64	3.90796e-74
GM2A	3.36378e-74	0.45677	0.246	0.046	3.35302e-70	4.84336e-18	0.351095	0.27	0.158	4.82786e-14	4.84336e-18	6.72756e-74
NCKAP1	3.61143e-28	0.467844	0.594	0.305	3.59987e-24	9.95654e-74	0.743998	0.676	0.474	9.92468e-70	3.61143e-28	1.99131e-73
SAP30	1.3891e-73	-0.902087	0.585	0.79	1.38466e-69	4.37794e-21	-0.488165	0.296	0.441	4.36393e-17	4.37794e-21	2.77821e-73
AVPI1	1.80164e-73	0.737628	0.87	0.463	1.79587e-69	6.5399e-63	-0.629411	0.565	0.782	6.51897e-59	6.5399e-63	3.60327e-73
IQGAP1	1.30125e-40	0.583345	0.614	0.292	1.29709e-36	2.29396e-73	0.710003	0.704	0.469	2.28662e-69	1.30125e-40	4.58792e-73
MAP1B	1.03338e-36	-1.1172	0.152	0.437	1.03007e-32	2.59927e-73	-0.89559	0.345	0.641	2.59095e-69	1.03338e-36	5.19853e-73
FZD2	6.00398e-36	-0.939273	0.06	0.366	5.98477e-32	6.1615e-73	-1.06356	0.097	0.42	6.14178e-69	6.00398e-36	1.2323e-72
RELL1	1.07528e-72	0.735739	0.57	0.191	1.07184e-68	1.31081e-11	0.281712	0.392	0.283	1.30662e-07	1.31081e-11	2.15055e-72
MAOA	9.88178e-09	-0.383678	0.338	0.423	9.85016e-05	1.58565e-72	-0.950591	0.206	0.534	1.58058e-68	9.88178e-09	3.1713e-72
SLC44A2	7.98029e-72	0.679021	0.437	0.127	7.95475e-68	2.87608e-16	0.312598	0.441	0.306	2.86688e-12	2.87608e-16	1.59606e-71
FBLIM1	8.21325e-72	0.782241	0.599	0.219	8.18697e-68	8.13875e-11	-0.374145	0.346	0.429	8.11271e-07	8.13875e-11	1.64265e-71
CHKA	1.01206e-11	0.277986	0.512	0.309	1.00882e-07	9.64481e-72	0.651256	0.536	0.256	9.61395e-68	1.01206e-11	1.92896e-71
MAGED1	9.63322e-71	-0.889813	0.58	0.813	9.60239e-67	1.10332e-50	0.450845	0.829	0.689	1.09979e-46	1.10332e-50	1.92664e-70
ASNS	2.74815e-43	0.497504	0.932	0.664	2.73935e-39	2.50843e-70	-1.0165	0.302	0.576	2.5004e-66	2.74815e-43	5.01686e-70
SLC25A4	2.53235e-70	0.264338	1	0.995	2.52425e-66	2.12279e-14	-0.396231	0.357	0.473	2.11599e-10	2.12279e-14	5.0647e-70
BRI3BP	2.38069e-34	0.500085	0.845	0.582	2.37308e-30	4.19923e-69	-0.8879	0.293	0.593	4.18579e-65	2.38069e-34	8.39846e-69
NFE2L2	6.04523e-16	0.331595	0.582	0.351	6.02588e-12	1.21878e-68	0.688185	0.615	0.342	1.21488e-64	6.04523e-16	2.43756e-68
GNG2	1.82796e-68	0.707867	0.882	0.513	1.82211e-64	6.4036e-49	-0.925856	0.209	0.455	6.38311e-45	6.4036e-49	3.65591e-68
GINS2	5.89623e-68	-0.578938	0.812	0.89	5.87736e-64	1.17263e-50	-0.630439	0.412	0.675	1.16887e-46	1.17263e-50	1.17925e-67
MYO1C	9.20997e-68	0.595866	0.411	0.115	9.1805e-64	4.71655e-09	-0.318849	0.143	0.228	4.70146e-05	4.71655e-09	1.84199e-67
SLC44A1	1.31887e-67	0.549766	0.319	0.077	1.31465e-63	4.98957e-61	0.659233	0.696	0.483	4.9736e-57	4.98957e-61	2.63774e-67
GOT1	4.06496e-19	0.318963	0.896	0.715	4.05195e-15	1.42094e-67	0.733126	0.598	0.34	1.41639e-63	4.06496e-19	2.84188e-67
CDCA7L	6.68018e-13	-0.507849	0.273	0.402	6.6588e-09	1.50306e-67	-0.944323	0.211	0.512	1.49825e-63	6.68018e-13	3.00613e-67
RAB11FIP1	1.88426e-32	0.414747	0.309	0.111	1.87823e-28	1.86032e-67	0.675204	0.621	0.346	1.85437e-63	1.88426e-32	3.72065e-67
TRA2B	7.12357e-47	-0.265901	0.988	0.97	7.10077e-43	5.15036e-67	-0.382547	0.834	0.914	5.13388e-63	7.12357e-47	1.03007e-66
TSPAN33	9.12754e-67	0.604876	0.49	0.152	9.09834e-63	3.83062e-37	0.474033	0.466	0.263	3.81837e-33	3.83062e-37	1.82551e-66
CD151	1.01165e-13	0.317424	0.713	0.469	1.00842e-09	4.03787e-66	0.672115	0.682	0.417	4.02495e-62	1.01165e-13	8.07575e-66
CBX2	4.98147e-07	-0.380534	0.145	0.236	0.00496553	1.04331e-65	-0.946472	0.106	0.418	1.03997e-61	4.98147e-07	2.08663e-65
ILDR1	1.34123e-27	0.251509	0.143	0.037	1.33693e-23	1.10066e-65	0.312403	0.149	0.032	1.09714e-61	1.34123e-27	2.20132e-65
EFNA4	1.61037e-65	0.75336	0.819	0.409	1.60522e-61	9.54924e-17	-0.45574	0.113	0.236	9.51868e-13	9.54924e-17	3.22074e-65
NID1	2.45238e-64	0.414197	0.213	0.04	2.44453e-60	3.48422e-65	-1.02131	0.048	0.344	3.47308e-61	2.45238e-64	6.96845e-65
CCDC34	1.27139e-64	-0.523793	0.855	0.916	1.26732e-60	5.6737e-22	-0.372278	0.573	0.679	5.65554e-18	5.6737e-22	2.54277e-64
UNC5B	1.42769e-64	0.694158	0.495	0.167	1.42312e-60	2.46458e-17	0.328201	0.364	0.23	2.45669e-13	2.46458e-17	2.85538e-64
CDCA7	3.18667e-40	-0.567199	0.708	0.794	3.17648e-36	2.53745e-64	-0.955235	0.106	0.407	2.52933e-60	3.18667e-40	5.0749e-64
EIF4EBP1	1.37747e-63	0.260585	0.998	0.982	1.37306e-59	5.82029e-11	-0.256482	0.63	0.687	5.80167e-07	5.82029e-11	2.75493e-63
VIM	5.73047e-43	-1.2216	0.118	0.465	5.71213e-39	1.89268e-63	-0.691943	0.494	0.801	1.88662e-59	5.73047e-43	3.78536e-63
SLC29A1	3.7809e-45	0.609384	0.729	0.382	3.7688e-41	1.9662e-63	-0.955177	0.078	0.374	1.95991e-59	3.7809e-45	3.9324e-63
NXF1	1.12603e-62	-0.583934	0.79	0.87	1.12243e-58	7.77002e-13	0.271052	0.361	0.248	7.74516e-09	7.77002e-13	2.25206e-62
POU5F1	3.47809e-62	-1.89573	0.232	0.579	3.46696e-58	1.61014e-37	-0.657008	0.498	0.661	1.60498e-33	1.61014e-37	6.95618e-62
REEP3	2.80448e-22	0.407407	0.597	0.33	2.7955e-18	4.4096e-62	0.688479	0.601	0.358	4.39549e-58	2.80448e-22	8.81919e-62
MNS1	4.49252e-62	-0.962151	0.415	0.701	4.47815e-58	5.04541e-12	-0.347577	0.166	0.271	5.02926e-08	5.04541e-12	8.98505e-62
HNRNPH3	4.80698e-44	-0.458774	0.841	0.855	4.7916e-40	4.52388e-62	-0.3125	0.916	0.959	4.50941e-58	4.80698e-44	9.04777e-62
MYO1E	4.12445e-48	0.391617	0.205	0.046	4.11125e-44	6.2183e-62	0.676303	0.577	0.323	6.1984e-58	4.12445e-48	1.24366e-61
PXN	2.68765e-37	0.466698	0.386	0.144	2.67905e-33	1.27283e-61	0.669988	0.538	0.293	1.26876e-57	2.68765e-37	2.54566e-61
ZBTB7B	6.38898e-40	0.308194	0.147	0.03	6.36854e-36	1.54656e-61	0.370374	0.188	0.05	1.54161e-57	6.38898e-40	3.09313e-61
CACHD1	1.13356e-11	-0.439864	0.036	0.156	1.12993e-07	1.82494e-61	-0.991658	0.243	0.516	1.8191e-57	1.13356e-11	3.64989e-61
MAGOH	1.86088e-61	-0.425819	0.928	0.961	1.85492e-57	1.54234e-30	-0.348991	0.725	0.816	1.5374e-26	1.54234e-30	3.72176e-61
PTGIS	5.68951e-15	-0.578748	0.213	0.361	5.67131e-11	2.35224e-61	-0.949478	0.048	0.335	2.34471e-57	5.68951e-15	4.70448e-61
MRPS24	1.87625e-38	0.293375	0.998	0.932	1.87025e-34	3.63773e-61	-0.402065	0.846	0.933	3.62609e-57	1.87625e-38	7.27547e-61
TSR1	3.9182e-11	0.27694	0.72	0.489	3.90566e-07	4.71567e-61	-0.78448	0.292	0.576	4.70058e-57	3.9182e-11	9.43134e-61
RRP1	2.17247e-60	-0.446696	0.896	0.934	2.16552e-56	3.13053e-29	-0.516964	0.385	0.557	3.12051e-25	3.13053e-29	4.34494e-60
SMARCE1	3.29772e-52	-0.414204	0.901	0.926	3.28717e-48	2.41656e-60	-0.405055	0.811	0.898	2.40882e-56	3.29772e-52	4.83311e-60
METTL9	3.09706e-60	-0.409695	0.949	0.941	3.08715e-56	9.14116e-12	-0.281275	0.516	0.597	9.11191e-08	9.14116e-12	6.19412e-60
ASAH1	1.72522e-42	0.623146	0.705	0.368	1.7197e-38	2.7138e-59	0.641838	0.423	0.194	2.70511e-55	1.72522e-42	5.42759e-59
TRIM25	2.998e-59	0.5278	0.309	0.08	2.98841e-55	8.62301e-44	0.515322	0.288	0.122	8.59542e-40	8.62301e-44	5.996e-59
RIOK3	1.48417e-13	0.300314	0.638	0.394	1.47942e-09	8.23817e-59	0.495737	0.822	0.669	8.2118e-55	1.48417e-13	1.64763e-58
RCOR2	1.38482e-10	-0.399351	0.464	0.517	1.38039e-06	3.66967e-58	-0.861237	0.175	0.459	3.65792e-54	1.38482e-10	7.33933e-58
PLEK2	8.35613e-58	0.471692	0.278	0.067	8.32939e-54	1.03177e-27	0.319734	0.15	0.057	1.02847e-23	1.03177e-27	1.67123e-57
GNAI2	3.17943e-29	-0.259141	0.952	0.93	3.16926e-25	2.60808e-57	-0.474985	0.751	0.858	2.59973e-53	3.17943e-29	5.21616e-57
PRDX4	4.17027e-57	-0.375054	0.942	0.948	4.15693e-53	8.81282e-50	-0.342228	0.875	0.945	8.78462e-46	8.81282e-50	8.34054e-57
MAGOHB	9.82736e-20	-0.377005	0.717	0.742	9.79592e-16	5.76845e-57	-0.446345	0.764	0.877	5.74999e-53	9.82736e-20	1.15369e-56
EXOSC9	1.29868e-56	-0.791238	0.534	0.733	1.29452e-52	7.94668e-14	-0.389107	0.287	0.399	7.92125e-10	7.94668e-14	2.59735e-56
SF3A3	1.91584e-31	-0.329047	0.877	0.895	1.90971e-27	1.93777e-56	-0.513746	0.649	0.797	1.93156e-52	1.91584e-31	3.87553e-56
IDH3A	2.92931e-56	0.386987	0.981	0.888	2.91993e-52	3.47006e-16	-0.411574	0.296	0.425	3.45896e-12	3.47006e-16	5.85861e-56
PTK2B	2.09352e-42	0.340331	0.164	0.035	2.08682e-38	4.0273e-56	0.346256	0.176	0.047	4.01441e-52	2.09352e-42	8.0546e-56
TGFB2	1.07655e-07	-0.380662	0.024	0.102	0.0010731	1.16107e-55	0.524969	0.298	0.111	1.15735e-51	1.07655e-07	2.32213e-55
SALL1	1.83969e-15	-0.559202	0.043	0.196	1.8338e-11	3.79358e-55	-0.858027	0.192	0.467	3.78144e-51	1.83969e-15	7.58717e-55
GSTM3	5.56854e-11	-0.338298	0.667	0.658	5.55072e-07	4.64521e-55	-0.884665	0.084	0.357	4.63035e-51	5.56854e-11	9.29043e-55
EOMES	5.29988e-55	0.722954	0.705	0.307	5.28292e-51	2.80644e-24	-0.579821	0.01	0.137	2.79746e-20	2.80644e-24	1.05998e-54
FADS1	0.00247936	-0.275185	0.162	0.203	1	6.74533e-55	-0.837512	0.145	0.418	6.72375e-51	0.00247936	1.34907e-54
FBXO2	9.95227e-55	0.450194	0.254	0.06	9.92043e-51	7.25351e-32	0.325788	0.167	0.061	7.23029e-28	7.25351e-32	1.99045e-54
F11R	1.13334e-54	0.687484	0.833	0.483	1.12971e-50	2.28431e-24	0.361119	0.665	0.457	2.277e-20	2.28431e-24	2.26668e-54
CHPT1	9.98094e-23	0.33849	0.285	0.117	9.94901e-19	1.14875e-54	0.47105	0.346	0.14	1.14508e-50	9.98094e-23	2.2975e-54
CCDC126	3.10246e-32	0.331701	0.203	0.059	3.09253e-28	1.31578e-54	0.527772	0.331	0.135	1.31157e-50	3.10246e-32	2.63156e-54
ACER3	5.58487e-16	0.280709	0.326	0.158	5.567e-12	1.35626e-54	0.44545	0.879	0.736	1.35192e-50	5.58487e-16	2.71253e-54
MAP7	2.60269e-54	0.43264	0.237	0.054	2.59436e-50	4.0883e-49	0.507266	0.503	0.25	4.07522e-45	4.0883e-49	5.20537e-54
CPM	2.73941e-54	0.519675	0.307	0.083	2.73064e-50	8.10796e-21	0.393174	0.182	0.085	8.08202e-17	8.10796e-21	5.47881e-54
CNTFR	1.17027e-19	-0.665092	0.012	0.187	1.16653e-15	2.84771e-54	0.602456	0.385	0.174	2.83859e-50	1.17027e-19	5.69541e-54
IGFBP2	2.08897e-53	-0.990283	0.399	0.703	2.08229e-49	1.28156e-33	-0.320231	0.875	0.88	1.27746e-29	1.28156e-33	4.17794e-53
RBP4	0.86056	-0.651698	0.391	0.332	1	2.45821e-53	-1.19324	0.154	0.445	2.45035e-49	0.86056	4.91643e-53
FDX1	7.97022e-31	0.49494	0.681	0.375	7.94472e-27	2.45918e-53	0.75885	0.672	0.466	2.45131e-49	7.97022e-31	4.91837e-53
NDUFS6	2.74614e-53	-0.422817	0.915	0.955	2.73736e-49	2.84617e-36	-0.255789	0.936	0.981	2.83706e-32	2.84617e-36	5.49229e-53
HBP1	6.1108e-11	-0.465399	0.263	0.386	6.09124e-07	3.18425e-53	0.583329	0.694	0.468	3.17406e-49	6.1108e-11	6.36851e-53
DYRK3	4.90141e-53	0.65535	0.572	0.233	4.88572e-49	2.77225e-26	-0.454166	0.027	0.174	2.76338e-22	2.77225e-26	9.80282e-53
MFAP2	1.3574e-52	-1.27091	0.048	0.432	1.35306e-48	2.17245e-37	-0.693024	0.258	0.474	2.1655e-33	2.17245e-37	2.71481e-52
TCF3	1.73781e-52	-0.634066	0.686	0.812	1.73225e-48	1.79851e-18	-0.404776	0.453	0.555	1.79276e-14	1.79851e-18	3.47562e-52
ASF1B	1.12063e-51	0.57786	0.915	0.606	1.11704e-47	3.47722e-23	-0.478085	0.127	0.29	3.46609e-19	3.47722e-23	2.24126e-51
CLCN5	1.49318e-51	0.589684	0.49	0.179	1.48841e-47	2.50969e-22	0.376903	0.383	0.23	2.50165e-18	2.50969e-22	2.98637e-51
IER3	1.48094e-49	0.438258	0.229	0.055	1.4762e-45	2.76406e-51	0.7244	0.315	0.13	2.75522e-47	1.48094e-49	5.52812e-51
GLDC	5.43539e-51	0.629311	0.693	0.31	5.418e-47	4.58754e-18	-0.441156	0.023	0.128	4.57286e-14	4.58754e-18	1.08708e-50
NDUFB10	7.02756e-51	-0.347608	0.969	0.959	7.00507e-47	3.96243e-24	-0.278766	0.755	0.833	3.94975e-20	3.96243e-24	1.40551e-50
SLC20A1	4.94488e-27	0.419013	0.457	0.208	4.92905e-23	1.15522e-50	-0.749194	0.239	0.504	1.15152e-46	4.94488e-27	2.31043e-50
ENAH	1.00798e-13	0.332381	0.592	0.373	1.00475e-09	1.48447e-50	0.398146	0.874	0.764	1.47972e-46	1.00798e-13	2.96894e-50
DSP	3.56366e-50	0.473126	0.312	0.089	3.55225e-46	2.33184e-35	0.326106	0.901	0.825	2.32438e-31	2.33184e-35	7.12731e-50
RRAGD	3.68319e-50	-1.20084	0.043	0.409	3.6714e-46	2.99751e-30	-0.671889	0.077	0.253	2.98792e-26	2.99751e-30	7.36637e-50
CMTM7	3.98507e-50	0.570045	0.932	0.62	3.97232e-46	1.3662e-10	-0.361497	0.197	0.293	1.36183e-06	1.3662e-10	7.97014e-50
LAPTM4B	6.59122e-27	-0.718116	0.519	0.623	6.57013e-23	4.67591e-50	-0.438238	0.751	0.837	4.66095e-46	6.59122e-27	9.35182e-50
VRK1	1.97808e-10	-0.25032	0.737	0.732	1.97175e-06	9.21369e-50	-0.743931	0.232	0.493	9.18421e-46	1.97808e-10	1.84274e-49
MRPL52	1.12705e-49	-0.558129	0.768	0.853	1.12345e-45	3.64647e-22	-0.269729	0.764	0.837	3.6348e-18	3.64647e-22	2.25411e-49
LEF1	1.27908e-49	-1.26868	0.053	0.424	1.27499e-45	1.93109e-44	-0.915442	0.217	0.433	1.92491e-40	1.93109e-44	2.55817e-49
PIK3CB	3.08339e-49	0.310089	0.157	0.029	3.07353e-45	1.96815e-18	0.358998	0.514	0.363	1.96186e-14	1.96815e-18	6.16678e-49
ETS2	4.56371e-49	0.552303	0.442	0.155	4.54911e-45	2.51498e-17	0.405728	0.337	0.216	2.50693e-13	2.51498e-17	9.12743e-49
CDCP1	8.97012e-49	0.325655	0.157	0.029	8.94141e-45	2.44146e-26	0.39769	0.414	0.248	2.43365e-22	2.44146e-26	1.79402e-48
RAB6B	1.14384e-34	0.45609	0.329	0.119	1.14018e-30	2.59235e-48	0.601224	0.62	0.374	2.58406e-44	1.14384e-34	5.1847e-48
SLC25A22	0.000546763	-0.283708	0.176	0.23	1	2.85053e-48	-0.752724	0.122	0.387	2.84141e-44	0.000546763	5.70106e-48
ZNF511	1.25851e-10	0.272684	0.744	0.526	1.25448e-06	7.96325e-48	-0.588977	0.485	0.712	7.93776e-44	1.25851e-10	1.59265e-47
TEAD2	2.37188e-47	-0.338403	0.964	0.908	2.36429e-43	4.14159e-38	-0.613085	0.394	0.577	4.12833e-34	4.14159e-38	4.74375e-47
TGS1	7.29112e-09	-0.34769	0.517	0.544	7.26779e-05	3.64991e-47	-0.659113	0.39	0.607	3.63823e-43	7.29112e-09	7.29982e-47
ARPC5L	2.27904e-37	0.256156	0.998	0.947	2.27175e-33	7.37122e-47	-0.377323	0.808	0.901	7.34763e-43	2.27904e-37	1.47424e-46
CDX1	5.30273e-14	-0.935495	0.048	0.187	5.28576e-10	1.04978e-46	-1.34212	0.075	0.313	1.04642e-42	5.30273e-14	2.09955e-46
TEAD1	1.12764e-46	0.564095	0.488	0.187	1.12403e-42	5.80795e-16	0.253251	0.729	0.593	5.78936e-12	5.80795e-16	2.25528e-46
LIN28B	2.00895e-30	-0.843698	0.029	0.284	2.00252e-26	1.442e-46	-0.631889	0.432	0.641	1.43739e-42	2.00895e-30	2.88401e-46
VRTN	3.05138e-28	-0.911487	0.024	0.264	3.04162e-24	2.51556e-46	-0.794229	0.036	0.27	2.50751e-42	3.05138e-28	5.03111e-46
SULF1	7.87535e-10	-0.351572	0.019	0.116	7.85015e-06	6.54971e-46	0.733013	0.45	0.254	6.52875e-42	7.87535e-10	1.30994e-45
GRB7	1.14347e-14	0.289849	0.495	0.279	1.13981e-10	7.22868e-46	0.405712	0.232	0.084	7.20555e-42	1.14347e-14	1.44574e-45
CDX4	1.93576e-13	-0.843841	0.01	0.131	1.92957e-09	9.12767e-46	-0.957148	0.029	0.255	9.09846e-42	1.93576e-13	1.82553e-45
PSMC6	1.72238e-45	-0.269511	0.971	0.97	1.71687e-41	2.15574e-23	-0.284498	0.725	0.808	2.14884e-19	2.15574e-23	3.44476e-45
PDIA4	4.60855e-23	-0.440955	0.674	0.725	4.5938e-19	1.81069e-45	0.321942	0.911	0.849	1.8049e-41	4.60855e-23	3.62138e-45
DDX24	1.47141e-20	-0.304263	0.831	0.845	1.4667e-16	2.29242e-45	-0.377279	0.759	0.854	2.28509e-41	1.47141e-20	4.58484e-45
FLNA	2.30979e-08	-0.367547	0.258	0.367	0.000230239	2.78637e-45	0.314024	0.925	0.858	2.77745e-41	2.30979e-08	5.57274e-45
MSX2	3.6721e-13	0.366024	0.459	0.275	3.66035e-09	2.8013e-45	0.380358	0.201	0.067	2.79234e-41	3.6721e-13	5.6026e-45
PPIF	2.90991e-45	0.541792	0.903	0.621	2.9006e-41	1.8829e-42	-0.811434	0.222	0.455	1.87687e-38	1.8829e-42	5.81983e-45
MESP1	9.94917e-13	-1.15156	0.048	0.176	9.91733e-09	4.2651e-45	-1.23999	0.079	0.309	4.25146e-41	9.94917e-13	8.53021e-45
MMD	5.2889e-06	-0.354148	0.123	0.204	0.0527197	5.85839e-45	-0.834453	0.058	0.286	5.83965e-41	5.2889e-06	1.17168e-44
SUZ12	1.26376e-44	0.639469	0.618	0.297	1.25972e-40	2.91603e-30	-0.519369	0.414	0.573	2.9067e-26	2.91603e-30	2.52752e-44
ATP6AP2	0.000116446	-0.269806	0.437	0.459	1	1.54673e-44	0.573989	0.66	0.462	1.54178e-40	0.000116446	3.09347e-44
FKBP5	9.52103e-20	0.351886	0.449	0.225	9.49056e-16	8.83972e-44	-0.716711	0.2	0.44	8.81143e-40	9.52103e-20	1.76794e-43
MED13L	4.21349e-20	0.317689	0.3	0.131	4.20001e-16	1.12197e-43	0.573876	0.625	0.441	1.11838e-39	4.21349e-20	2.24395e-43
FGF8	1.30195e-43	-1.57076	0.053	0.382	1.29778e-39	1.12109e-27	-0.770505	0.026	0.175	1.1175e-23	1.12109e-27	2.60389e-43
FBN2	4.1499e-12	-0.498364	0.024	0.142	4.13662e-08	1.3892e-43	-0.935515	0.052	0.27	1.38475e-39	4.1499e-12	2.7784e-43
MGST1	2.50861e-22	-0.754989	0.039	0.246	2.50059e-18	1.47348e-43	0.578899	0.368	0.181	1.46877e-39	2.50861e-22	2.94697e-43
LIX1	1.57149e-10	-0.43596	0.01	0.107	1.56646e-06	1.51242e-43	0.447721	0.537	0.276	1.50758e-39	1.57149e-10	3.02485e-43
ROR2	3.74988e-07	-0.337497	0.068	0.155	0.00373788	1.70059e-43	0.490292	0.422	0.214	1.69515e-39	3.74988e-07	3.40119e-43
LXN	1.90807e-43	0.48858	0.698	0.316	1.90196e-39	1.14286e-11	-0.417394	0.209	0.31	1.1392e-07	1.14286e-11	3.81614e-43
GALNT12	5.23002e-43	0.471321	0.319	0.101	5.21328e-39	2.59378e-20	-0.422882	0.048	0.175	2.58548e-16	2.59378e-20	1.046e-42
SCARF2	5.79674e-43	0.283671	0.128	0.022	5.77819e-39	2.758e-10	-0.277369	0.038	0.108	2.74917e-06	2.758e-10	1.15935e-42
BAZ2B	3.4498e-09	-0.404948	0.085	0.194	3.43876e-05	2.29626e-42	0.565225	0.521	0.307	2.28891e-38	3.4498e-09	4.59251e-42
BCL9L	2.10659e-18	0.289563	0.21	0.084	2.09985e-14	3.217e-42	0.444475	0.307	0.135	3.20671e-38	2.10659e-18	6.43401e-42
PINK1	4.90899e-12	0.253947	0.297	0.158	4.89328e-08	4.37813e-42	0.260718	0.141	0.04	4.36412e-38	4.90899e-12	8.75626e-42
SIPA1L2	5.89154e-42	0.358918	0.205	0.051	5.87268e-38	2.87513e-38	0.419676	0.311	0.141	2.86593e-34	2.87513e-38	1.17831e-41
SRC	1.69401e-29	0.397007	0.295	0.109	1.68859e-25	8.06598e-42	0.549791	0.457	0.251	8.04016e-38	1.69401e-29	1.6132e-41
PPP1R1A	8.26208e-42	-1.15943	0.082	0.403	8.23564e-38	1.00324e-09	0.386864	0.455	0.367	1.00003e-05	1.00324e-09	1.65242e-41
TOM1	6.71875e-35	0.477854	0.481	0.205	6.69725e-31	2.63529e-41	0.47607	0.42	0.215	2.62686e-37	6.71875e-35	5.27059e-41
DDX21	1.2398e-14	0.280501	0.903	0.731	1.23583e-10	3.59276e-41	-0.371907	0.755	0.851	3.58127e-37	1.2398e-14	7.18553e-41
RAB34	6.46803e-41	-0.774067	0.425	0.638	6.44733e-37	9.16409e-19	-0.446799	0.407	0.531	9.13477e-15	9.16409e-19	1.29361e-40
TSC22D3	8.93264e-41	-1.00406	0.106	0.423	8.90405e-37	9.45348e-13	-0.304388	0.042	0.128	9.42323e-09	9.45348e-13	1.78653e-40
SLC7A5	2.13539e-40	0.607323	0.691	0.365	2.12856e-36	3.47181e-35	-0.639256	0.141	0.355	3.4607e-31	3.47181e-35	4.27078e-40
SPAG1	2.31439e-40	0.275728	0.13	0.024	2.30698e-36	3.21323e-30	0.320624	0.209	0.088	3.20295e-26	3.21323e-30	4.62877e-40
PSMC3	2.72039e-40	-0.272525	0.961	0.97	2.71168e-36	1.59641e-31	-0.28497	0.861	0.928	1.5913e-27	1.59641e-31	5.44077e-40
ITPR3	1.91673e-36	0.298843	0.157	0.036	1.91059e-32	5.12015e-40	0.462714	0.333	0.157	5.10377e-36	1.91673e-36	1.02403e-39
NDUFV3	6.24592e-40	-0.479992	0.79	0.867	6.22593e-36	4.42013e-33	0.305527	0.917	0.835	4.40598e-29	4.42013e-33	1.24918e-39
MAFF	2.0291e-39	0.49033	0.372	0.134	2.0226e-35	6.30027e-40	0.541126	0.309	0.142	6.28011e-36	2.0291e-39	1.26005e-39
GTF2I	6.90234e-40	-0.834104	0.285	0.56	6.88025e-36	9.16212e-32	-0.38115	0.652	0.762	9.13281e-28	9.16212e-32	1.38047e-39
RFTN1	4.32492e-10	-0.377614	0.012	0.107	4.31108e-06	9.01959e-40	0.423337	0.279	0.117	8.99073e-36	4.32492e-10	1.80392e-39
UBXN2A	1.95634e-39	0.477199	0.457	0.178	1.95008e-35	8.22009e-19	0.350469	0.516	0.371	8.19379e-15	8.22009e-19	3.91268e-39
DLL3	1.85324e-08	-0.655734	0.104	0.2	0.000184731	2.1394e-39	-1.20782	0.027	0.224	2.13256e-35	1.85324e-08	4.27881e-39
FAM83G	4.59247e-39	0.339525	0.193	0.048	4.57777e-35	1.10138e-25	0.304855	0.208	0.093	1.09786e-21	1.10138e-25	9.18494e-39
CERS2	4.60238e-39	0.508009	0.906	0.617	4.58765e-35	9.11094e-06	-0.257028	0.314	0.372	0.0908178	9.11094e-06	9.20476e-39
DNAJC9	6.10767e-39	-0.300758	0.947	0.944	6.08812e-35	2.33309e-13	-0.356553	0.31	0.425	2.32562e-09	2.33309e-13	1.22153e-38
TP53	8.87406e-39	-0.323119	0.928	0.925	8.84566e-35	2.87515e-10	-0.281728	0.479	0.554	2.86595e-06	2.87515e-10	1.77481e-38
DYNLT3	1.50014e-22	0.366704	0.476	0.232	1.49534e-18	9.91862e-39	0.51696	0.586	0.372	9.88688e-35	1.50014e-22	1.98372e-38
THOC7	1.50963e-38	-0.267926	0.971	0.96	1.5048e-34	7.7412e-29	-0.378716	0.63	0.762	7.71643e-25	7.7412e-29	3.01926e-38
CLN3	8.33646e-22	0.33507	0.345	0.153	8.30978e-18	1.82256e-38	0.440025	0.407	0.211	1.81673e-34	8.33646e-22	3.64513e-38
STMN2	2.04516e-38	-1.03711	0.085	0.416	2.03861e-34	7.77458e-06	-0.250131	0.084	0.138	0.0774971	7.77458e-06	4.09032e-38
TNFRSF19	0.0015715	-0.277599	0.188	0.236	1	4.47012e-38	0.521387	0.363	0.185	4.45582e-34	0.0015715	8.94024e-38
RGS5	7.47826e-05	-0.264831	0.041	0.1	0.745433	5.63276e-38	0.417365	0.239	0.096	5.61474e-34	7.47826e-05	1.12655e-37
PHF6	6.00941e-25	-0.768615	0.094	0.319	5.99018e-21	5.79687e-38	-0.605718	0.419	0.595	5.77832e-34	6.00941e-25	1.15937e-37
DLG5	2.90138e-37	0.422507	0.29	0.094	2.8921e-33	1.12037e-37	0.496206	0.41	0.223	1.11679e-33	2.90138e-37	2.24074e-37
MRPS18C	2.66376e-37	-0.440897	0.8	0.878	2.65523e-33	7.19288e-16	-0.336158	0.507	0.612	7.16986e-12	7.19288e-16	5.32752e-37
HAPLN1	3.93493e-06	-0.418086	0.068	0.147	0.0392234	2.95577e-37	-0.974404	0.294	0.47	2.94632e-33	3.93493e-06	5.91155e-37
ANXA4	4.6469e-37	0.33015	0.215	0.058	4.63203e-33	0.0015064	-0.274941	0.265	0.3	1	0.0015064	9.29381e-37
PON2	1.50058e-36	0.482994	0.476	0.197	1.49578e-32	3.30012e-07	-0.329666	0.287	0.353	0.00328956	3.30012e-07	3.00116e-36
ADD3	6.91601e-12	-0.469646	0.08	0.215	6.89388e-08	1.60136e-36	0.459525	0.706	0.548	1.59624e-32	6.91601e-12	3.20272e-36
RTN3	1.66877e-30	-0.308794	0.913	0.89	1.66343e-26	2.13793e-36	0.377258	0.846	0.691	2.13108e-32	1.66877e-30	4.27585e-36
CLIC4	3.49536e-10	0.257752	0.795	0.577	3.48417e-06	2.25204e-36	-0.523495	0.497	0.652	2.24483e-32	3.49536e-10	4.50408e-36
FLNC	4.64826e-36	0.381764	0.287	0.093	4.63339e-32	1.27898e-28	0.456803	0.551	0.371	1.27488e-24	1.27898e-28	9.29652e-36
RFC3	5.80859e-21	-0.393998	0.72	0.752	5.79e-17	5.15099e-36	-0.538855	0.468	0.655	5.1345e-32	5.80859e-21	1.0302e-35
NIN	2.07728e-26	0.290247	0.217	0.072	2.07063e-22	6.52246e-36	-0.814044	0.258	0.446	6.50159e-32	2.07728e-26	1.30449e-35
RBP1	3.98044e-25	0.381218	0.947	0.691	3.96771e-21	7.47629e-36	-0.518979	0.597	0.74	7.45237e-32	3.98044e-25	1.49526e-35
CDKN1A	0.000130922	-0.333332	0.099	0.165	1	8.03247e-36	0.337925	0.191	0.07	8.00677e-32	0.000130922	1.60649e-35
IGFBP4	1.35876e-35	-0.910121	0.297	0.561	1.35441e-31	1.21141e-08	-0.328074	0.065	0.133	0.000120754	1.21141e-08	2.71751e-35
GFPT2	4.70869e-07	-0.3426	0.039	0.116	0.00469362	1.52876e-35	-0.669445	0.019	0.201	1.52387e-31	4.70869e-07	3.05752e-35
POLR1B	1.59799e-35	0.494361	0.563	0.252	1.59287e-31	4.28261e-14	-0.379152	0.162	0.277	4.2689e-10	4.28261e-14	3.19597e-35
LTA4H	2.36095e-14	-0.484014	0.403	0.502	2.3534e-10	1.676e-35	-0.582772	0.366	0.55	1.67064e-31	2.36095e-14	3.35201e-35
NDUFA1	1.78259e-35	-0.638144	0.541	0.714	1.77689e-31	1.7552e-19	0.303607	0.777	0.673	1.74959e-15	1.7552e-19	3.56519e-35
PUS7	3.8421e-16	0.345811	0.623	0.375	3.8298e-12	1.81473e-35	-0.607815	0.324	0.514	1.80892e-31	3.8421e-16	3.62945e-35
RRAS	2.19964e-23	0.356869	0.309	0.13	2.1926e-19	1.85324e-35	-0.678678	0.114	0.321	1.84731e-31	2.19964e-23	3.70649e-35
ERLEC1	0.002897	-0.259171	0.273	0.303	1	1.90608e-35	0.474539	0.634	0.45	1.89998e-31	0.002897	3.81215e-35
RAMP2	5.81219e-07	-0.534371	0.208	0.285	0.00579359	3.15094e-35	-0.692985	0.078	0.283	3.14085e-31	5.81219e-07	6.30187e-35
DCPS	1.34178e-20	-0.306172	0.809	0.81	1.33749e-16	3.59539e-35	-0.527729	0.431	0.635	3.58388e-31	1.34178e-20	7.19078e-35
APLNR	4.66647e-17	-0.684083	0.017	0.172	4.65153e-13	5.14804e-35	-0.87189	0.227	0.419	5.13157e-31	4.66647e-17	1.02961e-34
ETV1	6.77742e-10	-0.363292	0.014	0.108	6.75573e-06	5.68569e-35	-0.759412	0.044	0.229	5.66749e-31	6.77742e-10	1.13714e-34
HAT1	5.86736e-35	0.271739	0.998	0.947	5.84859e-31	8.79087e-15	-0.373973	0.409	0.513	8.76274e-11	8.79087e-15	1.17347e-34
CLU	7.27157e-35	0.385004	0.278	0.091	7.2483e-31	2.74264e-22	-0.720157	0.143	0.29	2.73387e-18	2.74264e-22	1.45431e-34
CDH11	1.36776e-12	-0.462539	0.007	0.12	1.36338e-08	2.00631e-34	-0.824843	0.195	0.385	1.99989e-30	1.36776e-12	4.01263e-34
MTMR7	6.43674e-32	0.45059	0.307	0.113	6.41614e-28	2.00962e-34	0.378295	0.246	0.106	2.00319e-30	6.43674e-32	4.01924e-34
TMEM47	2.26282e-27	-0.802176	0.065	0.314	2.25558e-23	2.35112e-34	-0.635801	0.431	0.599	2.34359e-30	2.26282e-27	4.70224e-34
DDAH2	1.71762e-18	-0.40712	0.684	0.717	1.71212e-14	3.10377e-34	0.439694	0.735	0.54	3.09383e-30	1.71762e-18	6.20753e-34
CISD3	3.20357e-34	0.535525	0.674	0.361	3.19332e-30	7.03642e-27	-0.491802	0.449	0.602	7.01391e-23	7.03642e-27	6.40715e-34
TMEM50A	4.24859e-34	-0.478609	0.725	0.791	4.235e-30	4.10382e-22	0.369341	0.686	0.556	4.09069e-18	4.10382e-22	8.49718e-34
AMOT	4.41054e-11	-0.568946	0.087	0.21	4.39643e-07	4.79539e-34	0.484277	0.536	0.334	4.78004e-30	4.41054e-11	9.59077e-34
UCP2	5.04868e-34	0.503856	0.568	0.264	5.03252e-30	3.12013e-10	0.309466	0.578	0.486	3.11014e-06	3.12013e-10	1.00974e-33
NCAM1	1.32206e-16	-0.618514	0.017	0.17	1.31783e-12	7.72935e-34	-0.834887	0.115	0.305	7.70462e-30	1.32206e-16	1.54587e-33
FRZB	8.09783e-34	-1.09691	0.019	0.293	8.07191e-30	2.85827e-18	-0.365965	0.01	0.108	2.84912e-14	2.85827e-18	1.61957e-33
TMEM63B	8.4327e-17	0.316221	0.435	0.23	8.40572e-13	1.10774e-33	0.446253	0.405	0.222	1.10419e-29	8.4327e-17	2.21548e-33
SSBP2	3.31805e-19	-0.666474	0.2	0.38	3.30744e-15	1.62203e-33	0.298248	0.14	0.046	1.61684e-29	3.31805e-19	3.24407e-33
SH3D19	1.7005e-33	0.414716	0.316	0.113	1.69506e-29	3.47449e-21	0.252929	0.214	0.105	3.46338e-17	3.47449e-21	3.401e-33
CCNJL	2.06832e-33	-0.933573	0.051	0.327	2.0617e-29	2.09361e-14	0.277677	0.268	0.165	2.08691e-10	2.09361e-14	4.13664e-33
SERTAD1	1.62624e-16	0.278153	0.367	0.182	1.62104e-12	2.28954e-33	0.552931	0.559	0.37	2.28221e-29	1.62624e-16	4.57907e-33
AGPS	1.54754e-25	0.419564	0.471	0.225	1.54258e-21	2.62819e-33	-0.498862	0.472	0.625	2.61978e-29	1.54754e-25	5.25638e-33
ASF1A	7.16932e-33	-0.310702	0.911	0.929	7.14638e-29	5.13589e-22	-0.477031	0.3	0.454	5.11946e-18	5.13589e-22	1.43386e-32
WDR26	2.70902e-18	0.395326	0.633	0.383	2.70035e-14	7.55886e-33	0.478839	0.49	0.309	7.53467e-29	2.70902e-18	1.51177e-32
SSBP4	1.05511e-32	0.474837	0.507	0.227	1.05173e-28	1.03894e-10	-0.303895	0.412	0.507	1.03562e-06	1.03894e-10	2.11022e-32
FSTL1	1.14945e-32	-0.90522	0.104	0.394	1.14577e-28	2.31166e-32	-0.410902	0.626	0.764	2.30426e-28	2.31166e-32	2.2989e-32
RAE1	1.50473e-32	0.27491	0.978	0.901	1.49991e-28	4.29491e-16	-0.33508	0.512	0.619	4.28117e-12	4.29491e-16	3.00945e-32
RAB5A	5.15223e-14	0.27332	0.903	0.706	5.13574e-10	1.73236e-32	0.329083	0.807	0.72	1.72682e-28	5.15223e-14	3.46472e-32
SLC25A28	1.21732e-17	0.253672	0.222	0.091	1.21343e-13	2.00426e-32	0.361322	0.285	0.133	1.99785e-28	1.21732e-17	4.00852e-32
HLTF	3.83901e-32	0.421003	0.319	0.117	3.82673e-28	1.32099e-25	-0.527512	0.248	0.423	1.31676e-21	1.32099e-25	7.67803e-32
SFRP1	4.0962e-32	-1.08525	0.046	0.312	4.08309e-28	6.48106e-24	0.308056	0.812	0.636	6.46032e-20	6.48106e-24	8.1924e-32
PRKAR2B	1.01895e-16	-0.680243	0.031	0.19	1.01569e-12	4.45327e-32	-0.65007	0.042	0.215	4.43902e-28	1.01895e-16	8.90655e-32
IMPDH1	4.48376e-32	0.505275	0.768	0.448	4.46941e-28	8.22349e-26	-0.507492	0.077	0.238	8.19718e-22	8.22349e-26	8.96752e-32
NUAK2	5.57846e-32	0.386569	0.256	0.084	5.56061e-28	6.45557e-30	0.488084	0.327	0.173	6.43491e-26	6.45557e-30	1.11569e-31
DUSP6	0.00222863	-0.250866	0.403	0.43	1	9.10599e-32	-0.631705	0.219	0.422	9.07685e-28	0.00222863	1.8212e-31
DNAJC13	2.42187e-26	0.375934	0.377	0.16	2.41412e-22	1.1302e-31	0.48731	0.524	0.346	1.12658e-27	2.42187e-26	2.2604e-31
LMO2	1.31329e-18	-1.02425	0.039	0.212	1.30909e-14	1.77248e-31	-0.766351	0.017	0.179	1.76681e-27	1.31329e-18	3.54496e-31
DNAJB9	0.015715	-0.250141	0.232	0.253	1	1.7861e-31	0.363056	0.233	0.102	1.78038e-27	0.015715	3.57219e-31
TFRC	2.14217e-31	0.477672	0.536	0.253	2.13531e-27	2.63787e-22	-0.451137	0.089	0.242	2.62943e-18	2.63787e-22	4.28433e-31
DNAJC1	2.59359e-31	0.492542	0.58	0.288	2.58529e-27	9.78927e-13	0.274217	0.54	0.409	9.75794e-09	9.78927e-13	5.18717e-31
GALE	2.61299e-31	0.512148	0.626	0.325	2.60463e-27	4.5888e-11	-0.326239	0.259	0.367	4.57411e-07	4.5888e-11	5.22599e-31
NOL9	2.38564e-12	0.279372	0.531	0.319	2.378e-08	3.78892e-31	-0.544234	0.396	0.569	3.7768e-27	2.38564e-12	7.57784e-31
ZFP64	4.5865e-31	0.497163	0.626	0.324	4.57182e-27	8.95351e-08	-0.270578	0.122	0.195	0.000892486	8.95351e-08	9.173e-31
NR6A1	2.83484e-08	-0.433665	0.329	0.405	0.000282577	4.69522e-31	-0.49148	0.558	0.687	4.6802e-27	2.83484e-08	9.39044e-31
SDHC	4.79624e-31	-0.498188	0.655	0.749	4.78089e-27	3.64388e-13	-0.252623	0.633	0.717	3.63222e-09	3.64388e-13	9.59247e-31
ACOT7	8.59808e-31	0.488102	0.771	0.446	8.57056e-27	2.46325e-09	-0.303128	0.381	0.456	2.45536e-05	2.46325e-09	1.71962e-30
PDGFRA	4.99898e-11	-0.399191	0.01	0.111	4.98298e-07	1.0533e-30	-0.703588	0.102	0.286	1.04993e-26	4.99898e-11	2.10661e-30
OTX2	1.1298e-30	-1.04371	0.029	0.283	1.12618e-26	7.40545e-24	-0.539707	0.012	0.137	7.38175e-20	7.40545e-24	2.2596e-30
JARID2	1.4434e-30	0.508943	0.57	0.292	1.43878e-26	7.75192e-20	0.296432	0.776	0.68	7.72711e-16	7.75192e-20	2.8868e-30
COX4I2	2.95477e-05	-0.286826	0.094	0.171	0.294532	2.46983e-30	0.450232	0.179	0.071	2.46192e-26	2.95477e-05	4.93965e-30
XPO1	1.48633e-13	0.312674	0.742	0.486	1.48158e-09	2.56057e-30	-0.316046	0.754	0.834	2.55238e-26	1.48633e-13	5.12115e-30
TGIF1	4.32599e-30	-0.647418	0.57	0.665	4.31215e-26	1.24892e-08	0.253231	0.542	0.454	0.000124492	1.24892e-08	8.65198e-30
ZNF326	5.443e-20	-0.506637	0.488	0.595	5.42558e-16	8.75406e-30	-0.424872	0.611	0.72	8.72604e-26	5.443e-20	1.75081e-29
RTF1	9.68619e-26	-0.371588	0.79	0.81	9.65519e-22	1.11021e-29	-0.310808	0.756	0.841	1.10666e-25	9.68619e-26	2.22042e-29
NMT2	1.52392e-29	0.473785	0.551	0.269	1.51905e-25	1.04547e-11	-0.294989	0.029	0.103	1.04212e-07	1.04547e-11	3.04785e-29
HIPK3	3.48608e-22	0.276814	0.159	0.05	3.47492e-18	1.843e-29	0.402881	0.366	0.2	1.8371e-25	3.48608e-22	3.686e-29
HOXB8	4.19743e-15	-0.768402	0.007	0.142	4.18399e-11	2.14535e-29	-0.649921	0.019	0.173	2.13849e-25	4.19743e-15	4.29071e-29
CEP78	2.98644e-05	-0.332986	0.263	0.321	0.297689	2.67196e-29	-0.587597	0.149	0.335	2.66341e-25	2.98644e-05	5.34392e-29
TJP1	3.02291e-29	0.412726	0.367	0.149	3.01324e-25	5.78464e-19	0.271993	0.787	0.7	5.76613e-15	5.78464e-19	6.04582e-29
TDRD12	4.44807e-28	0.283361	0.152	0.04	4.43384e-24	3.21531e-29	-0.541724	0.026	0.182	3.20502e-25	4.44807e-28	6.43062e-29
LARP4B	1.53061e-25	0.442272	0.773	0.454	1.52572e-21	3.89426e-29	0.445127	0.455	0.283	3.8818e-25	1.53061e-25	7.78853e-29
UTP23	3.89989e-29	0.484551	0.758	0.48	3.88741e-25	7.99927e-17	-0.407501	0.287	0.417	7.97367e-13	7.99927e-17	7.79978e-29
CPE	4.10124e-29	-0.850138	0.034	0.282	4.08811e-25	1.00863e-18	-0.417643	0.099	0.234	1.00541e-14	1.00863e-18	8.20247e-29
BLMH	4.25211e-29	-0.299292	0.899	0.888	4.2385e-25	3.18224e-22	-0.331095	0.655	0.727	3.17206e-18	3.18224e-22	8.50421e-29
HOXB6	2.14969e-10	-0.569757	0.027	0.13	2.14282e-06	4.72718e-29	-0.621041	0.027	0.184	4.71206e-25	2.14969e-10	9.45437e-29
GMPS	5.48325e-22	-0.277009	0.899	0.882	5.4657e-18	4.73129e-29	-0.36779	0.646	0.759	4.71615e-25	5.48325e-22	9.46257e-29
ROCK2	5.43696e-29	0.464397	0.548	0.268	5.41956e-25	1.94418e-20	0.360346	0.676	0.569	1.93796e-16	1.94418e-20	1.08739e-28
AKIP1	6.34245e-29	0.498443	0.548	0.279	6.32215e-25	1.42772e-25	-0.52478	0.257	0.438	1.42316e-21	1.42772e-25	1.26849e-28
INPP5A	1.40213e-28	0.29936	0.188	0.056	1.39764e-24	2.65416e-27	0.349293	0.288	0.146	2.64566e-23	2.65416e-27	2.80425e-28
PLD3	3.11093e-14	0.261787	0.345	0.179	3.10097e-10	2.12624e-28	0.445436	0.503	0.324	2.11944e-24	3.11093e-14	4.25248e-28
CDKN3	8.3377e-11	0.269076	0.471	0.294	8.31102e-07	2.2261e-28	-0.511832	0.287	0.485	2.21898e-24	8.3377e-11	4.4522e-28
ANKRD10	5.78435e-09	-0.262081	0.681	0.677	5.76584e-05	2.35322e-28	0.429543	0.458	0.283	2.34569e-24	5.78435e-09	4.70645e-28
TRIP6	1.17625e-06	-0.250401	0.577	0.587	0.0117249	2.42165e-28	0.424168	0.663	0.495	2.4139e-24	1.17625e-06	4.84331e-28
KIF11	6.75843e-17	0.341391	0.51	0.281	6.7368e-13	2.49619e-28	-0.52727	0.298	0.497	2.4882e-24	6.75843e-17	4.99237e-28
PECR	3.59392e-12	0.29094	0.667	0.44	3.58242e-08	2.52708e-28	-0.472641	0.022	0.175	2.51899e-24	3.59392e-12	5.05416e-28
TOM1L1	8.82783e-13	0.290054	0.601	0.372	8.79958e-09	3.57663e-28	0.343387	0.305	0.153	3.56519e-24	8.82783e-13	7.15326e-28
SLC7A3	5.19097e-28	-1.23295	0.053	0.292	5.17436e-24	2.51246e-14	-0.414955	0.106	0.215	2.50442e-10	2.51246e-14	1.03819e-27
PSAP	1.68056e-12	0.286092	0.814	0.607	1.67519e-08	5.26147e-28	0.443144	0.687	0.543	5.24463e-24	1.68056e-12	1.05229e-27
LIG3	5.38078e-14	0.280055	0.406	0.223	5.36356e-10	6.62115e-28	-0.542347	0.388	0.544	6.59997e-24	5.38078e-14	1.32423e-27
PALLD	6.23782e-07	-0.375709	0.159	0.255	0.00621785	6.76204e-28	0.487154	0.56	0.399	6.74041e-24	6.23782e-07	1.35241e-27
SESN3	2.28092e-07	-0.386393	0.126	0.221	0.00227362	9.45527e-28	0.396573	0.437	0.254	9.42501e-24	2.28092e-07	1.89105e-27
PARVA	9.87145e-28	0.440665	0.367	0.157	9.83987e-24	4.18293e-18	0.27254	0.389	0.242	4.16955e-14	4.18293e-18	1.97429e-27
DUSP22	1.2842e-14	0.35614	0.399	0.22	1.28009e-10	1.64842e-27	0.424483	0.375	0.214	1.64314e-23	1.2842e-14	3.29683e-27
RMI2	4.50976e-13	0.274896	0.428	0.238	4.49533e-09	1.8142e-27	-0.541611	0.097	0.271	1.8084e-23	4.50976e-13	3.6284e-27
WASF2	1.81491e-19	0.39389	0.778	0.51	1.8091e-15	2.1303e-27	0.423267	0.645	0.494	2.12349e-23	1.81491e-19	4.26061e-27
FGF19	2.64403e-27	-0.952165	0.022	0.253	2.63557e-23	2.30147e-19	-0.38983	0.016	0.122	2.29411e-15	2.30147e-19	5.28806e-27
TUBA4A	1.81266e-25	0.406804	0.556	0.28	1.80686e-21	2.90604e-27	-0.467065	0.301	0.507	2.89675e-23	1.81266e-25	5.81209e-27
CRLS1	3.9305e-27	0.474801	0.541	0.275	3.91793e-23	2.96433e-14	-0.392502	0.262	0.378	2.95484e-10	2.96433e-14	7.86101e-27
WNK3	5.02223e-27	0.322115	0.239	0.082	5.00616e-23	4.82313e-08	-0.317699	0.267	0.342	0.000480769	4.82313e-08	1.00445e-26
APPBP2	1.29848e-13	0.309766	0.802	0.546	1.29432e-09	5.50211e-27	0.419935	0.628	0.473	5.4845e-23	1.29848e-13	1.10042e-26
MAP2K1	3.79359e-20	0.353082	0.891	0.66	3.78145e-16	6.31145e-27	0.44945	0.472	0.309	6.29126e-23	3.79359e-20	1.26229e-26
RHOBTB3	1.73574e-17	-0.620874	0.068	0.239	1.73019e-13	6.39105e-27	-0.577754	0.2	0.38	6.3706e-23	1.73574e-17	1.27821e-26
ERBB2	7.00448e-27	0.341278	0.229	0.078	6.98206e-23	1.29521e-21	0.340789	0.501	0.327	1.29106e-17	1.29521e-21	1.4009e-26
LOXL2	1.71236e-07	-0.439317	0.2	0.296	0.00170688	9.01944e-27	0.556428	0.56	0.429	8.99058e-23	1.71236e-07	1.80389e-26
NAPG	1.70782e-26	0.427426	0.505	0.244	1.70236e-22	2.07463e-09	-0.252332	0.498	0.579	2.06799e-05	2.07463e-09	3.41565e-26
HEATR3	1.09802e-10	0.256113	0.597	0.38	1.09451e-06	2.10944e-26	-0.48037	0.422	0.576	2.10269e-22	1.09802e-10	4.21889e-26
DAZAP2	1.63669e-06	-0.275172	0.512	0.527	0.0163145	2.22716e-26	0.302561	0.258	0.127	2.22003e-22	1.63669e-06	4.45432e-26
CRMP1	3.33241e-26	-0.811384	0.041	0.271	3.32175e-22	2.81353e-16	-0.40817	0.399	0.509	2.80453e-12	2.81353e-16	6.66483e-26
HOXB9	6.74366e-11	-0.602504	0.01	0.109	6.72208e-07	3.52253e-26	-0.68805	0.019	0.158	3.51126e-22	6.74366e-11	7.04507e-26
HERPUD1	2.20773e-20	-0.696395	0.106	0.305	2.20067e-16	3.75709e-26	0.427697	0.677	0.514	3.74507e-22	2.20773e-20	7.51418e-26
SLC25A20	4.70028e-26	0.390182	0.333	0.137	4.68524e-22	3.43785e-18	-0.461186	0.166	0.3	3.42685e-14	3.43785e-18	9.40055e-26
GPC6	1.39448e-13	-0.453328	0.014	0.142	1.39002e-09	5.74912e-26	0.470587	0.383	0.23	5.73072e-22	1.39448e-13	1.14982e-25
THYN1	5.95865e-25	-0.25453	0.93	0.92	5.93958e-21	5.80024e-26	-0.303415	0.746	0.841	5.78168e-22	5.95865e-25	1.16005e-25
UBE2Z	1.74821e-25	0.440354	0.671	0.381	1.74261e-21	1.33541e-12	0.285772	0.455	0.338	1.33114e-08	1.33541e-12	3.49641e-25
AKAP9	1.75576e-05	-0.269663	0.519	0.524	0.175014	3.38186e-25	0.301849	0.813	0.727	3.37104e-21	1.75576e-05	6.76372e-25
MAPK12	8.95513e-10	-0.450755	0.08	0.191	8.92647e-06	3.91806e-25	-0.530997	0.197	0.375	3.90553e-21	8.95513e-10	7.83613e-25
VBP1	6.5978e-25	-0.275078	0.925	0.901	6.57668e-21	2.85033e-20	-0.281036	0.711	0.791	2.84121e-16	2.85033e-20	1.31956e-24
TRIP12	6.75159e-25	0.418059	0.64	0.343	6.72998e-21	8.46758e-13	0.264993	0.613	0.495	8.44048e-09	8.46758e-13	1.35032e-24
LACTB	3.4371e-06	-0.374323	0.196	0.274	0.034261	7.51225e-25	0.317881	0.289	0.151	7.48821e-21	3.4371e-06	1.50245e-24
MEIS3	1.59696e-16	-0.621319	0.104	0.274	1.59185e-12	8.61425e-25	-0.498752	0.087	0.246	8.58669e-21	1.59696e-16	1.72285e-24
TSPAN5	2.2998e-23	-0.758939	0.099	0.313	2.29244e-19	1.29569e-24	-0.588305	0.069	0.219	1.29154e-20	2.2998e-23	2.59138e-24
MLX	2.27934e-24	0.435162	0.693	0.409	2.27205e-20	1.36178e-10	-0.32063	0.41	0.488	1.35742e-06	1.36178e-10	4.55869e-24
STK39	2.37653e-24	-0.750096	0.06	0.284	2.36893e-20	5.93378e-15	-0.420121	0.166	0.284	5.91479e-11	5.93378e-15	4.75307e-24
PUS1	2.51702e-24	0.421786	0.807	0.536	2.50897e-20	6.03965e-11	-0.281751	0.14	0.241	6.02033e-07	6.03965e-11	5.03404e-24
EZH2	3.30661e-24	-0.276139	0.913	0.891	3.29603e-20	1.02443e-12	-0.289253	0.549	0.626	1.02115e-08	1.02443e-12	6.61322e-24
NEK2	9.26342e-19	0.365137	0.609	0.349	9.23377e-15	4.79878e-24	-0.502112	0.218	0.39	4.78342e-20	9.26342e-19	9.59755e-24
APOA2	5.08702e-14	-0.766478	0.031	0.167	5.07074e-10	4.83353e-24	-0.96258	0.049	0.195	4.81806e-20	5.08702e-14	9.66705e-24
CCDC25	5.10615e-06	-0.252505	0.56	0.552	0.0508981	6.5559e-24	-0.409627	0.52	0.638	6.53492e-20	5.10615e-06	1.31118e-23
WNT5A	3.36426e-16	-0.564067	0.005	0.147	3.35349e-12	7.43053e-24	-0.711717	0.091	0.239	7.40676e-20	3.36426e-16	1.48611e-23
CTNNBL1	2.56596e-11	-0.279467	0.691	0.678	2.55775e-07	7.57753e-24	-0.474018	0.393	0.542	7.55328e-20	2.56596e-11	1.51551e-23
GOLT1B	8.72506e-24	0.427993	0.638	0.363	8.69714e-20	1.6627e-18	-0.417254	0.402	0.522	1.65738e-14	1.6627e-18	1.74501e-23
VARS2	9.32544e-24	0.276838	0.186	0.061	9.29559e-20	2.79744e-16	-0.407143	0.272	0.406	2.78849e-12	2.79744e-16	1.86509e-23
UTP20	8.40175e-17	0.325395	0.384	0.198	8.37487e-13	9.85841e-24	-0.467389	0.253	0.428	9.82687e-20	8.40175e-17	1.97168e-23
SFRP2	4.81218e-20	-0.718333	0.051	0.238	4.79678e-16	1.03505e-23	-0.484169	0.019	0.148	1.03174e-19	4.81218e-20	2.0701e-23
DNA2	1.76731e-15	0.265921	0.319	0.154	1.76166e-11	1.16517e-23	-0.496585	0.131	0.294	1.16144e-19	1.76731e-15	2.33034e-23
XPO6	3.72304e-18	0.377686	0.495	0.274	3.71113e-14	1.18869e-23	0.424281	0.532	0.378	1.18489e-19	3.72304e-18	2.37738e-23
YIPF6	1.97293e-18	0.344823	0.386	0.194	1.96661e-14	1.20106e-23	0.372404	0.449	0.286	1.19722e-19	1.97293e-18	2.40212e-23
QSER1	0.000769053	-0.265703	0.126	0.179	1	1.55756e-23	-0.450002	0.449	0.58	1.55258e-19	0.000769053	3.11513e-23
LRIG3	1.2434e-08	-0.407335	0.048	0.142	0.000123942	1.69822e-23	-0.600218	0.057	0.197	1.69279e-19	1.2434e-08	3.39645e-23
MAPRE2	3.33309e-09	-0.366538	0.473	0.516	3.32243e-05	1.87136e-23	-0.522644	0.258	0.423	1.86537e-19	3.33309e-09	3.74272e-23
LIG1	8.50491e-15	-0.261025	0.826	0.829	8.47769e-11	1.91381e-23	-0.483117	0.293	0.461	1.90769e-19	8.50491e-15	3.82763e-23
GRPEL2	1.07082e-10	0.272682	0.722	0.509	1.06739e-06	2.72216e-23	-0.466091	0.258	0.427	2.71345e-19	1.07082e-10	5.44433e-23
DEPDC1	2.95422e-17	0.321913	0.418	0.218	2.94477e-13	6.00944e-23	-0.46968	0.106	0.264	5.99021e-19	2.95422e-17	1.20189e-22
ERCC6L	7.52618e-23	0.350051	0.348	0.152	7.5021e-19	1.29133e-12	-0.315278	0.078	0.174	1.2872e-08	1.29133e-12	1.50524e-22
EFNB2	1.06531e-22	0.31042	0.213	0.076	1.0619e-18	2.98451e-14	0.266693	0.481	0.337	2.97496e-10	2.98451e-14	2.13062e-22
SLC39A6	0.00334405	-0.27524	0.133	0.174	1	1.12628e-22	-0.466869	0.091	0.24	1.12268e-18	0.00334405	2.25256e-22
RBMS1	1.76811e-20	0.376538	0.925	0.648	1.76245e-16	1.19439e-22	0.38763	0.663	0.541	1.19057e-18	1.76811e-20	2.38877e-22
PELI1	0.000212525	-0.25809	0.459	0.473	1	1.26322e-22	0.398114	0.507	0.345	1.25917e-18	0.000212525	2.52643e-22
BAIAP2	4.67634e-17	0.268209	0.213	0.087	4.66137e-13	1.34719e-22	0.353811	0.281	0.151	1.34288e-18	4.67634e-17	2.69438e-22
MSI1	1.65947e-22	-0.735631	0.077	0.285	1.65416e-18	1.15953e-07	-0.29464	0.243	0.316	0.00115582	1.15953e-07	3.31893e-22
E2F5	2.13416e-22	-0.498479	0.541	0.65	2.12733e-18	2.61411e-18	-0.405213	0.424	0.547	2.60575e-14	2.61411e-18	4.26833e-22
ITM2C	6.08089e-16	-0.430487	0.514	0.6	6.06143e-12	2.69773e-22	0.307345	0.785	0.712	2.68909e-18	6.08089e-16	5.39545e-22
MMAB	1.14945e-16	0.270139	0.271	0.122	1.14577e-12	3.13527e-22	-0.498553	0.249	0.412	3.12523e-18	1.14945e-16	6.27053e-22
CSNK1G3	3.73596e-10	0.260228	0.594	0.391	3.724e-06	4.50177e-22	0.383947	0.565	0.412	4.48736e-18	3.73596e-10	9.00354e-22
SLC25A1	0.000227291	-0.30672	0.295	0.332	1	6.44618e-22	-0.271351	0.75	0.832	6.42556e-18	0.000227291	1.28924e-21
BCS1L	3.81689e-15	0.308384	0.396	0.213	3.80467e-11	6.73735e-22	-0.453023	0.205	0.374	6.7158e-18	3.81689e-15	1.34747e-21
HAX1	7.65767e-22	-0.251866	0.908	0.87	7.63317e-18	5.68393e-13	-0.301902	0.293	0.426	5.66574e-09	5.68393e-13	1.53153e-21
NDUFA9	1.04907e-21	-0.286759	0.843	0.871	1.04572e-17	1.13202e-20	-0.26245	0.726	0.819	1.1284e-16	1.13202e-20	2.09815e-21
FBXL19	1.24369e-21	0.390993	0.389	0.187	1.23971e-17	2.79459e-13	0.265239	0.335	0.222	2.78565e-09	2.79459e-13	2.48738e-21
FBXL20	4.50086e-06	-0.307349	0.058	0.131	0.0448646	1.25328e-21	0.389948	0.425	0.274	1.24927e-17	4.50086e-06	2.50655e-21
METAP1	1.60901e-21	0.388136	0.812	0.547	1.60386e-17	3.71161e-13	-0.353974	0.228	0.347	3.69974e-09	3.71161e-13	3.21802e-21
SEMA6A	4.05578e-21	-0.690631	0.031	0.226	4.0428e-17	3.26342e-20	-0.593352	0.192	0.336	3.25298e-16	3.26342e-20	8.11155e-21
PLEKHO1	4.74716e-10	-0.437278	0.058	0.167	4.73197e-06	5.06198e-21	-0.531018	0.276	0.415	5.04578e-17	4.74716e-10	1.0124e-20
PTRH2	6.24324e-10	-0.251555	0.722	0.71	6.22326e-06	9.30901e-21	-0.442125	0.416	0.544	9.27923e-17	6.24324e-10	1.8618e-20
ARMCX3	7.11333e-20	-0.640283	0.041	0.232	7.09056e-16	1.03196e-20	0.363558	0.488	0.334	1.02866e-16	7.11333e-20	2.06393e-20
TSSC4	4.45432e-06	-0.277545	0.478	0.505	0.0444007	1.10944e-20	-0.411913	0.437	0.583	1.10589e-16	4.45432e-06	2.21887e-20
TMEM88	2.06884e-19	-0.488459	0.118	0.352	2.06222e-15	1.28544e-20	-0.505432	0.643	0.684	1.28132e-16	2.06884e-19	2.57088e-20
ABHD12	3.97292e-15	0.333266	0.447	0.253	3.96021e-11	1.44406e-20	0.398547	0.499	0.35	1.43944e-16	3.97292e-15	2.88812e-20
ABI1	1.70915e-20	0.359283	0.461	0.232	1.70368e-16	1.53237e-11	0.265308	0.473	0.36	1.52746e-07	1.53237e-11	3.41829e-20
CDIPT	1.21612e-11	0.286678	0.783	0.561	1.21223e-07	2.01766e-20	0.36515	0.655	0.516	2.0112e-16	1.21612e-11	4.03532e-20
CORO1A	4.446e-06	-0.2747	0.039	0.107	0.0443177	2.37482e-20	-0.390945	0.012	0.12	2.36722e-16	4.446e-06	4.74964e-20
FKBP10	2.47283e-13	-0.504581	0.07	0.216	2.46491e-09	2.77234e-20	-0.408218	0.464	0.581	2.76347e-16	2.47283e-13	5.54468e-20
NAA38	2.39686e-11	-0.27471	0.703	0.767	2.38919e-07	7.48655e-20	-0.256946	0.773	0.854	7.46259e-16	2.39686e-11	1.49731e-19
TRIM8	9.3645e-13	0.299948	0.486	0.288	9.33454e-09	7.70332e-20	0.385197	0.262	0.148	7.67867e-16	9.3645e-13	1.54066e-19
PSME4	1.73237e-10	0.273693	0.473	0.299	1.72683e-06	8.44576e-20	0.352671	0.488	0.341	8.41873e-16	1.73237e-10	1.68915e-19
HES6	3.77031e-05	-0.296278	0.411	0.438	0.375824	9.4052e-20	-0.665995	0.243	0.379	9.3751e-16	3.77031e-05	1.88104e-19
UGDH	9.75791e-20	-0.626557	0.261	0.446	9.72669e-16	5.91356e-11	-0.291345	0.432	0.524	5.89464e-07	5.91356e-11	1.95158e-19
UGP2	1.19687e-19	0.38321	0.671	0.404	1.19304e-15	2.91582e-16	0.310685	0.532	0.396	2.90649e-12	2.91582e-16	2.39374e-19
GPX8	1.67929e-19	-0.60895	0.184	0.402	1.67392e-15	3.42032e-13	-0.38798	0.341	0.448	3.40938e-09	3.42032e-13	3.35858e-19
SMARCD1	8.83326e-06	-0.275321	0.481	0.505	0.08805	1.92282e-19	-0.339047	0.598	0.687	1.91667e-15	8.83326e-06	3.84565e-19
STARD5	1.11118e-18	0.308258	0.304	0.137	1.10762e-14	2.48386e-19	0.341482	0.18	0.088	2.47591e-15	1.11118e-18	4.96772e-19
USP34	1.71588e-18	0.368941	0.771	0.476	1.71039e-14	2.63693e-19	0.354991	0.599	0.462	2.62849e-15	1.71588e-18	5.27386e-19
ANKRD13C	2.67388e-19	0.32823	0.408	0.2	2.66533e-15	2.96159e-19	0.284127	0.342	0.205	2.95211e-15	2.96159e-19	5.34776e-19
UCK2	4.04689e-19	0.339862	0.882	0.664	4.03394e-15	8.89159e-12	-0.336575	0.337	0.438	8.86314e-08	8.89159e-12	8.09378e-19
TMEM106B	5.20981e-16	0.266239	0.273	0.126	5.19314e-12	4.19561e-19	0.332364	0.384	0.243	4.18219e-15	5.20981e-16	8.39123e-19
PRKAB1	8.13671e-12	0.277481	0.7	0.477	8.11067e-08	6.88768e-19	0.339118	0.342	0.211	6.86563e-15	8.13671e-12	1.37754e-18
TLCD1	7.91607e-19	0.358163	0.816	0.573	7.89074e-15	4.10066e-13	0.307918	0.266	0.169	4.08754e-09	4.10066e-13	1.58321e-18
CASP3	1.43413e-18	-0.517999	0.502	0.574	1.42954e-14	8.04913e-19	-0.369667	0.543	0.643	8.02337e-15	1.43413e-18	1.60983e-18
PTH1R	1.04619e-18	0.351895	0.432	0.225	1.04284e-14	1.22685e-14	-0.443533	0.048	0.143	1.22292e-10	1.22685e-14	2.09238e-18
FOXB1	1.10633e-13	-0.608943	0.01	0.134	1.10279e-09	1.2651e-18	-0.43274	0.014	0.116	1.26105e-14	1.10633e-13	2.53019e-18
STXBP6	1.3394e-18	-0.656797	0.135	0.327	1.33511e-14	1.32675e-06	-0.253877	0.193	0.266	0.013225	1.32675e-06	2.67879e-18
UTP6	5.82011e-13	0.301773	0.628	0.392	5.80149e-09	1.52673e-18	-0.26837	0.686	0.763	1.52184e-14	5.82011e-13	3.05346e-18
JAK1	1.93435e-18	0.348339	0.457	0.241	1.92816e-14	9.78914e-14	-0.4084	0.088	0.191	9.75782e-10	9.78914e-14	3.8687e-18
TBC1D10A	2.07128e-18	0.338419	0.483	0.255	2.06466e-14	2.55201e-14	0.288369	0.335	0.218	2.54384e-10	2.55201e-14	4.14257e-18
NUP160	7.39808e-15	0.283498	0.341	0.173	7.37441e-11	2.1671e-18	-0.406588	0.296	0.443	2.16017e-14	7.39808e-15	4.3342e-18
EVI5	2.63223e-11	0.259237	0.72	0.481	2.62381e-07	2.42511e-18	0.372564	0.54	0.402	2.41735e-14	2.63223e-11	4.85022e-18
SMARCD3	4.74134e-08	-0.439012	0.031	0.116	0.000472616	2.78116e-18	-0.373845	0.07	0.199	2.77226e-14	4.74134e-08	5.56232e-18
PDLIM7	6.2139e-18	0.39252	0.804	0.546	6.19401e-14	2.10014e-12	-0.267566	0.694	0.746	2.09342e-08	2.10014e-12	1.24278e-17
GTF3A	9.29266e-18	0.282985	0.911	0.762	9.26292e-14	2.92687e-10	-0.291722	0.337	0.44	2.9175e-06	2.92687e-10	1.85853e-17
FAM8A1	1.84763e-15	0.261691	0.258	0.119	1.84172e-11	9.64922e-18	0.26539	0.249	0.139	9.61834e-14	1.84763e-15	1.92984e-17
MED22	0.000176768	-0.291491	0.367	0.389	1	9.70619e-18	-0.394334	0.196	0.342	9.67513e-14	0.000176768	1.94124e-17
ENDOV	7.20426e-06	-0.263722	0.039	0.106	0.0718121	1.02729e-17	0.321843	0.28	0.163	1.02401e-13	7.20426e-06	2.05459e-17
GNB5	3.29069e-08	-0.328982	0.027	0.111	0.000328016	1.32709e-17	-0.38712	0.047	0.159	1.32285e-13	3.29069e-08	2.65419e-17
SMO	5.95508e-15	-0.557317	0.171	0.332	5.93602e-11	1.38057e-17	-0.452762	0.236	0.37	1.37616e-13	5.95508e-15	2.76115e-17
TOLLIP	2.38008e-17	0.285845	0.331	0.156	2.37246e-13	9.25046e-15	0.261091	0.265	0.16	9.22086e-11	9.25046e-15	4.76016e-17
KRT10	0.000649806	-0.284985	0.229	0.278	1	3.67e-17	-0.407821	0.371	0.498	3.65826e-13	0.000649806	7.34001e-17
PNPO	0.0128802	-0.309114	0.258	0.28	1	3.87103e-17	-0.348705	0.362	0.513	3.85865e-13	0.0128802	7.74207e-17
URB2	4.19775e-17	0.254598	0.213	0.087	4.18432e-13	3.62905e-11	-0.291396	0.079	0.167	3.61744e-07	3.62905e-11	8.3955e-17
GATA4	1.17321e-14	-0.578405	0.017	0.153	1.16946e-10	4.44521e-17	-0.527819	0.054	0.163	4.43098e-13	1.17321e-14	8.89041e-17
TP53I11	0.000769305	-0.300993	0.121	0.174	1	5.62187e-17	-0.423818	0.132	0.262	5.60388e-13	0.000769305	1.12437e-16
PIM2	7.77123e-17	-1.06137	0.319	0.424	7.74636e-13	1.19125e-12	-0.283369	0.047	0.134	1.18744e-08	1.19125e-12	1.55425e-16
PIM1	8.19456e-17	0.343256	0.626	0.367	8.16833e-13	4.85123e-10	-0.33386	0.218	0.314	4.83571e-06	4.85123e-10	1.63891e-16
SNX9	8.78703e-17	0.269962	0.312	0.146	8.75891e-13	1.41761e-05	-0.281741	0.318	0.369	0.141308	1.41761e-05	1.75741e-16
CKAP4	4.57713e-15	-0.450221	0.461	0.566	4.56248e-11	1.58822e-16	-0.442908	0.228	0.361	1.58313e-12	4.57713e-15	3.17643e-16
BCL10	1.72532e-16	0.326612	0.855	0.631	1.7198e-12	3.67384e-15	0.326423	0.389	0.264	3.66208e-11	3.67384e-15	3.45064e-16
APIP	1.12987e-05	-0.277175	0.5	0.503	0.112625	2.13578e-16	-0.327227	0.558	0.658	2.12894e-12	1.12987e-05	4.27156e-16
FOXF1	3.27534e-16	-0.880338	0.031	0.184	3.26486e-12	2.26104e-16	-0.434819	0.039	0.14	2.25381e-12	3.27534e-16	4.52209e-16
URB1	2.42518e-16	0.256441	0.246	0.109	2.41742e-12	6.68499e-13	-0.260835	0.042	0.129	6.66359e-09	6.68499e-13	4.85036e-16
ERGIC1	3.72413e-09	-0.321871	0.536	0.559	3.71221e-05	3.37173e-16	-0.41997	0.214	0.344	3.36094e-12	3.72413e-09	6.74345e-16
USP48	5.16555e-16	0.338669	0.65	0.403	5.14902e-12	2.48534e-10	-0.293486	0.39	0.478	2.47739e-06	2.48534e-10	1.03311e-15
NUS1	4.79393e-11	0.279141	0.746	0.513	4.77859e-07	6.21402e-16	0.325847	0.492	0.365	6.19414e-12	4.79393e-11	1.2428e-15
SNAI1	0.0758321	-0.359892	0.28	0.271	1	7.38201e-16	-0.524423	0.198	0.318	7.35839e-12	0.0758321	1.4764e-15
SHISA2	1.131e-15	-0.658379	0.024	0.172	1.12738e-11	2.07451e-11	-0.378217	0.053	0.134	2.06787e-07	2.07451e-11	2.26199e-15
SENP2	2.14223e-15	0.316901	0.553	0.32	2.13538e-11	1.28052e-15	0.324398	0.546	0.42	1.27642e-11	2.14223e-15	2.56104e-15
TRIM44	1.59377e-15	-0.562762	0.08	0.24	1.58867e-11	1.2837e-10	-0.333999	0.198	0.299	1.27959e-06	1.2837e-10	3.18753e-15
TNRC6B	5.62133e-06	-0.315754	0.087	0.165	0.0560334	1.73733e-15	0.291176	0.58	0.446	1.73178e-11	5.62133e-06	3.47467e-15
THAP7	9.09574e-12	0.256543	0.512	0.305	9.06663e-08	1.87188e-15	-0.378165	0.406	0.521	1.86589e-11	9.09574e-12	3.74377e-15
MUL1	4.94725e-13	0.296838	0.57	0.351	4.93142e-09	2.04921e-15	0.287649	0.311	0.195	2.04266e-11	4.94725e-13	4.09843e-15
TTR	3.8668e-10	-1.08049	0.258	0.36	3.85443e-06	2.16163e-15	-0.687947	0.078	0.192	2.15471e-11	3.8668e-10	4.32326e-15
RASL11A	1.78429e-13	-0.528755	0.333	0.452	1.77858e-09	2.33589e-15	-0.517447	0.061	0.166	2.32841e-11	1.78429e-13	4.67178e-15
PTGR1	2.54781e-15	0.289595	0.287	0.139	2.53966e-11	9.62306e-12	-0.339708	0.429	0.531	9.59227e-08	9.62306e-12	5.09562e-15
TBL3	3.65371e-08	-0.319815	0.502	0.536	0.000364202	2.83226e-15	-0.38976	0.344	0.463	2.8232e-11	3.65371e-08	5.66452e-15
ARRB2	2.22194e-11	0.255791	0.457	0.269	2.21483e-07	3.9937e-15	-0.396147	0.147	0.266	3.98092e-11	2.22194e-11	7.9874e-15
TPD52L1	8.63546e-06	-0.353438	0.232	0.306	0.0860783	4.26185e-15	-0.340081	0.04	0.138	4.24821e-11	8.63546e-06	8.5237e-15
NCAPG2	4.48121e-15	0.274212	0.3	0.146	4.46687e-11	5.40699e-12	-0.337317	0.171	0.278	5.38969e-08	5.40699e-12	8.96241e-15
MGST3	0.0770466	-0.424127	0.348	0.332	1	4.5355e-15	0.321786	0.809	0.724	4.52098e-11	0.0770466	9.07099e-15
TLE3	9.7148e-11	0.279229	0.447	0.277	9.68371e-07	5.08683e-15	0.338483	0.54	0.417	5.07055e-11	9.7148e-11	1.01737e-14
OIP5	3.78669e-13	0.269517	0.435	0.243	3.77458e-09	5.22378e-15	-0.369839	0.176	0.304	5.20706e-11	3.78669e-13	1.04476e-14
CTSA	8.95999e-05	-0.318245	0.406	0.423	0.893132	5.88283e-15	0.26915	0.42	0.285	5.864e-11	8.95999e-05	1.17657e-14
AHCTF1	6.05387e-15	0.33737	0.594	0.372	6.0345e-11	8.27665e-08	-0.250029	0.458	0.528	0.000825017	8.27665e-08	1.21077e-14
MTG1	1.07565e-14	0.271013	0.411	0.217	1.07221e-10	5.3535e-11	-0.284906	0.372	0.481	5.33637e-07	5.3535e-11	2.15131e-14
EPHA4	1.20676e-14	-0.515971	0.01	0.142	1.2029e-10	2.92174e-08	-0.420003	0.139	0.209	0.000291239	2.92174e-08	2.41352e-14
DNPEP	6.34907e-11	-0.304281	0.638	0.662	6.32875e-07	1.23406e-14	-0.339891	0.354	0.48	1.23011e-10	6.34907e-11	2.46813e-14
STK4	1.36712e-14	0.287653	0.425	0.23	1.36275e-10	1.39325e-13	-0.360614	0.208	0.329	1.38879e-09	1.39325e-13	2.73424e-14
GOLGB1	2.07739e-07	-0.330184	0.452	0.492	0.00207074	1.45165e-14	0.278973	0.732	0.657	1.447e-10	2.07739e-07	2.9033e-14
PCK2	4.93899e-05	-0.31952	0.13	0.197	0.492319	1.66361e-14	-0.266156	0.029	0.118	1.65829e-10	4.93899e-05	3.32723e-14
THOC1	1.25504e-13	-0.340509	0.659	0.68	1.25102e-09	1.6912e-14	-0.300149	0.541	0.632	1.68579e-10	1.25504e-13	3.3824e-14
CCNF	2.32371e-14	0.313983	0.662	0.412	2.31627e-10	2.14164e-14	-0.397087	0.121	0.234	2.13479e-10	2.32371e-14	4.28329e-14
E2F1	2.73686e-14	0.324925	0.498	0.296	2.7281e-10	2.58919e-14	-0.343078	0.092	0.206	2.5809e-10	2.73686e-14	5.17838e-14
ACADM	3.44729e-14	0.301801	0.792	0.566	3.43626e-10	4.29976e-13	-0.278317	0.608	0.677	4.286e-09	4.29976e-13	6.89458e-14
MMS22L	3.60457e-14	0.324833	0.681	0.445	3.59303e-10	9.19564e-09	-0.290434	0.127	0.208	9.16622e-05	9.19564e-09	7.20914e-14
NUBP1	8.8411e-14	0.281126	0.896	0.694	8.8128e-10	3.92871e-14	-0.348323	0.401	0.514	3.91614e-10	8.8411e-14	7.85743e-14
MED1	5.99776e-14	0.299523	0.522	0.305	5.97857e-10	6.86436e-11	-0.269997	0.489	0.579	6.84239e-07	6.86436e-11	1.19955e-13
SPTLC2	7.27369e-12	0.291502	0.536	0.332	7.25041e-08	1.70077e-13	0.304894	0.326	0.217	1.69533e-09	7.27369e-12	3.40154e-13
IFT74	1.28663e-12	-0.439356	0.483	0.543	1.28251e-08	1.74239e-13	-0.379347	0.169	0.283	1.73681e-09	1.28663e-12	3.48477e-13
RAP2C	3.89752e-13	0.268812	0.292	0.15	3.88505e-09	1.78663e-13	0.28048	0.501	0.371	1.78091e-09	3.89752e-13	3.57326e-13
PSMB10	1.57125e-09	-0.36016	0.604	0.61	1.56622e-05	2.27413e-13	-0.33362	0.351	0.472	2.26685e-09	1.57125e-09	4.54825e-13
MAP2K6	5.15567e-07	-0.378714	0.121	0.212	0.00513917	2.48264e-13	-0.370778	0.144	0.257	2.4747e-09	5.15567e-07	4.96529e-13
MPND	3.81091e-13	-0.401913	0.493	0.559	3.79872e-09	2.77547e-05	-0.262205	0.178	0.231	0.276659	2.77547e-05	7.62182e-13
MAP2K3	8.76739e-11	0.256665	0.56	0.346	8.73933e-07	4.13616e-13	-0.307519	0.502	0.598	4.12292e-09	8.76739e-11	8.27231e-13
MCMBP	1.34198e-10	0.273951	0.71	0.479	1.33768e-06	8.74798e-13	-0.354492	0.301	0.412	8.71999e-09	1.34198e-10	1.7496e-12
LIMD1	9.02961e-13	0.296556	0.536	0.323	9.00071e-09	8.61687e-10	-0.322121	0.141	0.23	8.5893e-06	8.61687e-10	1.80592e-12
PTS	9.98633e-13	-0.407682	0.457	0.54	9.95438e-09	2.86227e-11	-0.334455	0.114	0.206	2.85311e-07	2.86227e-11	1.99727e-12
GMFB	7.26486e-11	0.26375	0.78	0.552	7.24161e-07	1.21799e-12	0.266145	0.612	0.497	1.21409e-08	7.26486e-11	2.43597e-12
SALL2	8.2224e-11	-0.430958	0.034	0.143	8.19609e-07	1.27783e-12	-0.445239	0.218	0.319	1.27374e-08	8.2224e-11	2.55566e-12
APOM	0.00390347	-0.885103	0.162	0.201	1	1.37776e-12	-0.684402	0.038	0.119	1.37336e-08	0.00390347	2.75553e-12
N4BP1	1.67122e-12	0.281346	0.418	0.241	1.66588e-08	3.46411e-10	0.2619	0.549	0.456	3.45302e-06	3.46411e-10	3.34245e-12
EHBP1	2.71498e-05	-0.326516	0.065	0.13	0.27063	2.64182e-12	0.280106	0.559	0.44	2.63336e-08	2.71498e-05	5.28364e-12
FLOT2	0.000336639	-0.265186	0.266	0.32	1	2.65861e-12	0.253091	0.362	0.246	2.6501e-08	0.000336639	5.31721e-12
PEA15	1.908e-11	0.278009	0.7	0.468	1.90189e-07	2.69974e-12	-0.280919	0.546	0.636	2.6911e-08	1.908e-11	5.39947e-12
MLLT3	7.97111e-07	-0.514857	0.155	0.237	0.0079456	2.8261e-12	-0.470554	0.294	0.385	2.81706e-08	7.97111e-07	5.6522e-12
CTHRC1	4.151e-12	-0.592573	0.239	0.362	4.13772e-08	4.73994e-09	-0.353774	0.162	0.246	4.72477e-05	4.73994e-09	8.302e-12
TMEM60	1.66059e-11	0.272987	0.819	0.602	1.65527e-07	4.74834e-12	0.252343	0.419	0.302	4.73314e-08	1.66059e-11	9.49667e-12
TAGLN	0.774273	0.265669	0.094	0.104	1	5.76466e-12	0.344741	0.309	0.207	5.74621e-08	0.774273	1.15293e-11
TPRKB	4.77823e-10	0.271745	0.664	0.466	4.76294e-06	8.67804e-12	-0.352446	0.366	0.449	8.65027e-08	4.77823e-10	1.73561e-11
DPYSL5	8.84089e-12	-0.42475	0.022	0.137	8.8126e-08	2.54086e-11	-0.345772	0.144	0.244	2.53273e-07	2.54086e-11	1.76818e-11
SCFD1	1.0397e-06	-0.291011	0.505	0.535	0.0103638	1.0973e-11	0.281691	0.502	0.389	1.09379e-07	1.0397e-06	2.1946e-11
CCNE2	2.91599e-11	-0.492272	0.319	0.427	2.90666e-07	1.12108e-11	-0.310957	0.061	0.147	1.11749e-07	2.91599e-11	2.24215e-11
CYP26A1	1.14187e-11	0.33222	0.476	0.302	1.13822e-07	0.000228087	-0.364244	0.162	0.207	1	0.000228087	2.28375e-11
TFAP4	1.36844e-11	-0.482143	0.258	0.379	1.36406e-07	1.17311e-11	-0.264012	0.039	0.117	1.16936e-07	1.36844e-11	2.34623e-11
FAM98B	1.06938e-07	-0.412885	0.159	0.251	0.00106596	2.96158e-11	-0.339201	0.275	0.378	2.9521e-07	1.06938e-07	5.92316e-11
BPHL	0.000104059	-0.330091	0.2	0.259	1	3.08381e-11	0.261275	0.473	0.355	3.07394e-07	0.000104059	6.16762e-11
ZFAND3	4.37939e-11	0.278739	0.664	0.453	4.36538e-07	7.65619e-11	0.251422	0.518	0.404	7.63169e-07	7.65619e-11	8.75878e-11
PHC1	1.68201e-07	-0.429367	0.191	0.28	0.00167662	4.5796e-11	-0.392674	0.243	0.338	4.56495e-07	1.68201e-07	9.1592e-11
ETV2	0.329397	-0.380822	0.167	0.17	1	4.83061e-11	-0.48968	0.074	0.157	4.81515e-07	0.329397	9.66122e-11
NDUFAF1	5.54706e-11	0.279718	0.669	0.455	5.52931e-07	1.09612e-08	-0.258722	0.16	0.248	0.000109262	1.09612e-08	1.10941e-10
CSTF1	1.06052e-10	0.288522	0.592	0.388	1.05713e-06	6.93322e-09	-0.301732	0.263	0.349	6.91103e-05	6.93322e-09	2.12104e-10
VASH2	2.27308e-10	-0.410547	0.027	0.13	2.26581e-06	1.55047e-10	-0.333797	0.097	0.183	1.54551e-06	2.27308e-10	3.10093e-10
FABP7	2.11823e-10	-0.431938	0.014	0.112	2.11145e-06	2.04829e-06	0.364582	0.224	0.165	0.0204174	2.04829e-06	4.23645e-10
PUS3	0.00233585	-0.267251	0.258	0.292	1	3.15335e-10	-0.306425	0.132	0.222	3.14326e-06	0.00233585	6.30669e-10
UPF3B	1.08656e-07	-0.25062	0.65	0.629	0.00108308	3.46008e-10	-0.28831	0.492	0.557	3.44901e-06	1.08656e-07	6.92017e-10
PNPT1	1.87422e-05	-0.324234	0.268	0.334	0.186822	8.77959e-10	-0.307081	0.27	0.364	8.7515e-06	1.87422e-05	1.75592e-09
GNAI1	0.00058069	-0.255982	0.094	0.149	1	1.18043e-09	-0.392622	0.401	0.473	1.17665e-05	0.00058069	2.36086e-09
TMEM39B	1.25101e-09	-0.417488	0.343	0.426	1.24701e-05	2.84068e-08	-0.273536	0.154	0.236	0.000283159	2.84068e-08	2.50202e-09
TRIM2	8.73574e-05	-0.28635	0.077	0.139	0.870778	5.01746e-09	-0.313533	0.067	0.137	5.0014e-05	8.73574e-05	1.00349e-08
PATZ1	7.50441e-06	-0.322438	0.314	0.378	0.0748039	2.3008e-08	-0.283985	0.222	0.307	0.000229344	7.50441e-06	4.6016e-08
PPIC	3.23077e-08	-0.483646	0.464	0.497	0.000322043	6.50535e-07	-0.399206	0.276	0.331	0.00648453	6.50535e-07	6.46153e-08
LRRCC1	2.00122e-07	-0.350166	0.109	0.207	0.00199481	1.06167e-07	-0.258828	0.435	0.494	0.00105827	2.00122e-07	2.12334e-07
NDUFS1	1.23092e-06	-0.266088	0.541	0.551	0.0122699	1.84389e-07	-0.26333	0.394	0.458	0.00183799	1.23092e-06	3.68778e-07
TRIM32	1.6612e-05	-0.33561	0.261	0.325	0.165589	2.01337e-07	-0.259242	0.106	0.174	0.00200692	1.6612e-05	4.02673e-07
CRNKL1	1.02697e-05	-0.306539	0.386	0.424	0.102369	1.07078e-06	-0.254678	0.341	0.406	0.0106736	1.02697e-05	2.14156e-06
ABI2	2.54399e-06	-0.357919	0.152	0.235	0.0253585	2.0535e-06	-0.271801	0.335	0.395	0.0204693	2.54399e-06	4.107e-06
ARL4D	0.00403827	-0.285542	0.097	0.139	1	2.27115e-06	-0.385974	0.179	0.241	0.0226389	0.00403827	4.5423e-06
EFNB1	2.84029e-06	-0.414527	0.14	0.225	0.028312	2.75919e-06	-0.289623	0.301	0.362	0.0275036	2.84029e-06	5.51837e-06

## Sheet: APS_Pig_Mouse_DEGs
	MOUSE_p_val	MOUSE_avg_log2FC	MOUSE_pct.1	MOUSE_pct.2	MOUSE_p_val_adj	PIG_p_val	PIG_avg_log2FC	PIG_pct.1	PIG_pct.2	PIG_p_val_adj	max_pval	minimump_p_val
EOMES	0	1.38303	0.892	0.289	0	3.09004e-185	1.67802	0.611	0.126	3.08015e-181	3.09004e-185	0
CHRD	0	0.993453	0.285	0.015	0	0	3.12561	0.919	0.054	0	0	0
UPP1	0	1.53887	0.869	0.34	0	8.3323e-45	0.71672	0.529	0.217	8.30564e-41	8.3323e-45	0
SAMD3	0	1.16862	0.34	0.017	0	5.26777e-279	1.09446	0.406	0.035	5.25091e-275	5.26777e-279	0
GSC	0	2.2089	0.826	0.08	0	0	2.04457	0.549	0.038	0	0	0
FGF8	0	1.49685	0.914	0.354	0	7.05174e-18	0.439163	0.353	0.168	7.02917e-14	7.05174e-18	0
FOXA2	0	1.93823	0.714	0.076	0	0	2.4889	0.891	0.081	0	0	0
CER1	0	1.91729	0.447	0.039	0	0	1.91381	0.429	0.032	0	0	0
LHX1	0	1.81417	0.633	0.112	0	1.36732e-184	1.27246	0.389	0.048	1.36294e-180	1.36732e-184	0
NODAL	1.8773e-110	0.51784	0.197	0.043	1.87129e-106	3.2728e-304	1.66705	0.485	0.047	3.26233e-300	1.8773e-110	6.54561e-304
NPM3	4.60666e-295	0.379442	0.999	0.993	4.59192e-291	7.18863e-12	-0.265833	0.835	0.898	7.16563e-08	7.18863e-12	9.21332e-295
OTX2	8.26518e-293	1.17913	0.742	0.259	8.23873e-289	5.68738e-61	0.774517	0.431	0.129	5.66918e-57	5.68738e-61	1.65304e-292
EPHA2	1.27844e-283	0.95947	0.392	0.074	1.27435e-279	1.34894e-46	0.514416	0.224	0.052	1.34462e-42	1.34894e-46	2.55688e-283
EMB	5.79661e-270	0.649323	0.999	0.891	5.77806e-266	1.31328e-32	0.716752	0.541	0.285	1.30907e-28	1.31328e-32	1.15932e-269
THPO	7.25581e-192	0.577535	0.184	0.024	7.23259e-188	1.68503e-243	0.745488	0.235	0.013	1.67964e-239	7.25581e-192	3.37006e-243
POU5F1	2.44349e-243	1.00741	0.984	0.555	2.43567e-239	2.39894e-79	0.878907	0.944	0.652	2.39126e-75	2.39894e-79	4.88698e-243
CRLF1	1.45416e-38	0.397157	0.259	0.121	1.44951e-34	4.61443e-228	1.58695	0.709	0.133	4.59966e-224	1.45416e-38	9.22886e-228
POLR2H	1.87863e-206	0.425931	0.996	0.948	1.87262e-202	1.33031e-58	0.855202	0.804	0.568	1.32606e-54	1.33031e-58	3.75726e-206
IGFBP2	3.92543e-202	0.733448	0.986	0.686	3.91287e-198	8.6351e-72	0.567233	1	0.879	8.60747e-68	8.6351e-72	7.85087e-202
LZTS1	3.85081e-199	0.413645	0.126	0.01	3.83849e-195	1.35575e-131	1.03281	0.448	0.083	1.35141e-127	1.35575e-131	7.70162e-199
NDRG1	7.14741e-189	0.910932	0.354	0.086	7.12454e-185	0.000105855	-0.370632	0.073	0.14	1	0.000105855	1.42948e-188
GFPT2	6.5569e-15	0.275095	0.189	0.111	6.53592e-11	6.97391e-183	1.48581	0.745	0.187	6.95159e-179	6.5569e-15	1.39478e-182
HES1	3.66276e-163	0.81417	0.853	0.559	3.65104e-159	0.00622197	-0.301088	0.496	0.516	1	0.00622197	7.32552e-163
ADAMTS9	1.07641e-162	0.688995	0.263	0.055	1.07296e-158	3.78312e-14	-0.746042	0.084	0.254	3.77102e-10	3.78312e-14	2.15281e-162
CYP26A1	6.5617e-153	1.00408	0.656	0.29	6.5407e-149	4.30137e-14	0.750536	0.347	0.203	4.28761e-10	4.30137e-14	1.31234e-152
DPPA5	1.06516e-145	0.809781	0.648	0.282	1.06175e-141	0.207173	-0.345599	0.098	0.116	1	0.207173	2.13032e-145
CAPSL	1.63639e-144	0.770929	0.334	0.092	1.63115e-140	3.24874e-76	0.442736	0.14	0.015	3.23834e-72	3.24874e-76	3.27277e-144
NANOG	7.10617e-137	0.735586	0.352	0.102	7.08343e-133	1.83994e-25	0.280278	0.151	0.04	1.83405e-21	1.83994e-25	1.42123e-136
FST	5.5054e-130	0.914416	0.688	0.35	5.48779e-126	4.93073e-86	1.02802	0.896	0.48	4.91495e-82	4.93073e-86	1.10108e-129
GALNT12	2.04321e-129	0.718312	0.325	0.095	2.03668e-125	9.39734e-28	0.556175	0.381	0.168	9.36727e-24	9.39734e-28	4.08643e-129
VRTN	1.70092e-125	0.751251	0.579	0.246	1.69548e-121	1.62965e-10	0.255878	0.437	0.261	1.62444e-06	1.62965e-10	3.40185e-125
EPCAM	5.14529e-125	0.689612	0.961	0.563	5.12883e-121	6.93703e-40	0.637538	0.885	0.543	6.91483e-36	6.93703e-40	1.02906e-124
DACT1	5.93344e-125	0.708762	0.292	0.081	5.91445e-121	4.20871e-06	0.262136	0.333	0.228	0.0419524	4.20871e-06	1.18669e-124
ARHGEF26	1.67488e-120	0.628278	0.264	0.069	1.66952e-116	5.89718e-09	0.303674	0.266	0.154	5.87831e-05	5.89718e-09	3.34976e-120
ID2	6.19538e-120	-1.14257	0.388	0.683	6.17555e-116	6.13229e-48	-0.966565	0.532	0.762	6.11267e-44	6.13229e-48	1.23908e-119
WNT3	8.29733e-83	0.564794	0.313	0.112	8.27078e-79	3.58121e-109	0.42509	0.199	0.021	3.56975e-105	8.29733e-83	7.16243e-109
LRIG3	1.92758e-106	0.674659	0.368	0.13	1.92141e-102	4.31989e-60	0.882648	0.524	0.188	4.30607e-56	4.31989e-60	3.85517e-106
GPC4	6.67344e-37	0.426363	0.235	0.109	6.65208e-33	1.21027e-105	1.14116	0.739	0.26	1.2064e-101	6.67344e-37	2.42055e-105
SOX17	5.63742e-103	1.22943	0.316	0.11	5.61938e-99	1.10638e-18	0.604747	0.182	0.065	1.10284e-14	1.10638e-18	1.12748e-102
ITM2B	1.7412e-94	0.442242	0.937	0.813	1.73563e-90	6.79481e-34	0.469342	0.871	0.652	6.77306e-30	6.79481e-34	3.48241e-94
ETV1	1.26886e-20	0.284391	0.193	0.102	1.2648e-16	2.93489e-93	1.06451	0.653	0.217	2.92549e-89	1.26886e-20	5.86977e-93
PMEPA1	1.02582e-92	0.476808	0.204	0.052	1.02254e-88	1.76587e-23	0.519997	0.356	0.163	1.76022e-19	1.76587e-23	2.05165e-92
IGFBP4	5.90729e-90	-0.958906	0.291	0.568	5.88839e-86	7.56667e-15	0.260734	0.275	0.128	7.54246e-11	7.56667e-15	1.18146e-89
HOXB2	1.25984e-86	-1.22222	0.023	0.313	1.25581e-82	1.31605e-18	-0.754005	0.067	0.283	1.31184e-14	1.31605e-18	2.51968e-86
ETV4	5.61751e-35	0.371314	0.42	0.246	5.59954e-31	1.3356e-84	1.02783	0.619	0.211	1.33132e-80	5.61751e-35	2.67119e-84
SPINT2	5.22723e-84	0.501859	0.928	0.651	5.2105e-80	2.23215e-42	0.615509	0.955	0.623	2.22501e-38	2.23215e-42	1.04545e-83
CXXC5	1.0927e-83	0.5838	0.742	0.485	1.0892e-79	2.09338e-13	0.312325	0.849	0.72	2.08668e-09	2.09338e-13	2.1854e-83
SIX3	3.55476e-53	0.331392	0.134	0.037	3.54339e-49	3.14759e-83	0.805107	0.146	0.015	3.13752e-79	3.55476e-53	6.29519e-83
ID1	1.20777e-42	-0.5254	0.574	0.698	1.20391e-38	1.84512e-82	-1.22121	0.571	0.846	1.83922e-78	1.20777e-42	3.69024e-82
CCND2	2.9255e-81	-0.803047	0.536	0.689	2.91614e-77	4.80357e-22	-0.4377	0.756	0.859	4.7882e-18	4.80357e-22	5.851e-81
SGK1	3.1326e-80	0.638469	0.581	0.306	3.12257e-76	2.98667e-17	-0.811985	0.053	0.244	2.97711e-13	2.98667e-17	6.26519e-80
CTSC	2.85062e-77	0.611497	0.613	0.339	2.8415e-73	5.49676e-07	-0.48394	0.417	0.491	0.00547918	5.49676e-07	5.70123e-77
FLT1	1.13167e-74	0.520172	0.241	0.078	1.12805e-70	1.02037e-12	0.311198	0.255	0.126	1.0171e-08	1.02037e-12	2.26334e-74
ZIC5	4.84987e-72	0.570486	0.397	0.177	4.83435e-68	1.61079e-39	0.678814	0.468	0.194	1.60564e-35	1.61079e-39	9.69974e-72
ZIC2	2.83362e-67	0.522457	0.31	0.124	2.82455e-63	6.09586e-71	1.14795	0.709	0.375	6.07635e-67	2.83362e-67	1.21917e-70
PKDCC	2.51351e-67	0.527052	0.308	0.124	2.50547e-63	1.71072e-48	1.04446	0.653	0.384	1.70524e-44	1.71072e-48	5.02703e-67
TGIF1	6.29889e-67	0.439024	0.867	0.655	6.27874e-63	1.98412e-16	0.449298	0.661	0.454	1.97777e-12	1.98412e-16	1.25978e-66
CDH1	1.51725e-29	0.365522	0.395	0.238	1.5124e-25	7.26778e-66	0.859188	0.835	0.383	7.24453e-62	1.51725e-29	1.45356e-65
SHISA2	1.82845e-63	0.645291	0.356	0.161	1.8226e-59	9.08179e-65	0.847013	0.429	0.127	9.05273e-61	1.82845e-63	1.81636e-64
RBFOX1	8.55983e-64	0.324755	0.109	0.023	8.53244e-60	8.65345e-32	0.479008	0.269	0.09	8.62576e-28	8.65345e-32	1.71197e-63
CDX2	3.35654e-62	-1.13488	0.093	0.33	3.3458e-58	4.04389e-08	-0.342911	0.238	0.403	0.000403095	4.04389e-08	6.71308e-62
ESRP1	1.43657e-60	0.510589	0.309	0.131	1.43198e-56	3.92594e-20	0.425439	0.555	0.3	3.91338e-16	3.92594e-20	2.87314e-60
MEIS2	1.42194e-59	-0.895472	0.134	0.37	1.41739e-55	3.19523e-31	-1.06342	0.115	0.419	3.18501e-27	3.19523e-31	2.84388e-59
SRSF9	4.83749e-59	0.251072	0.96	0.907	4.82201e-55	3.83433e-09	0.278433	0.734	0.59	3.82206e-05	3.83433e-09	9.67498e-59
TGFBR3	1.35518e-57	0.35903	0.15	0.042	1.35084e-53	3.88169e-32	0.574622	0.359	0.141	3.86927e-28	3.88169e-32	2.71035e-57
TEAD2	1.83114e-57	0.262259	0.993	0.905	1.82528e-53	5.5785e-10	0.292398	0.742	0.569	5.56065e-06	5.5785e-10	3.66229e-57
ANXA2	1.56854e-24	-0.61719	0.094	0.221	1.56352e-20	9.2849e-56	-0.594393	0.905	0.962	9.25519e-52	1.56854e-24	1.85698e-55
CSRP2	5.5288e-55	-0.565747	0.636	0.761	5.51111e-51	1.6407e-16	-0.433058	0.745	0.789	1.63545e-12	1.6407e-16	1.10576e-54
DKK1	8.46876e-49	0.612956	0.323	0.155	8.44166e-45	8.71083e-39	0.797392	0.238	0.066	8.68296e-35	8.71083e-39	1.69375e-48
CSTB	3.32902e-48	0.301746	0.927	0.852	3.31836e-44	1.80676e-23	-0.355754	0.938	0.948	1.80097e-19	1.80676e-23	6.65803e-48
IL17RD	1.54073e-22	0.26333	0.167	0.08	1.5358e-18	6.70316e-48	0.760427	0.518	0.209	6.68171e-44	1.54073e-22	1.34063e-47
LGALS1	7.66126e-38	-0.533682	0.561	0.672	7.63675e-34	4.16858e-47	-0.460242	0.983	0.994	4.15524e-43	7.66126e-38	8.33717e-47
SPARC	1.29472e-46	-0.531327	0.579	0.709	1.29058e-42	1.3731e-14	-0.693996	0.336	0.494	1.3687e-10	1.3731e-14	2.58944e-46
ZIC3	2.08272e-46	0.438313	0.352	0.173	2.07606e-42	5.52701e-09	0.252054	0.176	0.087	5.50932e-05	5.52701e-09	4.16544e-46
HAND1	3.8247e-40	-1.00168	0.101	0.28	3.81246e-36	1.17228e-45	-1.85886	0.188	0.53	1.16853e-41	3.8247e-40	2.34456e-45
CMTM7	7.67604e-45	-0.536837	0.46	0.632	7.65147e-41	1.57072e-07	0.302924	0.412	0.289	0.00156569	1.57072e-07	1.53521e-44
NFYB	3.2105e-43	0.321607	0.875	0.743	3.20023e-39	8.62025e-12	0.35733	0.695	0.525	8.59266e-08	8.62025e-12	6.421e-43
SALL1	6.19344e-41	0.447522	0.352	0.186	6.17362e-37	2.95517e-35	0.643861	0.742	0.455	2.94572e-31	2.95517e-35	1.23869e-40
PEG10	7.87156e-41	-0.749304	0.131	0.317	7.84637e-37	5.63061e-11	-0.559577	0.426	0.537	5.6126e-07	5.63061e-11	1.57431e-40
CRIP2	1.0194e-40	0.343444	0.869	0.657	1.01614e-36	1.0279e-12	0.381893	0.535	0.353	1.02461e-08	1.0279e-12	2.0388e-40
HAPLN1	7.13859e-40	-0.765138	0.003	0.152	7.11574e-36	1.75671e-29	-1.24564	0.199	0.468	1.75108e-25	1.75671e-29	1.42772e-39
SMTNL2	1.80374e-39	-0.671484	0.157	0.34	1.79797e-35	1.0249e-16	-0.866621	0.042	0.222	1.02162e-12	1.0249e-16	3.60749e-39
HOXB8	2.33862e-39	-0.807275	0	0.145	2.33114e-35	7.01107e-11	-0.515109	0.039	0.17	6.98864e-07	7.01107e-11	4.67724e-39
FOXF1	2.40877e-38	-0.872534	0.031	0.188	2.40106e-34	7.71507e-12	-0.511121	0.014	0.139	7.69038e-08	7.71507e-12	4.81754e-38
SPRY4	7.40488e-31	0.357707	0.173	0.075	7.38118e-27	1.77404e-37	0.619619	0.364	0.134	1.76836e-33	7.40488e-31	3.54807e-37
DAB2	2.21799e-15	-0.636935	0.177	0.28	2.21089e-11	1.26254e-36	-1.39468	0.106	0.434	1.2585e-32	2.21799e-15	2.52509e-36
FOXB1	7.785e-16	-0.436018	0.051	0.135	7.76009e-12	1.82987e-36	0.698681	0.319	0.11	1.82401e-32	7.785e-16	3.65973e-36
EFNB1	4.06335e-36	-0.663531	0.068	0.23	4.05034e-32	8.76992e-12	0.419878	0.529	0.358	8.74185e-08	8.76992e-12	8.12669e-36
VIM	3.64037e-13	-0.474332	0.397	0.462	3.62872e-09	4.25975e-36	-0.838748	0.711	0.793	4.24612e-32	3.64037e-13	8.51951e-36
PRTG	1.219e-35	-0.508066	0.524	0.611	1.2151e-31	2.23751e-21	-0.590572	0.588	0.722	2.23035e-17	2.23751e-21	2.438e-35
CDX4	2.75088e-35	-0.885349	0.002	0.135	2.74208e-31	3.69531e-11	-0.694879	0.106	0.25	3.68348e-07	3.69531e-11	5.50176e-35
TSPAN5	5.77435e-20	0.299957	0.436	0.304	5.75587e-16	5.13819e-35	0.830104	0.462	0.211	5.12174e-31	5.77435e-20	1.02764e-34
NTN1	2.33271e-34	0.28543	0.121	0.041	2.32524e-30	1.05879e-34	0.473145	0.269	0.084	1.0554e-30	2.33271e-34	2.11758e-34
NME7	3.29236e-34	0.371652	0.665	0.498	3.28183e-30	1.18471e-10	0.34887	0.353	0.214	1.18092e-06	1.18471e-10	6.58473e-34
HOXB6	3.53945e-34	-0.672501	0.004	0.134	3.52812e-30	3.24627e-15	-0.634728	0.02	0.182	3.23588e-11	3.24627e-15	7.0789e-34
TBX3	1.2123e-18	-0.370827	0.028	0.116	1.20842e-14	3.19935e-33	-1.18625	0.109	0.42	3.18911e-29	1.2123e-18	6.3987e-33
SUDS3	8.63881e-33	0.277474	0.853	0.749	8.61116e-29	1.40323e-07	0.261504	0.339	0.222	0.00139874	1.40323e-07	1.72776e-32
SLC7A7	1.56286e-32	0.296185	0.417	0.237	1.55785e-28	0.000131954	-0.441696	0.109	0.18	1	0.000131954	3.12571e-32
BMP4	1.23599e-25	-0.683122	0.1	0.231	1.23203e-21	1.59272e-32	-1.30004	0.266	0.525	1.58762e-28	1.23599e-25	3.18544e-32
FKBP14	3.59084e-25	0.279106	0.126	0.051	3.57935e-21	4.54137e-32	0.70565	0.619	0.376	4.52684e-28	3.59084e-25	9.08274e-32
BCAM	1.09014e-06	-0.260313	0.187	0.245	0.0108665	1.97039e-31	0.64097	0.538	0.272	1.96408e-27	1.09014e-06	3.94077e-31
ACTA2	2.55545e-31	-0.876887	0.003	0.123	2.54727e-27	4.53508e-07	-0.565421	0.036	0.123	0.00452057	4.53508e-07	5.1109e-31
PLEKHA8	2.57513e-31	0.384948	0.236	0.118	2.56689e-27	3.11003e-17	0.410932	0.711	0.519	3.10008e-13	3.11003e-17	5.15027e-31
PMP22	7.85801e-31	-0.909597	0.102	0.249	7.83287e-27	3.65289e-14	-0.864497	0.19	0.355	3.6412e-10	3.65289e-14	1.5716e-30
SFRP1	2.00163e-30	0.445856	0.461	0.301	1.99523e-26	9.53047e-31	0.532253	0.88	0.638	9.49997e-27	2.00163e-30	1.90609e-30
CTHRC1	1.10455e-30	0.398555	0.522	0.353	1.10101e-26	0.000196681	0.341592	0.317	0.243	1	0.000196681	2.2091e-30
VCAN	1.86611e-30	-0.520891	0.023	0.153	1.86014e-26	6.76075e-18	-0.538261	0.661	0.743	6.73912e-14	6.76075e-18	3.73222e-30
GYG1	2.56579e-30	-0.549434	0.301	0.459	2.55758e-26	1.4989e-05	-0.400978	0.188	0.279	0.14941	1.4989e-05	5.13158e-30
CDX1	3.69804e-30	-0.890012	0.055	0.19	3.68621e-26	7.38763e-13	0.674171	0.459	0.303	7.36399e-09	7.38763e-13	7.39608e-30
HOXB9	2.14531e-29	-0.647502	0.001	0.112	2.13845e-25	1.27554e-10	-0.541941	0.031	0.155	1.27146e-06	1.27554e-10	4.29063e-29
CTBP2	2.20398e-29	0.301233	0.805	0.663	2.19693e-25	2.32184e-28	0.515981	0.784	0.601	2.31441e-24	2.32184e-28	4.40796e-29
F11R	5.14074e-29	0.318193	0.671	0.481	5.12429e-25	1.86066e-17	0.424537	0.695	0.461	1.8547e-13	1.86066e-17	1.02815e-28
PTH1R	7.00929e-29	-0.553261	0.089	0.234	6.98686e-25	1.44897e-05	-0.375856	0.064	0.142	0.144433	1.44897e-05	1.40186e-28
SH3BGRL	1.51856e-28	-0.445398	0.344	0.495	1.5137e-24	1.33869e-14	0.39946	0.627	0.44	1.33441e-10	1.33869e-14	3.03712e-28
FBLN1	7.49982e-16	-0.322219	0.435	0.528	7.47582e-12	2.89598e-28	-0.555917	0.706	0.814	2.88671e-24	7.49982e-16	5.79196e-28
PCDH7	3.03909e-28	0.321003	0.159	0.069	3.02937e-24	3.59138e-11	-0.566544	0.084	0.227	3.57989e-07	3.59138e-11	6.07819e-28
NRP2	3.88416e-28	-0.4456	0.014	0.129	3.87173e-24	0.000143273	-0.462583	0.227	0.307	1	0.000143273	7.76832e-28
CALD1	4.57046e-28	-0.473384	0.444	0.576	4.55584e-24	0.0128471	-0.303879	0.65	0.607	1	0.0128471	9.14092e-28
GREB1L	1.58663e-27	-0.447758	0.025	0.146	1.58155e-23	2.30945e-24	-0.76124	0.16	0.456	2.30206e-20	2.30945e-24	3.17326e-27
WNT5A	1.58934e-26	-0.472073	0.031	0.15	1.58426e-22	2.68134e-13	-0.71204	0.076	0.237	2.67276e-09	2.68134e-13	3.17868e-26
TOX3	1.11659e-17	0.303124	0.239	0.143	1.11302e-13	5.24761e-26	0.596073	0.465	0.229	5.23082e-22	1.11659e-17	1.04952e-25
MEIS1	1.7877e-25	-0.433648	0.011	0.115	1.78198e-21	4.78782e-11	-0.506803	0.048	0.186	4.7725e-07	4.78782e-11	3.57539e-25
CASP6	3.56454e-25	0.336195	0.628	0.497	3.55314e-21	3.28818e-14	0.35682	0.779	0.617	3.27765e-10	3.28818e-14	7.12909e-25
FN1	3.89591e-19	-0.467716	0.379	0.472	3.88344e-15	3.65835e-25	-0.794396	0.661	0.768	3.64665e-21	3.89591e-19	7.3167e-25
RRAGD	7.61591e-22	0.29706	0.548	0.397	7.59154e-18	3.15044e-24	0.553229	0.476	0.244	3.14036e-20	7.61591e-22	6.30089e-24
FOXN3	5.29725e-24	-0.426086	0.242	0.384	5.2803e-20	1.02679e-06	-0.370815	0.373	0.467	0.010235	1.02679e-06	1.05945e-23
LIX1	4.77074e-22	-0.43422	0.016	0.109	4.75547e-18	6.60106e-24	-0.984029	0.039	0.288	6.57994e-20	4.77074e-22	1.32021e-23
RHOB	8.59776e-24	-0.462798	0.124	0.256	8.57025e-20	1.0839e-05	-0.492161	0.249	0.329	0.108043	1.0839e-05	1.71955e-23
ALDH1A2	1.63127e-23	-0.596927	0.007	0.101	1.62605e-19	3.33958e-08	-0.656985	0.039	0.141	0.00033289	3.33958e-08	3.26253e-23
ALAD	4.00599e-23	-0.397434	0.542	0.65	3.99318e-19	1.80187e-08	-0.393133	0.482	0.573	0.000179611	1.80187e-08	8.01199e-23
SMARCD3	4.94565e-23	-0.474904	0.019	0.118	4.92982e-19	9.37241e-09	0.304832	0.317	0.194	9.34242e-05	9.37241e-09	9.8913e-23
DOK4	5.6607e-20	-0.439988	0.046	0.145	5.64259e-16	9.64123e-23	-0.965496	0.16	0.392	9.61037e-19	5.6607e-20	1.92825e-22
COLEC12	3.24342e-22	-0.435447	0.081	0.201	3.23305e-18	1.88967e-15	-0.693372	0.081	0.271	1.88363e-11	1.88967e-15	6.48685e-22
EEA1	4.07824e-22	-0.377766	0.021	0.12	4.06519e-18	2.04068e-12	-0.563558	0.134	0.297	2.03415e-08	2.04068e-12	8.15648e-22
NCAM1	7.27308e-22	-0.470152	0.06	0.172	7.24981e-18	3.3022e-06	-0.485192	0.207	0.301	0.0329163	3.3022e-06	1.45462e-21
JARID2	1.52816e-21	0.330366	0.425	0.291	1.52327e-17	1.00558e-11	0.293421	0.81	0.681	1.00236e-07	1.00558e-11	3.05632e-21
NRP1	2.53452e-21	-0.443016	0.027	0.125	2.52641e-17	2.14745e-06	0.263663	0.401	0.287	0.0214058	2.14745e-06	5.06903e-21
MMD	3.69885e-21	-0.409897	0.088	0.208	3.68702e-17	0.000239304	-0.375411	0.207	0.28	1	0.000239304	7.3977e-21
EPHA4	3.28991e-14	-0.341092	0.062	0.143	3.27938e-10	5.00881e-21	0.461279	0.415	0.204	4.99278e-17	3.28991e-14	1.00176e-20
FBN2	6.81952e-21	-0.426561	0.042	0.144	6.7977e-17	9.00144e-09	-0.486029	0.134	0.265	8.97263e-05	9.00144e-09	1.3639e-20
PDK1	8.27881e-21	-0.418986	0.184	0.312	8.25232e-17	0.000435274	-0.334221	0.401	0.438	1	0.000435274	1.65576e-20
PLIN2	1.64313e-20	-0.428284	0.295	0.422	1.63787e-16	3.50746e-08	-0.351528	0.611	0.68	0.000349623	3.50746e-08	3.28626e-20
ARHGAP10	7.24243e-13	-0.302128	0.125	0.216	7.21925e-09	4.93031e-20	-0.787616	0.126	0.349	4.91453e-16	7.24243e-13	9.86061e-20
TIMP1	7.65597e-20	0.294481	0.266	0.159	7.63147e-16	1.13133e-19	-0.891249	0.479	0.611	1.12771e-15	1.13133e-19	1.53119e-19
SORD	9.05665e-20	-0.484461	0.156	0.274	9.02767e-16	1.16432e-18	0.39254	0.843	0.688	1.16059e-14	1.16432e-18	1.81133e-19
GNB4	1.28715e-19	-0.437403	0.111	0.226	1.28303e-15	5.72808e-08	-0.47034	0.165	0.286	0.000570975	5.72808e-08	2.5743e-19
KDELR3	2.87233e-19	-0.473789	0.025	0.114	2.86314e-15	0.019167	-0.255758	0.132	0.173	1	0.019167	5.74467e-19
TTR	4.17952e-18	-0.839805	0.245	0.363	4.16614e-14	0.0211436	-0.518413	0.148	0.189	1	0.0211436	8.35903e-18
KDELR2	5.49314e-18	-0.253704	0.634	0.712	5.47556e-14	1.20563e-08	-0.280995	0.711	0.756	0.000120177	1.20563e-08	1.09863e-17
PRDM6	5.99937e-18	-0.396315	0.051	0.145	5.98017e-14	4.59427e-11	-0.460652	0.011	0.126	4.57957e-07	4.59427e-11	1.19987e-17
BCAR3	8.14648e-18	0.27446	0.172	0.093	8.12041e-14	3.89002e-05	-0.308764	0.073	0.149	0.387757	3.89002e-05	1.6293e-17
ARID5B	1.73206e-17	-0.360689	0.064	0.163	1.72652e-13	1.04835e-08	-0.53967	0.098	0.215	0.0001045	1.04835e-08	3.46412e-17
CRB2	1.79388e-11	-0.253139	0.038	0.1	1.78814e-07	2.0346e-17	-0.681607	0.045	0.239	2.02809e-13	1.79388e-11	4.0692e-17
LRP2	5.17862e-16	-0.343169	0.027	0.104	5.16205e-12	7.66298e-05	-0.606191	0.07	0.138	0.763846	7.66298e-05	1.03572e-15
PARVA	1.04866e-15	-0.338182	0.073	0.164	1.0453e-11	4.07023e-07	-0.381414	0.134	0.248	0.0040572	4.07023e-07	2.09732e-15
PTCH1	4.76933e-09	-0.320564	0.196	0.266	4.75407e-05	1.33124e-15	0.500635	0.605	0.407	1.32698e-11	4.76933e-09	2.66249e-15
COL4A2	1.91911e-15	-0.348921	0.06	0.148	1.91297e-11	7.09227e-13	-0.56466	0.423	0.561	7.06957e-09	7.09227e-13	3.83822e-15
ANXA5	2.16216e-14	-0.464426	0.297	0.386	2.15524e-10	6.75337e-15	-0.843081	0.263	0.432	6.73176e-11	2.16216e-14	1.35067e-14
ETS2	1.26392e-10	-0.277963	0.091	0.163	1.25988e-06	7.45239e-15	0.59879	0.37	0.218	7.42854e-11	1.26392e-10	1.49048e-14
CLTB	1.04009e-14	-0.332986	0.063	0.149	1.03677e-10	5.66688e-10	-0.25985	0.81	0.829	5.64875e-06	5.66688e-10	2.08019e-14
TSPAN18	2.78537e-14	-0.295709	0.031	0.104	2.77645e-10	0.00100141	0.279298	0.261	0.198	1	0.00100141	5.57073e-14
UACA	5.11455e-10	-0.257198	0.09	0.159	5.09818e-06	7.36992e-14	-0.569842	0.521	0.618	7.34634e-10	5.11455e-10	1.47398e-13
CNDP2	8.97044e-14	-0.328433	0.463	0.546	8.94174e-10	6.43444e-06	-0.344037	0.361	0.454	0.0641385	6.43444e-06	1.79409e-13
TEX9	9.03424e-14	0.261204	0.418	0.312	9.00533e-10	5.36875e-06	0.296175	0.204	0.127	0.0535157	5.36875e-06	1.80685e-13
HBEGF	1.195e-13	-0.284739	0.051	0.128	1.19118e-09	0.0103814	-0.308386	0.157	0.205	1	0.0103814	2.39001e-13
TRIM2	1.21732e-13	-0.315043	0.062	0.141	1.21342e-09	2.27778e-07	-0.326032	0.042	0.136	0.00227049	2.27778e-07	2.43463e-13
TEAD1	8.90403e-13	-0.300723	0.109	0.195	8.87554e-09	1.89161e-13	-0.54817	0.487	0.599	1.88556e-09	8.90403e-13	3.78322e-13
LMNA	2.26667e-13	-0.328843	0.06	0.138	2.25942e-09	8.75232e-11	-0.626325	0.655	0.673	8.72431e-07	8.75232e-11	4.53335e-13
ZFP36L1	3.56627e-13	-0.330075	0.306	0.395	3.55486e-09	6.05367e-13	-0.43259	0.658	0.729	6.0343e-09	6.05367e-13	7.13254e-13
HEXB	3.93502e-10	-0.257551	0.084	0.153	3.92243e-06	4.17279e-13	0.286292	0.426	0.245	4.15944e-09	3.93502e-10	8.34559e-13
IRAK1BP1	5.80594e-13	0.255783	0.543	0.454	5.78736e-09	3.09033e-06	0.278991	0.286	0.19	0.0308044	3.09033e-06	1.16119e-12
TMEM150A	1.35184e-12	-0.486551	0.137	0.223	1.34751e-08	0.00285953	-0.311589	0.328	0.372	1	0.00285953	2.70368e-12
PDGFRA	1.35978e-12	-0.29811	0.044	0.112	1.35543e-08	0.00122537	-0.339587	0.221	0.281	1	0.00122537	2.71957e-12
RGS5	1.52579e-12	-0.36691	0.036	0.102	1.52091e-08	2.08203e-09	-0.423965	0.006	0.101	2.07536e-05	2.08203e-09	3.05158e-12
GADD45A	6.43604e-09	-0.343069	0.195	0.265	6.41545e-05	1.80623e-12	0.47338	0.574	0.423	1.80045e-08	6.43604e-09	3.61247e-12
KDR	1.03936e-09	-0.326302	0.046	0.102	1.03603e-05	2.4338e-12	-0.717187	0.056	0.203	2.42601e-08	1.03936e-09	4.8676e-12
HTRA1	4.04349e-12	-0.39126	0.047	0.115	4.03055e-08	0.00397479	-0.30032	0.123	0.174	1	0.00397479	8.08698e-12
PDLIM7	4.90199e-12	-0.287242	0.48	0.553	4.88631e-08	7.23532e-10	-0.335065	0.695	0.745	7.21216e-06	7.23532e-10	9.80399e-12
LMO2	5.21156e-08	-0.548818	0.155	0.211	0.000519488	7.49066e-12	0.391979	0.314	0.172	7.46669e-08	5.21156e-08	1.49813e-11
COPZ2	1.50226e-11	-0.281516	0.049	0.116	1.49746e-07	4.60307e-10	-0.425716	0.022	0.136	4.58834e-06	4.60307e-10	3.00453e-11
MYL9	1.66603e-10	-0.413618	0.097	0.168	1.6607e-06	1.57071e-11	-0.565135	0.375	0.504	1.56568e-07	1.66603e-10	3.14142e-11
TUBB6	3.83144e-11	-0.261055	0.6	0.636	3.81918e-07	0.00127851	-0.304553	0.207	0.274	1	0.00127851	7.66288e-11
PPIC	3.87869e-11	-0.372288	0.45	0.498	3.86628e-07	4.57779e-11	-0.715181	0.199	0.331	4.56314e-07	4.57779e-11	7.75738e-11
IQGAP2	6.85397e-11	-0.277871	0.082	0.154	6.83204e-07	7.74146e-06	-0.456358	0.146	0.238	0.0771669	7.74146e-06	1.37079e-10
HOMER2	8.742e-07	-0.271775	0.145	0.201	0.00871402	1.4101e-10	0.311369	0.773	0.628	1.40559e-06	8.742e-07	2.82021e-10
PALLD	2.34584e-10	-0.306611	0.178	0.257	2.33833e-06	6.90799e-07	-0.425404	0.308	0.405	0.00688588	6.90799e-07	4.69168e-10
TMEM9B	6.66191e-10	-0.291683	0.241	0.323	6.64059e-06	2.04795e-07	-0.357682	0.056	0.154	0.0020414	2.04795e-07	1.33238e-09
CTSB	6.81842e-10	-0.306771	0.669	0.726	6.7966e-06	8.23141e-05	-0.36847	0.462	0.507	0.820507	8.23141e-05	1.36368e-09
TAGLN	7.8523e-10	-0.431171	0.049	0.107	7.82717e-06	0.0090038	-0.402502	0.165	0.211	1	0.0090038	1.57046e-09
APOM	1.31321e-09	-0.771983	0.132	0.203	1.30901e-05	0.000517643	-0.612929	0.062	0.118	1	0.000517643	2.62643e-09
MYCBP2	2.22123e-09	-0.261413	0.208	0.285	2.21412e-05	2.05965e-05	-0.32747	0.294	0.387	0.205305	2.05965e-05	4.44246e-09
PLOD2	2.30686e-09	-0.278502	0.171	0.249	2.29948e-05	4.11644e-08	-0.590612	0.398	0.479	0.000410327	4.11644e-08	4.61373e-09
HEBP1	2.34532e-09	-0.436923	0.107	0.172	2.33781e-05	0.00592711	-0.258085	0.28	0.331	1	0.00592711	4.69064e-09
MFGE8	1.46729e-08	-0.25935	0.235	0.31	0.000146259	0.00187115	-0.299353	0.305	0.363	1	0.00187115	2.93457e-08
CAPN2	3.22262e-08	-0.257412	0.194	0.263	0.000321231	2.08095e-08	-0.407661	0.443	0.543	0.000207429	3.22262e-08	4.1619e-08
TGFB2	2.19788e-08	-0.255991	0.051	0.103	0.000219085	5.27819e-07	-0.422398	0.034	0.118	0.0052613	5.27819e-07	4.39576e-08
ATP1B1	5.68194e-08	-0.42658	0.164	0.223	0.000566376	0.0263412	-0.286512	0.387	0.402	1	0.0263412	1.13639e-07
ANXA6	6.6498e-08	-0.257511	0.111	0.172	0.000662852	1.02273e-06	-0.27129	0.667	0.719	0.0101945	1.02273e-06	1.32996e-07
HMOX1	2.10619e-07	-0.278392	0.293	0.354	0.00209945	3.05971e-05	-0.34838	0.076	0.152	0.304991	3.05971e-05	4.21239e-07
TGFB1	4.53447e-07	-0.270119	0.094	0.148	0.00451996	0.000136656	-0.335596	0.081	0.15	1	0.000136656	9.06895e-07
STARD10	1.06925e-06	-0.295751	0.154	0.207	0.0106583	0.009628	-0.35501	0.188	0.234	1	0.009628	2.1385e-06
APOA2	4.45972e-06	-0.423589	0.117	0.167	0.0444545	0.224569	-0.613751	0.179	0.191	1	0.224569	8.91942e-06

## Sheet: Ant_Som_Meso_1_Pig_Mouse_DEGs
	PIG_p_val	PIG_avg_log2FC	PIG_pct.1	PIG_pct.2	PIG_p_val_adj
PKDCC	1.23509e-179	1.76674	0.897	0.381	1.23114e-175
SFRP1	3.03379e-173	1.42598	0.992	0.636	3.02408e-169
SIX1	1.13968e-125	1.38566	0.358	0.06	1.13603e-121
POLE4	5.84439e-99	0.670016	0.986	0.95	5.82569e-95
NPM3	6.96903e-98	0.680292	0.978	0.896	6.94673e-94
CSRP2	1.49201e-91	0.927083	0.914	0.786	1.48723e-87
NASP	7.64361e-89	0.3318	1	0.992	7.61915e-85
RANBP1	8.04181e-84	0.32398	1	0.991	8.01607e-80
ALX1	4.40085e-78	0.86995	0.153	0.017	4.38677e-74
LIX1	7.0013e-76	1.22799	0.642	0.279	6.97889e-72
ANXA2	4.00916e-74	0.495519	0.997	0.961	3.99633e-70
FGF8	4.45018e-74	1.40946	0.486	0.166	4.43594e-70
PEG10	6.5459e-67	1.26866	0.747	0.532	6.52495e-63
NANS	6.17988e-65	0.268049	1	0.996	6.1601e-61
DUT	3.8414e-63	0.320603	0.989	0.987	3.82911e-59
COX8A	7.09051e-62	0.254154	1	0.999	7.06782e-58
SRSF3	2.53661e-59	0.250882	0.994	0.994	2.52849e-55
EPCAM	1.94545e-57	-1.53723	0.097	0.555	1.93922e-53
EIF3K	2.06883e-57	0.305312	0.994	0.993	2.06221e-53
OAZ1	4.29277e-56	0.262992	0.994	0.995	4.27904e-52
MDK	6.22004e-55	0.286533	1	0.985	6.20013e-51
TRMT112	5.62881e-54	0.361493	0.983	0.972	5.6108e-50
ID3	5.23009e-53	0.633672	0.883	0.813	5.21335e-49
CCT3	3.60604e-52	0.261052	0.994	0.993	3.5945e-48
PSMA7	6.26211e-52	0.251825	1	0.995	6.24207e-48
HINT1	1.74014e-51	0.251309	0.997	0.996	1.73457e-47
SPINT2	3.22022e-51	-1.30043	0.239	0.634	3.20992e-47
TBCA	9.99739e-51	0.413853	0.967	0.947	9.9654e-47
MCM7	4.28327e-48	0.445044	0.944	0.926	4.26956e-44
PRMT1	6.05785e-47	0.317498	0.989	0.981	6.03847e-43
CCT5	7.95677e-46	0.291854	0.986	0.98	7.93131e-42
PSMD8	1.0163e-45	0.307269	0.975	0.978	1.01305e-41
SNRPD1	1.11188e-45	0.265901	0.994	0.99	1.10832e-41
IRX3	1.99049e-45	1.06855	0.347	0.123	1.98412e-41
CDX2	2.3383e-45	-1.37439	0.022	0.406	2.33082e-41
DCTN3	2.72962e-43	0.565667	0.831	0.792	2.72089e-39
PSMB6	3.22365e-42	0.255777	0.997	0.993	3.21333e-38
FN1	4.38938e-42	-1.05098	0.411	0.772	4.37534e-38
IGFBP2	5.89364e-42	0.451991	0.975	0.879	5.87478e-38
EIF3F	3.07516e-41	0.261759	0.992	0.993	3.06532e-37
MVD	1.16458e-40	0.525599	0.881	0.846	1.16085e-36
POLR2E	6.74398e-40	0.339069	0.969	0.951	6.7224e-36
WFDC1	2.56204e-39	-1.37365	0.15	0.516	2.55385e-35
PSMC3	3.51671e-39	0.39238	0.931	0.926	3.50545e-35
NDUFS6	9.04654e-39	0.281474	0.978	0.98	9.0176e-35
POLR2F	1.959e-38	0.293562	0.978	0.976	1.95274e-34
ANPEP	3.83543e-38	1.03432	0.447	0.222	3.82316e-34
SLC7A8	7.83261e-38	-1.15339	0.164	0.525	7.80755e-34
TALDO1	1.12931e-37	0.264055	0.994	0.993	1.1257e-33
NUDC	3.74891e-37	0.28074	0.989	0.976	3.73691e-33
RSPO3	5.40618e-37	-1.48601	0.061	0.399	5.38888e-33
PPA1	6.24624e-36	0.446452	0.869	0.864	6.22625e-32
CDH1	7.11514e-35	-1.2266	0.061	0.394	7.09237e-31
PSMB2	1.44444e-34	0.291676	0.964	0.964	1.43982e-30
TBX3	1.48963e-34	-1.12845	0.081	0.42	1.48486e-30
CD9	2.34794e-34	-1.23851	0.092	0.425	2.34042e-30
FKBP4	4.91901e-34	0.317745	0.936	0.946	4.90327e-30
LAMP2	5.38855e-33	-0.899344	0.169	0.538	5.37131e-29
MFAP2	6.41364e-33	0.835605	0.617	0.466	6.39312e-29
SLC2A5	1.30833e-32	-0.963667	0.133	0.482	1.30414e-28
LSM7	4.64201e-32	0.286382	0.958	0.973	4.62716e-28
FDFT1	9.51828e-32	0.574392	0.786	0.732	9.48783e-28
ZFP36L1	1.04114e-31	-0.769501	0.361	0.733	1.03781e-27
ESRP1	1.63691e-31	-1.02277	0.014	0.307	1.63167e-27
SLC12A2	1.94233e-31	-0.964755	0.147	0.487	1.93611e-27
RBM14	2.1266e-31	0.294531	0.925	0.943	2.11979e-27
IDH2	5.1999e-31	0.455396	0.85	0.825	5.18326e-27
IDI1	6.50415e-31	0.338093	0.947	0.92	6.48334e-27
SRSF4	1.30319e-30	0.453614	0.803	0.799	1.29902e-26
HNRNPH3	2.29542e-30	0.269523	0.939	0.958	2.28807e-26
RALY	5.68713e-30	0.307708	0.922	0.947	5.66893e-26
PLOD2	6.21942e-30	-0.958135	0.156	0.483	6.19951e-26
LIFR	6.77246e-30	-1.32669	0.042	0.327	6.75079e-26
CCT7	2.04452e-29	0.26291	0.958	0.97	2.03798e-25
MDFI	2.12003e-29	0.726138	0.664	0.535	2.11325e-25
NCAM1	3.35407e-29	0.901374	0.492	0.297	3.34333e-25
APLNR	3.45943e-29	0.741246	0.636	0.41	3.44836e-25
AP2S1	4.01495e-29	0.339239	0.928	0.925	4.00211e-25
DDX39B	4.45059e-29	0.290876	0.883	0.921	4.43635e-25
BCAT1	4.91277e-29	-0.869906	0.189	0.521	4.89705e-25
BAMBI	5.67402e-29	-0.89996	0.231	0.558	5.65587e-25
GPX4	7.81459e-29	0.2561	0.983	0.98	7.78958e-25
PKP2	2.05605e-28	-0.735196	0.306	0.663	2.04947e-24
GNG2	2.72271e-28	-0.888164	0.133	0.452	2.714e-24
MAMDC4	3.28622e-28	0.265769	0.944	0.963	3.27571e-24
ACER3	3.42675e-28	-0.66903	0.361	0.746	3.41579e-24
PDPN	5.77103e-28	-0.866855	0.128	0.446	5.75256e-24
CDC42EP3	6.16046e-28	-0.841068	0.047	0.331	6.14075e-24
DDIT4	7.30477e-28	0.581983	0.803	0.741	7.2814e-24
PRDX5	8.19934e-28	0.333638	0.942	0.929	8.1731e-24
SLIT2	1.93981e-27	-1.11419	0.022	0.288	1.9336e-23
SCAND1	2.03269e-27	0.402863	0.844	0.848	2.02618e-23
ENY2	2.31316e-27	0.311647	0.925	0.918	2.30576e-23
DRAP1	3.44296e-27	0.303468	0.903	0.923	3.43194e-23
FBN2	5.85163e-27	0.879615	0.453	0.261	5.83291e-23
RFK	6.86386e-27	-0.777235	0.214	0.556	6.84189e-23
FERMT1	9.45271e-27	-0.736701	0.172	0.511	9.42246e-23
FAM171B	1.27576e-26	0.782593	0.586	0.459	1.27167e-22
HAND1	2.0922e-26	-1.15211	0.289	0.529	2.0855e-22
MRPL14	2.19968e-26	0.266746	0.931	0.948	2.19264e-22
GALK1	2.57091e-26	0.383503	0.883	0.858	2.56269e-22
SH3BGRL3	2.63181e-26	0.298089	0.939	0.945	2.62339e-22
EPAS1	4.11458e-26	-1.24512	0.044	0.306	4.10141e-22
PNN	4.36259e-26	0.25234	0.961	0.95	4.34863e-22
ST14	8.17076e-26	-0.85575	0.033	0.296	8.14461e-22
IGFBP7	1.55634e-25	-1.27991	0.169	0.45	1.55136e-21
ADAMTS1	1.63103e-25	-1.03003	0.058	0.326	1.62581e-21
RFXANK	1.96663e-25	0.397659	0.847	0.848	1.96033e-21
RHPN2	2.21075e-25	-0.771622	0.033	0.291	2.20367e-21
SMARCE1	2.95509e-25	0.320512	0.861	0.896	2.94563e-21
MLLT3	9.18884e-25	-0.799439	0.1	0.386	9.15944e-21
NKD1	1.12248e-24	-0.90312	0.131	0.412	1.11889e-20
ATP1B1	1.49208e-24	-0.756924	0.111	0.406	1.4873e-20
NDUFA10	1.80866e-24	0.295395	0.942	0.949	1.80287e-20
SPOCK3	1.83258e-24	-0.844994	0.05	0.311	1.82672e-20
OXR1	1.853e-24	-0.788245	0.044	0.3	1.84707e-20
DOK4	2.34537e-24	-0.824829	0.111	0.393	2.33787e-20
SLC3A2	5.26393e-24	-0.677332	0.203	0.522	5.24709e-20
IRX1	5.80534e-24	0.790033	0.267	0.111	5.78676e-20
VAT1L	1.18633e-23	0.684749	0.181	0.06	1.18254e-19
CDC37	1.41915e-23	0.352141	0.833	0.849	1.41461e-19
ANO6	2.03497e-23	-0.643231	0.108	0.4	2.02846e-19
CDK6	2.60132e-23	-0.72275	0.117	0.407	2.59299e-19
DDAH2	2.68823e-23	0.705409	0.628	0.545	2.67963e-19
CDX4	3.77319e-23	-0.953278	0.019	0.251	3.76112e-19
SKIL	3.88127e-23	-0.677667	0.228	0.547	3.86885e-19
UACA	5.166e-23	-0.663395	0.289	0.621	5.14947e-19
CACYBP	6.16619e-23	0.250818	0.917	0.938	6.14646e-19
RFC2	7.18341e-23	0.330541	0.864	0.88	7.16042e-19
PPP1R1A	7.62204e-23	-0.728983	0.1	0.374	7.59765e-19
RTF1	1.23936e-22	0.341142	0.825	0.838	1.23539e-18
ANXA1	1.33043e-22	-1.0457	0.028	0.26	1.32617e-18
NDUFS4	1.74901e-22	0.269314	0.917	0.935	1.74342e-18
CLDN10	2.5276e-22	-1.1106	0.136	0.401	2.51952e-18
COPS3	4.93455e-22	0.308907	0.858	0.892	4.91876e-18
COG3	5.95833e-22	-0.58959	0.189	0.499	5.93927e-18
ANXA6	6.03297e-22	-0.568152	0.367	0.723	6.01366e-18
EGLN3	7.03734e-22	-0.706171	0.031	0.261	7.01482e-18
JAG1	7.81254e-22	0.894192	0.353	0.193	7.78754e-18
TIMP1	8.88778e-22	-0.765922	0.333	0.613	8.85934e-18
F11R	1.03707e-21	-0.680633	0.178	0.468	1.03375e-17
VIM	1.03771e-21	0.370648	0.914	0.79	1.03439e-17
CDC20	1.32361e-21	0.429759	0.792	0.771	1.31938e-17
BMP4	1.76636e-21	-0.847052	0.272	0.525	1.7607e-17
NDUFB4	1.88974e-21	0.252989	0.911	0.932	1.88369e-17
COL3A1	1.96391e-21	-1.17388	0.056	0.283	1.95763e-17
NUDT7	2.01153e-21	0.911482	0.278	0.132	2.0051e-17
ROCK2	2.02499e-21	-0.592998	0.25	0.577	2.01851e-17
NAA38	2.12891e-21	0.359923	0.822	0.852	2.1221e-17
FLNB	2.4619e-21	-0.631378	0.178	0.476	2.45402e-17
SIVA1	4.16336e-21	0.312391	0.864	0.897	4.15004e-17
UBE2M	4.19665e-21	0.250643	0.931	0.947	4.18323e-17
RAB25	4.64783e-21	-0.904647	0.033	0.255	4.63296e-17
PDGFRB	6.61447e-21	0.784944	0.208	0.082	6.5933e-17
CLDN4	6.64131e-21	-0.939746	0.089	0.332	6.62006e-17
ERBB2	7.3136e-21	-0.594961	0.081	0.336	7.2902e-17
WWC2	1.99494e-20	-0.585064	0.1	0.362	1.98856e-16
GGH	2.29537e-20	-0.547682	0.117	0.386	2.28803e-16
CRABP2	2.31217e-20	0.32989	0.964	0.86	2.30477e-16
OCLN	2.80301e-20	-0.711493	0.014	0.218	2.79404e-16
GNB4	3.60488e-20	-0.688688	0.058	0.288	3.59334e-16
PTPRU	3.72004e-20	0.600095	0.119	0.033	3.70813e-16
NPEPPS	3.82414e-20	-0.526955	0.239	0.558	3.81191e-16
NDUFA9	4.5145e-20	0.35554	0.786	0.816	4.50006e-16
BLVRB	6.77612e-20	-0.65463	0.128	0.391	6.75444e-16
GINS2	7.59055e-20	0.520504	0.692	0.666	7.56626e-16
MSH6	8.87237e-20	0.331547	0.817	0.83	8.84397e-16
TCF15	8.87999e-20	0.495174	0.103	0.026	8.85158e-16
CTSC	1.00206e-19	-0.61339	0.206	0.494	9.98856e-16
SEMA6A	1.01038e-19	-0.698248	0.092	0.335	1.00715e-15
SRC	1.11156e-19	-0.603762	0.042	0.26	1.10801e-15
KLF10	1.12282e-19	-0.65746	0.022	0.229	1.11923e-15
IBTK	1.15395e-19	-0.545196	0.133	0.398	1.15025e-15
ARPC5L	1.28615e-19	0.275647	0.889	0.898	1.28203e-15
CYP26A1	1.2922e-19	0.908863	0.358	0.203	1.28806e-15
MRPL11	1.44383e-19	0.281656	0.847	0.893	1.43921e-15
RARG	1.72629e-19	-0.565793	0.097	0.349	1.72077e-15
TK1	1.88487e-19	0.404945	0.778	0.787	1.87884e-15
EGFLAM	1.99705e-19	-0.686569	0.075	0.309	1.99066e-15
SNF8	2.29053e-19	0.269699	0.883	0.917	2.2832e-15
CBX1	2.46333e-19	0.467467	0.675	0.658	2.45545e-15
NDUFV1	2.60369e-19	0.323834	0.828	0.854	2.59536e-15
BCL7C	3.38383e-19	0.399078	0.753	0.798	3.373e-15
SNX9	4.40245e-19	-0.570162	0.117	0.371	4.38836e-15
NID2	4.62105e-19	-0.891891	0.086	0.31	4.60626e-15
WTAP	4.85408e-19	0.291595	0.839	0.872	4.83855e-15
PSMD4	5.37306e-19	0.334558	0.778	0.828	5.35587e-15
TIMM17B	5.47116e-19	0.295777	0.847	0.892	5.45365e-15
VPS25	5.53213e-19	0.266578	0.875	0.914	5.51443e-15
PHF5A	6.2053e-19	0.255662	0.911	0.928	6.18544e-15
HHIP	6.52432e-19	0.784813	0.306	0.157	6.50344e-15
SERTAD2	6.57817e-19	-0.570873	0.117	0.37	6.55712e-15
DUSP6	7.61095e-19	-0.588126	0.15	0.42	7.58659e-15
PFDN1	8.11976e-19	0.295668	0.869	0.897	8.09377e-15
NDUFS3	8.86539e-19	0.270054	0.861	0.906	8.83702e-15
EPB41L5	9.03174e-19	-0.500658	0.217	0.526	9.00284e-15
NELL2	9.86707e-19	-0.659825	0.028	0.228	9.8355e-15
SLC4A7	1.08345e-18	-0.546427	0.089	0.328	1.07998e-14
ZMYND8	1.09024e-18	-0.497472	0.389	0.723	1.08676e-14
CCDC124	1.11312e-18	0.396116	0.736	0.752	1.10956e-14
PCSK5	1.18075e-18	-0.648242	0.047	0.258	1.17697e-14
RDX	1.48499e-18	-0.544805	0.389	0.703	1.48023e-14
CDX1	1.70857e-18	-1.14788	0.097	0.308	1.7031e-14
AP1S2	1.7527e-18	-0.488705	0.536	0.795	1.74709e-14
DCTPP1	1.85183e-18	0.252724	0.889	0.923	1.8459e-14
GNAI1	1.92478e-18	-0.564957	0.192	0.474	1.91862e-14
MARVELD2	2.15696e-18	-0.588783	0.033	0.236	2.15005e-14
FBLN2	2.46449e-18	-0.769836	0.031	0.23	2.45661e-14
SASH1	2.56161e-18	-0.525273	0.119	0.376	2.55341e-14
SORT1	3.07791e-18	-0.534476	0.072	0.297	3.06806e-14
EFNB2	3.70312e-18	-0.606797	0.106	0.345	3.69127e-14
ADAMTS9	4.81724e-18	-0.761531	0.05	0.255	4.80182e-14
DLL3	5.93266e-18	0.816021	0.383	0.216	5.91368e-14
RIF1	6.54045e-18	-0.510405	0.236	0.534	6.51952e-14
RAB6B	6.92728e-18	-0.587589	0.136	0.385	6.90511e-14
HIPK2	7.99116e-18	-0.473599	0.131	0.387	7.96559e-14
TMEM33	9.79244e-18	-0.492988	0.194	0.469	9.7611e-14
RCAN3	1.06161e-17	-0.539029	0.036	0.235	1.05821e-13
ARID3A	1.10416e-17	-0.479064	0.3	0.628	1.10062e-13
CDCA7L	1.15146e-17	-0.506554	0.217	0.507	1.14777e-13
GRSF1	1.20796e-17	-0.541186	0.383	0.693	1.2041e-13
IGF2R	1.22445e-17	-0.476045	0.131	0.389	1.22053e-13
TCF4	1.40376e-17	-0.496573	0.197	0.48	1.39927e-13
RNPEP	1.43541e-17	-0.491093	0.169	0.435	1.43082e-13
FURIN	1.62449e-17	-0.58606	0.169	0.429	1.61929e-13
LSAMP	1.63298e-17	-0.594223	0.108	0.343	1.62775e-13
PARD6B	1.6388e-17	-0.538431	0.167	0.433	1.63355e-13
WLS	1.66399e-17	0.477656	0.7	0.657	1.65867e-13
ARHGAP10	1.69262e-17	-0.525636	0.108	0.349	1.6872e-13
PRSS16	1.73474e-17	-0.654792	0.083	0.3	1.72919e-13
SRGAP1	1.75149e-17	-0.620795	0.103	0.332	1.74589e-13
UBXN1	2.0136e-17	0.259653	0.864	0.907	2.00716e-13
ZBTB44	2.24175e-17	-0.455364	0.142	0.399	2.23457e-13
EXT1	2.32461e-17	-0.532903	0.083	0.307	2.31717e-13
CAMTA2	2.38547e-17	0.315456	0.808	0.848	2.37783e-13
CNTFR	2.47349e-17	-0.558634	0.008	0.183	2.46558e-13
SLC44A1	3.12645e-17	-0.498643	0.214	0.494	3.11645e-13
LMO7	3.31392e-17	-0.61584	0.017	0.195	3.30331e-13
HOXB2	3.56855e-17	-0.661398	0.072	0.283	3.55713e-13
PAWR	3.66291e-17	-0.502596	0.308	0.624	3.65119e-13
WNT8A	4.30659e-17	-0.953822	0.019	0.197	4.29281e-13
ENC1	4.61508e-17	-0.608199	0.025	0.21	4.60032e-13
HOXB8	4.70235e-17	-0.689458	0.003	0.171	4.6873e-13
ANKRD50	5.14109e-17	-0.50189	0.119	0.358	5.12463e-13
RYK	5.21735e-17	-0.470689	0.167	0.434	5.20066e-13
FRMD6	5.40881e-17	-0.56881	0.094	0.317	5.3915e-13
COL12A1	5.71305e-17	-0.76043	0.028	0.21	5.69477e-13
SPRY2	6.51377e-17	-0.511499	0.064	0.271	6.49293e-13
F3	7.41304e-17	-0.913839	0.014	0.187	7.38931e-13
GATA2	7.45563e-17	-0.71211	0.042	0.232	7.43177e-13
NFE2L2	7.78662e-17	-0.527909	0.117	0.354	7.76171e-13
SGK1	8.227e-17	-0.71446	0.05	0.244	8.20067e-13
SEC61A1	8.27206e-17	-0.467967	0.336	0.656	8.24559e-13
SULF1	9.14869e-17	-0.557119	0.058	0.263	9.11942e-13
TST	9.80422e-17	-0.519344	0.294	0.592	9.77284e-13
SCARB2	1.00928e-16	-0.63283	0.05	0.245	1.00605e-12
GPC4	1.04776e-16	-0.64121	0.067	0.27	1.04441e-12
PFDN6	1.24285e-16	0.275077	0.806	0.859	1.23887e-12
UNC5B	1.34321e-16	-0.526531	0.042	0.237	1.33891e-12
CTSB	1.59821e-16	-0.4971	0.231	0.511	1.59309e-12
BCAM	1.8023e-16	-0.534506	0.069	0.279	1.79653e-12
SLC39A14	3.06695e-16	-0.468772	0.092	0.313	3.05713e-12
CACNA2D1	3.12185e-16	-0.483085	0.033	0.218	3.11186e-12
STARD10	3.39583e-16	-0.678275	0.047	0.236	3.38496e-12
CD2AP	3.67603e-16	-0.483845	0.331	0.654	3.66426e-12
CRIM1	3.69048e-16	-0.49016	0.047	0.236	3.67867e-12
GADD45GIP1	3.75463e-16	0.302798	0.786	0.836	3.74262e-12
NES	3.80701e-16	0.657136	0.533	0.45	3.79483e-12
SHCBP1	4.10257e-16	-0.480205	0.042	0.232	4.08944e-12
MAN2A1	4.29498e-16	-0.513058	0.083	0.293	4.28124e-12
TSPAN15	4.43226e-16	-0.52822	0.014	0.183	4.41808e-12
IQGAP2	4.67248e-16	-0.616053	0.05	0.239	4.65753e-12
GCLM	4.91667e-16	-0.477926	0.083	0.292	4.90094e-12
PTGS1	5.17319e-16	-0.855517	0.019	0.188	5.15664e-12
TAB2	6.82229e-16	-0.441011	0.164	0.418	6.80046e-12
MMP15	7.64624e-16	-0.51514	0.075	0.28	7.62177e-12
PRELID2	9.11315e-16	-0.564187	0.05	0.237	9.08398e-12
ITGA6	9.27399e-16	-0.575869	0.039	0.221	9.24432e-12
WEE1	9.36906e-16	-0.464197	0.222	0.491	9.33908e-12
HOXA1	9.49457e-16	-0.649151	0.053	0.242	9.46419e-12
AXIN2	9.56941e-16	-0.507594	0.075	0.278	9.53879e-12
PRC1	9.79556e-16	-0.496388	0.069	0.267	9.76421e-12
ALCAM	9.80369e-16	-0.53659	0.078	0.28	9.77232e-12
LEF1	1.08797e-15	-0.579983	0.189	0.429	1.08448e-11
HOXB6	1.4423e-15	-0.609177	0.017	0.182	1.43769e-11
ARID5B	1.5412e-15	-0.604614	0.039	0.216	1.53626e-11
ZFHX3	1.61038e-15	-0.453915	0.036	0.219	1.60523e-11
AHSA1	1.62097e-15	0.339064	0.733	0.778	1.61578e-11
TOP2A	1.70845e-15	-0.466646	0.572	0.772	1.70299e-11
FOSL2	1.75457e-15	-0.647757	0.017	0.181	1.74896e-11
HIBADH	1.84148e-15	-0.43987	0.139	0.37	1.83559e-11
CLCN3	1.97509e-15	-0.470029	0.125	0.353	1.96877e-11
COL4A5	2.07661e-15	-0.508426	0.144	0.376	2.06996e-11
USP44	2.29187e-15	-0.647399	0.092	0.295	2.28453e-11
GSN	2.65552e-15	-0.659203	0.072	0.263	2.64702e-11
GAMT	2.71144e-15	-0.531285	0.092	0.299	2.70277e-11
FDX1	2.80403e-15	-0.448423	0.211	0.476	2.79506e-11
RND3	2.86328e-15	-0.538882	0.225	0.474	2.85411e-11
HMCN1	3.2271e-15	-0.45086	0.094	0.31	3.21678e-11
PRSS8	3.79935e-15	-0.531998	0.003	0.153	3.78719e-11
CMTM4	3.8409e-15	-0.438496	0.097	0.31	3.8286e-11
LAMA1	3.97726e-15	-0.503646	0.094	0.3	3.96453e-11
PGP	4.10249e-15	0.316224	0.778	0.83	4.08936e-11
LASP1	4.1227e-15	-0.434621	0.231	0.506	4.10951e-11
LGMN	5.00045e-15	-0.493951	0.153	0.385	4.98445e-11
CALB2	5.10015e-15	0.518325	0.114	0.037	5.08382e-11
CDK14	5.2088e-15	-0.461761	0.089	0.3	5.19213e-11
DAAM1	5.27091e-15	-0.461322	0.203	0.468	5.25405e-11
COL5A2	5.5765e-15	-0.658489	0.033	0.203	5.55866e-11
AFF1	6.18937e-15	-0.462029	0.097	0.305	6.16956e-11
MTSS1	6.54099e-15	-0.549436	0.042	0.216	6.52006e-11
HOXB9	6.55229e-15	-0.696102	0.006	0.156	6.53132e-11
FERMT2	7.06102e-15	0.295275	0.808	0.833	7.03842e-11
SERPINE2	7.21795e-15	0.605454	0.583	0.571	7.19486e-11
LCLAT1	7.3574e-15	-0.391731	0.125	0.349	7.33385e-11
CAPN2	8.95169e-15	-0.429459	0.267	0.546	8.92304e-11
AFTPH	9.03948e-15	-0.416685	0.064	0.253	9.01055e-11
CXCL14	9.13111e-15	-1.07199	0.444	0.602	9.10189e-11
EGFR	9.21533e-15	-0.534438	0.011	0.164	9.18584e-11
PALLD	9.71137e-15	-0.404672	0.167	0.407	9.68029e-11
AP1AR	9.73495e-15	-0.413834	0.097	0.306	9.7038e-11
SLC7A5	1.0319e-14	-0.418083	0.128	0.351	1.02859e-10
GABPA	1.1094e-14	-0.39908	0.167	0.412	1.10585e-10
CMTM8	1.20011e-14	-0.515206	0.053	0.229	1.19627e-10
LGR4	1.21508e-14	-0.494322	0.092	0.293	1.21119e-10
FAM120A	1.24857e-14	-0.387487	0.189	0.443	1.24458e-10
DENND2C	1.35342e-14	0.288028	0.756	0.809	1.34909e-10
SLC9A3R1	1.37724e-14	-0.495324	0.497	0.764	1.37283e-10
ZZZ3	1.41372e-14	-0.402219	0.139	0.37	1.4092e-10
ALPL	1.55711e-14	-0.52555	0.036	0.206	1.55212e-10
TOX3	1.57337e-14	-0.479025	0.053	0.235	1.56833e-10
PXN	1.63458e-14	-0.423369	0.097	0.303	1.62935e-10
LMNA	1.66784e-14	-0.587624	0.458	0.676	1.66251e-10
MSN	1.82252e-14	-0.451751	0.253	0.526	1.81669e-10
ETV4	2.18135e-14	-0.53626	0.047	0.22	2.17437e-10
GPRC5B	2.22416e-14	-0.397983	0.1	0.306	2.21704e-10
RPA2	2.25752e-14	0.337871	0.756	0.782	2.2503e-10
EGR1	2.42076e-14	-0.515081	0.147	0.37	2.41301e-10
CREB3	2.42362e-14	-0.383545	0.214	0.485	2.41587e-10
FNDC3A	2.43484e-14	-0.441201	0.203	0.458	2.42705e-10
GATA3	2.49115e-14	-0.550582	0.119	0.326	2.48318e-10
DIAPH1	2.49459e-14	-0.378718	0.167	0.413	2.48661e-10
MME	2.51454e-14	-0.555034	0.094	0.29	2.50649e-10
RAP1A	2.58066e-14	-0.369006	0.175	0.425	2.5724e-10
YAP1	2.69335e-14	-0.416196	0.35	0.662	2.68473e-10
HEXB	2.8487e-14	-0.515787	0.067	0.25	2.83958e-10
PIM1	2.98563e-14	-0.48468	0.111	0.314	2.97607e-10
PTOV1	3.02521e-14	0.328357	0.733	0.779	3.01553e-10
CYB561	3.19477e-14	-0.46308	0.042	0.211	3.18454e-10
OTUD7B	3.32251e-14	-0.375112	0.131	0.352	3.31188e-10
PANK3	3.52947e-14	-0.423859	0.272	0.552	3.51818e-10
ZBTB34	3.62034e-14	-0.434573	0.069	0.253	3.60876e-10
SH3RF2	4.16997e-14	-0.519421	0.006	0.147	4.15663e-10
PITRM1	4.17171e-14	-0.377311	0.158	0.401	4.15836e-10
PLK2	4.31275e-14	-0.576652	0.031	0.191	4.29895e-10
TNRC6A	4.41742e-14	-0.388024	0.233	0.505	4.40328e-10
SESN1	5.14347e-14	-0.473298	0.086	0.276	5.12701e-10
SMTNL2	5.18572e-14	-0.669433	0.053	0.222	5.16913e-10
FST	5.30416e-14	-0.53297	0.258	0.489	5.28719e-10
MED30	5.45306e-14	-0.376829	0.183	0.431	5.43561e-10
S100A1	5.69581e-14	-0.59726	0.069	0.251	5.67759e-10
AMOT	5.90136e-14	-0.423366	0.128	0.343	5.88247e-10
CDH7	5.99842e-14	-0.577994	0.019	0.171	5.97922e-10
MRPS25	6.32396e-14	0.267379	0.811	0.839	6.30373e-10
ARL3	6.38604e-14	0.301476	0.772	0.798	6.36561e-10
MED28	6.55296e-14	-0.365883	0.167	0.402	6.53199e-10
SLC7A3	6.97481e-14	-0.447152	0.044	0.214	6.95249e-10
TMEM50B	7.13782e-14	-0.386838	0.092	0.288	7.11498e-10
SLC30A5	7.37751e-14	-0.365257	0.1	0.301	7.3539e-10
ZNRF2	8.08408e-14	-0.35142	0.183	0.431	8.05821e-10
REXO2	8.43955e-14	-0.475345	0.486	0.759	8.41255e-10
SLC1A3	9.11376e-14	-0.528685	0.019	0.169	9.08459e-10
PLEKHA7	9.17434e-14	-0.402159	0.022	0.176	9.14498e-10
LOXL1	9.5028e-14	0.776573	0.353	0.236	9.47239e-10
MCM5	9.65902e-14	0.342742	0.739	0.778	9.62811e-10
UPP1	1.0123e-13	-0.519512	0.053	0.224	1.00906e-09
MGST1	1.03196e-13	-0.482159	0.031	0.189	1.02866e-09
STK38L	1.09484e-13	-0.408286	0.075	0.261	1.09134e-09
STT3A	1.10088e-13	-0.368147	0.147	0.377	1.09736e-09
MYO1E	1.10422e-13	-0.383406	0.122	0.334	1.10068e-09
RASA3	1.11502e-13	-0.412322	0.219	0.472	1.11146e-09
ATL2	1.14182e-13	-0.326525	0.194	0.444	1.13817e-09
HIPK3	1.14671e-13	-0.39526	0.042	0.208	1.14304e-09
ATP6V1C1	1.22942e-13	-0.381034	0.119	0.326	1.22548e-09
IL17RD	1.27193e-13	-0.472766	0.047	0.215	1.26786e-09
SGMS1	1.3444e-13	-0.461803	0.033	0.192	1.34009e-09
PNRC1	1.41559e-13	0.340356	0.725	0.75	1.41106e-09
KDM1A	1.54386e-13	0.335175	0.747	0.767	1.53892e-09
TNFRSF21	1.54844e-13	-0.364006	0.089	0.28	1.54349e-09
B3GNT2	1.59985e-13	-0.449095	0.058	0.232	1.59473e-09
BMP7	1.71799e-13	-0.44788	0.108	0.31	1.7125e-09
CNOT6	1.73719e-13	-0.349943	0.194	0.449	1.73163e-09
PIK3CB	1.81396e-13	-0.3803	0.144	0.371	1.80816e-09
PRR14L	1.8619e-13	-0.416943	0.194	0.435	1.85594e-09
RELL1	1.9538e-13	-0.378662	0.094	0.289	1.94755e-09
HES6	2.00023e-13	-0.557843	0.167	0.378	1.99383e-09
CDCP1	2.06203e-13	-0.363982	0.072	0.255	2.05543e-09
BDP1	2.11865e-13	-0.405721	0.311	0.601	2.11187e-09
EPS15	2.17548e-13	-0.389896	0.133	0.341	2.16852e-09
CLOCK	2.20085e-13	-0.343685	0.119	0.332	2.19381e-09
STRBP	2.22334e-13	-0.385217	0.283	0.572	2.21623e-09
KITLG	2.34138e-13	-0.544932	0.008	0.146	2.33389e-09
THBS1	2.43506e-13	-0.634248	0.061	0.227	2.42727e-09
UHRF1BP1L	2.58868e-13	-0.393409	0.131	0.339	2.58039e-09
HOXB7	2.60288e-13	-0.525559	0.006	0.14	2.59455e-09
NXT1	2.69692e-13	0.355155	0.7	0.747	2.68829e-09
TNPO3	2.84279e-13	-0.342995	0.211	0.467	2.8337e-09
SLC20A1	2.95591e-13	-0.406194	0.239	0.5	2.94645e-09
PMEPA1	3.10206e-13	-0.490556	0.022	0.168	3.09213e-09
DCTD	3.15332e-13	-0.325912	0.092	0.286	3.14323e-09
DLG1	3.15439e-13	-0.365828	0.167	0.402	3.1443e-09
MAP7	3.16961e-13	-0.486026	0.078	0.261	3.15947e-09
CRAT	3.23157e-13	-0.362088	0.089	0.279	3.22122e-09
PHLDA2	3.41284e-13	-0.515711	0.028	0.177	3.40192e-09
KHDRBS3	3.46891e-13	-0.396511	0.064	0.237	3.45781e-09
BIRC6	3.50777e-13	-0.345204	0.244	0.514	3.49655e-09
DHRS3	3.65037e-13	-0.500492	0.036	0.192	3.63869e-09
CCND2	3.69256e-13	0.275476	0.869	0.857	3.68074e-09
ATP8A1	3.78674e-13	-0.517775	0.028	0.177	3.77462e-09
USP34	3.84301e-13	-0.365585	0.217	0.47	3.83071e-09
CSRP1	3.84465e-13	-0.347144	0.203	0.451	3.83234e-09
ROBO1	3.92592e-13	0.682539	0.419	0.318	3.91336e-09
RALGAPA2	3.93254e-13	-0.453467	0.008	0.144	3.91996e-09
FABP7	3.98798e-13	-0.52523	0.022	0.169	3.97522e-09
NCKAP1	4.00404e-13	-0.370452	0.225	0.484	3.99122e-09
PIP4K2A	4.04321e-13	-0.368364	0.217	0.468	4.03027e-09
HAPLN1	4.09966e-13	-0.641107	0.275	0.467	4.08654e-09
ABR	4.17273e-13	-0.393569	0.075	0.255	4.15938e-09
USP53	4.32078e-13	-0.393647	0.106	0.301	4.30695e-09
SOD2	4.36339e-13	-0.411954	0.342	0.626	4.34943e-09
MCC	4.57407e-13	-0.440697	0.114	0.313	4.55943e-09
MTX2	4.69869e-13	-0.410232	0.219	0.461	4.68366e-09
IMP4	4.70695e-13	0.323962	0.717	0.765	4.69188e-09
SKP2	4.80424e-13	-0.376524	0.3	0.591	4.78887e-09
RCAN2	4.84505e-13	-0.517223	0.144	0.349	4.82954e-09
DNMBP	5.00985e-13	-0.407858	0.044	0.204	4.99381e-09
SLC20A2	5.18812e-13	-0.363079	0.064	0.238	5.17152e-09
PHLDB2	5.28965e-13	-0.378372	0.133	0.348	5.27272e-09
RASL11A	5.30291e-13	-0.61238	0.022	0.164	5.28594e-09
MPZL2	5.35167e-13	-0.565423	0.033	0.184	5.33454e-09
PERP	5.45841e-13	-0.378131	0.572	0.817	5.44094e-09
LPCAT3	5.51287e-13	-0.338812	0.153	0.377	5.49523e-09
NCBP2	6.15052e-13	0.261588	0.769	0.81	6.13084e-09
FAM83D	6.15731e-13	-0.43081	0.047	0.206	6.1376e-09
OSTF1	6.49592e-13	-0.46127	0.089	0.27	6.47513e-09
PTPRJ	6.58603e-13	-0.384688	0.114	0.311	6.56495e-09
APOE	6.59285e-13	-0.38015	0.878	0.953	6.57175e-09
MCU	6.81271e-13	-0.358347	0.119	0.32	6.79091e-09
DYNC1I2	6.82505e-13	0.370129	0.667	0.716	6.80321e-09
LHPP	7.37464e-13	-0.340844	0.15	0.374	7.35104e-09
USP25	7.97705e-13	-0.391754	0.139	0.345	7.95152e-09
SH3BGRL2	8.07769e-13	-0.399872	0.128	0.329	8.05184e-09
ADAMTS17	8.21036e-13	-0.448173	0.033	0.183	8.18409e-09
GFPT1	8.32365e-13	-0.350406	0.164	0.389	8.29702e-09
NRP1	8.44133e-13	-0.452603	0.103	0.291	8.41432e-09
SKAP2	9.01028e-13	-0.471232	0.114	0.306	8.98145e-09
ARHGAP29	9.16331e-13	-0.563304	0.244	0.456	9.13399e-09
NT5C	9.41839e-13	0.301408	0.731	0.764	9.38825e-09
NID1	9.72286e-13	-0.425208	0.136	0.338	9.69175e-09
TGFB1	9.85111e-13	-0.466187	0.014	0.151	9.81959e-09
IGFBP5	1.02879e-12	-0.756478	0.025	0.168	1.02549e-08
ARHGAP18	1.04617e-12	-0.495014	0.022	0.162	1.04282e-08
ZFP36	1.07697e-12	-0.456051	0.033	0.18	1.07352e-08
YIPF5	1.09896e-12	-0.34216	0.219	0.475	1.09544e-08
BMP1	1.13089e-12	-0.412662	0.075	0.249	1.12728e-08
SPARC	1.18938e-12	-0.491938	0.267	0.495	1.18558e-08
TRPM7	1.28731e-12	-0.313714	0.194	0.435	1.28319e-08
LPGAT1	1.32376e-12	-0.360361	0.169	0.391	1.31952e-08
TOM1L1	1.34144e-12	-0.401915	0.019	0.16	1.33715e-08
RNF4	1.34346e-12	-0.300949	0.164	0.391	1.33916e-08
ATF6	1.43779e-12	-0.38762	0.069	0.239	1.43319e-08
LGI3	1.43969e-12	-0.536507	0.019	0.157	1.43509e-08
ISOC1	1.45914e-12	-0.350961	0.253	0.532	1.45447e-08
TEAD1	1.48647e-12	-0.416544	0.331	0.601	1.48172e-08
CDS2	1.52559e-12	-0.352662	0.136	0.342	1.52071e-08
WWTR1	1.53134e-12	-0.415053	0.078	0.253	1.52644e-08
TLE3	1.55137e-12	-0.360907	0.192	0.424	1.54641e-08
PTPN13	1.58093e-12	-0.370928	0.206	0.444	1.57587e-08
SSR3	1.6771e-12	-0.395475	0.467	0.757	1.67174e-08
FBXL5	1.76044e-12	-0.340707	0.131	0.332	1.75481e-08
CCDC59	1.76993e-12	0.250333	0.764	0.816	1.76426e-08
LRIG3	1.87304e-12	0.715167	0.306	0.191	1.86704e-08
NAA30	1.88496e-12	-0.383159	0.114	0.303	1.87893e-08
NMD3	2.15585e-12	-0.33541	0.147	0.359	2.14895e-08
ABCA1	2.20262e-12	-0.445522	0.228	0.457	2.19557e-08
EMID1	2.21746e-12	-0.525439	0.053	0.209	2.21036e-08
ASAH1	2.22577e-12	-0.371729	0.047	0.203	2.21864e-08
RBP1	2.32152e-12	0.346964	0.719	0.736	2.31409e-08
TAOK1	2.42507e-12	-0.318169	0.169	0.389	2.41731e-08
EDEM1	2.451e-12	-0.349487	0.075	0.249	2.44315e-08
HTRA1	2.47264e-12	-0.441978	0.031	0.176	2.46473e-08
PON2	2.51388e-12	-0.400078	0.147	0.354	2.50584e-08
PDIA5	2.68443e-12	-0.35728	0.128	0.326	2.67584e-08
HSD17B10	2.72352e-12	0.303102	0.75	0.817	2.7148e-08
XPO6	2.73289e-12	-0.328155	0.167	0.386	2.72414e-08
SEC63	2.89673e-12	-0.387536	0.386	0.692	2.88746e-08
UPF2	3.23038e-12	-0.308244	0.147	0.359	3.22004e-08
FLRT3	3.28328e-12	-0.572182	0.044	0.193	3.27277e-08
C12orf57	3.30524e-12	0.437555	0.622	0.642	3.29466e-08
ATP2C1	3.44049e-12	-0.314764	0.167	0.383	3.42948e-08
NIN	3.47011e-12	-0.46768	0.222	0.443	3.459e-08
TRIM8	3.49919e-12	-0.392713	0.019	0.153	3.48799e-08
SLC25A24	3.60438e-12	-0.39855	0.178	0.392	3.59285e-08
PDXK	3.74658e-12	-0.42389	0.15	0.353	3.7346e-08
GCA	3.86551e-12	-0.473974	0.017	0.148	3.85314e-08
PUM2	3.92537e-12	-0.344181	0.225	0.474	3.91281e-08
ATL3	4.03116e-12	-0.334012	0.125	0.32	4.01826e-08
GLA	4.34191e-12	-0.353998	0.119	0.312	4.32802e-08
ITPA	4.37177e-12	0.376886	0.658	0.68	4.35778e-08
FGFR2	4.60972e-12	-0.356372	0.156	0.366	4.59497e-08
AHCTF1	4.65204e-12	-0.336744	0.261	0.53	4.63716e-08
ABCB7	4.8083e-12	-0.290734	0.164	0.389	4.79291e-08
LRBA	5.16424e-12	-0.357858	0.072	0.24	5.14771e-08
MTMR12	5.16441e-12	-0.34603	0.036	0.182	5.14788e-08
RNF149	5.23313e-12	-0.322985	0.194	0.425	5.21639e-08
RALGPS2	5.31e-12	-0.348401	0.236	0.483	5.29301e-08
SLC4A4	5.33409e-12	-0.394549	0.083	0.254	5.31703e-08
TSPAN14	5.76574e-12	-0.351239	0.178	0.397	5.74729e-08
OSGIN2	6.01538e-12	-0.342248	0.069	0.235	5.99613e-08
PPP2CB	6.09307e-12	-0.320709	0.261	0.529	6.07357e-08
KBTBD2	6.48259e-12	-0.332793	0.139	0.34	6.46185e-08
PPP2R5A	6.79939e-12	-0.341499	0.1	0.281	6.77763e-08
ARID1B	7.0605e-12	-0.312018	0.133	0.333	7.03791e-08
ZFP2	7.1884e-12	-0.308712	0.194	0.421	7.16539e-08
ARRDC3	7.20005e-12	-0.398132	0.103	0.279	7.17701e-08
SLC30A1	7.43502e-12	-0.371615	0.089	0.26	7.41123e-08
ATP13A3	8.25193e-12	-0.39157	0.1	0.275	8.22553e-08
MTUS1	8.25282e-12	-0.43424	0.008	0.131	8.22641e-08
PRDM6	8.29012e-12	-0.426291	0.006	0.126	8.26359e-08
OGFRL1	8.68628e-12	-0.389998	0.072	0.232	8.65848e-08
ITGB5	8.68717e-12	-0.325335	0.069	0.233	8.65937e-08
SH3PXD2A	8.76433e-12	-0.433083	0.144	0.336	8.73628e-08
CDC42BPB	8.87014e-12	-0.310908	0.169	0.385	8.84176e-08
SLC7A7	9.01465e-12	-0.51348	0.039	0.181	8.9858e-08
ZMIZ1	9.74814e-12	-0.410888	0.389	0.652	9.71695e-08
TMEM19	9.78009e-12	-0.29536	0.175	0.394	9.7488e-08
CRELD1	9.9245e-12	-0.393412	0.028	0.163	9.89274e-08
TGFBI	1.05302e-11	-0.58874	0.1	0.268	1.04965e-07
SGPL1	1.05529e-11	-0.310263	0.203	0.436	1.05192e-07
XIAP	1.06019e-11	-0.33414	0.089	0.261	1.0568e-07
DOCK11	1.09896e-11	-0.431734	0	0.114	1.09544e-07
SYAP1	1.10087e-11	-0.296162	0.156	0.365	1.09734e-07
CDC73	1.10969e-11	-0.324632	0.158	0.366	1.10614e-07
DSP	1.12048e-11	-0.367117	0.581	0.831	1.11689e-07
MEF2A	1.12138e-11	-0.330936	0.144	0.347	1.11779e-07
SPRY4	1.15209e-11	-0.393735	0.014	0.139	1.14841e-07
NAA25	1.1743e-11	-0.296112	0.192	0.415	1.17054e-07
ASAP1	1.19942e-11	-0.30367	0.172	0.393	1.19558e-07
NFATC4	1.23111e-11	0.625744	0.183	0.091	1.22717e-07
UNC5C	1.23286e-11	-0.485831	0.072	0.23	1.22891e-07
FAM169A	1.27326e-11	-0.303795	0.161	0.37	1.26919e-07
DEPDC1	1.316e-11	-0.273578	0.086	0.261	1.31179e-07
KIF23	1.38868e-11	-0.386171	0.267	0.51	1.38424e-07
NEK7	1.50372e-11	-0.329609	0.061	0.218	1.49891e-07
SLC38A5	1.52512e-11	-0.376444	0.131	0.318	1.52023e-07
NRG1	1.54473e-11	-0.515497	0.067	0.22	1.53979e-07
SIPA1L2	1.54755e-11	-0.398823	0.019	0.148	1.5426e-07
PGM3	1.58769e-11	-0.273728	0.156	0.367	1.58261e-07
ENDOV	1.58854e-11	-0.341557	0.031	0.168	1.58346e-07
TNS3	1.5977e-11	-0.379165	0.039	0.18	1.59259e-07
TIPARP	1.60827e-11	-0.36445	0.072	0.232	1.60312e-07
SPRY1	1.6297e-11	-0.349621	0.092	0.269	1.62449e-07
COMMD10	1.723e-11	-0.254519	0.153	0.362	1.71749e-07
ABCB6	1.72853e-11	-0.324924	0.086	0.256	1.723e-07
SAMD11	1.82363e-11	0.623973	0.194	0.099	1.81779e-07
PLCH1	1.89811e-11	-0.33772	0.044	0.19	1.89204e-07
FNDC7	1.91141e-11	-0.256644	0.125	0.316	1.9053e-07
CTBP2	1.98287e-11	-0.376676	0.353	0.608	1.97653e-07
EDIL3	1.99748e-11	-0.572449	0.042	0.179	1.99109e-07
GRHL2	2.01397e-11	-0.426802	0	0.112	2.00753e-07
POLR2I	2.01718e-11	0.292501	0.742	0.802	2.01072e-07
ANXA5	2.04631e-11	-0.532942	0.233	0.432	2.03976e-07
IFNGR1	2.06345e-11	-0.57931	0.017	0.141	2.05684e-07
COL1A1	2.10329e-11	-0.641668	0.056	0.2	2.09656e-07
ITIH5	2.24224e-11	-0.49943	0.033	0.17	2.23506e-07
AMFR	2.28323e-11	-0.30916	0.083	0.249	2.27592e-07
TGIF1	2.30616e-11	-0.325074	0.225	0.461	2.29878e-07
MAN1A2	2.31219e-11	-0.33743	0.161	0.366	2.30479e-07
TAC3	2.32734e-11	-0.823174	0.036	0.171	2.31989e-07
XPR1	2.45696e-11	-0.291781	0.122	0.311	2.4491e-07
SLC35A3	2.81004e-11	-0.358962	0.067	0.22	2.80104e-07
BSDC1	2.93304e-11	-0.266802	0.075	0.238	2.92365e-07
NPNT	2.98156e-11	-0.554725	0.006	0.12	2.97202e-07
SCO1	2.99562e-11	-0.288906	0.061	0.214	2.98604e-07
SEMA3D	3.01715e-11	-0.506903	0.008	0.125	3.0075e-07
PNPT1	3.15942e-11	-0.301976	0.158	0.364	3.14931e-07
AVPI1	3.19104e-11	0.283632	0.719	0.776	3.18083e-07
MCM6	3.23464e-11	0.274662	0.725	0.778	3.22429e-07
POLA1	3.37522e-11	-0.278448	0.114	0.298	3.36442e-07
WDR44	3.44711e-11	-0.292333	0.072	0.235	3.43608e-07
COBLL1	3.55293e-11	-0.409742	0.006	0.12	3.54156e-07
MKRN1	3.58946e-11	-0.322002	0.236	0.47	3.57797e-07
PCMTD1	3.70765e-11	-0.288277	0.142	0.341	3.69579e-07
EIF2AK2	3.73339e-11	-0.420531	0.169	0.364	3.72145e-07
LTN1	3.79947e-11	-0.269596	0.181	0.398	3.78731e-07
PDS5B	3.80702e-11	-0.301025	0.247	0.494	3.79484e-07
TWF1	3.87653e-11	-0.3291	0.122	0.304	3.86412e-07
PMP22	3.96384e-11	-0.519345	0.169	0.355	3.95116e-07
MYCBP2	4.10862e-11	-0.256512	0.172	0.389	4.09548e-07
NRN1	4.22028e-11	-0.675299	0.006	0.118	4.20678e-07
ARHGAP12	4.36473e-11	-0.29777	0.125	0.312	4.35076e-07
ANXA4	4.42112e-11	-0.412781	0.125	0.302	4.40697e-07
LMBRD1	4.44337e-11	-0.288642	0.053	0.202	4.42915e-07
GCNT1	4.54667e-11	-0.325294	0.05	0.196	4.53212e-07
DNAJC13	4.61232e-11	-0.252518	0.15	0.355	4.59756e-07
PTPRK	4.61293e-11	-0.305014	0.142	0.335	4.59817e-07
EVI5	4.75721e-11	-0.279651	0.189	0.41	4.74199e-07
NUS1	4.83067e-11	-0.296427	0.167	0.372	4.81521e-07
TRAM2	4.90603e-11	-0.361957	0.1	0.269	4.89034e-07
CHPT1	4.99544e-11	-0.413175	0.022	0.148	4.97945e-07
EP300	5.22858e-11	-0.305736	0.286	0.563	5.21184e-07
PPT1	5.30123e-11	-0.28432	0.175	0.382	5.28427e-07
MAP2K1	5.40644e-11	-0.277662	0.128	0.316	5.38914e-07
CXCL13	5.45213e-11	-0.471921	0.019	0.143	5.43468e-07
RNASE4	5.45698e-11	-0.354323	0.047	0.189	5.43951e-07
DAB1	5.56999e-11	-0.404568	0.006	0.117	5.55216e-07
NDRG1	5.64965e-11	-0.457193	0.019	0.141	5.63157e-07
CCNT1	5.84709e-11	-0.313091	0.047	0.189	5.82838e-07
KIAA1522	5.98183e-11	-0.31789	0.033	0.166	5.96269e-07
HELZ	5.99961e-11	-0.282338	0.214	0.453	5.98041e-07
MYO6	6.10361e-11	-0.356048	0.036	0.17	6.08408e-07
PGM2	6.12044e-11	-0.345551	0.111	0.288	6.10085e-07
ETV3	6.17958e-11	-0.305092	0.106	0.278	6.1598e-07
SLC35F1	6.21514e-11	-0.349449	0.011	0.128	6.19525e-07
UGGT1	6.57436e-11	-0.274285	0.211	0.441	6.55332e-07
TRIM33	6.63976e-11	-0.279417	0.147	0.345	6.61851e-07
PKN1	6.73606e-11	-0.267747	0.139	0.332	6.71451e-07
SLITRK6	6.84369e-11	-0.596612	0.014	0.13	6.82179e-07
VRTN	6.9391e-11	-0.425276	0.103	0.266	6.9169e-07
NUP210	6.94846e-11	-0.32741	0.225	0.45	6.92622e-07
HCCS	7.0265e-11	-0.261532	0.133	0.325	7.00402e-07
BCL9	7.18217e-11	-0.300044	0.094	0.26	7.15919e-07
TSPAN33	7.25625e-11	-0.326246	0.1	0.271	7.23303e-07
COL4A6	7.26078e-11	-0.434958	0.019	0.14	7.23755e-07
CRB2	7.31092e-11	-0.376394	0.081	0.238	7.28753e-07
SPTBN1	7.321e-11	-0.361635	0.425	0.707	7.29757e-07
OTX2	8.0127e-11	0.634787	0.233	0.132	7.98705e-07
MTMR6	8.07905e-11	-0.252563	0.114	0.296	8.05319e-07
PDK4	8.14066e-11	0.571653	0.128	0.054	8.11461e-07
RC3H2	8.28522e-11	-0.296493	0.128	0.31	8.25871e-07
TMX3	8.74523e-11	-0.260534	0.214	0.444	8.71724e-07
MAP1A	9.00649e-11	-0.412213	0.147	0.33	8.97767e-07
AMPD3	9.10393e-11	-0.402026	0.017	0.135	9.07479e-07
DPF3	9.56332e-11	-0.407149	0.017	0.135	9.53271e-07
NHSL1	9.82421e-11	-0.321389	0.058	0.204	9.79277e-07
SLC12A7	9.98424e-11	-0.313776	0.089	0.253	9.95229e-07
HMGCR	1.02052e-10	0.283773	0.786	0.782	1.01726e-06
DYM	1.04108e-10	-0.27814	0.078	0.236	1.03775e-06
DNAJC3	1.059e-10	-0.322549	0.172	0.373	1.05561e-06
RNF34	1.06418e-10	-0.267745	0.1	0.271	1.06078e-06
ACVR2A	1.08224e-10	-0.322978	0.075	0.229	1.07877e-06
RRBP1	1.11363e-10	-0.378243	0.522	0.789	1.11007e-06
MAGI1	1.13095e-10	-0.305809	0.156	0.351	1.12733e-06
REPS2	1.15108e-10	-0.35686	0.033	0.164	1.14739e-06
SMAD7	1.1561e-10	-0.329969	0.069	0.219	1.1524e-06
MAF	1.18419e-10	-0.419054	0.011	0.124	1.1804e-06
MDN1	1.21226e-10	-0.334194	0.294	0.549	1.20838e-06
NUAK1	1.26339e-10	-0.318786	0.044	0.18	1.25934e-06
ST3GAL1	1.29757e-10	-0.38632	0.028	0.153	1.29342e-06
SALL2	1.3243e-10	-0.376209	0.139	0.319	1.32006e-06
TNFRSF19	1.45962e-10	-0.362523	0.053	0.192	1.45494e-06
TRIP11	1.46831e-10	-0.308735	0.253	0.486	1.46361e-06
SLC30A9	1.47688e-10	-0.277349	0.189	0.401	1.47215e-06
ETFDH	1.49295e-10	-0.290618	0.217	0.438	1.48817e-06
RAP2A	1.49743e-10	-0.303332	0.094	0.256	1.49264e-06
BAHD1	1.51534e-10	-0.318721	0.025	0.148	1.51049e-06
AEBP2	1.52117e-10	-0.276224	0.128	0.31	1.51631e-06
MAPK8IP1	1.53486e-10	-0.291079	0.103	0.272	1.52995e-06
LRRC42	1.5533e-10	0.402584	0.606	0.64	1.54833e-06
TMEM54	1.61649e-10	-0.343237	0.022	0.143	1.61131e-06
B4GALT4	1.62609e-10	-0.366418	0.097	0.258	1.62089e-06
GABRA3	1.62717e-10	0.453457	0.103	0.039	1.62196e-06
TMTC3	1.66448e-10	-0.303817	0.103	0.268	1.65916e-06
LHX1	1.6939e-10	0.456845	0.125	0.052	1.68848e-06
SEC24D	1.70835e-10	-0.369953	0.033	0.161	1.70288e-06
DSEL	1.71045e-10	-0.368363	0.078	0.229	1.70498e-06
SECISBP2L	1.72882e-10	-0.276576	0.144	0.334	1.72329e-06
AGPAT5	1.73746e-10	-0.255371	0.222	0.459	1.7319e-06
RFTN1	1.74952e-10	-0.431308	0.011	0.123	1.74392e-06
UBL3	1.84631e-10	-0.290773	0.253	0.498	1.8404e-06
MIA3	1.88783e-10	-0.287615	0.175	0.377	1.88179e-06
TMEM184C	1.91576e-10	-0.26374	0.147	0.34	1.90963e-06
STX12	1.98772e-10	-0.271519	0.186	0.395	1.98136e-06
MESP1	1.98854e-10	0.489451	0.431	0.3	1.98218e-06
KRT7	2.07466e-10	-0.625498	0.047	0.179	2.06802e-06
STX3	2.07586e-10	-0.308397	0.05	0.188	2.06922e-06
SLC44A2	2.08726e-10	-0.308053	0.133	0.312	2.08058e-06
SFRP2	2.19133e-10	-0.355712	0.025	0.146	2.18432e-06
DCBLD1	2.31999e-10	-0.336216	0.106	0.272	2.31256e-06
CCNJL	2.32901e-10	-0.294996	0.039	0.17	2.32156e-06
PAQR3	2.33153e-10	0.689884	0.267	0.17	2.32407e-06
CYFIP2	2.37094e-10	-0.329241	0.014	0.126	2.36335e-06
CDCA4	2.57804e-10	0.292144	0.742	0.798	2.56979e-06
PRNP	2.5897e-10	-0.36809	0.058	0.197	2.58142e-06
DCTN2	2.61169e-10	0.304704	0.689	0.748	2.60334e-06
F2RL1	2.6966e-10	-0.36005	0.008	0.116	2.68797e-06
GABARAPL1	2.74161e-10	-0.301187	0.139	0.32	2.73284e-06
NDEL1	2.79247e-10	-0.305498	0.111	0.277	2.78353e-06
CGNL1	2.80827e-10	-0.365329	0.183	0.381	2.79928e-06
GLI2	2.898e-10	-0.311177	0.028	0.151	2.88873e-06
MAB21L2	2.92661e-10	-0.458249	0.011	0.121	2.91725e-06
BBX	2.9853e-10	-0.310403	0.286	0.539	2.97575e-06
ADAM9	3.0026e-10	-0.306009	0.067	0.21	2.99299e-06
GM2A	3.01741e-10	-0.308408	0.036	0.163	3.00776e-06
SAMD12	3.02723e-10	-0.308709	0.017	0.131	3.01755e-06
PKNOX1	3.062e-10	-0.287123	0.092	0.25	3.0522e-06
USO1	3.09258e-10	-0.335606	0.35	0.622	3.08269e-06
TANC1	3.30399e-10	-0.327688	0.092	0.249	3.29342e-06
TMTC1	3.38598e-10	-0.334331	0.006	0.11	3.37514e-06
MMD	3.45238e-10	-0.330214	0.114	0.282	3.44133e-06
CST6	3.48261e-10	-0.708498	0.008	0.114	3.47147e-06
SCAP	3.48516e-10	-0.266683	0.128	0.303	3.474e-06
ETV1	3.57586e-10	-0.382079	0.078	0.226	3.56442e-06
NUMB	3.68575e-10	-0.283511	0.089	0.248	3.67396e-06
RTKN2	3.84237e-10	-0.265791	0.142	0.329	3.83007e-06
RAI14	3.84965e-10	-0.269005	0.139	0.32	3.83733e-06
LAMA4	3.8826e-10	-0.468248	0.022	0.138	3.87018e-06
SAMD4A	3.89522e-10	-0.311346	0.089	0.243	3.88276e-06
SEC23B	3.9682e-10	-0.288067	0.161	0.352	3.9555e-06
TTYH2	3.99432e-10	-0.2671	0.067	0.213	3.98153e-06
DDR1	4.1015e-10	-0.314148	0.103	0.263	4.08837e-06
OXT	4.11985e-10	-0.402667	0.017	0.128	4.10666e-06
STT3B	4.13721e-10	-0.3005	0.319	0.583	4.12398e-06
RABGAP1	4.24317e-10	-0.250884	0.136	0.318	4.2296e-06
NEO1	4.32768e-10	0.659728	0.381	0.298	4.31384e-06
ID1	4.33044e-10	0.255513	0.825	0.842	4.31659e-06
PRR11	4.39291e-10	-0.261477	0.153	0.344	4.37885e-06
SCML2	4.48088e-10	-0.263978	0.083	0.239	4.46654e-06
ASTN1	4.53618e-10	-0.308231	0.028	0.148	4.52167e-06
CELSR1	4.63233e-10	-0.377142	0.017	0.126	4.6175e-06
RBM42	4.78754e-10	0.300736	0.689	0.767	4.77222e-06
MCFD2	4.79904e-10	-0.282511	0.136	0.31	4.78369e-06
INCENP	4.86718e-10	-0.283524	0.236	0.466	4.85161e-06
LMO2	4.88653e-10	-0.514228	0.047	0.176	4.8709e-06
RRAGD	4.88664e-10	-0.397849	0.097	0.249	4.87101e-06
LNX2	4.90219e-10	-0.266315	0.153	0.341	4.88651e-06
TPD52L1	4.95458e-10	-0.352249	0.022	0.137	4.93872e-06
SLC29A1	5.31893e-10	-0.28536	0.172	0.368	5.30191e-06
REEP3	5.44066e-10	-0.297815	0.175	0.368	5.42325e-06
GOLM1	5.65317e-10	-0.359176	0.283	0.509	5.63508e-06
KANK1	6.09183e-10	-0.296268	0.072	0.218	6.07233e-06
TRAF5	6.25963e-10	-0.356961	0.006	0.106	6.2396e-06
RALGAPB	6.41496e-10	-0.252014	0.1	0.261	6.39444e-06
WWC1	6.55179e-10	-0.287996	0.025	0.142	6.53083e-06
EZR	6.61899e-10	-0.281343	0.789	0.945	6.59781e-06
TRAM1	6.80968e-10	-0.351954	0.403	0.684	6.78789e-06
PICALM	6.81459e-10	-0.313659	0.169	0.354	6.79278e-06
ARHGEF12	6.8768e-10	-0.314545	0.069	0.211	6.85479e-06
TMEM209	6.9246e-10	-0.274968	0.064	0.203	6.90245e-06
UNC119	7.0657e-10	0.383186	0.628	0.656	7.04309e-06
RRN3	7.36633e-10	-0.252692	0.156	0.345	7.34276e-06
PHC1	7.43345e-10	-0.304052	0.156	0.338	7.40966e-06
MAP9	7.513e-10	-0.298841	0.078	0.223	7.48896e-06
IDH3A	7.75301e-10	-0.285103	0.211	0.424	7.7282e-06
DCPS	7.79068e-10	0.397735	0.6	0.629	7.76575e-06
DCN	8.02448e-10	-0.703374	0.022	0.133	7.9988e-06
ZMYND11	8.27299e-10	-0.271506	0.228	0.447	8.24652e-06
PTGES	8.64922e-10	-0.404075	0.031	0.148	8.62154e-06
NGLY1	8.74381e-10	-0.262081	0.044	0.172	8.71583e-06
NCAN	8.76307e-10	-0.358807	0.069	0.209	8.73503e-06
CDKAL1	9.29181e-10	-0.26232	0.094	0.249	9.26208e-06
CSRNP1	9.3486e-10	-0.328137	0.031	0.149	9.31869e-06
PXK	9.44915e-10	-0.27199	0.072	0.215	9.41892e-06
JOSD1	9.48225e-10	-0.252015	0.158	0.348	9.45191e-06
FLT1	1.00214e-09	-0.342516	0.019	0.13	9.98936e-06
ABHD15	1.01125e-09	-0.282778	0.111	0.275	1.00801e-05
CACHD1	1.01379e-09	-0.398551	0.303	0.51	1.01055e-05
CCNB3	1.05552e-09	-0.345719	0.025	0.137	1.05214e-05
PPP1CB	1.05992e-09	-0.348348	0.542	0.802	1.05653e-05
TNFRSF1B	1.06195e-09	-0.338685	0.033	0.151	1.05855e-05
WNT2B	1.0821e-09	0.447286	0.108	0.044	1.07864e-05
EPB41L3	1.121e-09	-0.294763	0.108	0.267	1.11742e-05
UGP2	1.16821e-09	-0.273311	0.197	0.403	1.16447e-05
ERGIC3	1.18559e-09	-0.251179	0.267	0.515	1.1818e-05
IFNAR1	1.20081e-09	-0.376795	0.05	0.177	1.19696e-05
SLC25A13	1.20384e-09	-0.277188	0.319	0.571	1.19999e-05
SALL1	1.26409e-09	0.52688	0.492	0.459	1.26005e-05
FOXB1	1.27285e-09	-0.383374	0.011	0.114	1.26878e-05
ELF1	1.28694e-09	-0.308958	0.036	0.156	1.28282e-05
P4HA1	1.30084e-09	-0.251782	0.094	0.253	1.29667e-05
FOXK2	1.37007e-09	-0.261115	0.067	0.204	1.36568e-05
AMOTL2	1.38205e-09	-0.307948	0.275	0.506	1.37763e-05
FZD2	1.42013e-09	0.55928	0.461	0.409	1.41559e-05
VDAC3	1.44241e-09	0.278121	0.692	0.775	1.43779e-05
SFXN1	1.47913e-09	-0.258965	0.2	0.404	1.4744e-05
DLG2	1.48448e-09	-0.318251	0.017	0.123	1.47973e-05
TUFT1	1.49764e-09	-0.327667	0.081	0.221	1.49285e-05
USP9X	1.51441e-09	-0.300897	0.325	0.591	1.50956e-05
TMEM125	1.53565e-09	-0.366758	0.025	0.137	1.53073e-05
FNDC3B	1.56001e-09	-0.267792	0.194	0.396	1.55502e-05
B4GALT1	1.60145e-09	-0.316492	0.261	0.48	1.59632e-05
MAP4K1	1.63615e-09	-0.29159	0.039	0.161	1.63091e-05
TMEM163	1.64823e-09	-0.358765	0.033	0.15	1.64296e-05
PAMR1	1.65813e-09	-0.40988	0.017	0.121	1.65282e-05
DRD2	1.65903e-09	-0.348824	0.022	0.133	1.65372e-05
BCAR3	1.71507e-09	-0.356052	0.033	0.149	1.70958e-05
WDR1	1.79661e-09	-0.326939	0.467	0.746	1.79087e-05
FRMD4B	1.80073e-09	-0.257932	0.108	0.27	1.79496e-05
TEAD3	1.81592e-09	-0.250765	0.097	0.25	1.81011e-05
CLU	1.85095e-09	0.610271	0.375	0.284	1.84503e-05
ZBTB16	1.94525e-09	-0.35365	0.014	0.117	1.93903e-05
B4GALNT3	1.96611e-09	-0.314722	0.025	0.136	1.95982e-05
NAA50	2.00339e-09	-0.338529	0.383	0.659	1.99698e-05
PLAT	2.01463e-09	-0.296263	0.169	0.353	2.00818e-05
TRMT61A	2.03731e-09	-0.27673	0.072	0.21	2.03079e-05
DNLZ	2.12631e-09	0.306927	0.661	0.728	2.11951e-05
GRB14	2.13425e-09	-0.313569	0.006	0.101	2.12742e-05
LIMD2	2.16041e-09	0.438242	0.572	0.593	2.1535e-05
EHD4	2.1669e-09	-0.316228	0.064	0.196	2.15996e-05
ESRP2	2.22578e-09	-0.302166	0.008	0.107	2.21866e-05
FASTKD2	2.32611e-09	-0.263737	0.044	0.167	2.31866e-05
RND2	2.34512e-09	-0.290317	0.094	0.244	2.33761e-05
SART3	2.46983e-09	-0.257913	0.219	0.431	2.46192e-05
GRAMD1C	2.4801e-09	-0.268625	0.028	0.141	2.47216e-05
PPFIBP1	2.51766e-09	-0.268542	0.158	0.335	2.5096e-05
CD70	2.51983e-09	-0.292051	0.083	0.224	2.51177e-05
CXCR4	2.6074e-09	-0.425619	0.078	0.215	2.59906e-05
ANKRD39	2.85798e-09	0.312892	0.664	0.73	2.84883e-05
ME1	2.86263e-09	-0.291716	0.008	0.105	2.85347e-05
GPATCH1	2.91143e-09	-0.278278	0.075	0.21	2.90211e-05
ETS2	2.9504e-09	-0.275994	0.081	0.222	2.94096e-05
KIAA1217	2.9721e-09	-0.32612	0.075	0.211	2.96259e-05
C6orf62	3.3821e-09	-0.275339	0.233	0.448	3.37127e-05
POLB	3.39418e-09	0.393983	0.575	0.62	3.38332e-05
HPN	3.41317e-09	-0.369726	0.017	0.118	3.40225e-05
MAOA	3.4203e-09	0.451258	0.528	0.524	3.40935e-05
CDC42EP4	3.47716e-09	-0.275066	0.119	0.28	3.46603e-05
ARRB1	3.65135e-09	-0.323907	0.042	0.162	3.63967e-05
NR3C1	3.72391e-09	-0.313899	0.011	0.109	3.71199e-05
TOE1	3.88766e-09	-0.275231	0.089	0.228	3.87522e-05
TFAP2A	3.92467e-09	-0.52155	0.011	0.108	3.91211e-05
DAG1	3.96886e-09	-0.297046	0.325	0.583	3.95616e-05
PIK3R1	4.02932e-09	-0.315279	0.114	0.267	4.01642e-05
ETS1	4.05175e-09	-0.37313	0.106	0.254	4.03879e-05
CAMKV	4.07271e-09	-0.28564	0.042	0.161	4.05968e-05
PREX1	4.11175e-09	-0.268407	0.047	0.169	4.09859e-05
TBX6	4.2328e-09	-0.50723	0.039	0.151	4.21926e-05
PYGB	4.28971e-09	-0.252257	0.069	0.201	4.27598e-05
ABHD5	4.32738e-09	-0.333803	0.053	0.175	4.31353e-05
BDH2	4.38442e-09	-0.267979	0.031	0.142	4.37039e-05
SPATS2L	4.41764e-09	-0.305942	0.203	0.398	4.40351e-05
PARD3B	4.42554e-09	-0.32148	0.011	0.108	4.41138e-05
PRRG4	4.64359e-09	-0.286111	0.008	0.103	4.62873e-05
BDNF	4.70087e-09	-0.311048	0.008	0.103	4.68583e-05
SPAG9	4.74242e-09	-0.278276	0.278	0.51	4.72724e-05
GAP43	4.78586e-09	-0.309278	0.014	0.112	4.77054e-05
QSOX1	4.84657e-09	-0.35254	0.139	0.302	4.83106e-05
TSHZ1	4.96927e-09	-0.354016	0.019	0.122	4.95337e-05
RNF2	5.40294e-09	0.311108	0.642	0.712	5.38566e-05
OGDH	5.54827e-09	-0.262442	0.258	0.48	5.53052e-05
EEA1	5.68487e-09	-0.276602	0.133	0.297	5.66668e-05
JAK1	5.69435e-09	-0.284954	0.061	0.19	5.67612e-05
SLC31A1	5.84322e-09	-0.253494	0.1	0.247	5.82452e-05
STRA6	5.84632e-09	0.562662	0.233	0.14	5.82761e-05
VMP1	6.03666e-09	-0.301339	0.358	0.636	6.01735e-05
CYP51A1	6.14012e-09	0.361707	0.619	0.631	6.12047e-05
DLX5	6.27447e-09	-0.527969	0.022	0.124	6.25439e-05
FAM110A	6.39082e-09	-0.268032	0.042	0.158	6.37037e-05
GRTP1	6.41e-09	-0.278977	0.064	0.193	6.38949e-05
ADM	6.45645e-09	-0.458052	0.081	0.211	6.43579e-05
TOR1AIP2	6.51327e-09	-0.259411	0.094	0.238	6.49243e-05
FAM102B	6.67594e-09	-0.286789	0.028	0.135	6.65458e-05
NXN	6.72001e-09	-0.25226	0.247	0.465	6.6985e-05
ZBTB10	6.88433e-09	-0.254612	0.211	0.405	6.8623e-05
ACTA2	6.98992e-09	-0.574085	0.022	0.124	6.96755e-05
RRAD	7.64295e-09	-0.39096	0.033	0.142	7.61849e-05
GPX8	7.67557e-09	0.488568	0.483	0.445	7.651e-05
TMEM87B	7.70626e-09	-0.259566	0.061	0.188	7.6816e-05
SHMT1	7.73082e-09	-0.253444	0.247	0.466	7.70608e-05
MACC1	8.11704e-09	-0.275298	0.047	0.166	8.09107e-05
SERINC5	8.3521e-09	-0.250978	0.172	0.356	8.32537e-05
ITGAV	8.48151e-09	-0.256286	0.222	0.424	8.45437e-05
MDGA1	8.57832e-09	0.548074	0.144	0.072	8.55087e-05
TSPAN18	9.03467e-09	-0.256744	0.069	0.201	9.00576e-05
ERLEC1	9.0493e-09	-0.267492	0.244	0.458	9.02034e-05
CASP7	9.14534e-09	-0.264115	0.05	0.169	9.11607e-05
FEZ1	9.31813e-09	0.558403	0.244	0.149	9.28831e-05
PLA2G10	9.61211e-09	-0.340308	0.028	0.132	9.58135e-05
BHLHE40	1.01168e-08	-0.332677	0.017	0.113	0.000100845
C1orf115	1.0517e-08	-0.321874	0.031	0.137	0.000104834
NUDT5	1.05943e-08	0.263735	0.694	0.768	0.000105604
FRRS1	1.14227e-08	-0.289707	0.014	0.109	0.000113862
TGFBR3	1.15663e-08	-0.265153	0.036	0.146	0.000115293
EIF4G3	1.36223e-08	-0.2757	0.342	0.603	0.000135787
LAMC1	1.376e-08	-0.333507	0.431	0.651	0.000137159
FOXRED2	1.42382e-08	-0.251388	0.067	0.191	0.000141926
ACSS1	1.4345e-08	-0.356536	0.028	0.13	0.000142991
AEBP1	1.58236e-08	-0.31066	0.133	0.288	0.00015773
GINS1	1.60956e-08	0.287925	0.658	0.705	0.000160441
LAMB1	1.69137e-08	-0.304214	0.381	0.619	0.000168596
IDH3B	1.81942e-08	0.308122	0.639	0.699	0.00018136
PSAP	1.83787e-08	-0.262222	0.311	0.551	0.000183199
TXNDC5	1.88018e-08	-0.271961	0.339	0.588	0.000187416
TMBIM1	1.95291e-08	-0.291901	0.1	0.239	0.000194666
PRICKLE1	1.96471e-08	-0.253096	0.136	0.295	0.000195842
PLXNA2	2.20009e-08	-0.346878	0.031	0.131	0.000219305
DYNC1I1	2.2186e-08	-0.351019	0.019	0.115	0.00022115
TUBA4A	2.27732e-08	-0.291707	0.283	0.504	0.000227003
MRPL19	2.67475e-08	-0.256386	0.331	0.586	0.000266619
FAM3C	2.71172e-08	-0.307183	0.411	0.667	0.000270304
STXBP6	3.06439e-08	0.661503	0.333	0.263	0.000305458
BCKDK	3.07565e-08	0.252949	0.669	0.749	0.00030658
ST3GAL5	3.24446e-08	-0.319414	0.044	0.154	0.000323407
FMOD	3.44719e-08	-0.381625	0.017	0.108	0.000343616
GRINA	3.51582e-08	-0.252655	0.031	0.132	0.000350456
HMOX1	3.57838e-08	-0.309023	0.044	0.152	0.000356693
GADD45B	3.59121e-08	-0.424127	0.028	0.124	0.000357972
NUAK2	3.7726e-08	-0.253847	0.061	0.18	0.000376053
NEDD9	3.8547e-08	-0.298178	0.042	0.149	0.000384237
ATP8B1	3.86574e-08	-0.297332	0.014	0.104	0.000385337
MAFF	3.90267e-08	-0.279497	0.042	0.148	0.000389018
THAP11	3.96446e-08	0.323589	0.594	0.647	0.000395177
SLIT3	4.11198e-08	-0.283231	0.014	0.103	0.000409882
HAND2	4.30168e-08	-0.313055	0.094	0.228	0.000428792
GORAB	4.43099e-08	-0.264324	0.064	0.18	0.000441681
VEGFA	4.43567e-08	-0.350485	0.081	0.205	0.000442147
PAQR8	4.56087e-08	-0.353908	0.036	0.138	0.000454628
OSBPL10	4.74294e-08	-0.269614	0.017	0.107	0.000472777
AP3D1	4.80166e-08	-0.263843	0.353	0.617	0.00047863
ATP1A1	5.07658e-08	-0.322397	0.433	0.678	0.000506033
PTCH1	5.13937e-08	-0.311188	0.231	0.413	0.000512292
RDH10	5.4925e-08	-0.270999	0.081	0.206	0.000547492
NET1	5.7307e-08	-0.27725	0.325	0.552	0.000571236
EPHA4	6.05e-08	-0.26084	0.083	0.208	0.000603064
AVP	6.76048e-08	-0.312863	0.017	0.105	0.000673885
APP	6.87806e-08	0.260377	0.669	0.734	0.000685605
PLA2G7	8.05874e-08	-0.299466	0.014	0.1	0.000803296
JMJD1C	8.50476e-08	-0.279063	0.378	0.628	0.000847755
COL4A2	8.85607e-08	-0.324177	0.344	0.562	0.000882773
MEA1	8.85995e-08	0.268544	0.683	0.754	0.00088316
VMO1	9.25019e-08	-0.310052	0.044	0.148	0.000922059
RAMP2	9.45542e-08	-0.291798	0.133	0.279	0.000942517
PDZRN3	9.71997e-08	-0.30843	0.167	0.322	0.000968887
SERPINI1	9.82819e-08	-0.277552	0.033	0.131	0.000979674
SMAD3	1.03216e-07	-0.282963	0.022	0.113	0.00102886
CRELD2	1.03686e-07	-0.25973	0.331	0.566	0.00103354
LUM	1.0428e-07	-0.576503	0.017	0.101	0.00103947
GALNS	1.04399e-07	-0.255314	0.025	0.117	0.00104064
NAA15	1.04433e-07	-0.265924	0.339	0.589	0.00104099
GATA5	1.05225e-07	-0.294484	0.017	0.103	0.00104889
BNIP3L	1.12111e-07	0.251499	0.675	0.708	0.00111753
AIFM2	1.23649e-07	-0.250336	0.039	0.139	0.00123253
AKAP12	1.35963e-07	-0.262018	0.147	0.296	0.00135528
RNFT1	1.36299e-07	-0.264446	0.019	0.105	0.00135862
ASNS	1.43461e-07	-0.290691	0.353	0.57	0.00143002
FGF19	1.53422e-07	-0.258675	0.028	0.12	0.00152931
SQSTM1	1.79153e-07	-0.286679	0.458	0.729	0.0017858
CRLF1	1.82753e-07	-0.386365	0.044	0.143	0.00182168
WNT5A	1.8801e-07	-0.408688	0.114	0.237	0.00187409
MEIS1	1.9245e-07	-0.320596	0.072	0.185	0.00191834
KLHL13	1.92898e-07	-0.3293	0.056	0.16	0.00192281
PCSK6	1.989e-07	-0.254809	0.017	0.1	0.00198264
ACSS3	2.08139e-07	-0.251323	0.072	0.186	0.00207473
KCNS3	2.19699e-07	-0.290717	0.056	0.159	0.00218996
NPC2	2.20364e-07	-0.300689	0.453	0.697	0.00219659
COPZ2	2.47562e-07	-0.258935	0.039	0.136	0.00246769
EFNB1	2.58659e-07	0.528731	0.408	0.36	0.00257831
PDE8A	2.63699e-07	-0.256247	0.022	0.107	0.00262855
ILKAP	2.65504e-07	0.260175	0.672	0.754	0.00264654
EIF2AK4	2.69257e-07	-0.251154	0.342	0.567	0.00268396
MEIS2	3.24364e-07	-0.29506	0.247	0.418	0.00323326
NRP2	3.25452e-07	-0.418769	0.172	0.308	0.00324411
IER3	3.3898e-07	-0.355852	0.042	0.137	0.00337895
CYP7B1	3.78728e-07	-0.259713	0.05	0.15	0.00377516
SH3YL1	3.96633e-07	-0.254119	0.025	0.11	0.00395364
ECHDC2	4.09311e-07	-0.3042	0.028	0.115	0.00408001
TTC29	4.22596e-07	-0.307405	0.022	0.105	0.00421244
LOXL2	4.33854e-07	-0.273927	0.258	0.436	0.00432465
ATP9A	4.7558e-07	0.58589	0.394	0.358	0.00474058
HBEGF	4.76541e-07	-0.277555	0.089	0.206	0.00475017
ATP2B4	5.13946e-07	0.352596	0.556	0.576	0.00512301
CDC42EP1	5.17288e-07	-0.278895	0.031	0.117	0.00515633
DNASE1L1	5.76105e-07	-0.254397	0.031	0.118	0.00574261
QSER1	6.04732e-07	-0.251455	0.35	0.579	0.00602797
FOXF1	6.66919e-07	-0.279454	0.044	0.138	0.00664785
METTL9	6.85364e-07	0.374528	0.556	0.595	0.00683171
MYOF	7.00709e-07	-0.257775	0.194	0.349	0.00698467
CLGN	8.08218e-07	-0.250947	0.036	0.122	0.00805631
RHOU	8.13521e-07	-0.252767	0.053	0.15	0.00810917
LRP2	8.22256e-07	-0.517345	0.047	0.138	0.00819624
EMILIN1	8.40489e-07	0.603086	0.244	0.171	0.008378
DRG2	1.05911e-06	0.316961	0.586	0.656	0.0105572
RANBP2	1.17227e-06	-0.262931	0.5	0.746	0.0116852
MED27	1.18416e-06	0.466838	0.497	0.525	0.0118037
ATP2A2	1.31794e-06	-0.265585	0.425	0.69	0.0131372
RFC4	1.3458e-06	0.455423	0.511	0.542	0.0134149
NFE2L3	1.53458e-06	-0.255272	0.194	0.343	0.0152967
ALDH1A2	1.78152e-06	-0.548073	0.053	0.141	0.0177582
DAB2	1.92507e-06	-0.385609	0.294	0.431	0.0191891
EOMES	2.30663e-06	-0.328864	0.047	0.134	0.0229925
PRKAR2B	2.36707e-06	0.637176	0.275	0.209	0.0235949
RAB10	2.57592e-06	-0.257533	0.469	0.74	0.0256767
SAMD14	2.83487e-06	0.416675	0.1	0.049	0.028258
UBTF	2.99095e-06	0.332888	0.561	0.621	0.0298138
G3BP2	3.08371e-06	-0.284193	0.525	0.748	0.0307384
TM9SF3	3.76468e-06	-0.253213	0.453	0.718	0.0375263
GREB1L	4.38081e-06	0.389814	0.475	0.452	0.0436679
TRAPPC3	4.53775e-06	0.273983	0.592	0.672	0.0452323
GPC3	4.63289e-06	-0.326896	0.125	0.236	0.0461806
RGS5	4.91046e-06	-0.267844	0.028	0.101	0.0489475
PPP1R14A	6.3243e-06	-0.256552	0.028	0.101	0.0630407
COLEC12	8.05493e-06	-0.266768	0.15	0.27	0.0802915
SLC9A3R2	8.32087e-06	0.563001	0.281	0.219	0.0829424
DNAJC22	8.48563e-06	-0.253986	0.053	0.138	0.0845847
CALD1	8.93707e-06	-0.333707	0.486	0.609	0.0890847
SLC4A11	9.65773e-06	-0.296694	0.031	0.102	0.0962683
FOSB	1.10789e-05	-0.289186	0.039	0.114	0.110434
PPIC	1.198e-05	-0.285684	0.206	0.331	0.119416
CXCL12	1.67441e-05	-0.274744	0.033	0.104	0.166905
PCDH17	1.70731e-05	0.427349	0.206	0.136	0.170185
CETN3	1.92079e-05	0.290754	0.567	0.622	0.191464
SMC6	2.08012e-05	-0.250787	0.508	0.74	0.207347
GRAMD1A	2.44884e-05	0.48903	0.403	0.396	0.244101
RFC3	2.4964e-05	0.293097	0.578	0.65	0.248841
SS18L2	2.62768e-05	0.393289	0.486	0.534	0.261927
SNAI2	3.09998e-05	-0.26233	0.106	0.202	0.309006
ZIC2	3.17686e-05	0.38197	0.422	0.379	0.316669
TEAD2	3.25958e-05	0.319995	0.519	0.572	0.324915
ISL1	3.375e-05	0.362277	0.125	0.072	0.33642
PGAP1	3.59232e-05	0.551539	0.3	0.254	0.358083
UHRF1	3.92691e-05	0.312377	0.561	0.605	0.391434
FTCD	4.93126e-05	-0.447507	0.042	0.108	0.491548
RBP4	6.37234e-05	-0.419674	0.283	0.438	0.635195
LIN28B	8.02706e-05	0.277141	0.558	0.635	0.800137
STMN1	8.86302e-05	0.388389	0.478	0.491	0.883466
ARL6IP4	9.81047e-05	0.294732	0.567	0.653	0.977908
TNNC1	0.0001059	0.394541	0.372	0.329	1
COL13A1	0.000118541	0.470482	0.158	0.106	1
ORC1	0.000133566	0.37423	0.5	0.554	1
SOD3	0.000145597	-0.277396	0.117	0.206	1
STOX1	0.000157699	0.528419	0.222	0.17	1
MESP2	0.000204367	0.469104	0.164	0.113	1
GPSM1	0.000218911	0.536811	0.269	0.227	1
ING1	0.000224284	0.315133	0.514	0.571	1
RBM24	0.000295224	0.366081	0.122	0.076	1
PCDH7	0.000300512	0.475993	0.269	0.224	1
ISG15	0.000305303	-0.39404	0.178	0.269	1
MRPL16	0.00044454	0.250619	0.561	0.643	1
ATOH8	0.000456855	0.338994	0.122	0.077	1
CCND1	0.000480777	0.250979	0.606	0.681	1
SHISA2	0.000560145	0.498583	0.178	0.131	1
TSSC4	0.000607586	0.292017	0.514	0.579	1
PNPLA3	0.000628694	0.527491	0.261	0.223	1
FGB	0.000663375	-0.421859	0.056	0.114	1
DCHS1	0.000800869	0.5026	0.269	0.236	1
SNRPA	0.00104335	0.347394	0.492	0.551	1
RBM22	0.00166432	0.272147	0.511	0.6	1
PEMT	0.00200801	-0.265177	0.467	0.656	1
EPHA7	0.00239921	0.362308	0.139	0.098	1
CA14	0.00253583	0.44965	0.272	0.243	1
SUPT3H	0.00258057	0.301371	0.514	0.599	1
LIMK2	0.00271212	0.264389	0.511	0.582	1
AKAP8L	0.00303677	0.257634	0.539	0.633	1
SLC25A33	0.00334773	0.278136	0.511	0.595	1
HDDC2	0.00335266	0.380842	0.417	0.446	1
MED19	0.00373154	0.340681	0.436	0.477	1
PHC2	0.00388776	0.400508	0.414	0.438	1
COMMD9	0.00395431	0.282225	0.506	0.594	1
BRMS1	0.00447027	0.278585	0.506	0.598	1
EMP3	0.00480498	0.32855	0.314	0.281	1
COL1A2	0.00495898	-0.323808	0.144	0.207	1
MPV17L2	0.00519124	0.28799	0.486	0.557	1
IFT57	0.00574832	0.39493	0.386	0.408	1
NCOA3	0.00832536	0.476616	0.292	0.281	1
FETUB	0.00861024	-0.265055	0.225	0.319	1
GADD45A	0.00903375	0.321989	0.411	0.426	1
PRRX2	0.00964392	0.394774	0.119	0.088	1
DTL	0.00997931	0.433198	0.292	0.283	1
PARD6G	0.0151978	0.369448	0.378	0.402	1
TPPP3	0.0158668	0.408027	0.175	0.146	1
SMOC1	0.0182051	0.322158	0.147	0.116	1
APOA2	0.0214341	-0.400708	0.139	0.191	1
WIPI1	0.0237588	0.408338	0.161	0.135	1
GFRA2	0.0255789	0.383972	0.2	0.175	1
GATA4	0.0303874	0.308938	0.186	0.159	1
APOM	0.03169	-0.307934	0.081	0.117	1
PHF23	0.0352404	0.351593	0.389	0.437	1
CBX2	0.0356339	0.291467	0.381	0.409	1
ANKRD6	0.0356735	0.427717	0.308	0.318	1
DNASE2	0.0358617	0.406714	0.281	0.279	1
SYT10	0.0369537	0.277488	0.208	0.18	1
B3GAT3	0.0385676	0.376404	0.339	0.367	1
SDC4	0.0395479	0.3893	0.186	0.165	1
CRMP1	0.0408075	0.268428	0.444	0.507	1
EVL	0.0413381	0.253768	0.419	0.476	1
EFNA2	0.0424616	0.430028	0.183	0.165	1
PKIG	0.0456499	0.42201	0.294	0.294	1
PCID2	0.0465103	0.269995	0.436	0.499	1
POC1A	0.0478845	0.256934	0.469	0.564	1
SMO	0.0492328	0.349347	0.342	0.366	1
DACT1	0.0538588	0.364891	0.242	0.229	1
HESX1	0.0567856	0.256489	0.147	0.122	1
AIP	0.0577238	0.376139	0.336	0.368	1
CYTH2	0.0595216	0.266791	0.436	0.504	1
SAP30	0.0605813	0.357743	0.386	0.437	1
BCAT2	0.0683686	0.333455	0.378	0.428	1
NSDHL	0.0715227	0.328221	0.411	0.483	1
TMEM203	0.0717685	0.252593	0.439	0.52	1
ACOT7	0.0749764	0.310435	0.394	0.455	1
TLN2	0.0754851	0.326087	0.367	0.398	1
DES	0.078091	0.381693	0.192	0.177	1
TBC1D5	0.0807064	0.395877	0.189	0.177	1
CNP	0.084421	0.28208	0.397	0.462	1
RGMA	0.097477	0.30883	0.119	0.101	1
CEP170	0.101261	0.27946	0.394	0.46	1
UBE2L6	0.102562	0.416034	0.228	0.227	1
RPP21	0.109906	0.286896	0.411	0.487	1
B9D2	0.125647	0.33087	0.344	0.384	1
PCBP4	0.129332	0.373927	0.306	0.332	1
DOCK4	0.132475	0.384147	0.156	0.142	1
BRCA1	0.136476	0.295463	0.367	0.421	1
PLEKHO1	0.136714	0.28865	0.364	0.412	1
ZDHHC16	0.143246	0.285436	0.397	0.471	1
DNM2	0.144449	0.26514	0.394	0.464	1
FBXL20	0.14995	0.324217	0.269	0.279	1
MAP2	0.153712	0.367315	0.147	0.136	1
ZNF32	0.164919	0.337591	0.297	0.319	1
PRKD1	0.186839	0.352862	0.247	0.258	1
HEBP1	0.192072	0.359125	0.3	0.331	1
TSPO	0.198621	0.340955	0.25	0.259	1
BLVRA	0.210693	0.34008	0.314	0.352	1
HDAC3	0.234858	0.264213	0.414	0.514	1
NTPCR	0.239888	0.294506	0.364	0.429	1
ITPR2	0.258318	0.321333	0.236	0.243	1
MAP1LC3A	0.269655	0.280475	0.397	0.473	1
MYO1B	0.287163	0.265562	0.383	0.458	1
FAM162B	0.287382	0.325852	0.169	0.166	1
INSIG1	0.307299	0.25372	0.361	0.414	1
BGN	0.333957	0.31506	0.172	0.17	1
TTLL1	0.338113	0.387387	0.264	0.296	1
RFC5	0.339079	0.296678	0.342	0.401	1
ZWINT	0.350375	0.256813	0.178	0.225	1
NSMCE2	0.358732	0.265563	0.375	0.452	1
KIF20A	0.372829	0.2998	0.333	0.386	1
SERPINF1	0.374451	0.307954	0.264	0.286	1
LANCL1	0.383318	0.281443	0.375	0.453	1
UBTD1	0.392438	0.343231	0.208	0.218	1
UAP1	0.43501	0.303656	0.3	0.344	1
SEMA6D	0.443071	0.25615	0.136	0.133	1
S1PR2	0.444194	0.254858	0.203	0.259	1
HAX1	0.453334	0.275675	0.353	0.423	1
RP9	0.467816	0.260037	0.383	0.473	1
BOC	0.500433	0.253928	0.122	0.12	1
RNF122	0.506028	0.270919	0.136	0.136	1
PJA1	0.530741	0.304375	0.314	0.38	1
ING2	0.539836	0.273822	0.347	0.424	1
FAM118B	0.549643	0.268018	0.325	0.388	1
BAD	0.557855	0.257121	0.344	0.413	1
USP3	0.580493	0.250886	0.356	0.429	1
DNAJB5	0.587544	0.255555	0.119	0.119	1
STMN2	0.589254	0.279425	0.136	0.137	1
PBX3	0.604683	0.330008	0.272	0.315	1
CACNB3	0.616495	0.280462	0.142	0.146	1
EPHB3	0.63155	0.334199	0.2	0.22	1
TFPT	0.671041	0.278162	0.286	0.336	1
C17orf80	0.67163	0.250104	0.147	0.172	1
ABCG4	0.67307	0.301091	0.214	0.239	1
INO80C	0.682214	0.308937	0.308	0.373	1
FHL3	0.686762	0.313341	0.261	0.303	1
TMEM107	0.687114	0.253735	0.183	0.22	1
NMNAT2	0.726365	0.263485	0.122	0.126	1
CDC6	0.74944	0.291407	0.239	0.268	1
LRRC49	0.75449	0.309141	0.142	0.15	1
ZSWIM6	0.773848	0.31246	0.292	0.354	1
ORAI1	0.787235	0.251025	0.217	0.259	1
WRAP73	0.800025	0.28743	0.219	0.266	1
PDK3	0.822804	0.299565	0.189	0.212	1
CAPN10	0.866731	0.296746	0.203	0.242	1
ADAMTS7	0.895265	0.276345	0.153	0.173	1
GNB1L	0.925312	0.277171	0.286	0.35	1
STXBP4	0.932941	0.277974	0.167	0.187	1
NDUFAF2	0.941885	0.287097	0.292	0.357	1
GCDH	0.978643	0.287809	0.233	0.276	1
MAPK7	0.98637	0.271811	0.286	0.353	1
VASH2	0.996938	0.265888	0.161	0.18	1

## Sheet: Ant_Som_Meso_2_Pig_Mouse_DEGs_
	MOUSE_p_val	MOUSE_avg_log2FC	MOUSE_pct.1	MOUSE_pct.2	MOUSE_p_val_adj	PIG_p_val	PIG_avg_log2FC	PIG_pct.1	PIG_pct.2	PIG_p_val_adj	max_pval	minimump_p_val
ALX1	0	2.43251	0.833	0.048	0	0	1.44064	0.38	0.015	0	0	0
EBF2	8.24242e-69	0.826811	0.231	0.016	8.21604e-65	2.65065e-253	0.942577	0.237	0.011	2.64217e-249	8.24242e-69	5.3013e-253
SIX1	4.24206e-36	0.815409	0.352	0.06	4.22849e-32	1.13656e-208	1.55709	0.492	0.059	1.13293e-204	4.24206e-36	2.27313e-208
PKDCC	9.93529e-30	0.861842	0.5	0.13	9.9035e-26	4.25661e-188	1.79663	0.99	0.381	4.24299e-184	9.93529e-30	8.51322e-188
SFRP1	1.08241e-37	1.23747	0.806	0.306	1.07895e-33	7.33298e-152	1.42414	1	0.637	7.30952e-148	1.08241e-37	1.4666e-151
IRX3	2.25765e-24	0.908414	0.713	0.273	2.25043e-20	2.995e-133	1.43669	0.573	0.121	2.98542e-129	2.25765e-24	5.99e-133
TCF15	1.93033e-22	0.952282	0.463	0.142	1.92415e-18	2.38836e-102	0.826175	0.227	0.025	2.38071e-98	1.93033e-22	4.77671e-102
LRIG3	2.30199e-22	0.825995	0.463	0.139	2.29462e-18	3.80411e-79	1.18203	0.586	0.188	3.79194e-75	2.30199e-22	7.60822e-79
NCAM1	9.17302e-06	0.31979	0.343	0.167	0.0914367	4.1318e-73	1.19799	0.698	0.295	4.11858e-69	9.17302e-06	8.2636e-73
ROBO1	3.01252e-15	0.597713	0.278	0.076	3.00288e-11	8.26921e-73	1.20926	0.702	0.315	8.24274e-69	3.01252e-15	1.65384e-72
CYP26A1	6.37813e-28	1.10059	0.759	0.303	6.35772e-24	3.36759e-72	1.39134	0.573	0.201	3.35681e-68	6.37813e-28	6.73518e-72
IRX1	2.0846e-65	1.24167	0.565	0.092	2.07793e-61	1.85443e-35	0.733672	0.336	0.11	1.8485e-31	1.85443e-35	4.1692e-65
OTX2	4.85934e-21	0.829375	0.694	0.277	4.84379e-17	3.49231e-61	1.02914	0.444	0.13	3.48114e-57	4.85934e-21	6.98462e-61
STRA6	1.40955e-28	0.884565	0.361	0.077	1.40504e-24	1.73899e-58	1.02924	0.458	0.138	1.73342e-54	1.40955e-28	3.47797e-58
JAG1	1.22772e-20	0.433703	0.185	0.03	1.22379e-16	3.13115e-58	1.12204	0.525	0.191	3.12113e-54	1.22772e-20	6.26229e-58
RGMA	4.51798e-06	0.394401	0.333	0.161	0.0450352	2.13064e-47	0.871448	0.342	0.098	2.12382e-43	4.51798e-06	4.26128e-47
EPCAM	7.23168e-11	-1.05247	0.38	0.58	7.20854e-07	8.63332e-47	-1.59007	0.139	0.553	8.60569e-43	7.23168e-11	1.72666e-46
COL13A1	9.99929e-37	0.849122	0.361	0.063	9.96729e-33	5.52927e-43	0.847741	0.342	0.104	5.51158e-39	9.99929e-37	1.10585e-42
APLNR	3.74456e-32	0.962389	0.602	0.168	3.73257e-28	5.7179e-43	0.841437	0.773	0.409	5.69961e-39	3.74456e-32	1.14358e-42
SPINT2	1.89585e-18	-1.19029	0.333	0.663	1.88979e-14	2.20552e-42	-1.3572	0.292	0.632	2.19846e-38	1.89585e-18	4.41104e-42
SALL1	0.00184026	0.304152	0.315	0.193	1	4.557e-41	0.873938	0.702	0.456	4.54242e-37	0.00184026	9.114e-41
MFAP2	0.00895598	0.336433	0.5	0.425	1	5.49345e-40	0.824029	0.729	0.465	5.47587e-36	0.00895598	1.09869e-39
NFATC4	2.40761e-05	0.267405	0.157	0.06	0.239991	5.28576e-39	0.762256	0.302	0.089	5.26884e-35	2.40761e-05	1.05715e-38
PKP2	0.000454062	-0.50563	0.074	0.202	1	2.9004e-38	-1.05256	0.285	0.662	2.89112e-34	0.000454062	5.80081e-38
HAND1	0.105771	-0.370924	0.213	0.272	1	1.04649e-36	-1.7446	0.186	0.53	1.04314e-32	0.105771	2.09298e-36
NEO1	2.05042e-07	0.482225	0.269	0.112	0.00204386	1.42044e-36	0.895324	0.566	0.296	1.4159e-32	2.05042e-07	2.84088e-36
PDGFRB	6.24454e-09	0.345716	0.176	0.05	6.22455e-05	1.87128e-36	0.84317	0.278	0.081	1.86529e-32	6.24454e-09	3.74256e-36
SHISA2	3.59249e-26	0.930905	0.546	0.168	3.58099e-22	2.1959e-36	0.828154	0.366	0.128	2.18888e-32	3.59249e-26	4.39181e-36
LHX1	2.02131e-07	0.562383	0.306	0.133	0.00201484	2.97703e-36	0.669886	0.214	0.051	2.9675e-32	2.02131e-07	5.95406e-36
GREB1L	1.12593e-10	0.526398	0.361	0.14	1.12233e-06	9.53274e-36	0.745544	0.742	0.448	9.50224e-32	1.12593e-10	1.90655e-35
FN1	5.83212e-15	0.700809	0.815	0.467	5.81345e-11	1.52476e-34	-1.06013	0.515	0.77	1.51988e-30	5.83212e-15	3.04952e-34
GFRA2	3.89994e-34	0.562123	0.222	0.027	3.88746e-30	0.000617164	0.324413	0.241	0.174	1	0.000617164	7.79988e-34
CDX2	6.83961e-10	-1.32073	0.046	0.322	6.81772e-06	4.90149e-34	-1.27133	0.041	0.405	4.8858e-30	6.83961e-10	9.80297e-34
EFNB1	6.23679e-07	0.425809	0.435	0.223	0.00621683	6.78297e-33	0.858819	0.61	0.358	6.76126e-29	6.23679e-07	1.35659e-32
TBX3	0.0114967	-0.330061	0.037	0.113	1	1.6768e-32	-1.29999	0.071	0.419	1.67143e-28	0.0114967	3.3536e-32
CXXC5	0.00446941	0.270363	0.657	0.495	1	6.26483e-32	0.537764	0.871	0.72	6.24478e-28	0.00446941	1.25297e-31
RSPO3	0.011964	-0.562659	0.194	0.284	1	1.74851e-30	-1.5283	0.068	0.398	1.74292e-26	0.011964	3.49703e-30
IGFBP2	0.00192361	-0.320042	0.824	0.698	1	5.07939e-29	0.397681	0.997	0.879	5.06313e-25	0.00192361	1.01588e-28
APP	0.00262142	0.307795	0.315	0.197	1	1.11326e-28	0.497187	0.858	0.731	1.1097e-24	0.00262142	2.22652e-28
LMNA	0.0144353	-0.302686	0.056	0.135	1	2.68899e-28	-1.0781	0.42	0.676	2.68039e-24	0.0144353	5.37798e-28
CD9	7.54261e-06	-0.633203	0.389	0.547	0.0751847	3.27686e-28	-1.32384	0.112	0.423	3.26637e-24	7.54261e-06	6.55372e-28
TPX2	0.000257449	0.273611	0.861	0.686	1	1.46236e-27	0.514419	0.861	0.729	1.45768e-23	0.000257449	2.92471e-27
BAMBI	1.17331e-07	0.426726	0.815	0.56	0.00116956	6.49331e-27	-1.05177	0.261	0.557	6.47253e-23	1.17331e-07	1.29866e-26
KIF11	0.00425242	0.271902	0.417	0.284	1	6.55143e-26	0.645935	0.702	0.488	6.53046e-22	0.00425242	1.31029e-25
CDH1	1.03828e-06	-0.729173	0.046	0.245	0.0103496	2.13704e-25	-1.159	0.095	0.393	2.1302e-21	1.03828e-06	4.27407e-25
DLL3	1.23499e-23	1.04558	0.565	0.196	1.23104e-19	4.22302e-25	0.783493	0.464	0.215	4.20951e-21	1.23499e-23	8.44605e-25
BMP4	5.8474e-05	-0.821991	0.074	0.226	0.582869	6.47361e-25	-1.15947	0.254	0.525	6.45289e-21	5.8474e-05	1.29472e-24
ZFP36L1	0.0028332	0.260715	0.546	0.391	1	1.67553e-24	-0.722089	0.458	0.731	1.67016e-20	0.0028332	3.35105e-24
MESP1	3.68558e-21	0.952982	0.537	0.172	3.67378e-17	3.10714e-24	0.58539	0.576	0.299	3.0972e-20	3.68558e-21	6.21428e-24
CTSC	0.476467	-0.294714	0.361	0.351	1	6.99826e-24	-0.937433	0.193	0.494	6.97587e-20	0.476467	1.39965e-23
NKD1	0.090203	-0.283843	0.315	0.381	1	2.27301e-23	-1.07782	0.129	0.411	2.26573e-19	0.090203	4.54601e-23
FBN2	1.91603e-18	0.737639	0.435	0.139	1.9099e-14	7.9598e-23	0.701029	0.488	0.261	7.93433e-19	1.91603e-18	1.59196e-22
CLMP	1.26303e-22	0.853792	0.435	0.128	1.25898e-18	1.45479e-10	0.472883	0.214	0.105	1.45013e-06	1.45479e-10	2.52605e-22
PDPN	0.000252827	-0.495908	0.074	0.22	1	2.30311e-22	-0.906446	0.153	0.445	2.29574e-18	0.000252827	4.60622e-22
PBX3	1.90407e-05	0.330135	0.361	0.184	0.189798	3.08005e-22	0.752612	0.512	0.312	3.07019e-18	1.90407e-05	6.1601e-22
EYA1	4.35091e-13	0.324341	0.13	0.023	4.33699e-09	3.95692e-22	0.495877	0.156	0.042	3.94425e-18	4.35091e-13	7.91383e-22
AP1S2	1.40052e-21	0.700944	0.38	0.1	1.39603e-17	3.21922e-19	-0.522216	0.631	0.793	3.20892e-15	3.21922e-19	2.80103e-21
WLS	6.85849e-18	0.809558	0.806	0.496	6.83654e-14	1.63336e-21	0.493096	0.82	0.655	1.62813e-17	6.85849e-18	3.26671e-21
CENPE	5.08161e-08	0.442709	0.815	0.588	0.000506535	4.0572e-21	0.514637	0.763	0.604	4.04422e-17	5.08161e-08	8.11441e-21
STXBP6	0.000122462	0.374238	0.5	0.323	1	4.73351e-21	0.723934	0.458	0.262	4.71836e-17	0.000122462	9.46702e-21
GNG2	0.0134109	-0.301138	0.491	0.519	1	5.0019e-21	-0.896217	0.173	0.45	4.98589e-17	0.0134109	1.00038e-20
RASL11A	7.26511e-21	0.917837	0.778	0.449	7.24186e-17	2.37207e-06	-0.448498	0.061	0.164	0.0236448	2.37207e-06	1.45302e-20
LIFR	1.85565e-05	0.28997	0.148	0.054	0.184971	7.67232e-21	-1.21389	0.071	0.325	7.64777e-17	1.85565e-05	1.53446e-20
BCAT1	0.0102122	-0.253502	0.639	0.63	1	1.93547e-20	-0.855992	0.268	0.519	1.92927e-16	0.0102122	3.87093e-20
HOXB2	0.00162742	-0.558307	0.176	0.302	1	2.6882e-20	-0.957814	0.041	0.283	2.6796e-16	0.00162742	5.3764e-20
DDX21	4.70508e-06	-0.407627	0.602	0.734	0.0469003	1.35338e-19	-0.449709	0.668	0.851	1.34905e-15	4.70508e-06	2.70675e-19
CALD1	1.53511e-19	0.705532	0.944	0.569	1.5302e-15	9.34149e-06	-0.44166	0.553	0.608	0.093116	9.34149e-06	3.07022e-19
ATP1B1	0.000262714	-0.698322	0.083	0.221	1	2.00209e-19	-0.868989	0.146	0.405	1.99568e-15	0.000262714	4.00418e-19
APOE	1.16796e-15	0.409549	0.981	0.857	1.16423e-11	2.37113e-19	-0.467153	0.922	0.952	2.36355e-15	1.16796e-15	4.74227e-19
PERP	0.0103681	-0.588572	0.111	0.202	1	2.70724e-19	-0.492013	0.654	0.815	2.69858e-15	0.0103681	5.41449e-19
DOCK4	1.77733e-06	0.284668	0.13	0.039	0.0177164	3.52218e-19	0.691648	0.305	0.14	3.51091e-15	1.77733e-06	7.04436e-19
ESRP1	0.00212926	-0.375872	0.037	0.138	1	6.12608e-19	-0.823601	0.061	0.306	6.10647e-15	0.00212926	1.22522e-18
TLN2	0.000755965	0.27673	0.463	0.291	1	8.7741e-19	0.579962	0.593	0.395	8.74603e-15	0.000755965	1.75482e-18
RAB25	1.08686e-06	-0.75697	0.074	0.288	0.0108338	1.1105e-18	-0.964048	0.027	0.255	1.10695e-14	1.08686e-06	2.221e-18
ISOC1	4.54647e-06	0.429741	0.657	0.425	0.0453192	1.11155e-18	-0.662439	0.254	0.531	1.108e-14	4.54647e-06	2.22311e-18
LAPTM4B	1.27933e-18	0.698144	0.935	0.62	1.27523e-14	7.46004e-12	-0.313294	0.742	0.835	7.43617e-08	7.46004e-12	2.55866e-18
ANXA6	0.00926948	-0.398858	0.083	0.17	1	1.53639e-18	-0.596718	0.471	0.721	1.53147e-14	0.00926948	3.07278e-18
RBM24	2.99152e-18	0.57817	0.25	0.055	2.98195e-14	3.75932e-07	0.322562	0.153	0.076	0.00374729	3.75932e-07	5.98305e-18
BLVRB	0.102312	-0.455825	0.241	0.298	1	4.8157e-18	-0.790377	0.136	0.39	4.80029e-14	0.102312	9.63141e-18
DOK4	0.0162021	-0.377899	0.065	0.141	1	7.55131e-18	-0.881166	0.156	0.391	7.52714e-14	0.0162021	1.51026e-17
CDX4	0.000204183	-0.788463	0.009	0.13	1	1.29492e-17	-0.940465	0.034	0.25	1.29078e-13	0.000204183	2.58985e-17
CA14	1.95476e-17	0.630327	0.991	0.673	1.9485e-13	7.73729e-06	0.384543	0.336	0.243	0.0771253	7.73729e-06	3.90951e-17
PPP1R1A	1.18581e-15	0.886101	0.694	0.396	1.18202e-11	2.71331e-17	-0.778577	0.129	0.373	2.70463e-13	1.18581e-15	5.42662e-17
EZR	3.52567e-17	-1.26287	0.222	0.602	3.51439e-13	4.03296e-15	-0.29952	0.912	0.943	4.02005e-11	4.03296e-15	7.05134e-17
FDFT1	0.00113181	-0.410903	0.352	0.473	1	6.98618e-17	0.405682	0.858	0.731	6.96383e-13	0.00113181	1.39724e-16
PCSK5	3.10547e-11	0.383524	0.157	0.036	3.09554e-07	1.18777e-16	-0.741316	0.044	0.258	1.18397e-12	3.10547e-11	2.37554e-16
CDX1	5.60412e-05	-0.91847	0.037	0.185	0.558619	1.24674e-16	-1.30148	0.095	0.308	1.24275e-12	5.60412e-05	2.49348e-16
PKNOX2	0.000133701	0.259406	0.194	0.086	1	8.18565e-16	0.609694	0.281	0.134	8.15945e-12	0.000133701	1.63713e-15
TTC3	1.08629e-08	0.369916	0.935	0.787	0.000108281	3.0924e-15	0.384817	0.793	0.718	3.08251e-11	1.08629e-08	6.1848e-15
BGN	4.48667e-15	0.404638	0.139	0.023	4.47231e-11	1.14053e-06	0.400558	0.264	0.169	0.0113688	1.14053e-06	8.97334e-15
WFDC2	5.50699e-15	-1.18059	0.269	0.599	5.48936e-11	0.00206011	-0.306047	0.258	0.355	1	0.00206011	1.1014e-14
DACH1	1.06897e-05	0.324936	0.111	0.034	0.106555	7.36463e-15	0.600065	0.373	0.209	7.34106e-11	1.06897e-05	1.47293e-14
PNRC1	2.03301e-07	0.398284	0.861	0.664	0.00202651	8.24572e-15	0.368266	0.837	0.749	8.21934e-11	2.03301e-07	1.64914e-14
CCNI	0.00254274	0.255224	0.481	0.322	1	9.66435e-15	0.326751	0.868	0.782	9.63342e-11	0.00254274	1.93287e-14
HOXA1	3.71563e-05	-0.766431	0.037	0.188	0.370374	9.75763e-15	-0.787436	0.047	0.242	9.7264e-11	3.71563e-05	1.95153e-14
FZD2	9.83743e-15	0.725629	0.694	0.36	9.80595e-11	8.81964e-13	0.537982	0.549	0.408	8.79141e-09	8.81964e-13	1.96749e-14
SMTNL2	0.20259	-0.27092	0.315	0.332	1	1.26114e-14	-0.883628	0.037	0.222	1.2571e-10	0.20259	2.52228e-14
S100A1	0.159998	-0.420012	0.185	0.227	1	2.33237e-14	-0.805339	0.058	0.251	2.32491e-10	0.159998	4.66475e-14
SGK1	8.79857e-06	-0.803652	0.139	0.318	0.0877041	2.38603e-14	-0.809972	0.054	0.244	2.3784e-10	8.79857e-06	4.77207e-14
BOLA3	8.03637e-06	-0.361497	0.704	0.814	0.0801065	3.18469e-14	-0.449716	0.631	0.782	3.1745e-10	8.03637e-06	6.36938e-14
SLC1A3	0.00542379	-0.391784	0.065	0.158	1	4.76584e-14	-0.636913	0.003	0.169	4.75059e-10	0.00542379	9.53169e-14
HOXB6	0.00127532	-0.58376	0.028	0.129	1	5.5764e-14	-0.645526	0.01	0.181	5.55856e-10	0.00127532	1.11528e-13
SKAP2	0.00591278	-0.450223	0.231	0.319	1	5.94967e-14	-0.707197	0.102	0.305	5.93063e-10	0.00591278	1.18993e-13
RGS5	7.60409e-14	0.676742	0.315	0.098	7.57976e-10	3.62874e-05	-0.26956	0.027	0.101	0.361712	3.62874e-05	1.52082e-13
AURKB	4.15934e-06	0.311853	0.852	0.71	0.0414603	1.14703e-13	0.513307	0.617	0.478	1.14336e-09	4.15934e-06	2.29406e-13
ID3	5.04202e-13	0.383224	1	0.877	5.02589e-09	2.16713e-10	0.272339	0.847	0.813	2.16019e-06	2.16713e-10	1.0084e-12
BCAM	0.13804	-0.258612	0.194	0.243	1	5.93384e-13	-0.607686	0.085	0.278	5.91486e-09	0.13804	1.18677e-12
KIF20B	0.0030969	0.269054	0.657	0.493	1	7.07687e-13	0.393105	0.736	0.638	7.05422e-09	0.0030969	1.41537e-12
HOXB9	0.000972823	-0.564907	0.009	0.108	1	8.30525e-13	-0.713452	0.003	0.155	8.27868e-09	0.000972823	1.66105e-12
HOXB8	0.00010121	-0.70624	0.009	0.14	1	1.11428e-12	-0.646274	0.014	0.17	1.11071e-08	0.00010121	2.22855e-12
HMMR	0.000114355	0.342508	0.667	0.495	1	1.1936e-12	0.40526	0.695	0.587	1.18978e-08	0.000114355	2.3872e-12
FBLIM1	0.00038349	-0.465477	0.083	0.226	1	1.48025e-12	0.470455	0.569	0.425	1.47551e-08	0.00038349	2.9605e-12
HES6	0.00631544	-0.322786	0.315	0.438	1	1.97436e-12	-0.709121	0.176	0.377	1.96804e-08	0.00631544	3.94872e-12
CNTFR	0.13665	-0.270443	0.139	0.184	1	2.77785e-12	-0.511261	0.024	0.182	2.76896e-08	0.13665	5.55569e-12
TST	0.00177621	-0.435626	0.093	0.207	1	3.44881e-12	-0.551866	0.373	0.59	3.43777e-08	0.00177621	6.89762e-12
CMTM8	4.50613e-12	-1.08758	0.093	0.418	4.49171e-08	4.7476e-09	-0.449431	0.081	0.228	4.73241e-05	4.7476e-09	9.01226e-12
GCLM	1.72872e-07	-0.573475	0.519	0.665	0.00172319	4.91096e-12	-0.498732	0.102	0.291	4.89525e-08	1.72872e-07	9.82192e-12
FST	0.275048	-0.285316	0.343	0.364	1	5.16058e-12	-0.650305	0.298	0.488	5.14406e-08	0.275048	1.03212e-11
MDFI	0.000495195	0.29498	0.472	0.298	1	6.0792e-12	0.444996	0.658	0.536	6.05974e-08	0.000495195	1.21584e-11
MMD	2.05233e-10	0.647095	0.435	0.202	2.04576e-06	8.1805e-12	-0.579887	0.098	0.282	8.15432e-08	2.05233e-10	1.6361e-11
SLC7A5	0.00338977	-0.386241	0.25	0.37	1	8.43282e-12	-0.507663	0.149	0.35	8.40583e-08	0.00338977	1.68656e-11
CDH11	8.77723e-12	0.681905	0.324	0.118	8.74914e-08	4.21411e-07	0.351419	0.505	0.378	0.00420062	4.21411e-07	1.75545e-11
SNAI1	1.18529e-11	0.672234	0.556	0.27	1.1815e-07	0.000429291	-0.30063	0.217	0.315	1	0.000429291	2.37058e-11
PMP22	0.263993	-0.43584	0.213	0.243	1	1.37226e-11	-0.774154	0.18	0.354	1.36787e-07	0.263993	2.74453e-11
BMP7	2.57289e-11	0.616255	0.417	0.174	2.56466e-07	0.000289789	-0.27501	0.203	0.308	1	0.000289789	5.14579e-11
EMB	2.60927e-11	0.379478	0.963	0.895	2.60092e-07	4.05174e-10	0.470979	0.427	0.287	4.03878e-06	4.05174e-10	5.21853e-11
SLC9A3R1	3.33787e-07	-0.38496	0.824	0.831	0.00332719	3.27328e-11	-0.520746	0.627	0.762	3.26281e-07	3.33787e-07	6.54657e-11
F11R	3.94034e-11	-0.958814	0.204	0.49	3.92773e-07	7.02244e-08	-0.420987	0.302	0.466	0.000699996	7.02244e-08	7.88067e-11
MGST1	1.95512e-05	-0.679187	0.074	0.243	0.194886	4.76782e-11	-0.548907	0.037	0.188	4.75256e-07	1.95512e-05	9.53563e-11
CNN2	7.02006e-06	0.32767	0.704	0.463	0.069976	5.18817e-11	0.394722	0.695	0.609	5.17156e-07	7.02006e-06	1.03763e-10
COLEC12	5.91881e-11	0.633398	0.444	0.195	5.89987e-07	8.35705e-10	-0.614639	0.115	0.27	8.33031e-06	8.35705e-10	1.18376e-10
PHLDA2	1.33187e-10	0.606843	0.88	0.631	1.32761e-06	5.97658e-11	-0.560465	0.031	0.177	5.95745e-07	1.33187e-10	1.19532e-10
TEAD2	2.03981e-07	0.256332	1	0.908	0.00203329	7.66498e-11	0.381064	0.671	0.57	7.64045e-07	2.03981e-07	1.533e-10
PRSS8	9.1526e-06	-0.751505	0.056	0.228	0.0912331	1.33298e-10	-0.476783	0.017	0.153	1.32872e-06	9.1526e-06	2.66597e-10
ASPM	1.39997e-10	0.472647	0.315	0.113	1.39549e-06	4.13548e-10	0.494523	0.556	0.444	4.12225e-06	4.13548e-10	2.79994e-10
TIMM17A	1.43201e-10	-0.276904	0.963	0.971	1.42743e-06	1.11406e-07	-0.319713	0.522	0.692	0.0011105	1.11406e-07	2.86403e-10
ACOT7	1.51529e-10	-0.91294	0.167	0.453	1.51044e-06	8.65133e-08	0.420048	0.536	0.453	0.000862365	8.65133e-08	3.03057e-10
SNX9	0.0133211	-0.300996	0.065	0.149	1	1.67663e-10	-0.478537	0.18	0.369	1.67127e-06	0.0133211	3.35326e-10
KIF15	0.00082868	0.316103	0.519	0.349	1	1.68608e-10	0.415712	0.624	0.528	1.68068e-06	0.00082868	3.37215e-10
ZIC3	1.93347e-07	0.543937	0.37	0.18	0.00192728	1.70828e-10	0.411215	0.19	0.087	1.70281e-06	1.93347e-07	3.41656e-10
TUBA4A	0.00191676	-0.502357	0.167	0.285	1	2.30055e-10	-0.473527	0.312	0.503	2.29319e-06	0.00191676	4.6011e-10
DUSP6	0.0252974	-0.344184	0.37	0.43	1	3.02458e-10	-0.528315	0.231	0.418	3.0149e-06	0.0252974	6.04916e-10
GOLIM4	0.00351191	0.281639	0.241	0.142	1	3.18984e-10	0.420789	0.593	0.488	3.17963e-06	0.00351191	6.37967e-10
ALPL	0.0165411	-0.35596	0.12	0.202	1	4.33962e-10	-0.53539	0.058	0.206	4.32574e-06	0.0165411	8.67925e-10
CCDC88A	5.26744e-07	0.471665	0.5	0.286	0.00525058	4.94794e-10	0.402981	0.624	0.508	4.9321e-06	5.26744e-07	9.89587e-10
MKRN1	5.29513e-10	-0.573495	0.704	0.806	5.27818e-06	9.42865e-06	-0.333986	0.329	0.468	0.0939848	9.42865e-06	1.05903e-09
TGFBI	5.38457e-10	0.300219	0.12	0.025	5.36734e-06	6.56774e-05	-0.490067	0.166	0.267	0.654672	6.56774e-05	1.07691e-09
OSTF1	0.0666245	-0.275126	0.333	0.394	1	6.7829e-10	-0.502116	0.105	0.269	6.76119e-06	0.0666245	1.35658e-09
ITGA6	0.025234	-0.269975	0.065	0.138	1	8.8547e-10	-0.498124	0.068	0.22	8.82636e-06	0.025234	1.77094e-09
NRP1	0.106737	-0.281527	0.074	0.121	1	1.08574e-09	-0.50754	0.125	0.29	1.08227e-05	0.106737	2.17148e-09
BOK	0.0174568	-0.350834	0.25	0.343	1	1.17282e-09	-0.465418	0.112	0.277	1.16906e-05	0.0174568	2.34563e-09
CRMP1	1.8096e-06	-0.684583	0.065	0.268	0.0180381	1.25831e-09	0.394397	0.61	0.505	1.25429e-05	1.8096e-06	2.51662e-09
TOM1L1	1.27908e-09	-0.892648	0.111	0.377	1.27499e-05	2.77172e-06	-0.319076	0.058	0.159	0.0276285	2.77172e-06	2.55816e-09
PON2	0.022004	-0.335424	0.12	0.202	1	1.44628e-09	-0.487075	0.18	0.353	1.44166e-05	0.022004	2.89257e-09
MPZL2	0.00843195	-0.366228	0.037	0.116	1	1.78345e-09	-0.574971	0.047	0.183	1.77774e-05	0.00843195	3.56689e-09
SLC25A33	1.37456e-05	-0.546356	0.333	0.498	0.137016	2.01173e-09	0.382983	0.668	0.593	2.00529e-05	1.37456e-05	4.02346e-09
PRTG	2.29519e-09	0.481835	0.907	0.606	2.28785e-05	1.39027e-07	0.255211	0.827	0.719	0.00138582	1.39027e-07	4.59039e-09
IDH3A	6.60017e-08	-0.337944	0.843	0.89	0.000657905	2.34898e-09	-0.434208	0.237	0.424	2.34147e-05	6.60017e-08	4.69797e-09
SLC7A7	9.75289e-05	-0.680758	0.093	0.245	0.972168	3.37619e-09	-0.550665	0.047	0.181	3.36538e-05	9.75289e-05	6.75237e-09
DCTD	3.51061e-09	0.411196	0.898	0.716	3.49937e-05	8.54284e-07	-0.281175	0.142	0.285	0.0085155	8.54284e-07	7.02122e-09
MTSS1	0.0357512	-0.263499	0.083	0.153	1	3.65378e-09	-0.47069	0.071	0.215	3.64209e-05	0.0357512	7.30756e-09
UPP1	0.00323673	-0.613877	0.25	0.363	1	3.99055e-09	-0.493029	0.078	0.223	3.97778e-05	0.00323673	7.98111e-09
RAB3IL1	7.00805e-09	0.415281	0.296	0.11	6.98562e-05	4.62038e-09	0.318178	0.139	0.059	4.60559e-05	7.00805e-09	9.24076e-09
HTRA1	0.0219764	-0.445754	0.046	0.113	1	5.43403e-09	-0.457127	0.044	0.175	5.41664e-05	0.0219764	1.08681e-08
HJURP	0.00125818	0.291377	0.583	0.424	1	5.98279e-09	0.416515	0.2	0.103	5.96365e-05	0.00125818	1.19656e-08
PCBP4	6.14657e-09	0.287685	0.991	0.901	6.1269e-05	1.3139e-07	0.455522	0.431	0.33	0.0013097	1.3139e-07	1.22931e-08
UNG	6.38139e-09	-0.503273	0.685	0.783	6.36097e-05	6.40175e-07	-0.355855	0.329	0.494	0.00638126	6.40175e-07	1.27628e-08
RACGAP1	4.88767e-06	0.360553	0.787	0.609	0.0487203	7.54854e-09	0.465984	0.498	0.403	7.52438e-05	4.88767e-06	1.50971e-08
LAPTM4A	9.54671e-09	0.274459	1	0.917	9.51616e-05	2.33684e-07	-0.280637	0.675	0.801	0.00232937	2.33684e-07	1.90934e-08
LMF1	0.00308452	0.256627	0.333	0.212	1	9.78697e-09	-0.36096	0.136	0.304	9.75565e-05	0.00308452	1.95739e-08
TNFRSF19	0.0491006	-0.299002	0.167	0.236	1	9.95254e-09	-0.409363	0.058	0.192	9.92069e-05	0.0491006	1.99051e-08
S1PR2	1.30463e-08	0.451725	0.361	0.155	0.000130045	8.2038e-05	0.398767	0.329	0.258	0.817755	8.2038e-05	2.60926e-08
PPP1CB	8.30011e-07	0.251082	0.926	0.876	0.00827355	1.49571e-08	-0.313285	0.675	0.799	0.000149093	8.30011e-07	2.99143e-08
SLC35F2	0.000310905	-0.491416	0.065	0.2	1	1.79478e-08	-0.381982	0.051	0.178	0.000178903	0.000310905	3.58956e-08
ABHD5	0.00283517	0.28084	0.343	0.219	1	1.79689e-08	-0.453299	0.051	0.175	0.000179114	0.00283517	3.59378e-08
STARD10	0.0232641	-0.419827	0.13	0.205	1	2.16241e-08	-0.576495	0.098	0.235	0.000215549	0.0232641	4.32482e-08
LIX1L	2.54928e-08	0.396054	0.204	0.067	0.000254113	4.74245e-05	0.327202	0.258	0.176	0.472728	4.74245e-05	5.09857e-08
TMEM88	2.30602e-07	0.464778	0.583	0.348	0.00229864	2.56496e-08	-0.484964	0.607	0.684	0.000255676	2.30602e-07	5.12993e-08
KRT7	0.000315993	-0.485502	0	0.108	1	3.05771e-08	-0.674722	0.054	0.178	0.000304792	0.000315993	6.11542e-08
ZNF292	0.00574658	0.251098	0.528	0.38	1	3.32514e-08	0.35184	0.668	0.581	0.00033145	0.00574658	6.65029e-08
CAPN2	4.09878e-08	0.545342	0.481	0.26	0.000408567	4.61019e-06	-0.335394	0.407	0.543	0.0459544	4.61019e-06	8.19756e-08
SMAD7	0.0458574	-0.273109	0.222	0.303	1	5.77491e-08	-0.381124	0.085	0.219	0.000575643	0.0458574	1.15498e-07
GCDH	0.000938934	0.302505	0.454	0.293	1	6.17446e-08	0.51176	0.373	0.274	0.00061547	0.000938934	1.23489e-07
MYO1B	6.33338e-08	0.506543	0.398	0.194	0.000631311	0.00097771	0.262994	0.495	0.456	1	0.00097771	1.26668e-07
GYG1	0.109957	-0.293544	0.435	0.452	1	6.87547e-08	-0.447334	0.136	0.28	0.000685347	0.109957	1.37509e-07
HPN	0.00473954	-0.344369	0.037	0.128	1	8.28718e-08	-0.392927	0.017	0.118	0.000826066	0.00473954	1.65744e-07
HEXB	0.0123452	-0.307601	0.065	0.15	1	9.2434e-08	-0.407623	0.108	0.249	0.000921382	0.0123452	1.84868e-07
ASB13	2.9974e-05	0.387599	0.426	0.25	0.298781	9.54118e-08	-0.343253	0.092	0.228	0.000951064	2.9974e-05	1.90824e-07
PARD6B	0.00167896	-0.429283	0.074	0.187	1	1.33244e-07	-0.403783	0.264	0.431	0.00132818	0.00167896	2.66489e-07
CDH2	1.34729e-07	0.511753	0.537	0.295	0.00134298	8.07694e-07	0.266173	0.675	0.513	0.00805109	8.07694e-07	2.69457e-07
LIMK2	0.0516577	-0.269506	0.139	0.209	1	1.37476e-07	0.328921	0.654	0.581	0.00137036	0.0516577	2.74952e-07
ELAVL2	3.44094e-05	0.325527	0.269	0.127	0.342993	1.43212e-07	0.326026	0.169	0.086	0.00142754	3.44094e-05	2.86425e-07
SLC7A3	1.71377e-07	-1.08508	0.065	0.289	0.00170828	1.51825e-07	-0.388673	0.085	0.214	0.00151339	1.71377e-07	3.0365e-07
TMEM54	2.48778e-06	-0.743168	0.037	0.227	0.0247982	1.55953e-07	-0.342163	0.034	0.143	0.00155454	2.48778e-06	3.11905e-07
SSBP3	2.56333e-06	0.372032	0.843	0.618	0.0255513	1.80871e-07	0.382718	0.536	0.461	0.00180292	2.56333e-06	3.61741e-07
KCNK1	0.000349006	-0.556274	0.259	0.382	1	1.87106e-07	-0.374168	0.322	0.485	0.00186508	0.000349006	3.74213e-07
MSN	2.15485e-05	0.390852	0.583	0.386	0.214795	2.54438e-07	-0.409322	0.369	0.524	0.00253624	2.15485e-05	5.08877e-07
MGST3	0.136923	-0.447322	0.296	0.333	1	2.65105e-07	-0.319019	0.573	0.728	0.00264257	0.136923	5.3021e-07
LLGL2	0.000703551	-0.426195	0.028	0.138	1	3.10351e-07	-0.326109	0.112	0.249	0.00309358	0.000703551	6.20701e-07
ACTA2	0.00800476	-0.680931	0.037	0.118	1	4.00274e-07	-0.619221	0.027	0.123	0.00398994	0.00800476	8.00549e-07
RELL1	0.0522916	-0.272952	0.13	0.198	1	4.90879e-07	-0.330926	0.142	0.288	0.00489308	0.0522916	9.81757e-07
ARRB1	5.00486e-07	0.432591	0.296	0.13	0.00498885	3.11487e-05	-0.273425	0.068	0.161	0.31049	3.11487e-05	1.00097e-06
SFRP2	0.0347847	-0.310788	0.157	0.235	1	6.86253e-07	-0.321975	0.041	0.145	0.00684057	0.0347847	1.3725e-06
STX3	0.0573603	-0.308935	0.481	0.488	1	7.10158e-07	-0.302885	0.071	0.188	0.00707886	0.0573603	1.42032e-06
PPP1R14A	0.000346493	0.266637	0.398	0.232	1	7.38569e-07	-0.365065	0.014	0.101	0.00736206	0.000346493	1.47714e-06
TRMT61A	0.0247425	-0.2544	0.361	0.428	1	8.52699e-07	-0.317376	0.088	0.21	0.0084997	0.0247425	1.7054e-06
STRBP	0.00139117	-0.396891	0.352	0.46	1	8.92157e-07	-0.311698	0.39	0.57	0.00889303	0.00139117	1.78431e-06
SULF1	0.00133042	0.283019	0.213	0.114	1	9.79285e-07	-0.414147	0.136	0.262	0.00976151	0.00133042	1.95857e-06
TSPAN4	9.89749e-07	-0.614346	0.389	0.546	0.00986582	2.01563e-06	-0.293154	0.125	0.254	0.0200918	2.01563e-06	1.9795e-06
FGF19	1.14501e-05	-0.750898	0.074	0.25	0.114134	1.00567e-06	-0.336514	0.027	0.12	0.0100245	1.14501e-05	2.01134e-06
FOXB1	0.00045634	-0.559338	0.019	0.132	1	1.22128e-06	-0.366812	0.024	0.114	0.0121737	0.00045634	2.44256e-06
TSPAN33	2.10441e-05	-0.604385	0.009	0.158	0.209767	1.45462e-06	-0.337959	0.139	0.27	0.0144997	2.10441e-05	2.90924e-06
HOMER2	0.00083105	-0.488845	0.074	0.2	1	1.48027e-06	-0.326304	0.492	0.632	0.0147554	0.00083105	2.96054e-06
TMEM47	1.65823e-06	0.45057	0.528	0.309	0.0165293	2.60525e-05	-0.309615	0.471	0.595	0.259691	2.60525e-05	3.31646e-06
LHPP	0.0170969	-0.351986	0.194	0.287	1	1.75472e-06	-0.332468	0.224	0.373	0.0174911	0.0170969	3.50944e-06
CEBPZ	0.00041489	-0.321327	0.565	0.695	1	1.94893e-06	-0.270956	0.502	0.674	0.019427	0.00041489	3.89786e-06
VEGFC	2.90098e-06	0.42106	0.167	0.06	0.028917	3.21099e-06	-0.258741	0.027	0.115	0.0320071	3.21099e-06	5.80196e-06
LMO2	6.90283e-06	-1.01423	0.037	0.21	0.0688074	3.15809e-06	-0.476702	0.071	0.175	0.0314799	6.90283e-06	6.31617e-06
MAPK12	0.000229059	-0.509004	0.056	0.19	1	3.40305e-06	-0.310923	0.224	0.371	0.0339216	0.000229059	6.8061e-06
ABCB10	0.0375749	-0.312541	0.065	0.129	1	3.40493e-06	-0.294198	0.064	0.167	0.0339403	0.0375749	6.80985e-06
CCND3	3.86951e-06	-0.416431	0.713	0.848	0.0385712	5.3835e-06	-0.268898	0.088	0.201	0.0536627	5.3835e-06	7.739e-06
SCARB1	0.0202268	-0.365527	0.148	0.227	1	4.99269e-06	-0.305431	0.071	0.174	0.0497672	0.0202268	9.98536e-06
ARID2	5.43627e-06	0.405197	0.519	0.304	0.0541888	0.00487117	0.278489	0.393	0.356	1	0.00487117	1.08725e-05
ARMCX2	5.4881e-06	0.419232	0.676	0.426	0.0547053	7.15491e-05	0.358561	0.241	0.166	0.713201	7.15491e-05	1.09762e-05
EFNA2	5.53282e-06	0.41554	0.361	0.184	0.0551512	0.00347343	0.31786	0.214	0.165	1	0.00347343	1.10656e-05
OCIAD2	0.00320308	-0.378601	0.046	0.144	1	5.79123e-06	-0.254207	0.058	0.156	0.057727	0.00320308	1.15824e-05
IGFBP4	6.0622e-06	0.351755	0.824	0.556	0.060428	6.07388e-05	-0.280295	0.051	0.132	0.605445	6.07388e-05	1.21244e-05
RBP4	0.973805	-0.464838	0.37	0.333	1	6.50615e-06	-0.681383	0.302	0.437	0.0648533	0.973805	1.30123e-05
CKAP2L	9.0935e-06	0.392928	0.565	0.342	0.090644	0.000932821	0.27621	0.139	0.089	1	0.000932821	1.81869e-05
HBEGF	0.0225323	-0.302453	0.056	0.125	1	9.24842e-06	-0.375811	0.098	0.206	0.0921882	0.0225323	1.84968e-05
TOR3A	3.25097e-05	-0.601831	0.056	0.216	0.324057	1.03684e-05	-0.262114	0.115	0.231	0.103352	3.25097e-05	2.07367e-05
GAP43	0.00241043	-0.501391	0.111	0.223	1	1.16218e-05	-0.260945	0.031	0.112	0.115846	0.00241043	2.32435e-05
EHD4	0.00390545	0.278189	0.426	0.295	1	1.21828e-05	-0.254729	0.088	0.195	0.121438	0.00390545	2.43655e-05
NT5C2	0.0037393	0.296691	0.361	0.246	1	1.271e-05	0.421497	0.308	0.226	0.126694	0.0037393	2.54199e-05
EFNA4	3.39798e-05	0.383632	0.62	0.415	0.338711	1.37789e-05	0.354769	0.322	0.231	0.137348	3.39798e-05	2.75577e-05
CDKAL1	1.6305e-05	0.39143	0.287	0.143	0.162528	0.0121472	0.266673	0.288	0.247	1	0.0121472	3.26097e-05
DDX50	1.83532e-05	0.316385	0.806	0.649	0.182945	0.000365222	0.331596	0.4	0.345	1	0.000365222	3.6706e-05
AKTIP	0.00166293	-0.400801	0.241	0.37	1	1.97896e-05	-0.25331	0.037	0.117	0.197262	0.00166293	3.95787e-05
NRP2	0.0401724	0.321118	0.185	0.124	1	2.45828e-05	-0.493653	0.2	0.307	0.245042	0.0401724	4.91651e-05
MGMT	0.000753209	0.288987	0.315	0.182	1	2.46122e-05	0.276702	0.624	0.567	0.245335	0.000753209	4.92238e-05
TCEA3	5.20812e-05	-0.617697	0.065	0.218	0.519146	2.59153e-05	-0.271857	0.108	0.213	0.258324	5.20812e-05	5.183e-05
RAB4A	0.000948759	-0.518069	0.278	0.418	1	3.30057e-05	-0.263078	0.271	0.407	0.329001	0.000948759	6.60103e-05
PHF21A	3.71957e-05	0.387753	0.315	0.166	0.370767	0.015396	0.275525	0.237	0.196	1	0.015396	7.43901e-05
GADD45A	0.0222369	-0.39078	0.176	0.263	1	4.08033e-05	0.3044	0.505	0.424	0.406727	0.0222369	8.16049e-05
AMOTL1	4.16613e-05	0.407489	0.38	0.213	0.41528	0.00339941	0.331061	0.342	0.297	1	0.00339941	8.33209e-05
LEF1	0.00596746	0.268707	0.556	0.417	1	4.1953e-05	-0.366402	0.319	0.427	0.418187	0.00596746	8.39042e-05
FABP7	0.0119437	-0.349862	0.037	0.111	1	4.38792e-05	-0.34065	0.078	0.168	0.437388	0.0119437	8.77564e-05
SEMA6A	0.0524709	-0.30155	0.157	0.223	1	5.08329e-05	-0.36816	0.224	0.332	0.506703	0.0524709	0.000101663
KIF20A	0.00051817	0.300678	0.713	0.591	1	6.12267e-05	0.318873	0.451	0.384	0.610307	0.00051817	0.00012245
TIPARP	0.000314067	0.343738	0.389	0.235	1	6.71811e-05	-0.296198	0.132	0.231	0.669661	0.000314067	0.000134358
ANKRD46	0.010226	0.263507	0.38	0.273	1	7.22802e-05	0.40011	0.353	0.281	0.72049	0.010226	0.000144555
IFNAR1	7.44895e-05	0.314754	0.259	0.127	0.742511	8.75306e-05	-0.353237	0.092	0.177	0.872505	8.75306e-05	0.000148973
PHIP	0.000125887	0.341888	0.704	0.506	1	7.63971e-05	0.25823	0.614	0.582	0.761527	0.000125887	0.000152788
EHMT2	0.00393341	0.276223	0.454	0.319	1	7.92376e-05	0.274978	0.559	0.506	0.789841	0.00393341	0.000158469
TRIM59	8.02948e-05	0.338529	0.731	0.56	0.800379	0.0505798	0.255406	0.271	0.241	1	0.0505798	0.000160583
DUSP22	8.99967e-05	0.339836	0.389	0.222	0.897088	0.000145314	-0.262757	0.125	0.22	1	0.000145314	0.000179985
STMN2	0.00740024	-0.440043	0.324	0.411	1	9.2124e-05	0.470314	0.203	0.136	0.918292	0.00740024	0.00018424
CSRP1	0.0721683	-0.291038	0.454	0.499	1	0.000100238	-0.264187	0.325	0.449	0.999177	0.0721683	0.000200467
PRADC1	0.0150866	-0.322894	0.25	0.345	1	0.000105248	-0.273886	0.197	0.307	1	0.0150866	0.000210486
AKAP12	0.00306114	-0.364084	0.056	0.16	1	0.000112404	-0.324669	0.19	0.295	1	0.00306114	0.000224796
WBP1	0.000509229	0.312703	0.657	0.441	1	0.000123143	0.332925	0.437	0.377	1	0.000509229	0.00024627
ZIC5	0.00765033	0.271804	0.287	0.185	1	0.00012684	0.337535	0.271	0.197	1	0.00765033	0.000253664
CRLF1	0.00408783	-0.37654	0.037	0.127	1	0.000134233	-0.352253	0.064	0.142	1	0.00408783	0.000268447
CENPL	0.000417148	0.299537	0.463	0.289	1	0.000136986	0.363808	0.22	0.153	1	0.000417148	0.000273953
APOM	0.979498	-0.528535	0.213	0.2	1	0.00014116	-0.607355	0.047	0.118	1	0.979498	0.000282299
DOCK7	0.000151957	0.312907	0.296	0.156	1	0.000425744	0.328323	0.464	0.42	1	0.000425744	0.00030389
RCOR2	0.000152715	0.326626	0.704	0.515	1	0.000406911	0.272419	0.502	0.45	1	0.000406911	0.000305406
ETV4	0.000158844	-0.611915	0.111	0.254	1	0.000531165	-0.259404	0.132	0.218	1	0.000531165	0.000317662
VRTN	0.14589	-0.292478	0.222	0.26	1	0.000168844	-0.283796	0.163	0.264	1	0.14589	0.00033766
DDR1	0.00274882	-0.342399	0.056	0.165	1	0.000226498	-0.259607	0.163	0.262	1	0.00274882	0.000452945
CGNL1	0.00720506	-0.341685	0.046	0.131	1	0.000386528	-0.345142	0.288	0.379	1	0.00720506	0.000772906
CDCA2	0.000414442	0.308196	0.565	0.398	1	0.00733314	0.278495	0.197	0.152	1	0.00733314	0.000828712
BRD8	0.0030223	0.263607	0.657	0.474	1	0.000488205	0.340581	0.417	0.363	1	0.0030223	0.000976171
RAMP2	0.290601	-0.286675	0.259	0.284	1	0.00051752	-0.316406	0.186	0.278	1	0.290601	0.00103477
ACVR2B	0.000588854	0.284308	0.843	0.639	1	0.00146133	0.310365	0.373	0.325	1	0.00146133	0.00117736
ZNF260	0.000657259	0.304746	0.352	0.209	1	0.0166419	0.282542	0.295	0.262	1	0.0166419	0.00131409
FOXP4	0.0010386	0.306322	0.278	0.162	1	0.0245134	0.254602	0.159	0.124	1	0.0245134	0.00207612
CBX2	0.0044066	0.268419	0.361	0.234	1	0.00119492	0.264165	0.461	0.408	1	0.0044066	0.00238842
AEN	0.00147069	-0.266518	0.676	0.741	1	0.00173102	0.335498	0.251	0.196	1	0.00173102	0.00293921
BCAT2	0.00295196	-0.370847	0.444	0.529	1	0.00148137	0.276318	0.471	0.427	1	0.00295196	0.00296055
APOA2	0.00280766	-0.658479	0.065	0.165	1	0.00175513	-0.660983	0.122	0.191	1	0.00280766	0.00350717
DPPA5	0.00785347	-0.477953	0.204	0.297	1	0.0018884	-0.369086	0.058	0.116	1	0.00785347	0.00377323
HEBP1	0.106649	-0.409169	0.12	0.169	1	0.00247896	0.267977	0.383	0.33	1	0.106649	0.00495177
PSRC1	0.00551416	0.264055	0.556	0.423	1	0.00655075	0.304951	0.322	0.282	1	0.00655075	0.0109979
ZNF35	0.0141733	0.264525	0.389	0.282	1	0.0341779	0.254682	0.251	0.218	1	0.0341779	0.0281458
TAGLN	0.379312	-0.337443	0.083	0.104	1	0.0148414	-0.328468	0.156	0.211	1	0.379312	0.0294625
NAV2	0.0292683	-0.282844	0.065	0.132	1	0.0282248	0.267201	0.322	0.295	1	0.0292683	0.055653
TTR	0.0541515	-0.781061	0.306	0.358	1	0.221384	-0.34109	0.163	0.189	1	0.221384	0.105371

## Sheet: Anterior_SE_Pig_Mouse_DEGs
	MOUSE_p_val	MOUSE_avg_log2FC	MOUSE_pct.1	MOUSE_pct.2	MOUSE_p_val_adj	PIG_p_val	PIG_avg_log2FC	PIG_pct.1	PIG_pct.2	PIG_p_val_adj	max_pval	minimump_p_val
DLX5	0	1.68376	0.555	0.033	0	0	1.98113	0.763	0.103	0	0	0
DLX6	0	0.579076	0.167	0.004	0	0	0.643292	0.235	0.017	0	0	0
TFAP2A	0	1.36383	0.542	0.047	0	0	1.64384	0.714	0.088	0	0	0
CLDN10	2.28126e-52	0.397863	0.118	0.021	2.27396e-48	0	2.19817	0.973	0.379	0	2.28126e-52	0
DYNC1I1	5.02868e-46	0.303738	0.108	0.019	5.01259e-42	0	1.29915	0.589	0.099	0	5.02868e-46	0
TFAP2C	1.1454e-19	0.338263	0.259	0.122	1.14173e-15	0	1.66455	0.664	0.067	0	1.1454e-19	0
RAB25	2.19206e-108	0.875456	0.704	0.278	2.18505e-104	1.0784e-295	1.35703	0.797	0.235	1.07495e-291	2.19206e-108	2.1568e-295
GRHL2	1.04307e-46	0.414106	0.153	0.035	1.03974e-42	7.33768e-287	1.10005	0.512	0.098	7.3142e-283	1.04307e-46	1.46754e-286
BCAT1	2.92043e-20	-0.433219	0.524	0.633	2.91108e-16	6.58684e-277	1.25074	0.946	0.503	6.56576e-273	2.92043e-20	1.31737e-276
NPNT	2.61924e-182	0.780835	0.239	0.026	2.61085e-178	4.80122e-256	1.15584	0.516	0.106	4.78586e-252	2.61924e-182	9.60245e-256
ID4	3.13308e-184	0.898376	0.33	0.049	3.12305e-180	1.71739e-239	1.23376	0.845	0.347	1.71189e-235	3.13308e-184	3.43478e-239
CXCL12	6.07522e-52	0.67537	0.388	0.154	6.05578e-48	3.56719e-238	1.03104	0.464	0.092	3.55577e-234	6.07522e-52	7.13438e-238
CDH1	2.96989e-10	0.26374	0.364	0.242	2.96039e-06	7.62501e-233	1.14047	0.91	0.374	7.60061e-229	2.96989e-10	1.525e-232
SIX1	1.47972e-225	1.0818	0.379	0.054	1.47499e-221	2.18066e-61	0.384819	0.215	0.059	2.17368e-57	2.18066e-61	2.95944e-225
ESRP1	3.53663e-61	0.604172	0.379	0.132	3.52531e-57	4.52019e-197	1.05718	0.772	0.289	4.50573e-193	3.53663e-61	9.04038e-197
EYA1	9.74329e-155	0.567879	0.192	0.02	9.71211e-151	4.31634e-180	0.623903	0.255	0.037	4.30253e-176	9.74329e-155	8.63269e-180
IRX1	1.3415e-97	0.804339	0.348	0.088	1.33721e-93	1.05146e-179	0.908096	0.442	0.103	1.0481e-175	1.3415e-97	2.10293e-179
IRX2	3.8809e-63	0.652344	0.314	0.097	3.86848e-59	6.35953e-171	0.591367	0.262	0.041	6.33918e-167	3.8809e-63	1.27191e-170
GATA3	2.00294e-101	0.771202	0.321	0.075	1.99653e-97	1.5523e-154	0.997672	0.739	0.311	1.54734e-150	2.00294e-101	3.10461e-154
EPCAM	1.7901e-88	0.753351	0.957	0.571	1.78437e-84	3.4649e-149	0.858791	0.946	0.536	3.45381e-145	1.7901e-88	6.9298e-149
TMEM54	4.2795e-75	0.749928	0.553	0.219	4.2658e-71	3.88817e-141	0.781816	0.46	0.132	3.87573e-137	4.2795e-75	7.77635e-141
IKZF2	1.08348e-66	0.502528	0.185	0.038	1.08002e-62	9.97163e-139	0.714747	0.395	0.103	9.93972e-135	1.08348e-66	1.99433e-138
SPINT2	3.35763e-89	0.663302	0.955	0.655	3.34689e-85	8.77563e-107	0.689654	0.97	0.617	8.74755e-103	3.35763e-89	1.75513e-106
BCAM	1.05633e-106	0.883339	0.621	0.234	1.05295e-102	6.71526e-102	0.696168	0.63	0.265	6.69377e-98	6.71526e-102	2.11266e-106
S100A10	3.02506e-15	-0.38299	0.671	0.729	3.01538e-11	7.43711e-106	-0.886078	0.862	0.914	7.41331e-102	3.02506e-15	1.48742e-105
MARVELD2	9.15697e-38	0.389259	0.174	0.05	9.12767e-34	4.13076e-103	0.729313	0.56	0.223	4.11754e-99	9.15697e-38	8.26152e-103
ID1	3.39981e-40	0.495007	0.892	0.688	3.38893e-36	7.13339e-103	0.519007	0.969	0.838	7.11056e-99	3.39981e-40	1.42668e-102
ELAVL2	9.92522e-30	0.461768	0.285	0.124	9.89346e-26	6.24086e-102	0.649833	0.302	0.08	6.22089e-98	9.92522e-30	1.24817e-101
EFNA5	3.51101e-28	0.374511	0.228	0.089	3.49977e-24	8.4943e-101	0.797694	0.493	0.189	8.46712e-97	3.51101e-28	1.69886e-100
OCLN	5.1446e-16	0.271777	0.136	0.056	5.12814e-12	9.98177e-97	0.628167	0.539	0.205	9.94983e-93	5.1446e-16	1.99635e-96
IGFBP5	3.62806e-95	0.861166	0.343	0.087	3.61645e-91	1.62539e-50	0.536229	0.37	0.159	1.62019e-46	1.62539e-50	7.25611e-95
ARHGEF19	2.70276e-43	0.305791	0.11	0.021	2.69412e-39	6.94124e-95	0.50588	0.285	0.074	6.91903e-91	2.70276e-43	1.38825e-94
COCH	3.69879e-44	0.338684	0.136	0.03	3.68695e-40	5.76446e-94	0.251367	0.102	0.012	5.74601e-90	3.69879e-44	1.15289e-93
OVOL2	5.42762e-43	0.504713	0.266	0.092	5.41025e-39	2.2759e-89	0.540801	0.304	0.086	2.26862e-85	5.42762e-43	4.55181e-89
PERP	0.000479739	-0.471635	0.156	0.203	1	2.06438e-88	0.479597	0.964	0.809	2.05778e-84	0.000479739	4.12877e-88
FNBP1L	5.4904e-19	0.357196	0.451	0.269	5.47283e-15	5.68445e-87	0.533786	0.94	0.741	5.66626e-83	5.4904e-19	1.13689e-86
ID2	9.4558e-23	0.328711	0.923	0.666	9.42555e-19	6.50737e-83	0.530413	0.945	0.753	6.48655e-79	9.4558e-23	1.30147e-82
APLNR	3.67043e-17	-0.598855	0.039	0.172	3.65868e-13	3.507e-82	-1.51795	0.075	0.423	3.49578e-78	3.67043e-17	7.014e-82
MEIS2	5.36885e-81	0.831474	0.716	0.352	5.35167e-77	2.65624e-12	0.315175	0.531	0.412	2.64774e-08	2.65624e-12	1.07377e-80
FREM2	1.5825e-49	0.475506	0.196	0.052	1.57744e-45	3.19552e-77	0.516202	0.28	0.081	3.18529e-73	1.5825e-49	6.39104e-77
RSPO3	1.39603e-23	-0.850824	0.101	0.288	1.39156e-19	3.08846e-75	-1.59666	0.075	0.404	3.07857e-71	1.39603e-23	6.17691e-75
HAND1	3.96456e-06	-0.485375	0.199	0.274	0.0395187	3.41199e-72	-1.59432	0.262	0.534	3.40107e-68	3.96456e-06	6.82397e-72
VIM	6.81626e-05	-0.352891	0.422	0.46	0.679445	1.49412e-71	-0.839643	0.699	0.795	1.48934e-67	6.81626e-05	2.98824e-71
FST	2.8999e-29	-1.0236	0.154	0.369	2.89062e-25	2.63449e-71	0.684332	0.778	0.477	2.62606e-67	2.8999e-29	5.26897e-71
IGSF9	3.05873e-38	0.49247	0.266	0.099	3.04894e-34	2.55105e-67	0.579905	0.485	0.213	2.54289e-63	3.05873e-38	5.1021e-67
RABGAP1L	5.25991e-67	0.41355	0.147	0.025	5.24308e-63	5.86493e-44	0.497103	0.324	0.143	5.84616e-40	5.86493e-44	1.05198e-66
PRSS8	5.26064e-65	0.667364	0.535	0.22	5.2438e-61	9.09303e-66	0.485381	0.38	0.144	9.06393e-62	5.26064e-65	1.81861e-65
POU5F1	1.65272e-05	-0.338366	0.601	0.572	0.164743	1.00018e-65	0.574344	0.875	0.649	9.96978e-62	1.65272e-05	2.00036e-65
SP6	4.05154e-36	0.352283	0.138	0.035	4.03857e-32	1.0821e-61	0.378317	0.191	0.05	1.07863e-57	4.05154e-36	2.1642e-61
FLRT3	3.76901e-61	0.687895	0.452	0.179	3.75695e-57	1.71906e-28	0.315099	0.362	0.185	1.71356e-24	1.71906e-28	7.53802e-61
PEG10	9.68181e-16	-0.636351	0.174	0.313	9.65083e-12	2.52115e-60	0.58998	0.793	0.527	2.51309e-56	9.68181e-16	5.04231e-60
SLAIN1	1.41226e-16	0.305818	0.235	0.117	1.40774e-12	9.04715e-58	0.441138	0.289	0.102	9.0182e-54	1.41226e-16	1.80943e-57
STARD10	2.00409e-57	0.663146	0.479	0.199	1.99768e-53	4.83825e-57	0.447733	0.497	0.225	4.82277e-53	4.83825e-57	4.00818e-57
TMEM47	1.70727e-26	0.448472	0.519	0.305	1.70181e-22	3.4759e-56	0.555072	0.839	0.586	3.46478e-52	1.70727e-26	6.95181e-56
CDX2	1.15137e-18	-0.764925	0.16	0.324	1.14768e-14	3.14023e-55	-1.03901	0.137	0.409	3.13018e-51	1.15137e-18	6.28047e-55
NKD1	4.58545e-06	-0.316169	0.311	0.382	0.0457078	3.61244e-55	-1.15673	0.155	0.416	3.60088e-51	4.58545e-06	7.22487e-55
ASS1	4.30585e-15	-0.704425	0.16	0.295	4.29207e-11	4.88547e-55	0.40354	0.344	0.134	4.86984e-51	4.30585e-15	9.77094e-55
ISL1	6.51408e-55	0.665926	0.294	0.095	6.49324e-51	7.65136e-19	0.32118	0.156	0.07	7.62688e-15	7.65136e-19	1.30282e-54
DDR1	3.89069e-09	0.25055	0.257	0.162	3.87824e-05	1.67195e-53	0.508606	0.513	0.253	1.6666e-49	3.89069e-09	3.3439e-53
EMB	4.95106e-53	0.368338	1	0.893	4.93521e-49	5.62546e-26	0.364568	0.474	0.283	5.60745e-22	5.62546e-26	9.90212e-53
CD9	2.30272e-19	0.314369	0.756	0.542	2.29535e-15	2.21072e-51	0.515492	0.723	0.41	2.20365e-47	2.30272e-19	4.42145e-51
CYB561	1.72886e-11	0.263551	0.196	0.106	1.72333e-07	3.477e-51	0.514809	0.433	0.202	3.46587e-47	1.72886e-11	6.95399e-51
ZNF462	1.16748e-18	0.355323	0.357	0.2	1.16375e-14	5.30124e-51	0.545624	0.669	0.405	5.28427e-47	1.16748e-18	1.06025e-50
RND3	7.74247e-23	0.43546	0.352	0.188	7.7177e-19	6.35174e-51	-0.942864	0.23	0.478	6.33141e-47	7.74247e-23	1.27035e-50
KCNK1	8.48048e-44	0.576523	0.67	0.375	8.45335e-40	8.98654e-51	0.525443	0.724	0.476	8.95778e-47	8.48048e-44	1.79731e-50
LIN28A	1.1425e-27	0.388789	0.813	0.612	1.13884e-23	1.18744e-50	0.481384	0.862	0.624	1.18364e-46	1.1425e-27	2.37489e-50
LEF1	4.08796e-09	-0.418132	0.334	0.42	4.07488e-05	2.17783e-49	-0.986016	0.192	0.433	2.17087e-45	4.08796e-09	4.35567e-49
PLS3	5.81186e-29	0.468447	0.68	0.466	5.79326e-25	3.66392e-49	0.528395	0.559	0.309	3.6522e-45	5.81186e-29	7.32784e-49
GLRX5	8.86024e-49	-0.264094	0.978	0.991	8.83189e-45	2.92391e-20	-0.275079	0.808	0.817	2.91456e-16	2.92391e-20	1.77205e-48
HOXB2	2.86381e-05	-0.342729	0.237	0.303	0.285464	6.20444e-48	-0.942005	0.044	0.287	6.18459e-44	2.86381e-05	1.24089e-47
CDH11	3.24617e-07	-0.286494	0.05	0.12	0.00323578	7.49793e-47	-1.0238	0.152	0.386	7.47393e-43	3.24617e-07	1.49959e-46
HAPLN1	1.23597e-22	0.438107	0.294	0.142	1.23202e-18	8.04759e-47	-1.14923	0.259	0.471	8.02184e-43	1.23597e-22	1.60952e-46
DBN1	7.15963e-46	0.528899	0.826	0.545	7.13672e-42	2.71823e-31	0.313294	0.942	0.803	2.70953e-27	2.71823e-31	1.43193e-45
PDGFRA	2.65814e-08	-0.297644	0.038	0.111	0.000264963	1.92266e-44	-0.911471	0.058	0.287	1.9165e-40	2.65814e-08	3.84531e-44
EOMES	4.77548e-44	-1.21081	0.043	0.32	4.76019e-40	0.0075082	-0.322114	0.108	0.133	1	0.0075082	9.55095e-44
SNX3	4.92832e-44	-0.310282	0.943	0.966	4.91255e-40	1.61318e-14	-0.357519	0.562	0.608	1.60802e-10	1.61318e-14	9.85665e-44
TIMM17A	5.38187e-44	-0.277794	0.953	0.972	5.36465e-40	1.12202e-12	-0.276634	0.657	0.691	1.11843e-08	1.12202e-12	1.07637e-43
CYFIP2	2.65355e-35	0.340855	0.153	0.042	2.64506e-31	3.38671e-43	0.404719	0.292	0.12	3.37587e-39	2.65355e-35	6.77342e-43
PPIC	2.11511e-33	-0.818522	0.276	0.501	2.10834e-29	4.84227e-43	-0.9534	0.11	0.336	4.82678e-39	2.11511e-33	9.68455e-43
ANXA5	2.81587e-05	-0.383669	0.33	0.383	0.280686	3.03096e-41	-1.07531	0.235	0.435	3.02126e-37	2.81587e-05	6.06192e-41
GAP43	8.49138e-24	0.423831	0.404	0.219	8.46421e-20	1.59198e-40	0.389053	0.263	0.106	1.58689e-36	8.49138e-24	3.18396e-40
NAV2	6.43233e-11	0.255144	0.226	0.13	6.41175e-07	1.63126e-40	0.453696	0.526	0.289	1.62604e-36	6.43233e-11	3.26251e-40
FAM110A	8.11764e-11	0.257214	0.268	0.161	8.09166e-07	4.59291e-40	0.392621	0.336	0.151	4.57821e-36	8.11764e-11	9.18582e-40
DAG1	3.20302e-20	0.407838	0.447	0.272	3.19277e-16	1.69631e-39	0.445403	0.802	0.573	1.69088e-35	3.20302e-20	3.39261e-39
BMP4	1.83199e-06	-0.459062	0.154	0.227	0.0182612	4.80554e-39	-1.01848	0.382	0.526	4.79016e-35	1.83199e-06	9.61108e-39
FABP7	1.45051e-06	-0.321331	0.05	0.112	0.0144587	2.2853e-38	0.400303	0.349	0.161	2.27799e-34	1.45051e-06	4.57061e-38
PMP22	5.50703e-08	-0.566775	0.154	0.245	0.000548941	2.5322e-38	-1.05384	0.157	0.358	2.5241e-34	5.50703e-08	5.0644e-38
GPRC5C	4.74909e-37	0.53542	0.305	0.126	4.7339e-33	1.01369e-12	-0.461207	0.34	0.426	1.01045e-08	1.01369e-12	9.49819e-37
MAPK8IP1	1.15307e-13	0.277146	0.255	0.139	1.14938e-09	1.50493e-35	0.410856	0.48	0.263	1.50012e-31	1.15307e-13	3.00986e-35
DLL3	5.38427e-22	-0.805708	0.041	0.202	5.36704e-18	1.66281e-35	-1.20624	0.036	0.224	1.65749e-31	5.38427e-22	3.32562e-35
NCAM1	7.37879e-05	-0.309907	0.113	0.169	0.735518	7.75074e-35	-0.853506	0.108	0.305	7.72594e-31	7.37879e-05	1.55015e-34
PRTG	6.59392e-34	0.448697	0.844	0.602	6.57282e-30	4.25822e-22	-0.371124	0.575	0.724	4.24459e-18	4.25822e-22	1.31878e-33
CDX1	1.48594e-07	-0.551058	0.104	0.187	0.00148118	9.64061e-34	-1.24147	0.12	0.311	9.60976e-30	1.48594e-07	1.92812e-33
FIGN	1.65587e-15	0.32551	0.255	0.136	1.65057e-11	1.11212e-33	0.303397	0.215	0.085	1.10856e-29	1.65587e-15	2.22424e-33
MESP1	8.23177e-22	-1.21659	0.023	0.177	8.20543e-18	8.18772e-33	-1.18564	0.124	0.307	8.16152e-29	8.23177e-22	1.63754e-32
PATZ1	3.05749e-15	0.32987	0.542	0.373	3.04771e-11	2.14467e-32	0.396115	0.511	0.298	2.13781e-28	3.05749e-15	4.28934e-32
HOXB6	5.25252e-12	-0.543404	0.034	0.131	5.23572e-08	3.12763e-32	-0.689735	0.016	0.184	3.11762e-28	5.25252e-12	6.25526e-32
SIX4	3.86858e-27	0.389219	0.201	0.077	3.8562e-23	4.41607e-32	0.40926	0.496	0.287	4.40193e-28	3.86858e-27	8.83213e-32
APP	2.32439e-14	0.324235	0.329	0.194	2.31695e-10	9.28924e-32	0.350259	0.909	0.727	9.25952e-28	2.32439e-14	1.85785e-31
CHD7	1.30289e-19	0.382335	0.643	0.473	1.29872e-15	3.70619e-30	0.318127	0.91	0.759	3.69433e-26	1.30289e-19	7.41238e-30
ARPC1B	5.72367e-30	-0.852163	0.291	0.493	5.70536e-26	7.71846e-06	-0.390897	0.167	0.223	0.0769376	7.71846e-06	1.14473e-29
SLC44A2	1.3198e-14	0.340735	0.241	0.13	1.31557e-10	1.69719e-28	0.383466	0.499	0.304	1.69176e-24	1.3198e-14	3.39437e-28
HOXB8	7.43648e-09	-0.533893	0.059	0.141	7.41269e-05	2.34169e-28	-0.63726	0.019	0.173	2.3342e-24	7.43648e-09	4.68338e-28
AP1M1	3.03019e-08	-0.301073	0.375	0.462	0.000302049	3.41525e-28	-0.670164	0.203	0.374	3.40432e-24	3.03019e-08	6.8305e-28
MGST3	2.14676e-05	-0.482297	0.275	0.334	0.213989	1.32881e-27	0.342592	0.867	0.722	1.32456e-23	2.14676e-05	2.65763e-27
RAMP2	6.1221e-16	-0.589212	0.136	0.287	6.10251e-12	2.10377e-27	0.300944	0.468	0.271	2.09704e-23	6.1221e-16	4.20755e-27
KDR	1.35569e-10	-0.414007	0.02	0.102	1.35136e-06	3.43963e-27	-0.797276	0.048	0.205	3.42863e-23	1.35569e-10	6.87927e-27
EHBP1	2.54097e-12	0.306625	0.228	0.127	2.53284e-08	2.75876e-26	0.426204	0.626	0.438	2.74993e-22	2.54097e-12	5.51751e-26
GADD45A	3.38454e-26	0.551207	0.452	0.258	3.37371e-22	0.0004677	-0.296561	0.407	0.426	1	0.0004677	6.76909e-26
REEP5	7.2299e-26	-0.504562	0.54	0.687	7.20677e-22	7.03652e-11	-0.305886	0.582	0.62	7.014e-07	7.03652e-11	1.44598e-25
SNAI1	6.50492e-18	-0.664092	0.12	0.275	6.4841e-14	7.97668e-26	-0.714504	0.156	0.319	7.95116e-22	6.50492e-18	1.59534e-25
RAB15	1.04319e-25	0.362146	0.176	0.064	1.03985e-21	5.63059e-23	0.290121	0.349	0.194	5.61257e-19	5.63059e-23	2.08638e-25
ARMCX2	9.13522e-12	0.288737	0.567	0.423	9.10599e-08	1.66887e-25	0.303358	0.315	0.163	1.66353e-21	9.13522e-12	3.33774e-25
GNG2	5.26724e-12	-0.384115	0.424	0.521	5.25038e-08	2.2374e-25	-0.729833	0.315	0.451	2.23024e-21	5.26724e-12	4.4748e-25
MSI1	1.20132e-09	0.253468	0.402	0.278	1.19748e-05	2.3416e-25	0.328057	0.511	0.307	2.3341e-21	1.20132e-09	4.6832e-25
SGK1	2.08735e-24	-0.777743	0.129	0.322	2.08067e-20	3.75849e-25	-0.741931	0.09	0.246	3.74647e-21	2.08735e-24	7.51698e-25
NMRAL1	4.62033e-25	0.377867	0.79	0.635	4.60555e-21	0.000151287	-0.266781	0.358	0.393	1	0.000151287	9.24067e-25
KDELR3	7.51388e-06	-0.364921	0.054	0.112	0.0748983	1.14587e-24	-0.590562	0.035	0.176	1.1422e-20	7.51388e-06	2.29174e-24
CYB5B	1.45735e-24	-0.349423	0.702	0.813	1.45269e-20	2.42417e-14	-0.286309	0.667	0.702	2.41641e-10	2.42417e-14	2.91471e-24
FZD3	6.81512e-18	0.335894	0.264	0.135	6.79331e-14	5.15155e-24	0.359694	0.456	0.279	5.13506e-20	6.81512e-18	1.03031e-23
FOXF1	6.23509e-15	-0.741429	0.061	0.184	6.21514e-11	5.48613e-24	-0.524962	0.012	0.141	5.46858e-20	6.23509e-15	1.09723e-23
MGST1	1.5493e-23	0.390371	0.433	0.238	1.54434e-19	0.00959388	-0.258318	0.159	0.187	1	0.00959388	3.0986e-23
CAPN2	6.96591e-07	-0.3143	0.18	0.262	0.00694361	6.9722e-23	-0.544722	0.449	0.545	6.94988e-19	6.96591e-07	1.39444e-22
HOXB9	2.81519e-08	-0.481676	0.038	0.109	0.000280618	1.39213e-22	-0.628026	0.027	0.157	1.38767e-18	2.81519e-08	2.78425e-22
ARID3B	2.18069e-22	0.428581	0.582	0.394	2.17371e-18	2.72515e-14	0.26623	0.616	0.455	2.71643e-10	2.72515e-14	4.36138e-22
IGFBP4	2.28394e-22	-0.607659	0.42	0.56	2.27663e-18	2.18738e-11	-0.383255	0.051	0.133	2.18039e-07	2.18738e-11	4.56788e-22
OTX2	8.44493e-16	0.363437	0.436	0.275	8.41791e-12	2.41786e-22	0.316983	0.257	0.13	2.41012e-18	8.44493e-16	4.83572e-22
TEAD3	1.39652e-19	0.261462	0.117	0.04	1.39205e-15	4.32933e-22	0.320814	0.405	0.243	4.31548e-18	1.39652e-19	8.65867e-22
PTH1R	4.73196e-22	-0.693154	0.065	0.232	4.71681e-18	1.80041e-18	-0.497189	0.032	0.144	1.79465e-14	1.80041e-18	9.46391e-22
MAPK12	4.82311e-22	0.403059	0.35	0.185	4.80768e-18	5.39214e-16	-0.505664	0.257	0.373	5.37489e-12	5.39214e-16	9.64622e-22
YAF2	5.67815e-22	-0.324729	0.713	0.799	5.65998e-18	1.30537e-13	-0.44409	0.269	0.374	1.30119e-09	1.30537e-13	1.13563e-21
TMEM97	7.12477e-22	-0.280589	0.81	0.855	7.10197e-18	3.26886e-06	-0.269294	0.535	0.547	0.032584	3.26886e-06	1.42495e-21
FN1	5.91808e-12	-0.45352	0.366	0.471	5.89915e-08	1.29597e-21	-0.488461	0.749	0.767	1.29182e-17	5.91808e-12	2.59194e-21
LMO1	2.39541e-12	0.414719	0.26	0.155	2.38774e-08	1.92207e-21	0.277808	0.125	0.048	1.91592e-17	2.39541e-12	3.84413e-21
SLC3A2	1.26542e-17	-0.259092	0.817	0.843	1.26137e-13	3.42914e-21	0.306296	0.71	0.511	3.41817e-17	1.26542e-17	6.85828e-21
DCN	3.56027e-21	0.258736	0.102	0.031	3.54888e-17	7.56912e-15	-0.728887	0.039	0.134	7.5449e-11	7.56912e-15	7.12055e-21
IFNGR1	9.65017e-07	-0.264919	0.081	0.154	0.00961929	1.44285e-20	-0.626098	0.024	0.142	1.43823e-16	9.65017e-07	2.8857e-20
STRBP	1.17896e-12	0.295868	0.603	0.456	1.17519e-08	1.05763e-19	0.289878	0.758	0.562	1.05424e-15	1.17896e-12	2.11526e-19
CDH2	9.026e-06	-0.283674	0.223	0.298	0.0899712	4.27547e-19	-0.597907	0.434	0.517	4.26179e-15	9.026e-06	8.55094e-19
TGFB1	2.65959e-09	-0.384398	0.059	0.147	2.65108e-05	4.59412e-19	-0.489698	0.036	0.153	4.57941e-15	2.65959e-09	9.18823e-19
WLS	4.31091e-18	0.332849	0.689	0.493	4.29711e-14	1.52987e-16	0.278127	0.801	0.653	1.52498e-12	1.52987e-16	8.62182e-18
MTHFD2	9.13035e-18	-0.29664	0.716	0.778	9.10114e-14	1.86545e-08	-0.375333	0.348	0.412	0.000185948	1.86545e-08	1.82607e-17
SKAP2	6.36502e-05	-0.274249	0.257	0.32	0.634465	1.07972e-17	-0.583351	0.177	0.307	1.07626e-13	6.36502e-05	2.15944e-17
MSN	3.17989e-05	-0.250003	0.325	0.388	0.316971	1.57363e-17	-0.512105	0.444	0.525	1.5686e-13	3.17989e-05	3.14726e-17
GATA4	1.81087e-17	-0.563319	0.025	0.154	1.80508e-13	4.62007e-16	-0.528685	0.056	0.163	4.60529e-12	4.62007e-16	3.62175e-17
LRP2	1.9979e-17	0.313235	0.21	0.098	1.99151e-13	4.66999e-09	-0.611235	0.069	0.139	4.65505e-05	4.66999e-09	3.9958e-17
GNB4	1.08699e-16	-0.543411	0.081	0.224	1.08351e-12	1.04468e-14	-0.534789	0.177	0.288	1.04134e-10	1.04468e-14	2.17398e-16
NPEPPS	1.0657e-12	0.303462	0.61	0.466	1.06229e-08	8.85593e-16	0.257989	0.707	0.549	8.82759e-12	1.0657e-12	1.77119e-15
PBK	4.75322e-13	-0.312361	0.573	0.656	4.73801e-09	1.60665e-15	-0.487835	0.233	0.348	1.60151e-11	4.75322e-13	3.21329e-15
ACTA2	8.98184e-06	-0.616589	0.061	0.119	0.089531	1.73904e-15	-0.634088	0.03	0.125	1.73348e-11	8.98184e-06	3.47808e-15
DNMT3A	1.01676e-05	-0.264521	0.287	0.362	0.10135	3.01228e-15	0.269516	0.555	0.399	3.00264e-11	1.01676e-05	6.02456e-15
GEMIN7	3.56817e-15	-0.269687	0.713	0.773	3.55676e-11	7.47218e-10	-0.387602	0.238	0.324	7.44827e-06	7.47218e-10	7.13635e-15
CDC42EP4	5.68516e-06	-0.28564	0.158	0.231	0.0566697	5.95148e-15	-0.468799	0.164	0.281	5.93244e-11	5.68516e-06	1.1903e-14
SSBP4	2.13421e-06	-0.296484	0.154	0.233	0.0212738	9.99189e-15	-0.43921	0.419	0.507	9.95991e-11	2.13421e-06	1.99838e-14
PRICKLE1	1.83461e-07	-0.270802	0.039	0.107	0.00182874	1.02264e-14	-0.512009	0.183	0.296	1.01937e-10	1.83461e-07	2.04528e-14
ETV2	9.48162e-10	-0.556604	0.077	0.172	9.45128e-06	1.60755e-14	-0.574884	0.058	0.157	1.6024e-10	9.48162e-10	3.2151e-14
PKDCC	9.78168e-14	0.337787	0.235	0.129	9.75037e-10	0.00786712	-0.321139	0.378	0.389	1	0.00786712	1.95634e-13
FGF19	1.40146e-07	-0.347114	0.158	0.251	0.00139697	1.08238e-13	-0.367251	0.034	0.121	1.07892e-09	1.40146e-07	2.16476e-13
ASNS	3.00355e-13	-0.339974	0.596	0.671	2.99394e-09	1.39386e-06	-0.326549	0.582	0.567	0.013894	1.39386e-06	6.00711e-13
HTRA1	6.08196e-10	-0.485287	0.032	0.114	6.0625e-06	3.23111e-13	-0.450701	0.079	0.176	3.22077e-09	6.08196e-10	6.46222e-13
CSRP1	1.24737e-08	-0.372504	0.436	0.501	0.000124338	4.81639e-13	-0.45295	0.371	0.45	4.80098e-09	1.24737e-08	9.63278e-13
CTSC	5.04874e-13	-0.633802	0.23	0.353	5.03258e-09	1.50932e-09	-0.458182	0.454	0.491	1.50449e-05	1.50932e-09	1.00975e-12
EMILIN1	8.19638e-09	-0.337664	0.045	0.125	8.17015e-05	8.33661e-13	-0.436742	0.081	0.175	8.30993e-09	8.19638e-09	1.66732e-12
PRDM6	9.57367e-13	-0.457435	0.039	0.144	9.54304e-09	8.89162e-11	-0.311079	0.048	0.127	8.86317e-07	8.89162e-11	1.91473e-12
IFRD2	1.1165e-12	-0.27971	0.634	0.72	1.11293e-08	1.61412e-10	-0.26976	0.652	0.669	1.60896e-06	1.61412e-10	2.233e-12
PLCD1	1.48477e-12	0.27305	0.181	0.093	1.48002e-08	9.54514e-06	-0.281264	0.171	0.23	0.095146	9.54514e-06	2.96953e-12
FOXB1	0.00186414	-0.264712	0.092	0.133	1	1.50836e-12	-0.382066	0.034	0.115	1.50354e-08	0.00186414	3.01673e-12
CRLF1	2.55248e-12	-0.36834	0.029	0.129	2.54432e-08	5.13257e-08	-0.437092	0.078	0.143	0.000511614	5.13257e-08	5.10497e-12
CISD3	9.56705e-06	-0.25602	0.289	0.368	0.0953644	5.77078e-12	-0.329312	0.55	0.599	5.75232e-08	9.56705e-06	1.15416e-11
TAGLN	0.000504082	-0.391408	0.063	0.105	1	3.39672e-11	-0.655735	0.128	0.213	3.38585e-07	0.000504082	6.79343e-11
CMTM7	8.04218e-11	-0.32675	0.555	0.627	8.01645e-07	3.17261e-05	-0.294488	0.239	0.292	0.316246	3.17261e-05	1.60844e-10
ETV4	1.00029e-10	-0.435117	0.142	0.256	9.97088e-07	0.00204199	-0.280035	0.185	0.218	1	0.00204199	2.00058e-10
EEA1	2.95815e-06	-0.276908	0.056	0.118	0.0294869	1.33018e-10	0.274857	0.405	0.292	1.32592e-06	2.95815e-06	2.66035e-10
MTFP1	2.14244e-10	-0.379632	0.232	0.35	2.13558e-06	5.8763e-05	-0.262174	0.43	0.452	0.585749	5.8763e-05	4.28488e-10
SEC11C	2.87251e-10	-0.407612	0.28	0.387	2.86332e-06	3.7887e-06	-0.275005	0.535	0.542	0.0377658	3.7887e-06	5.74502e-10
LPGAT1	2.92859e-10	-0.374252	0.075	0.174	2.91922e-06	5.79467e-08	-0.357818	0.329	0.389	0.000577613	5.79467e-08	5.85718e-10
PON2	6.98751e-10	-0.377287	0.101	0.203	6.96515e-06	1.59181e-09	-0.445155	0.282	0.353	1.58672e-05	1.59181e-09	1.3975e-09
APOM	0.000693011	-0.832296	0.154	0.201	1	5.21289e-09	-0.684233	0.052	0.119	5.19621e-05	0.000693011	1.04258e-08
TMBIM1	6.65367e-09	-0.30367	0.043	0.123	6.63238e-05	8.34451e-07	-0.376388	0.176	0.239	0.00831781	8.34451e-07	1.33073e-08
ARL4D	4.89186e-08	-0.375987	0.063	0.14	0.00048762	3.10047e-07	-0.463124	0.176	0.241	0.00309055	3.10047e-07	9.78372e-08
APOA2	0.00204896	-0.413455	0.124	0.166	1	9.87855e-08	-0.805065	0.124	0.192	0.000984694	0.00204896	1.97571e-07
LMO2	2.18727e-07	-0.570545	0.129	0.211	0.00218027	0.938815	-0.308325	0.188	0.173	1	0.938815	4.37453e-07
CDX4	2.5211e-07	-0.595962	0.061	0.131	0.00251303	4.17385e-07	-0.487059	0.19	0.25	0.0041605	4.17385e-07	5.04219e-07
HEBP1	6.90529e-07	-0.464023	0.097	0.171	0.00688319	0.00221055	-0.253781	0.308	0.331	1	0.00221055	1.38106e-06
BAG3	2.18336e-06	-0.274355	0.115	0.19	0.0217637	3.67609e-06	-0.304661	0.233	0.293	0.0366433	3.67609e-06	4.36671e-06
TMEM9B	1.99118e-05	-0.293788	0.255	0.321	0.198481	4.38145e-06	-0.283115	0.098	0.155	0.0436743	1.99118e-05	8.76288e-06
RBP4	0.0362338	-0.633251	0.318	0.334	1	0.022968	-0.587791	0.445	0.435	1	0.0362338	0.0454084
TTR	0.656934	-0.619174	0.384	0.358	1	0.0319333	-0.488366	0.168	0.189	1	0.656934	0.0628469

## Sheet: Blood_Prog_Pig_Mouse_DEGs
	MOUSE_p_val	MOUSE_avg_log2FC	MOUSE_pct.1	MOUSE_pct.2	MOUSE_p_val_adj	PIG_p_val	PIG_avg_log2FC	PIG_pct.1	PIG_pct.2	PIG_p_val_adj	max_pval	minimump_p_val
ABCB10	0	1.78622	0.723	0.095	0	9.15345e-55	1.53322	0.596	0.163	9.12416e-51	9.15345e-55	0
MGST3	0	1.91525	0.767	0.308	0	2.17085e-06	0.350074	0.794	0.726	0.021639	2.17085e-06	0
CREG1	0	1.67253	0.875	0.295	0	0.00193581	0.407053	0.191	0.116	1	0.00193581	0
PPOX	0	1.45968	0.629	0.158	0	0.000351576	0.534566	0.34	0.24	1	0.000351576	0
HDGF	0	0.452858	1	0.998	0	8.07976e-25	0.334457	0.993	0.981	8.0539e-21	8.07976e-25	0
CA14	0	-1.77206	0.127	0.705	0	2.36259e-07	-0.642486	0.057	0.245	0.00235503	2.36259e-07	0
RAP1A	0	0.715855	0.992	0.871	0	1.75042e-05	0.493071	0.511	0.421	0.174482	1.75042e-05	0
CNN3	0	-1.01986	0.591	0.939	0	1.76803e-33	-0.993881	0.525	0.905	1.76237e-29	1.76803e-33	0
DDAH1	0	1.22647	0.896	0.419	0	9.46578e-10	0.602	0.17	0.055	9.43548e-06	9.46578e-10	0
SSX2IP	0	1.62724	0.684	0.116	0	3.82797e-05	0.555227	0.305	0.188	0.381572	3.82797e-05	0
TAL1	0	2.15335	0.8	0.04	0	0	2.10257	0.681	0.013	0	0	0
UROD	0	1.00999	0.89	0.676	0	5.12527e-33	1.2442	0.716	0.37	5.10886e-29	5.12527e-33	0
MARCKSL1	0	-0.74448	0.927	0.993	0	5.86731e-06	-0.466547	0.121	0.311	0.0584853	5.86731e-06	0
ID3	0	-1.66466	0.353	0.907	0	1.97696e-28	-1.13739	0.418	0.816	1.97063e-24	1.97696e-28	0
CCRL2	0	0.510996	0.14	0.002	0	1.47229e-80	0.463163	0.156	0.008	1.46758e-76	1.47229e-80	0
GPX1	0	0.722568	1	0.989	0	1.04472e-08	0.396014	0.844	0.812	0.000104137	1.04472e-08	0
CLDN4	0	0.568448	0.132	0.001	0	3.3281e-12	-1.28534	0.057	0.33	3.31745e-08	3.3281e-12	0
ASNS	0	1.00261	0.929	0.654	0	7.2199e-20	0.7464	0.801	0.566	7.19679e-16	7.2199e-20	0
TSPAN33	0	1.62654	0.688	0.127	0	2.42556e-30	1.16719	0.61	0.267	2.4178e-26	2.42556e-30	0
SOD2	0	0.803969	0.978	0.83	0	5.13579e-10	0.52073	0.745	0.621	5.11936e-06	5.13579e-10	0
RHAG	0	0.652712	0.157	0.001	0	5.27044e-144	0.625357	0.149	0.004	5.25357e-140	5.27044e-144	0
SLC29A1	0	1.35163	0.834	0.363	0	6.8399e-08	0.567281	0.532	0.364	0.000681801	6.8399e-08	0
CCND3	0	0.916012	0.992	0.839	0	4.25624e-07	0.589434	0.348	0.199	0.00424262	4.25624e-07	0
LYAR	0	0.278552	1	0.995	0	2.54679e-08	0.338851	0.879	0.806	0.000253864	2.54679e-08	0
EMB	0	-1.50919	0.502	0.918	0	6.92762e-08	-0.680248	0.085	0.29	0.000690545	6.92762e-08	0
RFESD	0	1.29047	0.567	0.185	0	2.38861e-14	0.668787	0.73	0.547	2.38096e-10	2.38861e-14	0
RBPMS2	0	-1.54399	0.254	0.797	0	0.00458708	0.413652	0.355	0.284	1	0.00458708	0
GLRX5	0	0.726489	1	0.99	0	3.12689e-10	0.394081	0.865	0.816	3.11688e-06	3.12689e-10	0
HK1	0	0.962187	0.374	0.076	0	2.66826e-14	0.420591	0.972	0.853	2.65972e-10	2.66826e-14	0
PRDX3	0	1.22759	0.99	0.743	0	2.24064e-11	0.453689	0.823	0.774	2.23347e-07	2.24064e-11	0
RGS10	0	1.57886	0.774	0.254	0	1.6291e-161	1.88075	0.61	0.064	1.62388e-157	1.6291e-161	0
UROS	0	1.55617	0.673	0.162	0	0.00199111	0.398318	0.326	0.233	1	0.00199111	0
RAC2	0	0.658945	0.168	0.004	0	0	1.2138	0.362	0.01	0	0	0
RBM38	0	1.04629	0.947	0.583	0	1.35906e-10	0.711147	0.426	0.229	1.35471e-06	1.35906e-10	0
HEBP1	0	1.72593	0.577	0.146	0	2.23393e-07	0.735448	0.475	0.33	0.00222678	2.23393e-07	0
IGFBP2	0	-2.16369	0.116	0.731	0	1.30978e-20	-0.653847	0.773	0.881	1.30559e-16	1.30978e-20	0
RPIA	0	1.4346	0.663	0.165	0	3.37115e-16	0.796629	0.702	0.514	3.36036e-12	3.37115e-16	0
BOLA3	0	0.757196	0.938	0.807	0	9.06015e-06	0.273464	0.851	0.78	0.0903116	9.06015e-06	0
CDC42EP3	0	1.63201	0.576	0.054	0	0.000344843	0.388582	0.447	0.326	1	0.000344843	0
ID2	0	-1.91888	0.151	0.701	0	0.000113432	-0.33759	0.681	0.759	1	0.000113432	0
CCND1	0	-1.67197	0.154	0.732	0	3.0794e-06	0.37177	0.773	0.679	0.0306954	3.0794e-06	0
FERMT3	0	1.71923	0.541	0.015	0	5.90771e-286	2.59295	0.894	0.086	5.8888e-282	5.90771e-286	0
RAB3IL1	0	1.30495	0.517	0.088	0	9.42285e-07	0.39295	0.156	0.059	0.0093927	9.42285e-07	0
LMO2	0	2.3605	0.957	0.166	0	1.08359e-119	2.081	0.83	0.17	1.08013e-115	1.08359e-119	0
UBASH3B	0	1.03915	0.449	0.102	0	7.50207e-20	0.752087	0.27	0.074	7.47806e-16	7.50207e-20	0
GFI1B	0	1.79826	0.575	0.006	0	0	2.45705	0.723	0.007	0	0	0
ALAD	0	1.53812	0.934	0.629	0	0.0133239	0.272091	0.596	0.571	1	0.0133239	0
MLLT3	0	1.69091	0.679	0.211	0	2.80386e-14	-1.07732	0.064	0.384	2.79489e-10	2.80386e-14	0
LIMD2	0	-1.15424	0.446	0.902	0	9.94125e-12	0.578101	0.73	0.592	9.90944e-08	9.94125e-12	0
SLC9A3R1	0	-1.74228	0.253	0.863	0	0.000202079	-0.412077	0.667	0.761	1	0.000202079	0
FECH	0	1.69371	0.815	0.256	0	4.20346e-18	1.16	0.553	0.305	4.19001e-14	4.20346e-18	0
TGIF1	0	-1.69013	0.111	0.695	0	1.61546e-10	-0.778315	0.199	0.459	1.61029e-06	1.61546e-10	0
EPOR	0	2.12622	0.759	0.046	0	5.61882e-08	0.36169	0.121	0.036	0.000560084	5.61882e-08	0
KLF1	0	2.87928	0.857	0.02	0	1.6604e-114	0.987472	0.248	0.014	1.65509e-110	1.6604e-114	0
LYL1	0	1.58303	0.517	0.025	0	2.79229e-185	0.850319	0.284	0.011	2.78336e-181	2.79229e-185	0
SPINT2	0	-1.7125	0.131	0.692	0	5.36271e-21	-1.37997	0.291	0.63	5.34555e-17	5.36271e-21	0
BLVRB	0	2.63933	0.882	0.264	0	6.04761e-44	1.56985	0.787	0.385	6.02826e-40	6.04761e-44	0
TEAD2	0	-1.59426	0.344	0.941	0	2.78243e-05	-0.427451	0.426	0.572	0.277353	2.78243e-05	0
TSEN34	0	-1.2773	0.502	0.981	0	3.23469e-10	0.653934	0.546	0.35	3.22434e-06	3.23469e-10	0
PSMB10	0	1.18404	0.911	0.593	0	0.000644026	0.390473	0.539	0.468	1	0.000644026	0
COX4I1	0	0.277337	1	1	0	2.66865e-29	0.272714	1	1	2.66011e-25	2.66865e-29	0
GATA1	0	2.55856	0.906	0.035	0	0	2.38692	0.596	0.002	0	0	0
TIMM8A	0	0.413429	0.999	0.981	0	4.75332e-08	0.446755	0.738	0.638	0.000473811	4.75332e-08	0
SLC25A5	0	0.311271	1	1	0	1.01923e-14	0.371294	0.943	0.901	1.01596e-10	1.01923e-14	0
ARHGDIB	1.14572e-220	0.735849	0.233	0.04	1.14205e-216	0	3.11039	0.851	0.051	0	1.14572e-220	0
PECAM1	4.68604e-110	0.416392	0.129	0.024	4.67105e-106	0	2.05883	0.631	0.033	0	4.68604e-110	0
MRPS26	6.99232e-307	0.616209	0.968	0.835	6.96995e-303	1.25709e-20	0.342692	1	0.966	1.25307e-16	1.25709e-20	1.39846e-306
BCAT1	5.11664e-304	-1.56503	0.106	0.66	5.10027e-300	2.06283e-05	-0.54991	0.369	0.517	0.205623	2.06283e-05	1.02333e-303
IFRD2	5.78136e-303	0.780785	0.926	0.706	5.76286e-299	7.36125e-11	0.499545	0.809	0.667	7.33769e-07	7.36125e-11	1.15627e-302
EPCAM	5.25637e-301	-2.14488	0.059	0.609	5.23955e-297	8.71896e-27	-1.79967	0.085	0.551	8.69106e-23	8.71896e-27	1.05127e-300
DYNLL2	2.61165e-300	0.617496	0.974	0.861	2.60329e-296	0.000983907	-0.293242	0.596	0.716	1	0.000983907	5.2233e-300
TSPAN3	1.89089e-292	-0.68076	0.757	0.959	1.88484e-288	3.2329e-10	-0.524428	0.532	0.758	3.22256e-06	3.2329e-10	3.78179e-292
UNC13D	5.64002e-291	0.635758	0.2	0.022	5.62197e-287	2.5109e-07	0.418905	0.135	0.046	0.00250287	2.5109e-07	1.128e-290
MBNL1	2.98877e-288	0.85851	0.302	0.054	2.97921e-284	8.47914e-27	1.02264	0.39	0.117	8.45201e-23	8.47914e-27	5.97755e-288
PRDX4	2.86075e-287	-0.671081	0.757	0.959	2.85159e-283	3.11114e-10	0.265694	0.957	0.943	3.10119e-06	3.11114e-10	5.7215e-287
PCBP4	2.41749e-285	-0.887841	0.555	0.921	2.40976e-281	2.37828e-05	-0.466646	0.163	0.333	0.237067	2.37828e-05	4.83498e-285
CADM1	4.02832e-285	-1.48541	0.139	0.668	4.01542e-281	2.8909e-10	-0.923916	0.128	0.384	2.88165e-06	2.8909e-10	8.05663e-285
PIGX	6.51959e-281	-1.07981	0.368	0.816	6.49872e-277	0.0135889	0.32534	0.312	0.239	1	0.0135889	1.30392e-280
WFDC2	1.19697e-280	-1.72064	0.098	0.627	1.19314e-276	1.10969e-05	-0.597802	0.17	0.355	0.110614	1.10969e-05	2.39394e-280
RAB27B	6.56088e-276	0.50301	0.114	0.006	6.53989e-272	4.66402e-33	0.7457	0.199	0.029	4.64909e-29	4.66402e-33	1.31218e-275
GADD45GIP1	6.11717e-273	0.409942	0.99	0.954	6.0976e-269	1.9477e-06	0.282641	0.879	0.835	0.0194146	1.9477e-06	1.22343e-272
PSIP1	5.97109e-272	-0.445154	0.958	0.979	5.95199e-268	6.02991e-11	-0.419716	0.78	0.906	6.01061e-07	6.02991e-11	1.19422e-271
LSR	1.79638e-271	-1.07699	0.37	0.814	1.79063e-267	1.16656e-07	-0.580289	0.248	0.479	0.00116283	1.16656e-07	3.59276e-271
ID1	4.13169e-271	-1.51778	0.272	0.717	4.11847e-267	2.876e-25	-0.965135	0.567	0.843	2.86679e-21	2.876e-25	8.26338e-271
MNS1	3.20761e-270	0.779821	0.907	0.684	3.19735e-266	2.04231e-05	-0.453228	0.106	0.269	0.203577	2.04231e-05	6.41523e-270
NDUFB10	1.94144e-268	0.421146	0.991	0.958	1.93523e-264	1.80641e-09	0.346042	0.879	0.83	1.80063e-05	1.80641e-09	3.88288e-268
CSRP2	6.85738e-268	-1.27478	0.339	0.779	6.83544e-264	1.0155e-12	-0.670931	0.525	0.79	1.01225e-08	1.0155e-12	1.37148e-267
POU5F1	2.43347e-264	-2.24906	0.112	0.599	2.42568e-260	1.23208e-24	-1.50354	0.277	0.658	1.22814e-20	1.23208e-24	4.86694e-264
BAZ1A	1.90111e-262	0.970263	0.762	0.373	1.89503e-258	1.73701e-17	0.916619	0.525	0.262	1.73145e-13	1.73701e-17	3.80222e-262
BMP2K	3.15529e-261	0.688719	0.205	0.027	3.14519e-257	0.0379889	0.264897	0.333	0.275	1	0.0379889	6.31058e-261
NDUFA5	1.8703e-257	0.574568	0.96	0.864	1.86432e-253	7.21711e-07	0.261752	0.887	0.854	0.00719402	7.21711e-07	3.7406e-257
CBX1	2.10816e-253	-0.407957	0.95	0.987	2.10141e-249	6.71897e-05	-0.34645	0.475	0.659	0.669747	6.71897e-05	4.21632e-253
NOP10	6.18706e-253	0.347505	0.997	0.99	6.16726e-249	7.01751e-11	0.300484	0.957	0.906	6.99506e-07	7.01751e-11	1.23741e-252
FBXO6	7.29575e-246	0.979569	0.517	0.173	7.2724e-242	0.00325746	0.366822	0.383	0.294	1	0.00325746	1.45915e-245
SPARC	6.8691e-244	-1.28303	0.245	0.73	6.84712e-240	0.00829179	0.275361	0.553	0.492	1	0.00829179	1.37382e-243
LLPH	1.51336e-243	0.343355	0.996	0.975	1.50851e-239	0.00456756	0.281729	0.553	0.526	1	0.00456756	3.02671e-243
RBP1	1.1641e-239	-1.33309	0.287	0.719	1.16038e-235	7.31942e-21	-1.03438	0.39	0.738	7.29599e-17	7.31942e-21	2.3282e-239
NDUFB9	1.9197e-236	0.315791	0.996	0.989	1.91355e-232	1.74353e-08	0.308996	0.915	0.874	0.000173795	1.74353e-08	3.83939e-236
MRTO4	2.03305e-236	0.342836	0.996	0.967	2.02654e-232	2.15981e-07	0.399445	0.766	0.684	0.0021529	2.15981e-07	4.06609e-236
ARF5	7.67778e-233	0.375483	0.993	0.976	7.65322e-229	1.13994e-10	-0.597348	0.482	0.737	1.1363e-06	1.13994e-10	1.53556e-232
NDUFA12	5.9277e-231	0.332237	0.997	0.985	5.90873e-227	2.70974e-12	0.257443	0.986	0.968	2.70107e-08	2.70974e-12	1.18554e-230
EMILIN2	2.94141e-230	0.695706	0.214	0.033	2.932e-226	2.34656e-05	-0.490239	0.035	0.172	0.233905	2.34656e-05	5.88282e-230
HTRA2	1.00952e-228	0.829331	0.812	0.522	1.00629e-224	0.0619851	0.260278	0.397	0.349	1	0.0619851	2.01904e-228
MYB	2.84171e-46	0.329391	0.128	0.043	2.83262e-42	8.55628e-227	1.8812	0.567	0.039	8.5289e-223	2.84171e-46	1.71126e-226
TXN2	1.40772e-226	0.312108	0.993	0.978	1.40321e-222	1.33307e-07	0.277078	0.915	0.861	0.0013288	1.33307e-07	2.81544e-226
GALK1	3.01929e-224	0.441729	0.973	0.908	3.00963e-220	1.02644e-05	0.26836	0.915	0.858	0.102316	1.02644e-05	6.03859e-224
GPC3	4.67298e-224	-1.30762	0.22	0.665	4.65803e-220	4.02567e-06	-0.690172	0.071	0.236	0.0401278	4.02567e-06	9.34597e-224
HES1	1.39627e-221	-1.35769	0.131	0.596	1.39181e-217	1.06053e-13	-1.01816	0.191	0.517	1.05714e-09	1.06053e-13	2.79255e-221
ACAA2	1.82083e-221	0.957954	0.631	0.286	1.815e-217	4.76352e-13	0.761015	0.617	0.402	4.74827e-09	4.76352e-13	3.64166e-221
STX3	4.16599e-221	-1.5176	0.047	0.513	4.15266e-217	1.68397e-05	-0.406296	0.043	0.187	0.167858	1.68397e-05	8.33198e-221
ABCB6	6.85893e-221	0.913357	0.41	0.122	6.83699e-217	0.0635724	0.258212	0.305	0.253	1	0.0635724	1.37179e-220
ITM2C	2.29767e-220	-1.21064	0.163	0.624	2.29032e-216	7.41499e-15	-0.748908	0.39	0.716	7.39127e-11	7.41499e-15	4.59535e-220
GRINA	2.81614e-215	0.921832	0.408	0.124	2.80713e-211	0.00171792	0.336461	0.213	0.13	1	0.00171792	5.63227e-215
DDX21	1.34137e-211	0.647075	0.903	0.724	1.33708e-207	3.08299e-17	0.435198	0.908	0.848	3.07312e-13	3.08299e-17	2.68275e-211
IDH2	2.79091e-204	-0.794328	0.529	0.851	2.78198e-200	6.52881e-12	0.420612	0.887	0.825	6.50792e-08	6.52881e-12	5.58183e-204
CTBP2	6.20328e-204	-1.06495	0.272	0.692	6.18343e-200	2.01725e-05	-0.401536	0.44	0.605	0.20108	2.01725e-05	1.24066e-203
LIN28A	6.94053e-197	-1.09871	0.209	0.64	6.91832e-193	2.49801e-15	-0.933425	0.319	0.633	2.49002e-11	2.49801e-15	1.38811e-196
EBNA1BP2	7.81971e-194	0.276221	0.991	0.982	7.79469e-190	5.64161e-05	0.282569	0.759	0.718	0.562355	5.64161e-05	1.56394e-193
POP5	2.62361e-191	0.450636	0.969	0.883	2.61521e-187	0.000457615	-0.352833	0.397	0.549	1	0.000457615	5.24722e-191
PTOV1	5.82348e-189	-0.421104	0.882	0.96	5.80484e-185	1.52722e-13	-0.657973	0.475	0.78	1.52233e-09	1.52722e-13	1.1647e-188
HPRT1	1.57977e-179	0.4146	0.985	0.9	1.57471e-175	2.51588e-06	0.417705	0.652	0.524	0.0250783	2.51588e-06	3.15954e-179
FBLN1	3.72322e-179	-1.17587	0.146	0.546	3.71131e-175	1.45331e-05	-0.365861	0.652	0.814	0.144866	1.45331e-05	7.44645e-179
FERMT2	5.95908e-179	-1.12244	0.174	0.586	5.94001e-175	1.79797e-15	-0.674867	0.553	0.834	1.79222e-11	1.79797e-15	1.19182e-178
DUSP6	5.12778e-176	-1.30414	0.045	0.452	5.11137e-172	1.11606e-13	-1.02218	0.106	0.418	1.11249e-09	1.11606e-13	1.02556e-175
ATP8A1	4.75427e-174	0.639132	0.236	0.05	4.73905e-170	0.000156121	-0.506898	0.057	0.176	1	0.000156121	9.50853e-174
RND2	6.07511e-174	0.962152	0.416	0.152	6.05566e-170	0.00460548	0.469684	0.319	0.242	1	0.00460548	1.21502e-173
SNRPN	9.20624e-174	-0.728748	0.752	0.862	9.17678e-170	9.30779e-15	-0.58596	0.738	0.884	9.27801e-11	9.30779e-15	1.84125e-173
LRRC42	2.47727e-173	-0.966637	0.279	0.662	2.46935e-169	1.60033e-05	-0.406611	0.461	0.64	0.159521	1.60033e-05	4.95455e-173
LAPTM4B	4.14643e-173	-1.11475	0.263	0.642	4.13317e-169	2.5832e-19	-0.734214	0.596	0.836	2.57493e-15	2.5832e-19	8.29287e-173
CDKN1C	5.22287e-173	-1.26857	0.248	0.629	5.20616e-169	0.00198836	-0.341968	0.362	0.503	1	0.00198836	1.04457e-172
TUBA4A	1.05417e-172	0.892178	0.576	0.267	1.0508e-168	3.00777e-18	0.873999	0.716	0.5	2.99814e-14	3.00777e-18	2.10834e-172
CKAP4	3.3956e-171	-1.07815	0.177	0.587	3.38473e-167	0.00031821	-0.415932	0.213	0.357	1	0.00031821	6.79119e-171
ST3GAL5	1.77515e-170	0.848385	0.445	0.166	1.76947e-166	2.99751e-111	1.94256	0.759	0.149	2.98792e-107	2.99751e-111	3.55031e-170
EMP3	5.56092e-169	0.675687	0.232	0.05	5.54313e-165	1.33873e-55	1.47565	0.787	0.278	1.33444e-51	1.33873e-55	1.11218e-168
PAK1IP1	1.34572e-167	0.440038	0.955	0.867	1.34141e-163	2.09841e-08	0.424944	0.723	0.641	0.000209169	2.09841e-08	2.69143e-167
UCHL5	9.5139e-163	0.416862	0.953	0.875	9.48345e-159	2.50432e-21	0.567284	0.922	0.78	2.49631e-17	2.50432e-21	1.90278e-162
PPP1R1A	2.63795e-162	-1.30563	0.037	0.418	2.62951e-158	0.000110207	-0.49078	0.213	0.371	1	0.000110207	5.2759e-162
DBN1	1.63239e-158	-1.05613	0.195	0.572	1.62716e-154	9.60288e-23	-0.894706	0.475	0.809	9.57215e-19	9.60288e-23	3.26477e-158
KCNK1	1.04335e-156	-1.24955	0.03	0.402	1.04001e-152	5.2505e-21	-1.2619	0.064	0.486	5.2337e-17	5.2505e-21	2.0867e-156
FTSJ3	5.19152e-156	0.533577	0.879	0.744	5.1749e-152	0.00186538	-0.277649	0.39	0.544	1	0.00186538	1.0383e-155
IGF2BP3	3.47524e-155	-0.865757	0.324	0.684	3.46412e-151	0.00165167	-0.290997	0.369	0.522	1	0.00165167	6.95049e-155
FGF8	1.42849e-154	-1.64895	0.03	0.397	1.42392e-150	9.35456e-06	-0.658951	0.028	0.171	0.0932463	9.35456e-06	2.85697e-154
FGFR1	7.49887e-154	-1.08907	0.091	0.471	7.47487e-150	4.63161e-19	-1.01918	0.277	0.67	4.61679e-15	4.63161e-19	1.49977e-153
TGFB1	8.92553e-154	0.803688	0.384	0.132	8.89697e-150	2.37204e-42	1.19339	0.532	0.147	2.36444e-38	2.37204e-42	1.78511e-153
SERINC3	4.79281e-153	0.8244	0.462	0.194	4.77747e-149	0.00283494	-0.308765	0.262	0.395	1	0.00283494	9.58562e-153
FXN	5.64804e-153	0.631979	0.814	0.632	5.62996e-149	4.27966e-12	0.732547	0.539	0.332	4.26597e-08	4.27966e-12	1.12961e-152
HADHB	2.19423e-152	0.722598	0.742	0.477	2.18721e-148	1.54094e-05	0.465701	0.504	0.386	0.153601	1.54094e-05	4.38846e-152
STMN2	3.53892e-152	-1.29392	0.059	0.431	3.5276e-148	7.67122e-05	-0.429982	0.021	0.137	0.764667	7.67122e-05	7.07785e-152
EFNA4	4.64036e-151	-1.12261	0.065	0.436	4.62551e-147	6.48098e-08	-0.678964	0.043	0.233	0.000646024	6.48098e-08	9.28073e-151
PSME3	5.7266e-151	0.448509	0.949	0.837	5.70828e-147	1.34491e-06	0.521779	0.652	0.564	0.0134061	1.34491e-06	1.14532e-150
PHLDA2	2.05116e-150	-1.35189	0.333	0.649	2.0446e-146	1.0264e-24	1.01436	0.475	0.173	1.02311e-20	1.0264e-24	4.10232e-150
FST	1.02384e-149	-1.62565	0.024	0.383	1.02056e-145	4.1157e-21	-1.6202	0.085	0.488	4.10253e-17	4.1157e-21	2.04767e-149
HSD17B12	1.03342e-145	-0.685342	0.503	0.806	1.03012e-141	1.46965e-06	-0.428053	0.433	0.664	0.0146495	1.46965e-06	2.06685e-145
CINP	1.80594e-144	0.495266	0.901	0.762	1.80016e-140	0.000163221	0.259657	0.766	0.762	1	0.000163221	3.61187e-144
PGRMC1	2.24702e-143	-0.562869	0.674	0.893	2.23983e-139	2.17824e-10	-0.426853	0.695	0.864	2.17127e-06	2.17824e-10	4.49404e-143
CTHRC1	1.32173e-141	-1.20965	0.032	0.379	1.3175e-137	3.73871e-08	-0.654272	0.043	0.245	0.000372675	3.73871e-08	2.64346e-141
IFT74	5.54621e-141	-0.952522	0.207	0.561	5.52846e-137	0.00118409	-0.354835	0.156	0.28	1	0.00118409	1.10924e-140
RASL11A	3.17224e-138	-1.05393	0.115	0.469	3.16209e-134	1.34743e-06	-0.739481	0.014	0.163	0.0134312	1.34743e-06	6.34448e-138
MFAP2	4.26541e-138	-1.11283	0.097	0.444	4.25176e-134	4.79289e-13	-0.946846	0.163	0.469	4.77755e-09	4.79289e-13	8.53082e-138
SAP30	2.36052e-137	-0.65689	0.58	0.799	2.35297e-133	0.00161741	0.393684	0.504	0.436	1	0.00161741	4.72105e-137
XK	3.27956e-137	0.372195	0.105	0.013	3.26906e-133	4.09585e-22	0.533068	0.149	0.024	4.08274e-18	4.09585e-22	6.55911e-137
TXNDC5	6.3859e-137	-0.690752	0.477	0.789	6.36546e-133	7.93977e-09	0.559955	0.702	0.584	7.91436e-05	7.93977e-09	1.27718e-136
STAT5A	9.41077e-137	0.35646	0.103	0.012	9.38065e-133	2.99004e-09	0.49042	0.199	0.072	2.98047e-05	2.99004e-09	1.88215e-136
COMT	2.26404e-136	0.637791	0.794	0.586	2.25679e-132	0.158438	0.252574	0.383	0.353	1	0.158438	4.52807e-136
EPB41	1.05889e-134	0.769531	0.448	0.195	1.0555e-130	1.53596e-17	0.72392	0.78	0.559	1.53104e-13	1.53596e-17	2.11778e-134
FZD2	2.64678e-132	-1.07739	0.045	0.379	2.63831e-128	4.01277e-15	-1.05364	0.078	0.412	3.99993e-11	4.01277e-15	5.29356e-132
AIF1L	7.76714e-132	-0.992373	0.082	0.425	7.74229e-128	1.16556e-11	-0.853182	0.057	0.333	1.16184e-07	1.16556e-11	1.55343e-131
ACVR2B	3.27451e-130	-0.798369	0.331	0.658	3.26403e-126	6.02771e-06	-0.487871	0.142	0.326	0.0600842	6.02771e-06	6.54903e-130
BTBD2	3.73883e-128	-0.845769	0.267	0.597	3.72686e-124	0.000932956	-0.303614	0.255	0.409	1	0.000932956	7.47766e-128
MRPS18B	4.86755e-127	0.350453	0.957	0.889	4.85197e-123	0.00270586	0.316779	0.567	0.522	1	0.00270586	9.73509e-127
MEIS2	5.79918e-127	-1.18009	0.051	0.378	5.78062e-123	5.8467e-14	-1.14897	0.113	0.417	5.82799e-10	5.8467e-14	1.15984e-126
MAK16	5.98479e-126	0.410705	0.92	0.834	5.96564e-122	3.30303e-07	0.348195	0.837	0.717	0.00329246	3.30303e-07	1.19696e-125
UGDH	4.49199e-125	-0.970193	0.124	0.462	4.47761e-121	3.01991e-06	-0.46469	0.312	0.522	0.0301024	3.01991e-06	8.98398e-125
EOMES	7.61061e-125	-1.37243	0.018	0.331	7.58625e-121	3.13628e-05	-0.553907	0.014	0.133	0.312625	3.13628e-05	1.52212e-124
RALA	3.18705e-124	-0.476871	0.731	0.91	3.17686e-120	9.44539e-42	0.833303	0.908	0.79	9.41516e-38	9.44539e-42	6.37411e-124
LGMN	5.42492e-124	-1.11172	0.197	0.535	5.40756e-120	5.16832e-11	-0.931441	0.121	0.384	5.15179e-07	5.16832e-11	1.08498e-123
BOK	2.33247e-123	-1.05422	0.043	0.359	2.32501e-119	0.0222178	0.326558	0.34	0.274	1	0.0222178	4.66494e-123
GSPT1	7.14796e-123	0.334592	0.97	0.911	7.12509e-119	9.34518e-10	0.25389	0.957	0.922	9.31527e-06	9.34518e-10	1.42959e-122
STXBP6	2.83297e-122	-1.04042	0.03	0.34	2.8239e-118	2.06406e-07	-0.616584	0.071	0.265	0.00205745	2.06406e-07	5.66594e-122
CMTM8	3.01357e-122	-1.02309	0.105	0.434	3.00393e-118	2.77211e-07	-0.666302	0.05	0.228	0.00276324	2.77211e-07	6.02714e-122
PIM1	8.95653e-122	0.805007	0.605	0.358	8.92787e-118	5.62627e-12	-0.921859	0.043	0.312	5.60827e-08	5.62627e-12	1.79131e-121
YAP1	1.42478e-121	-0.913326	0.097	0.433	1.42022e-117	2.86608e-33	-1.59353	0.135	0.661	2.85691e-29	2.86608e-33	2.84956e-121
MPZL1	2.21435e-120	-0.74298	0.357	0.679	2.20726e-116	1.66328e-23	-1.10143	0.248	0.675	1.65795e-19	1.66328e-23	4.42869e-120
WLS	1.22912e-117	-0.944872	0.195	0.515	1.22519e-113	1.08196e-28	-1.43646	0.163	0.66	1.0785e-24	1.08196e-28	2.45824e-117
ARL3	2.11295e-117	-0.579445	0.598	0.809	2.10619e-113	4.16806e-18	-0.750379	0.553	0.799	4.15472e-14	4.16806e-18	4.2259e-117
MRPS5	5.76539e-117	0.428065	0.901	0.796	5.74694e-113	0.0277503	0.284114	0.589	0.565	1	0.0277503	1.15308e-116
ZC3HAV1	1.78265e-116	0.466523	0.165	0.036	1.77695e-112	1.61385e-32	1.03668	0.348	0.083	1.60869e-28	1.61385e-32	3.5653e-116
PPP4C	7.77571e-115	-0.263874	0.953	0.986	7.75083e-111	0.00677928	-0.257433	0.397	0.512	1	0.00677928	1.55514e-114
MRPL14	9.86796e-115	0.450925	0.9	0.779	9.83639e-111	2.02045e-16	0.334393	0.986	0.948	2.01399e-12	2.02045e-16	1.97359e-114
EIF2AK1	4.39417e-114	0.729595	0.486	0.248	4.38011e-110	0.0824591	0.32843	0.34	0.301	1	0.0824591	8.78835e-114
SERPINE2	9.4637e-114	-0.873555	0.15	0.476	9.43342e-110	2.35755e-10	-0.738899	0.305	0.572	2.35001e-06	2.35755e-10	1.89274e-113
RAB5C	1.21852e-113	0.490057	0.841	0.678	1.21462e-109	0.00101076	0.336644	0.61	0.561	1	0.00101076	2.43704e-113
CLPP	2.86571e-112	0.309224	0.97	0.917	2.85654e-108	0.0012903	0.369676	0.532	0.44	1	0.0012903	5.73141e-112
MAGED1	1.45751e-111	-0.597081	0.576	0.823	1.45284e-107	1.79319e-25	-1.19528	0.262	0.696	1.78745e-21	1.79319e-25	2.91501e-111
RAB25	4.36884e-111	-1.0646	0.016	0.303	4.35485e-107	3.18973e-09	-0.956946	0.035	0.253	3.17952e-05	3.18973e-09	8.73767e-111
GNG2	2.17588e-110	-0.844791	0.223	0.535	2.16892e-106	1.98048e-46	1.40678	0.844	0.445	1.97414e-42	1.98048e-46	4.35177e-110
PRTG	2.37002e-110	-0.836703	0.332	0.623	2.36244e-106	1.9845e-13	-0.761867	0.504	0.721	1.97815e-09	1.9845e-13	4.74004e-110
FRZB	7.42033e-110	-1.11869	0.019	0.304	7.39659e-106	0.000131903	-0.387767	0.007	0.106	1	0.000131903	1.48407e-109
PTBP2	1.20334e-109	-0.88084	0.143	0.455	1.19949e-105	0.00024064	-0.401077	0.22	0.37	1	0.00024064	2.40668e-109
RP9	1.44985e-109	0.454247	0.867	0.741	1.44521e-105	8.59154e-07	0.523826	0.596	0.471	0.00856405	8.59154e-07	2.8997e-109
SGK1	4.79815e-109	-1.12345	0.043	0.333	4.7828e-105	0.085877	-0.261164	0.184	0.242	1	0.085877	9.59631e-109
MTDH	8.81975e-109	0.297212	0.974	0.927	8.79153e-105	9.35838e-26	0.49308	0.957	0.898	9.32843e-22	9.35838e-26	1.76395e-108
TAOK3	1.25347e-108	0.609214	0.265	0.087	1.24946e-104	2.96521e-21	0.737696	0.248	0.061	2.95572e-17	2.96521e-21	2.50694e-108
ARMCX2	1.43614e-108	-0.885422	0.134	0.443	1.43154e-104	2.88732e-05	-0.436836	0.035	0.168	0.287808	2.88732e-05	2.87228e-108
RPS6KA1	1.57246e-108	-0.868986	0.102	0.413	1.56743e-104	0.0181742	0.340103	0.284	0.216	1	0.0181742	3.14492e-108
USP15	2.79226e-108	0.604998	0.712	0.508	2.78333e-104	6.97919e-10	0.714745	0.56	0.383	6.95686e-06	6.97919e-10	5.58452e-108
AMPD2	3.63924e-108	0.667923	0.37	0.155	3.62759e-104	4.56869e-07	0.500561	0.319	0.171	0.00455407	4.56869e-07	7.27848e-108
SNX10	4.03289e-108	-0.871251	0.125	0.437	4.01998e-104	0.000323458	-0.435856	0.17	0.308	1	0.000323458	8.06577e-108
CRABP2	7.28249e-108	-1.30063	0.146	0.44	7.25918e-104	4.98534e-55	-2.19281	0.248	0.865	4.96938e-51	4.98534e-55	1.4565e-107
TMEM88	4.38012e-107	-1.01935	0.07	0.364	4.3661e-103	1.32348e-08	-0.663707	0.482	0.684	0.000131924	1.32348e-08	8.76024e-107
OTX2	2.67274e-106	-1.09187	0.016	0.293	2.66419e-102	1.00173e-05	-0.553901	0.007	0.134	0.0998526	1.00173e-05	5.34549e-106
SMAD1	4.38443e-106	-0.915315	0.072	0.366	4.3704e-102	1.17452e-06	-0.510772	0.135	0.339	0.0117076	1.17452e-06	8.76885e-106
SFRP1	5.15259e-106	-1.09893	0.039	0.323	5.13611e-102	1.34406e-13	-1.00951	0.383	0.643	1.33976e-09	1.34406e-13	1.03052e-105
NDUFA10	5.10565e-103	0.268483	0.975	0.943	5.08931e-99	2.97252e-19	0.377181	0.979	0.949	2.963e-15	2.97252e-19	1.02113e-102
GPX8	1.7154e-102	-0.880425	0.116	0.415	1.70991e-98	1.07471e-10	-0.819548	0.177	0.447	1.07127e-06	1.07471e-10	3.43081e-102
CDV3	1.72671e-102	0.313258	0.944	0.906	1.72118e-98	6.42533e-22	0.431097	0.986	0.918	6.40477e-18	6.42533e-22	3.45341e-102
CDX2	1.95471e-102	-1.28702	0.057	0.335	1.94845e-98	1.52167e-14	-1.1718	0.085	0.402	1.5168e-10	1.52167e-14	3.90941e-102
CYP26A1	3.84866e-102	-1.29592	0.043	0.32	3.83635e-98	3.24108e-06	-0.745298	0.05	0.206	0.0323071	3.24108e-06	7.69733e-102
PGAP2	3.96957e-101	-0.775677	0.212	0.513	3.95686e-97	0.0125586	-0.270187	0.17	0.264	1	0.0125586	7.93913e-101
PTK7	8.30548e-101	-0.898041	0.085	0.372	8.2789e-97	7.37039e-15	-1.00248	0.163	0.501	7.3468e-11	7.37039e-15	1.6611e-100
CDH2	1.11663e-100	-0.942452	0.037	0.311	1.11305e-96	7.86143e-22	-1.52333	0.099	0.517	7.83627e-18	7.86143e-22	2.23325e-100
LAMTOR3	1.58561e-100	0.409711	0.885	0.766	1.58053e-96	2.54506e-06	0.507697	0.631	0.538	0.0253691	2.54506e-06	3.17121e-100
FAM126A	3.4845e-100	0.500011	0.179	0.047	3.47335e-96	6.67108e-06	0.49297	0.475	0.327	0.0664973	6.67108e-06	6.969e-100
GTF2H1	5.72784e-100	0.577315	0.713	0.503	5.70951e-96	0.00945769	0.362554	0.355	0.28	1	0.00945769	1.14557e-99
STAT3	6.0525e-100	0.546029	0.235	0.074	6.03313e-96	8.81999e-16	0.707335	0.348	0.13	8.79177e-12	8.81999e-16	1.2105e-99
FSD1	2.50155e-99	-0.88026	0.022	0.29	2.49354e-95	1.74186e-05	-0.468718	0.035	0.173	0.173629	1.74186e-05	5.0031e-99
DPPA5	2.72026e-99	-1.02292	0.04	0.312	2.71155e-95	0.0499757	-0.390858	0.064	0.116	1	0.0499757	5.44051e-99
NPC2	4.20353e-99	-0.342346	0.875	0.961	4.19008e-95	1.61442e-16	0.792699	0.844	0.692	1.60925e-12	1.61442e-16	8.40706e-99
SLC7A3	1.52457e-98	-1.28821	0.037	0.303	1.51969e-94	9.44711e-10	-0.744379	0	0.213	9.41688e-06	9.44711e-10	3.04914e-98
DSTN	4.14796e-98	-0.323854	0.89	0.972	4.13469e-94	1.23722e-08	-0.314323	0.844	0.951	0.000123326	1.23722e-08	8.29592e-98
NR6A1	1.43168e-97	-0.85731	0.133	0.419	1.4271e-93	7.43444e-23	-1.15008	0.291	0.685	7.41065e-19	7.43444e-23	2.86336e-97
SSBP4	2.76552e-97	0.659124	0.44	0.22	2.75667e-93	0.00520449	0.312333	0.553	0.504	1	0.00520449	5.53103e-97
NKD1	1.03902e-96	-0.952376	0.113	0.396	1.03569e-92	5.49865e-09	-0.877151	0.177	0.409	5.48105e-05	5.49865e-09	2.07804e-96
MDFI	6.2187e-96	-0.866624	0.044	0.313	6.1988e-92	5.44662e-10	-0.711203	0.248	0.539	5.42919e-06	5.44662e-10	1.24374e-95
CD47	8.24796e-96	0.639278	0.442	0.219	8.22157e-92	3.11826e-37	1.16672	0.738	0.328	3.10828e-33	3.11826e-37	1.64959e-95
DDX56	2.09289e-95	0.379642	0.889	0.796	2.08619e-91	0.000473492	0.364549	0.426	0.31	1	0.000473492	4.18578e-95
IRX3	7.22834e-95	-1.00243	0.029	0.289	7.20521e-91	6.36123e-05	-0.46786	0.014	0.127	0.634088	6.36123e-05	1.44567e-94
KLF6	8.63204e-95	-0.852313	0.125	0.411	8.60441e-91	0.000372891	-0.515553	0.284	0.411	1	0.000372891	1.72641e-94
UPP1	1.10375e-94	-1.16008	0.103	0.377	1.10022e-90	0.00653295	-0.342887	0.128	0.222	1	0.00653295	2.20751e-94
PLIN3	3.55103e-94	-0.613905	0.467	0.712	3.53967e-90	0.00513928	0.29493	0.319	0.229	1	0.00513928	7.10206e-94
TFRC	6.00576e-94	0.700055	0.459	0.246	5.98654e-90	1.73925e-62	1.66308	0.723	0.234	1.73369e-58	1.73925e-62	1.20115e-93
MAP1B	9.22026e-94	-0.950222	0.171	0.447	9.19076e-90	3.58684e-19	-1.08546	0.262	0.633	3.57536e-15	3.58684e-19	1.84405e-93
ZFP36L1	1.97245e-93	-0.824423	0.122	0.407	1.96614e-89	3.08296e-08	-0.54114	0.532	0.729	0.00030731	3.08296e-08	3.9449e-93
GTPBP4	2.48513e-93	0.297328	0.961	0.904	2.47717e-89	0.00156138	0.275519	0.702	0.665	1	0.00156138	4.97025e-93
CCNJL	2.5899e-93	-0.852689	0.066	0.337	2.58161e-89	2.82054e-06	-0.476701	0.021	0.169	0.0281152	2.82054e-06	5.1798e-93
MRPS23	3.98014e-93	0.38654	0.892	0.781	3.96741e-89	1.16418e-05	0.323196	0.738	0.684	0.116045	1.16418e-05	7.96029e-93
SNAI1	5.61388e-93	-1.01863	0.03	0.285	5.59592e-89	8.39103e-07	-0.637161	0.121	0.315	0.00836418	8.39103e-07	1.12278e-92
VAT1	7.58046e-93	0.676486	0.375	0.173	7.5562e-89	2.16984e-07	0.564045	0.596	0.461	0.00216289	2.16984e-07	1.51609e-92
TERF1	1.40015e-92	-0.609147	0.445	0.697	1.39567e-88	0.000847864	-0.277515	0.603	0.718	1	0.000847864	2.80031e-92
TMEM184C	6.68382e-91	-0.775612	0.121	0.4	6.66243e-87	0.000388661	-0.346395	0.191	0.338	1	0.000388661	1.33676e-90
CLTB	6.43228e-90	0.609962	0.324	0.135	6.41169e-86	4.21894e-09	0.361452	0.894	0.829	4.20544e-05	4.21894e-09	1.28646e-89
MSI1	1.54078e-89	-0.824102	0.04	0.295	1.53585e-85	8.72426e-13	-0.936923	0.035	0.315	8.69634e-09	8.72426e-13	3.08155e-89
PTN	2.96991e-89	-1.24551	0.108	0.373	2.96041e-85	1.6151e-15	-1.04411	0.128	0.48	1.60993e-11	1.6151e-15	5.93982e-89
CPE	5.34266e-89	-0.838577	0.039	0.292	5.32557e-85	0.000632884	-0.413095	0.113	0.23	1	0.000632884	1.06853e-88
SMARCA5	4.37108e-88	0.311913	0.948	0.884	4.3571e-84	3.27282e-05	-0.26346	0.78	0.893	0.326235	3.27282e-05	8.74217e-88
MRPS7	6.18e-88	0.252433	0.955	0.925	6.16022e-84	2.95834e-08	0.357129	0.858	0.77	0.000294888	2.95834e-08	1.236e-87
CDH1	1.08618e-87	-0.852585	0.017	0.257	1.08271e-83	6.6365e-17	-1.44902	0.043	0.391	6.61526e-13	6.6365e-17	2.17237e-87
ARPC1B	2.76447e-19	-0.390047	0.37	0.496	2.75562e-15	2.69338e-87	1.90113	0.801	0.218	2.68476e-83	2.76447e-19	5.38675e-87
CRMP1	4.84545e-86	-0.83192	0.036	0.28	4.82995e-82	5.93787e-11	-0.740871	0.22	0.508	5.91887e-07	5.93787e-11	9.69091e-86
RASGRP2	7.76257e-47	0.481095	0.596	0.43	7.73773e-43	1.11119e-85	0.833124	0.22	0.015	1.10763e-81	7.76257e-47	2.22237e-85
TAF7	7.16565e-85	-0.531399	0.528	0.757	7.14272e-81	5.26092e-08	-0.660312	0.234	0.454	0.000524408	5.26092e-08	1.43313e-84
RBMS1	9.40171e-85	-0.645088	0.433	0.665	9.37162e-81	0.0052844	-0.273017	0.418	0.545	1	0.0052844	1.88034e-84
EEA1	2.09975e-84	0.54396	0.278	0.107	2.09303e-80	0.00406592	0.355117	0.383	0.295	1	0.00406592	4.19949e-84
TPBG	4.13073e-84	-0.810501	0.033	0.272	4.11752e-80	0.000475725	-0.336628	0.071	0.187	1	0.000475725	8.26147e-84
FARSA	1.22637e-82	0.365016	0.878	0.78	1.22245e-78	0.0424902	0.256569	0.489	0.457	1	0.0424902	2.45274e-82
UCP2	1.62124e-82	0.675108	0.457	0.258	1.61605e-78	2.8826e-05	0.419768	0.603	0.488	0.287338	2.8826e-05	3.24247e-82
TOM1L1	7.55259e-82	0.567722	0.582	0.364	7.52842e-78	0.0041208	-0.285153	0.071	0.159	1	0.0041208	1.51052e-81
MIDN	7.5963e-82	-0.709865	0.181	0.452	7.57199e-78	3.74706e-05	-0.370552	0.227	0.421	0.373507	3.74706e-05	1.51926e-81
ENAH	1.59756e-81	-0.721355	0.126	0.391	1.59245e-77	1.87882e-06	-0.396604	0.638	0.768	0.0187281	1.87882e-06	3.19512e-81
WDR74	2.2623e-81	0.39427	0.86	0.743	2.25506e-77	0.00229654	0.354583	0.496	0.416	1	0.00229654	4.5246e-81
VRTN	1.41925e-80	-0.870566	0.04	0.272	1.41471e-76	1.36251e-08	-0.72052	0.05	0.264	0.000135815	1.36251e-08	2.8385e-80
MPPED2	2.13348e-80	-0.844987	0.045	0.282	2.12666e-76	0.000335577	-0.318785	0.021	0.12	1	0.000335577	4.26697e-80
ARID3B	1.80019e-79	-0.746356	0.154	0.412	1.79443e-75	7.43302e-06	-0.447261	0.255	0.461	0.0740923	7.43302e-06	3.60039e-79
EPHA1	2.35881e-78	-0.794107	0.01	0.228	2.35126e-74	0.000345533	-0.294312	0.014	0.109	1	0.000345533	4.71762e-78
ARPC3	4.46681e-78	0.266392	0.955	0.917	4.45251e-74	8.43821e-27	0.530611	0.957	0.897	8.41121e-23	8.43821e-27	8.93361e-78
TMEM54	6.1255e-78	-0.859942	0.018	0.238	6.1059e-74	0.000101354	-0.427	0.028	0.142	1	0.000101354	1.2251e-77
KIF5C	6.36986e-78	-0.743507	0.021	0.244	6.34948e-74	4.98556e-29	-1.19287	0.34	0.775	4.96961e-25	4.98556e-29	1.27397e-77
DTNBP1	1.09694e-77	-0.677463	0.211	0.474	1.09343e-73	0.00541826	0.283218	0.298	0.208	1	0.00541826	2.19389e-77
TCEA3	4.58679e-77	-0.784277	0.013	0.229	4.57212e-73	7.23411e-06	0.48267	0.348	0.211	0.0721096	7.23411e-06	9.17359e-77
SFRP2	2.99796e-75	-0.779956	0.028	0.247	2.98836e-71	1.15277e-06	-0.531482	0	0.145	0.0114908	1.15277e-06	5.99592e-75
EGFL7	8.24112e-75	0.419678	0.8	0.658	8.21475e-71	4.88553e-61	1.71111	0.865	0.403	4.8699e-57	4.88553e-61	1.64822e-74
RBFOX2	9.56673e-75	-0.688201	0.141	0.395	9.53612e-71	1.92817e-07	-0.529951	0.355	0.592	0.001922	1.92817e-07	1.91335e-74
PDPN	2.20914e-74	-0.766742	0.018	0.23	2.20207e-70	6.02325e-14	-1.02947	0.113	0.443	6.00398e-10	6.02325e-14	4.41829e-74
NDE1	3.50933e-74	-0.491015	0.523	0.738	3.4981e-70	0.0124416	-0.27406	0.27	0.368	1	0.0124416	7.01866e-74
FBLIM1	4.62296e-74	-0.7459	0.024	0.236	4.60816e-70	1.88916e-07	-0.62142	0.206	0.427	0.00188312	1.88916e-07	9.24592e-74
MGST1	8.38108e-74	-0.805264	0.036	0.254	8.35426e-70	8.98968e-05	0.524631	0.298	0.186	0.896091	8.98968e-05	1.67622e-73
MEIS3	3.21329e-73	-0.751537	0.06	0.283	3.203e-69	0.000617548	-0.372217	0.121	0.242	1	0.000617548	6.42657e-73
TLN2	4.82041e-73	-0.747859	0.074	0.304	4.80498e-69	1.16633e-09	-0.730497	0.135	0.399	1.1626e-05	1.16633e-09	9.64081e-73
SESN3	5.70978e-73	-0.710357	0.019	0.23	5.69151e-69	5.18376e-08	-0.735988	0.057	0.261	0.000516718	5.18376e-08	1.14196e-72
FLI1	7.17354e-73	0.416458	0.149	0.042	7.15059e-69	3.17212e-26	0.81355	0.277	0.062	3.16197e-22	3.17212e-26	1.43471e-72
ARL6	2.10307e-72	-0.626385	0.272	0.53	2.09634e-68	0.000633258	-0.340029	0.057	0.161	1	0.000633258	4.20614e-72
OXCT1	3.92607e-71	-0.750412	0.194	0.433	3.9135e-67	1.96841e-19	0.812995	0.695	0.406	1.96211e-15	1.96841e-19	7.85213e-71
FSTL1	9.62385e-71	-0.743307	0.165	0.401	9.59306e-67	7.0784e-18	-0.836823	0.418	0.762	7.05575e-14	7.0784e-18	1.92477e-70
PCBD1	1.00433e-70	-0.890996	0.143	0.379	1.00112e-66	4.8519e-38	1.20405	0.681	0.271	4.83637e-34	4.8519e-38	2.00866e-70
SLC1A3	1.47773e-70	0.547267	0.321	0.148	1.473e-66	9.59868e-06	-0.536499	0.028	0.168	0.0956796	9.59868e-06	2.95546e-70
KDM5B	2.2066e-70	-0.591145	0.328	0.582	2.19954e-66	4.13735e-06	-0.345079	0.617	0.785	0.0412412	4.13735e-06	4.41321e-70
HAND1	3.90258e-70	-1.16464	0.069	0.284	3.89009e-66	6.75663e-14	-1.42577	0.262	0.527	6.73501e-10	6.75663e-14	7.80516e-70
TMX1	4.48381e-70	0.425856	0.788	0.638	4.46947e-66	0.000375689	0.285224	0.716	0.667	1	0.000375689	8.96763e-70
IGFBP4	5.27721e-70	-0.589752	0.287	0.572	5.26032e-66	9.16612e-42	1.2299	0.489	0.129	9.13679e-38	9.16612e-42	1.05544e-69
HPCAL1	7.49051e-70	-0.684437	0.085	0.316	7.46654e-66	9.28935e-12	0.621692	0.362	0.163	9.25962e-08	9.28935e-12	1.4981e-69
TNFRSF19	1.52905e-69	-0.704866	0.036	0.247	1.52416e-65	1.03666e-06	-0.556894	0.028	0.191	0.0103334	1.03666e-06	3.0581e-69
PSRC1	2.47065e-69	-0.660282	0.192	0.437	2.46275e-65	1.67616e-06	-0.533717	0.099	0.283	0.016708	1.67616e-06	4.94131e-69
ASB1	7.61597e-69	0.443118	0.186	0.064	7.5916e-65	0.0296474	0.279227	0.418	0.362	1	0.0296474	1.52319e-68
TSPAN5	1.59543e-68	-0.690257	0.094	0.321	1.59032e-64	0.000251281	-0.411066	0.085	0.215	1	0.000251281	3.19085e-68
PRSS8	2.71575e-68	-0.818421	0.034	0.238	2.70706e-64	2.05073e-06	-0.508336	0.007	0.152	0.0204417	2.05073e-06	5.43149e-68
CAPG	3.84725e-68	-0.703428	0.071	0.291	3.83494e-64	4.19042e-07	-0.58886	0.255	0.49	0.00417701	4.19042e-07	7.69451e-68
TMEM47	5.24618e-68	-0.701266	0.095	0.322	5.22939e-64	0.000475915	-0.282854	0.44	0.594	1	0.000475915	1.04924e-67
RARG	1.57485e-67	-0.704209	0.024	0.224	1.56981e-63	1.90801e-12	-0.91714	0.057	0.347	1.90191e-08	1.90801e-12	3.14969e-67
NUP210	3.19844e-67	0.41246	0.154	0.047	3.18821e-63	2.87647e-16	0.837602	0.667	0.446	2.86727e-12	2.87647e-16	6.39689e-67
BCAM	3.48467e-67	-0.724322	0.045	0.254	3.47352e-63	2.66796e-09	-0.770545	0.05	0.277	2.65943e-05	2.66796e-09	6.96935e-67
TXNRD2	3.93825e-67	0.576021	0.388	0.212	3.92565e-63	0.0163922	0.263845	0.149	0.093	1	0.0163922	7.8765e-67
SYPL1	6.63679e-67	-0.584134	0.315	0.563	6.61555e-63	4.55355e-05	0.430904	0.624	0.545	0.453898	4.55355e-05	1.32736e-66
WASL	1.23167e-66	-0.570849	0.31	0.558	1.22772e-62	0.000133174	-0.342266	0.39	0.567	1	0.000133174	2.46333e-66
MRPL19	3.68966e-66	0.286478	0.899	0.84	3.67785e-62	0.00126277	0.294139	0.631	0.582	1	0.00126277	7.37931e-66
NME7	8.72073e-66	-0.581581	0.276	0.518	8.69283e-62	5.85574e-05	-0.445383	0.078	0.217	0.5837	5.85574e-05	1.74415e-65
RCOR2	1.04574e-65	-0.591916	0.287	0.529	1.04239e-61	6.72369e-09	-0.674961	0.206	0.452	6.70217e-05	6.72369e-09	2.09148e-65
BIN1	1.24864e-65	-0.640513	0.146	0.383	1.24464e-61	3.85308e-20	-0.989007	0.284	0.702	3.84075e-16	3.85308e-20	2.49727e-65
FNBP1L	1.32419e-65	-0.660688	0.071	0.285	1.31995e-61	8.35377e-11	-0.568735	0.553	0.748	8.32704e-07	8.35377e-11	2.64838e-65
PGM3	1.43404e-65	-0.643066	0.168	0.404	1.42945e-61	0.000287131	-0.379916	0.22	0.365	1	0.000287131	2.86808e-65
TOR3A	6.16701e-65	-0.695058	0.03	0.226	6.14728e-61	0.000768017	-0.346505	0.113	0.23	1	0.000768017	1.2334e-64
FBXO21	7.79864e-65	-0.684082	0.174	0.404	7.77368e-61	1.14856e-09	-0.72376	0.156	0.407	1.14489e-05	1.14856e-09	1.55973e-64
DLL3	8.14623e-65	-0.883852	0.019	0.208	8.12016e-61	2.54167e-05	-0.908301	0.078	0.219	0.253354	2.54167e-05	1.62925e-64
MRPS30	1.52172e-64	0.278814	0.917	0.849	1.51685e-60	0.000446238	0.294351	0.638	0.589	1	0.000446238	3.04344e-64
MAP2K1	2.02653e-64	-0.502951	0.448	0.676	2.02004e-60	0.000381207	-0.371211	0.177	0.314	1	0.000381207	4.05305e-64
BCAR1	2.08002e-64	-0.649966	0.094	0.314	2.07336e-60	5.3832e-05	-0.406026	0.121	0.28	0.536597	5.3832e-05	4.16003e-64
NFS1	6.12922e-64	0.483669	0.638	0.47	6.1096e-60	0.00845376	-0.261473	0.113	0.2	1	0.00845376	1.22584e-63
SGPL1	1.32094e-63	-0.6405	0.032	0.228	1.31671e-59	6.93914e-15	-1.00643	0.113	0.435	6.91694e-11	6.93914e-15	2.64188e-63
SCARB1	1.38872e-63	0.528779	0.398	0.217	1.38427e-59	2.63159e-36	1.12688	0.532	0.171	2.62317e-32	2.63159e-36	2.77744e-63
HSD17B10	2.41852e-63	-0.283674	0.843	0.924	2.41078e-59	1.25708e-06	0.317075	0.858	0.816	0.0125306	1.25708e-06	4.83703e-63
CTH	1.53474e-62	-0.637818	0.187	0.414	1.52983e-58	5.01045e-07	-0.608204	0.135	0.332	0.00499442	5.01045e-07	3.06948e-62
AMOTL1	2.70246e-62	-0.641394	0.033	0.224	2.69381e-58	5.32553e-09	-0.679535	0.071	0.299	5.30849e-05	5.32553e-09	5.40491e-62
SSBP3	8.12009e-62	0.434849	0.744	0.612	8.09411e-58	0.00988542	-0.268149	0.362	0.463	1	0.00988542	1.62402e-61
LHPP	1.18271e-61	-0.682974	0.088	0.298	1.17893e-57	0.0101238	-0.254119	0.27	0.371	1	0.0101238	2.36543e-61
WDR43	2.61167e-61	0.291678	0.901	0.841	2.60331e-57	0.000226156	0.330319	0.709	0.646	1	0.000226156	5.22334e-61
GATA2	3.15101e-61	0.685017	0.189	0.072	3.14093e-57	1.0096e-41	1.24274	0.66	0.227	1.00637e-37	1.0096e-41	6.30202e-61
RTN3	7.51252e-61	-0.31393	0.787	0.896	7.48848e-57	1.84547e-42	0.938876	0.943	0.694	1.83956e-38	1.84547e-42	1.5025e-60
ZYX	1.31751e-60	-0.546448	0.269	0.516	1.3133e-56	1.22671e-09	0.458663	0.78	0.65	1.22279e-05	1.22671e-09	2.63503e-60
CNTFR	2.34094e-60	-0.675561	0.016	0.193	2.33345e-56	2.14031e-05	-0.445801	0.043	0.181	0.213346	2.14031e-05	4.68188e-60
PDLIM1	2.66416e-60	-0.68345	0.192	0.413	2.65563e-56	0.0749545	0.282439	0.262	0.208	1	0.0749545	5.32831e-60
ZIC5	3.75778e-60	-0.648214	0.017	0.196	3.74576e-56	1.6656e-07	-0.602924	0.021	0.199	0.00166027	1.6656e-07	7.51556e-60
CLIP3	4.82686e-60	-0.614646	0.022	0.204	4.81141e-56	1.25218e-08	-0.618613	0.05	0.267	0.000124818	1.25218e-08	9.65371e-60
BAMBI	5.16955e-60	-0.661334	0.375	0.571	5.15301e-56	5.82042e-11	-0.866113	0.277	0.555	5.8018e-07	5.82042e-11	1.03391e-59
STARD10	6.51747e-60	-0.729779	0.03	0.215	6.49661e-56	8.4346e-06	-0.594864	0.071	0.234	0.0840761	8.4346e-06	1.30349e-59
LASP1	2.19726e-59	-0.64447	0.05	0.241	2.19022e-55	0.00052032	-0.325275	0.319	0.503	1	0.00052032	4.39451e-59
EPB41L3	1.28013e-58	-0.656314	0.039	0.225	1.27604e-54	2.13561e-09	-0.74246	0.043	0.266	2.12878e-05	2.13561e-09	2.56027e-58
ZNF462	1.47783e-58	-0.609447	0.03	0.213	1.4731e-54	2.57732e-16	-1.05016	0.057	0.415	2.56907e-12	2.57732e-16	2.95567e-58
MESP1	1.6835e-58	-1.30407	0.013	0.183	1.67812e-54	0.000310738	-0.849133	0.184	0.303	1	0.000310738	3.36701e-58
BBX	2.28923e-58	-0.573754	0.277	0.5	2.2819e-54	1.31525e-08	-0.61895	0.312	0.536	0.000131104	1.31525e-08	4.57846e-58
TP53I11	2.82171e-58	-0.64401	0.011	0.182	2.81268e-54	2.94579e-06	-0.528981	0.085	0.259	0.0293637	2.94579e-06	5.64342e-58
PTPN6	1.12782e-11	0.266948	0.183	0.125	1.12421e-07	4.04685e-58	0.879663	0.22	0.021	4.0339e-54	1.12782e-11	8.0937e-58
TGM2	4.31338e-58	0.315508	0.109	0.029	4.29957e-54	8.76114e-18	0.453834	0.206	0.048	8.7331e-14	8.76114e-18	8.62675e-58
PALLD	4.51731e-58	-0.66134	0.07	0.264	4.50285e-54	0.000888821	-0.291483	0.255	0.405	1	0.000888821	9.03462e-58
MSN	1.48962e-14	0.260673	0.46	0.383	1.48485e-10	6.57451e-58	1.49211	0.894	0.52	6.55347e-54	1.48962e-14	1.3149e-57
NUBP2	1.21124e-57	0.338252	0.834	0.735	1.20736e-53	0.0260652	0.303448	0.383	0.32	1	0.0260652	2.42247e-57
LAMTOR1	1.78786e-57	-0.251751	0.874	0.951	1.78214e-53	3.71974e-05	0.313849	0.787	0.737	0.370784	3.71974e-05	3.57573e-57
ACRBP	6.14867e-57	-0.62816	0.041	0.223	6.129e-53	0.00164372	-0.363779	0.078	0.175	1	0.00164372	1.22973e-56
LXN	6.50594e-57	-0.767317	0.131	0.333	6.48512e-53	0.00128739	0.452066	0.397	0.307	1	0.00128739	1.30119e-56
DAB2	1.37361e-56	-1.02642	0.094	0.286	1.36921e-52	1.16266e-06	-0.847345	0.27	0.43	0.0115893	1.16266e-06	2.74721e-56
RHOD	2.13083e-56	-0.591134	0.031	0.208	2.12401e-52	3.42281e-15	-1.08141	0.092	0.427	3.41186e-11	3.42281e-15	4.26166e-56
PEG10	6.23403e-56	-0.766286	0.123	0.32	6.21408e-52	2.13197e-12	-0.959621	0.241	0.537	2.12514e-08	2.13197e-12	1.24681e-55
HMGCS1	9.44791e-56	-0.613434	0.153	0.362	9.41768e-52	1.03388e-28	-1.18424	0.376	0.775	1.03057e-24	1.03388e-28	1.88958e-55
ATP1B1	2.41724e-55	-0.798987	0.049	0.23	2.4095e-51	2.3964e-08	-0.752984	0.17	0.403	0.000238873	2.3964e-08	4.83447e-55
EHD3	8.31359e-55	0.430393	0.183	0.071	8.28699e-51	1.72755e-34	0.947416	0.326	0.07	1.72203e-30	1.72755e-34	1.66272e-54
RGS19	9.60668e-55	-0.488791	0.379	0.6	9.57594e-51	4.74347e-12	0.66672	0.652	0.449	4.72829e-08	4.74347e-12	1.92134e-54
UNC5B	2.52595e-54	-0.569192	0.016	0.181	2.51787e-50	4.08317e-05	-0.456585	0.085	0.235	0.40701	4.08317e-05	5.05191e-54
RAB11A	2.80426e-54	0.258923	0.91	0.848	2.79529e-50	0.000114001	0.260179	0.759	0.746	1	0.000114001	5.60852e-54
MCFD2	4.26533e-54	-0.466663	0.432	0.657	4.25168e-50	4.77761e-06	0.579215	0.433	0.307	0.0476232	4.77761e-06	8.53066e-54
TIMM44	4.42209e-54	0.341421	0.791	0.705	4.40794e-50	0.000320182	0.34481	0.652	0.594	1	0.000320182	8.84417e-54
ALPL	1.2571e-53	-0.604336	0.039	0.211	1.25308e-49	9.27481e-06	-0.599159	0.057	0.205	0.0924513	9.27481e-06	2.51421e-53
GLDC	2.33456e-53	-0.660907	0.13	0.327	2.32709e-49	7.66843e-05	-0.44326	0.014	0.125	0.764389	7.66843e-05	4.66912e-53
DAG1	3.13518e-53	-0.605467	0.095	0.287	3.12515e-49	1.45428e-06	-0.509982	0.369	0.581	0.0144963	1.45428e-06	6.27037e-53
PSME1	1.31236e-52	-0.45556	0.454	0.655	1.30816e-48	2.06224e-21	1.00822	0.567	0.284	2.05565e-17	2.06224e-21	2.62471e-52
RASSF7	1.74567e-52	-0.55034	0.178	0.391	1.74008e-48	0.00269783	-0.300359	0.156	0.266	1	0.00269783	3.49134e-52
MED7	3.32979e-52	-0.449834	0.429	0.643	3.31914e-48	0.00115915	-0.281775	0.348	0.512	1	0.00115915	6.65959e-52
SALL1	6.09932e-52	-0.582627	0.035	0.202	6.0798e-48	1.09922e-11	-0.860471	0.177	0.461	1.0957e-07	1.09922e-11	1.21986e-51
SMARCD1	7.34408e-52	-0.508442	0.304	0.516	7.32057e-48	2.01414e-05	-0.394562	0.518	0.686	0.200769	2.01414e-05	1.46882e-51
NDUFA9	1.21797e-51	0.252213	0.918	0.868	1.21407e-47	2.68443e-20	0.544124	0.908	0.815	2.67584e-16	2.68443e-20	2.43594e-51
TLE3	1.5158e-51	-0.570124	0.099	0.29	1.51095e-47	2.24149e-13	-0.900436	0.106	0.422	2.23431e-09	2.24149e-13	3.0316e-51
HERC1	1.7964e-51	0.480302	0.344	0.191	1.79065e-47	3.33532e-07	0.603959	0.489	0.333	0.00332464	3.33532e-07	3.59279e-51
CD151	2.11213e-51	-0.528189	0.272	0.484	2.10537e-47	0.0508251	0.253439	0.475	0.425	1	0.0508251	4.22426e-51
CXCL12	2.20078e-51	-0.636671	0.013	0.167	2.19373e-47	0.00100747	-0.469711	0.021	0.104	1	0.00100747	4.40155e-51
LMNA	3.27978e-51	0.476567	0.266	0.127	3.26929e-47	1.24404e-05	0.261842	0.851	0.672	0.124006	1.24404e-05	6.55956e-51
SULF2	8.59896e-51	-0.569956	0.049	0.22	8.57145e-47	1.71849e-05	-0.439921	0.021	0.152	0.171299	1.71849e-05	1.71979e-50
LLGL1	9.52845e-51	-0.556586	0.067	0.246	9.49796e-47	0.000163848	-0.389998	0.348	0.495	1	0.000163848	1.90569e-50
DDR1	1.59035e-50	-0.546106	0.017	0.172	1.58526e-46	1.43396e-10	-0.795626	0.021	0.263	1.42937e-06	1.43396e-10	3.1807e-50
SHISA2	1.74316e-50	-0.673687	0.021	0.178	1.73758e-46	0.000223519	-0.466005	0.028	0.132	1	0.000223519	3.48631e-50
MYO1B	2.0985e-50	-0.55185	0.039	0.204	2.09178e-46	2.56697e-11	-0.78742	0.17	0.459	2.55875e-07	2.56697e-11	4.19699e-50
TMEM39B	2.50776e-50	-0.524644	0.23	0.436	2.49974e-46	0.00343146	-0.353138	0.135	0.234	1	0.00343146	5.01553e-50
FAM117A	2.95982e-50	0.434132	0.22	0.097	2.95035e-46	0.000835858	0.432458	0.333	0.242	1	0.000835858	5.91964e-50
AMOTL2	3.06003e-50	-0.566663	0.072	0.253	3.05023e-46	0.00454428	-0.288471	0.376	0.503	1	0.00454428	6.12005e-50
TIMP1	3.80005e-50	-0.546381	0.018	0.172	3.78789e-46	2.58087e-09	0.453272	0.801	0.608	2.57261e-05	2.58087e-09	7.60009e-50
SIGMAR1	4.39107e-50	-0.33985	0.668	0.82	4.37702e-46	0.00940717	0.258522	0.617	0.582	1	0.00940717	8.78214e-50
PTPRK	4.57152e-50	-0.565455	0.042	0.209	4.55689e-46	3.17888e-08	-0.628005	0.106	0.334	0.00031687	3.17888e-08	9.14304e-50
HSPB11	4.8661e-50	-0.533268	0.2	0.414	4.85053e-46	0.00994696	-0.264507	0.099	0.18	1	0.00994696	9.73221e-50
BMP4	6.43804e-50	-0.801846	0.065	0.235	6.41744e-46	7.3162e-19	-1.47623	0.142	0.524	7.29279e-15	7.3162e-19	1.28761e-49
SMARCA1	1.09392e-49	-0.541109	0.018	0.172	1.09042e-45	8.06733e-12	-0.862584	0.099	0.387	8.04151e-08	8.06733e-12	2.18784e-49
DUSP22	1.27442e-49	-0.556663	0.06	0.232	1.27034e-45	0.0112118	-0.299825	0.135	0.22	1	0.0112118	2.54884e-49
SS18	1.41036e-49	-0.443139	0.408	0.631	1.40585e-45	0.00268478	-0.250962	0.383	0.526	1	0.00268478	2.82073e-49
EFNB1	3.31999e-49	-0.661621	0.062	0.233	3.30936e-45	0.0027774	-0.286844	0.227	0.361	1	0.0027774	6.63997e-49
RGMA	4.10644e-49	-0.570807	0.019	0.17	4.0933e-45	0.000222507	-0.34419	0.007	0.102	1	0.000222507	8.21289e-49
SOD1	7.23266e-49	0.37933	0.707	0.577	7.20951e-45	1.9074e-12	0.269808	1	0.974	1.9013e-08	1.9074e-12	1.44653e-48
OXNAD1	7.55757e-49	0.488974	0.408	0.254	7.53339e-45	0.0044338	-0.258072	0.142	0.248	1	0.0044338	1.51151e-48
TRMT6	8.0328e-49	0.286778	0.839	0.774	8.00709e-45	0.0113341	0.293008	0.468	0.389	1	0.0113341	1.60656e-48
MAPK12	9.39836e-49	-0.564619	0.038	0.198	9.36829e-45	1.48839e-05	0.486165	0.504	0.369	0.148363	1.48839e-05	1.87967e-48
FOXF1	1.09778e-48	-0.85201	0.033	0.19	1.09426e-44	0.000687129	-0.452033	0.043	0.138	1	0.000687129	2.19555e-48
PBK	1.88082e-48	0.364492	0.759	0.648	1.8748e-44	0.065391	0.299604	0.383	0.344	1	0.065391	3.76164e-48
NXN	3.45948e-48	-0.543307	0.109	0.293	3.44841e-44	0.00402639	-0.291532	0.333	0.462	1	0.00402639	6.91896e-48
EXOC6	4.20434e-48	0.391616	0.174	0.069	4.19089e-44	0.00446304	0.31684	0.156	0.09	1	0.00446304	8.40868e-48
RNF145	6.00616e-48	-0.519527	0.212	0.418	5.98694e-44	5.3406e-05	-0.459983	0.156	0.309	0.532351	5.3406e-05	1.20123e-47
PLOD2	1.11961e-47	-0.590364	0.082	0.255	1.11603e-43	1.74139e-12	-1.01549	0.184	0.48	1.73582e-08	1.74139e-12	2.23922e-47
CNN2	1.24196e-47	-0.606272	0.267	0.475	1.23799e-43	0.00144427	-0.305969	0.454	0.611	1	0.00144427	2.48392e-47
LDB1	1.28448e-47	0.450085	0.523	0.368	1.28037e-43	0.000263835	0.446645	0.504	0.421	1	0.000263835	2.56896e-47
PPP1R9B	1.88181e-47	0.36927	0.15	0.056	1.87579e-43	1.05681e-05	0.379047	0.191	0.088	0.105343	1.05681e-05	3.76362e-47
RND3	2.18461e-47	-0.561226	0.041	0.2	2.17762e-43	6.04662e-07	-0.664043	0.277	0.471	0.00602727	6.04662e-07	4.36922e-47
FAM32A	3.04468e-47	-0.322496	0.688	0.826	3.03493e-43	1.24792e-06	0.410045	0.667	0.617	0.0124393	1.24792e-06	6.08935e-47
FLRT3	3.70721e-47	-0.617321	0.038	0.193	3.69534e-43	2.05735e-06	-0.719397	0.035	0.192	0.0205077	2.05735e-06	7.41441e-47
CORO1B	3.71091e-47	-0.471135	0.323	0.527	3.69903e-43	5.10119e-05	0.370653	0.631	0.525	0.508487	5.10119e-05	7.42181e-47
DRAP1	3.89946e-47	-0.377644	0.568	0.732	3.88698e-43	2.46843e-08	0.253885	0.957	0.923	0.000246054	2.46843e-08	7.79892e-47
DAP3	5.2956e-47	0.263824	0.876	0.807	5.27866e-43	5.74358e-05	0.439446	0.454	0.326	0.57252	5.74358e-05	1.05912e-46
NID2	5.99461e-47	-0.550298	0.055	0.221	5.97543e-43	6.91968e-07	-0.958915	0.135	0.308	0.00689754	6.91968e-07	1.19892e-46
SAMD4B	7.91303e-47	-0.510751	0.151	0.347	7.8877e-43	0.00170271	-0.298301	0.277	0.414	1	0.00170271	1.58261e-46
NDFIP2	1.68362e-46	-0.464889	0.399	0.597	1.67823e-42	1.50296e-05	-0.489349	0.355	0.525	0.149815	1.50296e-05	3.36724e-46
AKAP12	3.19341e-46	-0.519656	0.021	0.167	3.18319e-42	4.98909e-15	0.835708	0.546	0.293	4.97313e-11	4.98909e-15	6.38681e-46
SEC11C	3.2866e-46	0.447511	0.535	0.376	3.27608e-42	0.00901782	0.326704	0.553	0.542	1	0.00901782	6.5732e-46
XPO4	3.31253e-46	0.476648	0.331	0.188	3.30193e-42	0.0029761	0.271583	0.66	0.65	1	0.0029761	6.62506e-46
APP	3.50519e-46	-0.561212	0.048	0.206	3.49397e-42	1.43483e-25	-1.14143	0.312	0.735	1.43024e-21	1.43483e-25	7.01037e-46
MMP2	4.25347e-46	-0.541906	0.032	0.184	4.23986e-42	4.99178e-12	-0.822193	0.213	0.504	4.97581e-08	4.99178e-12	8.50694e-46
TOX3	4.49405e-46	-0.530492	0.013	0.155	4.47967e-42	4.16661e-10	-0.778758	0.007	0.233	4.15327e-06	4.16661e-10	8.9881e-46
GRN	5.36788e-46	-0.527404	0.094	0.271	5.3507e-42	0.0136711	0.251313	0.468	0.41	1	0.0136711	1.07358e-45
PON2	1.0097e-45	0.461159	0.341	0.193	1.00647e-41	6.27808e-05	-0.482591	0.191	0.352	0.625799	6.27808e-05	2.01941e-45
EFEMP2	6.21258e-45	-0.544707	0.084	0.252	6.1927e-41	0.00588061	-0.32697	0.142	0.239	1	0.00588061	1.24252e-44
HOXA1	8.15053e-45	-0.721567	0.045	0.196	8.12445e-41	1.31132e-10	-0.979583	0.007	0.241	1.30713e-06	1.31132e-10	1.63011e-44
SPRED1	1.09888e-44	-0.524474	0.069	0.233	1.09536e-40	4.07942e-07	-0.519895	0.163	0.377	0.00406637	4.07942e-07	2.19775e-44
RILPL1	1.1472e-44	-0.503802	0.037	0.188	1.14353e-40	5.388e-09	-0.641178	0.064	0.293	5.37076e-05	5.388e-09	2.29441e-44
BMP7	1.97578e-44	-0.546228	0.035	0.183	1.96946e-40	5.20281e-10	-0.824453	0.064	0.308	5.18616e-06	5.20281e-10	3.95156e-44
ROR2	3.82167e-44	-0.502437	0.021	0.162	3.80944e-40	0.00142833	-0.280206	0.106	0.221	1	0.00142833	7.64334e-44
LPAR2	3.97881e-44	-0.475403	0.013	0.151	3.96608e-40	0.00877035	-0.255138	0.121	0.212	1	0.00877035	7.95762e-44
RNF34	4.32077e-44	-0.422626	0.419	0.609	4.30695e-40	0.236027	0.25407	0.291	0.269	1	0.236027	8.64154e-44
LRIG3	6.41645e-44	-0.501599	0.012	0.147	6.39592e-40	2.10257e-06	-0.607086	0.035	0.194	0.0209584	2.10257e-06	1.28329e-43
FOS	7.96595e-44	-0.587178	0.071	0.234	7.94046e-40	4.76215e-12	-1.01173	0.227	0.514	4.74691e-08	4.76215e-12	1.59319e-43
MPV17L2	9.12467e-44	0.473536	0.379	0.234	9.09547e-40	4.28432e-08	-0.547419	0.319	0.557	0.000427061	4.28432e-08	1.82493e-43
ESRP1	1.04644e-43	-0.487675	0.011	0.145	1.04309e-39	1.59484e-12	-1.02326	0.028	0.305	1.58974e-08	1.59484e-12	2.09288e-43
PARD6B	1.13154e-43	-0.528483	0.044	0.194	1.12792e-39	4.06559e-06	-0.522513	0.227	0.431	0.0405258	4.06559e-06	2.26307e-43
IDH3B	1.67888e-43	0.294266	0.807	0.732	1.67351e-39	0.000569996	0.250895	0.681	0.698	1	0.000569996	3.35776e-43
MAP4K1	2.18715e-43	0.406864	0.193	0.086	2.18015e-39	9.6438e-07	-0.503641	0.007	0.16	0.00961294	9.6438e-07	4.3743e-43
CCNH	2.23826e-43	0.286386	0.831	0.753	2.23109e-39	0.0534101	0.268606	0.241	0.187	1	0.0534101	4.47651e-43
BMPR1A	4.35286e-43	-0.497482	0.09	0.258	4.33893e-39	1.85556e-07	-0.612327	0.149	0.359	0.00184962	1.85556e-07	8.70572e-43
S1PR2	1.02712e-42	-0.496974	0.024	0.163	1.02383e-38	0.00106322	-0.253651	0.128	0.259	1	0.00106322	2.05424e-42
TMEM51	1.22465e-42	-0.527115	0.059	0.215	1.22073e-38	1.50431e-07	-0.59711	0	0.165	0.00149949	1.50431e-07	2.4493e-42
DGKZ	1.40256e-42	0.444758	0.332	0.192	1.39807e-38	7.61409e-10	0.650261	0.511	0.316	7.58973e-06	7.61409e-10	2.80511e-42
HOXB2	1.88334e-42	-0.598717	0.134	0.311	1.87731e-38	2.86125e-09	-0.870724	0.057	0.281	2.8521e-05	2.86125e-09	3.76668e-42
LRRC8C	1.9219e-42	0.32095	0.134	0.049	1.91575e-38	0.000941264	0.411505	0.184	0.104	1	0.000941264	3.8438e-42
GOLGB1	4.79996e-42	-0.465437	0.31	0.502	4.7846e-38	4.6364e-07	-0.504514	0.475	0.66	0.00462156	4.6364e-07	9.59991e-42
ZIC2	5.0677e-42	-0.462666	0.01	0.139	5.05148e-38	1.20901e-14	-1.22542	0.071	0.382	1.20514e-10	1.20901e-14	1.01354e-41
AFAP1L1	2.60773e-26	0.320833	0.203	0.111	2.59938e-22	7.55498e-42	0.715914	0.248	0.035	7.53081e-38	2.60773e-26	1.511e-41
NCAM1	1.33512e-41	-0.568174	0.035	0.175	1.33084e-37	6.50974e-05	-0.595804	0.156	0.3	0.648891	6.50974e-05	2.67023e-41
MAP4K4	1.50597e-41	-0.487731	0.131	0.306	1.50115e-37	1.08152e-11	-0.537783	0.61	0.832	1.07806e-07	1.08152e-11	3.01193e-41
CDX1	1.7099e-41	-0.876199	0.049	0.193	1.70443e-37	2.16127e-07	-1.13015	0.113	0.306	0.00215435	2.16127e-07	3.41981e-41
RCOR1	2.32866e-41	0.36841	0.182	0.08	2.32121e-37	0.000975533	0.323918	0.567	0.489	1	0.000975533	4.65733e-41
SNX9	2.58983e-41	0.41914	0.269	0.142	2.58154e-37	2.24507e-11	0.706645	0.567	0.366	2.23789e-07	2.24507e-11	5.17965e-41
ZNF800	4.73472e-41	0.359049	0.168	0.071	4.71957e-37	0.000496134	0.550434	0.284	0.189	1	0.000496134	9.46943e-41
NPDC1	9.4744e-41	-0.463606	0.016	0.145	9.44408e-37	0.00209707	0.296689	0.135	0.07	1	0.00209707	1.89488e-40
DPYSL5	1.20858e-40	-0.464235	0.014	0.141	1.20471e-36	3.51069e-08	-0.592225	0.035	0.242	0.000349946	3.51069e-08	2.41716e-40
WNT5A	1.6645e-40	-0.510188	0.021	0.152	1.65918e-36	1.33158e-08	-0.908762	0.035	0.236	0.000132732	1.33158e-08	3.32901e-40
RBKS	2.01487e-40	0.389517	0.183	0.081	2.00842e-36	0.0361164	-0.265958	0.206	0.281	1	0.0361164	4.02974e-40
AXIN2	3.73422e-40	-0.494656	0.048	0.191	3.72227e-36	4.96852e-09	-0.703242	0.05	0.277	4.95262e-05	4.96852e-09	7.46845e-40
PHC1	4.12437e-40	-0.514818	0.121	0.287	4.11117e-36	2.89522e-05	-0.484824	0.17	0.336	0.288596	2.89522e-05	8.24874e-40
INPP5B	5.50905e-40	0.400487	0.22	0.108	5.49142e-36	0.000303294	0.287134	0.121	0.053	1	0.000303294	1.10181e-39
SDC4	6.07199e-40	-0.510607	0.024	0.156	6.05256e-36	3.97427e-06	-0.517025	0.021	0.166	0.0396155	3.97427e-06	1.2144e-39
CBX2	7.39176e-40	-0.488488	0.085	0.243	7.3681e-36	6.59566e-07	-0.594976	0.213	0.409	0.00657456	6.59566e-07	1.47835e-39
REEP5	7.93998e-40	0.279817	0.801	0.677	7.91458e-36	7.31716e-12	0.500472	0.78	0.618	7.29375e-08	7.31716e-12	1.588e-39
PERP	9.96945e-40	-0.764492	0.065	0.21	9.93755e-36	8.29025e-30	-1.17219	0.383	0.816	8.26372e-26	8.29025e-30	1.99389e-39
SPRED2	1.11148e-39	-0.473489	0.034	0.17	1.10792e-35	0.000145223	-0.361718	0.064	0.19	1	0.000145223	2.22295e-39
CAMTA1	1.44378e-39	0.401878	0.584	0.444	1.43916e-35	1.3514e-06	-0.479554	0.326	0.548	0.0134707	1.3514e-06	2.88756e-39
NMD3	1.98961e-39	0.260689	0.866	0.798	1.98324e-35	0.0516007	0.274592	0.404	0.356	1	0.0516007	3.97922e-39
CPSF2	5.6311e-39	0.32197	0.728	0.629	5.61308e-35	0.000623778	-0.299306	0.362	0.531	1	0.000623778	1.12622e-38
GNPDA1	6.37902e-39	-0.509103	0.267	0.438	6.35861e-35	0.00489581	-0.263545	0.525	0.688	1	0.00489581	1.2758e-38
NDUFAF2	7.79858e-39	0.258413	0.846	0.793	7.77362e-35	0.000239004	0.455712	0.461	0.355	1	0.000239004	1.55972e-38
VASH2	8.03315e-39	-0.455282	0.013	0.134	8.00745e-35	0.000152797	-0.373941	0.057	0.181	1	0.000152797	1.60663e-38
GPRC5C	1.00529e-38	-0.454668	0.014	0.136	1.00207e-34	6.25281e-11	-0.867993	0.156	0.425	6.2328e-07	6.25281e-11	2.01058e-38
CNOT6	1.13484e-38	0.442593	0.411	0.276	1.13121e-34	0.000393587	-0.378891	0.291	0.446	1	0.000393587	2.26968e-38
SLC35F2	1.25673e-38	-0.489762	0.062	0.207	1.25271e-34	1.56205e-06	-0.479247	0.021	0.177	0.0155705	1.56205e-06	2.51346e-38
SGTA	1.77337e-38	-0.255624	0.749	0.854	1.76769e-34	2.42289e-05	0.404092	0.681	0.611	0.241513	2.42289e-05	3.54673e-38
MPZL2	1.97583e-38	-0.48772	0.006	0.122	1.9695e-34	0.00724703	0.411538	0.262	0.181	1	0.00724703	3.95165e-38
LAMB1	2.49933e-38	-0.492797	0.057	0.199	2.49133e-34	2.50704e-27	-1.50528	0.163	0.618	2.49902e-23	2.50704e-27	4.99866e-38
NAV2	6.42266e-38	-0.433686	0.016	0.139	6.40211e-34	1.54215e-11	-0.856223	0.035	0.297	1.53721e-07	1.54215e-11	1.28453e-37
TNS3	6.6893e-38	-0.427431	0.019	0.143	6.66789e-34	4.2867e-05	-0.352088	0.043	0.179	0.427298	4.2867e-05	1.33786e-37
EPHA4	8.00184e-38	-0.471792	0.022	0.147	7.97623e-34	1.20194e-06	-0.650104	0.043	0.207	0.011981	1.20194e-06	1.60037e-37
FOXB1	8.34827e-38	-0.589422	0.017	0.138	8.32155e-34	2.26038e-05	-0.47487	0	0.114	0.225315	2.26038e-05	1.66965e-37
HDAC6	2.12147e-37	-0.469119	0.053	0.193	2.11468e-33	0.00100025	0.34632	0.177	0.099	1	0.00100025	4.24293e-37
SLC40A1	5.74787e-17	-0.306417	0.033	0.102	5.72947e-13	2.52633e-37	0.983314	0.34	0.071	2.51825e-33	5.74787e-17	5.05267e-37
ELOVL4	2.77922e-37	-0.433031	0.015	0.135	2.77032e-33	8.84921e-05	-0.358829	0.014	0.121	0.882089	8.84921e-05	5.55843e-37
DLST	3.28295e-37	0.388596	0.569	0.443	3.27244e-33	0.0529086	0.284198	0.475	0.462	1	0.0529086	6.5659e-37
HPN	4.30275e-37	-0.451594	0.015	0.134	4.28898e-33	0.000157268	-0.377815	0.014	0.117	1	0.000157268	8.6055e-37
STXBP2	4.5742e-37	0.394954	0.487	0.341	4.55956e-33	0.000346939	0.426812	0.312	0.206	1	0.000346939	9.1484e-37
PHLDB2	6.93016e-37	-0.435159	0.021	0.143	6.90798e-33	1.39598e-06	-0.61871	0.156	0.346	0.0139152	1.39598e-06	1.38603e-36
SPTLC2	7.85064e-37	-0.448184	0.171	0.344	7.82552e-33	0.00559994	0.357775	0.298	0.22	1	0.00559994	1.57013e-36
JARID2	8.62565e-37	-0.471759	0.142	0.305	8.59805e-33	2.2744e-05	-0.366916	0.532	0.684	0.226713	2.2744e-05	1.72513e-36
ABHD16A	9.5686e-37	0.419878	0.383	0.248	9.53798e-33	0.108631	0.277856	0.39	0.365	1	0.108631	1.91372e-36
PTPN13	1.47646e-36	-0.447283	0.048	0.182	1.47173e-32	6.66401e-18	-1.16419	0.071	0.442	6.64269e-14	6.66401e-18	2.95291e-36
CACNB3	1.60969e-36	-0.410486	0.013	0.129	1.60454e-32	6.8091e-05	-0.416617	0.028	0.146	0.678731	6.8091e-05	3.21938e-36
TWF2	3.43865e-36	-0.411567	0.246	0.432	3.42764e-32	0.00167176	0.270451	0.688	0.652	1	0.00167176	6.8773e-36
STK39	3.93989e-36	-0.469303	0.129	0.289	3.92728e-32	0.000168321	-0.396773	0.135	0.282	1	0.000168321	7.87978e-36
HCFC1R1	3.98335e-36	-0.439023	0.335	0.506	3.9706e-32	0.00105085	-0.386108	0.199	0.318	1	0.00105085	7.9667e-36
TCF7L2	8.09667e-36	-0.452308	0.043	0.173	8.07076e-32	4.07952e-05	-0.42464	0.199	0.374	0.406647	4.07952e-05	1.61933e-35
FBXO3	9.91775e-36	0.41965	0.465	0.336	9.88602e-32	5.43749e-05	-0.409273	0.135	0.292	0.542009	5.43749e-05	1.98355e-35
COLEC12	3.05173e-35	-0.458874	0.065	0.204	3.04197e-31	0.00417499	-0.418303	0.17	0.269	1	0.00417499	6.10347e-35
HTRA1	3.11627e-35	-0.583985	0.009	0.118	3.1063e-31	0.00319022	-0.302008	0.078	0.174	1	0.00319022	6.23254e-35
NFIL3	4.6766e-35	-0.422509	0.021	0.138	4.66164e-31	2.19793e-06	-0.469928	0.021	0.175	0.021909	2.19793e-06	9.35321e-35
NRBP1	4.84475e-35	-0.366165	0.437	0.609	4.82925e-31	0.000162059	-0.311388	0.596	0.764	1	0.000162059	9.6895e-35
CLMP	5.56325e-35	-0.439612	0.019	0.135	5.54545e-31	0.000386951	-0.342502	0.014	0.107	1	0.000386951	1.11265e-34
PDGFRA	5.86161e-35	-0.419004	0.007	0.115	5.84285e-31	3.90713e-08	-0.79616	0.078	0.281	0.000389463	3.90713e-08	1.17232e-34
PCOLCE	6.50138e-35	-0.484054	0.024	0.142	6.48058e-31	0.000226531	-0.500955	0.071	0.19	1	0.000226531	1.30028e-34
THBS3	1.03368e-34	-0.407964	0.01	0.12	1.03037e-30	2.01253e-07	-0.541844	0.021	0.198	0.00200609	2.01253e-07	2.06736e-34
TCF3	1.19975e-34	-0.27233	0.708	0.815	1.19591e-30	7.44745e-06	-0.461239	0.369	0.553	0.0742362	7.44745e-06	2.3995e-34
DAB1	1.30004e-34	-0.424351	0.026	0.144	1.29588e-30	5.81342e-05	-0.394107	0.007	0.116	0.579482	5.81342e-05	2.60008e-34
SIPA1L1	1.34172e-34	-0.425541	0.053	0.185	1.33743e-30	9.73115e-07	-0.553151	0.213	0.416	0.00970001	9.73115e-07	2.68344e-34
PLEKHO1	1.49337e-34	-0.43433	0.045	0.172	1.4886e-30	0.00248851	-0.256541	0.262	0.412	1	0.00248851	2.98675e-34
KLC4	1.68614e-34	-0.439195	0.021	0.137	1.68074e-30	0.000126875	-0.418039	0.099	0.236	1	0.000126875	3.37227e-34
TMEM150A	1.77491e-34	-0.654516	0.088	0.227	1.76923e-30	0.0111657	-0.26676	0.27	0.372	1	0.0111657	3.54982e-34
GATA4	2.02493e-34	-0.517927	0.036	0.157	2.01845e-30	0.00314947	-0.407648	0.071	0.16	1	0.00314947	4.04985e-34
VEZF1	3.8457e-34	-0.433682	0.198	0.365	3.8334e-30	0.000134068	-0.376625	0.383	0.546	1	0.000134068	7.69141e-34
SALL2	4.73821e-34	-0.42234	0.029	0.148	4.72304e-30	3.88069e-09	-0.80491	0.092	0.318	3.86827e-05	3.88069e-09	9.47641e-34
UTP23	6.09794e-34	0.344561	0.603	0.477	6.07842e-30	0.000605907	0.387176	0.489	0.413	1	0.000605907	1.21959e-33
ITM2B	7.89149e-34	-0.292115	0.731	0.823	7.86624e-30	2.07251e-08	0.549489	0.759	0.655	0.000206588	2.07251e-08	1.5783e-33
FGF19	8.63877e-34	-0.522962	0.111	0.257	8.61112e-30	0.000298893	-0.38305	0.021	0.119	1	0.000298893	1.72775e-33
DPP3	8.70506e-34	-0.295715	0.629	0.775	8.67721e-30	1.37036e-06	0.633803	0.418	0.282	0.0136598	1.37036e-06	1.74101e-33
FAF2	1.0141e-33	-0.400934	0.253	0.436	1.01086e-29	0.000657432	-0.30303	0.468	0.617	1	0.000657432	2.02821e-33
ARHGAP35	1.13547e-33	-0.403965	0.051	0.181	1.13184e-29	0.00699721	-0.26275	0.489	0.596	1	0.00699721	2.27094e-33
TUFM	1.77008e-33	0.30285	0.725	0.65	1.76441e-29	4.94946e-13	0.42632	0.872	0.76	4.93362e-09	4.94946e-13	3.54015e-33
MAP1LC3A	2.56553e-33	-0.393214	0.344	0.516	2.55732e-29	0.000203743	-0.401454	0.312	0.473	1	0.000203743	5.13106e-33
TIA1	3.0928e-33	-0.354765	0.476	0.63	3.0829e-29	0.000489922	-0.259285	0.624	0.741	1	0.000489922	6.1856e-33
SPNS1	3.18126e-33	-0.356562	0.374	0.569	3.17108e-29	0.00957132	0.400593	0.319	0.245	1	0.00957132	6.36251e-33
GREB1L	3.33757e-33	-0.433015	0.03	0.147	3.32689e-29	5.33495e-06	-0.585822	0.277	0.453	0.0531788	5.33495e-06	6.67514e-33
GIPC1	3.47215e-33	-0.399587	0.322	0.491	3.46104e-29	0.00320635	-0.277133	0.298	0.433	1	0.00320635	6.9443e-33
SMAP2	3.47799e-33	0.418692	0.31	0.192	3.46686e-29	1.15724e-17	0.900516	0.638	0.397	1.15353e-13	1.15724e-17	6.95598e-33
SKIL	3.72766e-33	-0.40615	0.022	0.135	3.71574e-29	1.03475e-10	-0.725265	0.277	0.544	1.03144e-06	1.03475e-10	7.45533e-33
EFNA2	4.18725e-33	-0.429914	0.062	0.192	4.17386e-29	0.00017987	-0.370721	0.05	0.166	1	0.00017987	8.37451e-33
STRBP	5.67812e-33	-0.400903	0.299	0.469	5.65995e-29	1.11158e-07	-0.54704	0.333	0.569	0.00110803	1.11158e-07	1.13562e-32
AZIN1	7.04979e-33	0.372427	0.561	0.44	7.02723e-29	5.23319e-05	-0.387922	0.369	0.554	0.521645	5.23319e-05	1.40996e-32
LIMA1	8.1458e-33	-0.4116	0.016	0.123	8.11974e-29	0.00171308	-0.292859	0.078	0.181	1	0.00171308	1.62916e-32
ZNF277	8.32225e-33	-0.384005	0.336	0.517	8.29562e-29	7.84516e-07	-0.540951	0.319	0.515	0.00782005	7.84516e-07	1.66445e-32
FZD3	1.00521e-32	-0.397062	0.029	0.144	1.00199e-28	3.21927e-07	-0.586258	0.092	0.285	0.00320897	3.21927e-07	2.01041e-32
TRIB1	1.09458e-32	-0.381203	0.011	0.115	1.09108e-28	1.64974e-05	0.457549	0.206	0.101	0.164446	1.64974e-05	2.18917e-32
NMRAL1	1.14267e-32	-0.359902	0.522	0.645	1.13901e-28	2.5972e-09	-0.691633	0.142	0.393	2.58889e-05	2.5972e-09	2.28533e-32
KIFAP3	1.48205e-32	-0.423114	0.163	0.32	1.4773e-28	5.26554e-06	-0.561205	0.121	0.292	0.0524869	5.26554e-06	2.96409e-32
PARD6G	1.68098e-32	-0.442443	0.077	0.211	1.6756e-28	4.58412e-10	-0.749874	0.135	0.403	4.56945e-06	4.58412e-10	3.36196e-32
CLCN5	3.34132e-32	-0.432142	0.062	0.191	3.33063e-28	2.84793e-07	-0.695405	0.057	0.236	0.00283882	2.84793e-07	6.68264e-32
FABP7	3.37695e-32	-0.437258	0.013	0.116	3.36614e-28	1.5396e-06	-0.580593	0.014	0.168	0.0153467	1.5396e-06	6.7539e-32
IFT81	4.59979e-32	-0.410999	0.05	0.173	4.58507e-28	2.69374e-06	-0.564091	0.085	0.253	0.0268512	2.69374e-06	9.19958e-32
TTLL12	4.69718e-32	0.392369	0.479	0.364	4.68215e-28	5.26407e-15	0.477847	0.865	0.775	5.24723e-11	5.26407e-15	9.39436e-32
SLAIN1	4.77452e-32	-0.396992	0.018	0.125	4.75924e-28	6.79541e-09	0.667906	0.248	0.107	6.77366e-05	6.79541e-09	9.54903e-32
EHBP1	5.54704e-32	-0.430578	0.024	0.135	5.52929e-28	6.58751e-06	-0.489194	0.241	0.445	0.0656643	6.58751e-06	1.10941e-31
DUS1L	5.5787e-32	0.261936	0.768	0.699	5.56085e-28	3.52119e-05	0.366174	0.688	0.637	0.350992	3.52119e-05	1.11574e-31
MSH2	8.81491e-32	-0.363772	0.421	0.578	8.7867e-28	1.9831e-08	-0.531522	0.433	0.65	0.000197675	1.9831e-08	1.76298e-31
DLC1	9.38544e-32	-0.418853	0.028	0.139	9.35541e-28	0.000288924	0.367076	0.312	0.196	1	0.000288924	1.87709e-31
IDI1	1.22323e-31	0.346667	0.619	0.494	1.21932e-27	9.86259e-29	-0.79551	0.702	0.922	9.83103e-25	9.86259e-29	2.44647e-31
CDH11	1.65301e-31	-0.418361	0.019	0.124	1.64772e-27	2.47549e-12	-1.04255	0.092	0.381	2.46757e-08	2.47549e-12	3.30602e-31
ASAP2	1.69863e-31	-0.415327	0.064	0.19	1.6932e-27	1.74691e-16	-1.0634	0.106	0.461	1.74132e-12	1.74691e-16	3.39727e-31
PLCD1	2.47176e-31	-0.355844	0.004	0.1	2.46385e-27	0.00445064	0.349576	0.312	0.228	1	0.00445064	4.94353e-31
WWC2	2.75652e-31	-0.419189	0.196	0.351	2.7477e-27	0.000535547	-0.374558	0.213	0.359	1	0.000535547	5.51305e-31
UBN1	3.24689e-31	0.380251	0.495	0.376	3.2365e-27	0.000243298	0.398683	0.582	0.513	1	0.000243298	6.49377e-31
SULF1	3.83848e-31	-0.374309	0.016	0.12	3.8262e-27	9.22551e-11	-0.885072	0.021	0.262	9.19599e-07	9.22551e-11	7.67697e-31
USP22	4.59052e-31	-0.410187	0.119	0.261	4.57584e-27	1.27069e-05	-0.422572	0.39	0.578	0.126663	1.27069e-05	9.18105e-31
ETV1	5.95728e-31	-0.369774	0.012	0.112	5.93821e-27	4.39364e-07	-0.712234	0.05	0.225	0.00437959	4.39364e-07	1.19146e-30
LARP1B	7.40919e-31	0.328804	0.164	0.078	7.38548e-27	0.0421796	0.303131	0.298	0.238	1	0.0421796	1.48184e-30
ATG3	7.40963e-31	0.286497	0.709	0.621	7.38592e-27	4.80363e-10	0.73133	0.589	0.448	4.78826e-06	4.80363e-10	1.48193e-30
VGLL4	1.01756e-30	-0.460014	0.165	0.309	1.0143e-26	1.51855e-06	-0.540544	0.106	0.291	0.0151369	1.51855e-06	2.03511e-30
ITGA6	1.23134e-30	-0.392183	0.033	0.144	1.2274e-26	5.03844e-08	-0.718634	0.028	0.22	0.000502232	5.03844e-08	2.46269e-30
JUP	1.23817e-30	-0.405443	0.036	0.149	1.23421e-26	8.47525e-05	-0.362441	0.227	0.403	0.844813	8.47525e-05	2.47635e-30
RALGPS2	1.28801e-30	-0.406164	0.2	0.357	1.28388e-26	0.016787	-0.26945	0.383	0.48	1	0.016787	2.57601e-30
CISD3	1.3844e-30	-0.422605	0.222	0.375	1.37997e-26	0.00019265	0.389835	0.652	0.597	1	0.00019265	2.7688e-30
KLHL13	1.46355e-30	-0.461332	0.05	0.167	1.45887e-26	0.000836145	-0.428331	0.057	0.159	1	0.000836145	2.9271e-30
PKP2	3.23128e-21	-0.343372	0.1	0.207	3.22094e-17	2.23705e-30	-1.51784	0.149	0.66	2.22989e-26	3.23128e-21	4.47411e-30
RRP8	2.56969e-30	0.275851	0.721	0.638	2.56147e-26	0.0199769	0.267216	0.546	0.511	1	0.0199769	5.13938e-30
SRPK2	2.67987e-30	-0.395126	0.18	0.337	2.67129e-26	1.11589e-05	-0.455074	0.376	0.552	0.111232	1.11589e-05	5.35974e-30
ZNF260	3.07074e-30	-0.400568	0.085	0.217	3.06092e-26	0.00548548	-0.255856	0.156	0.263	1	0.00548548	6.14149e-30
KRT7	3.09512e-30	-0.438149	0.013	0.113	3.08521e-26	0.00207102	-0.552846	0.078	0.177	1	0.00207102	6.19023e-30
SKAP2	3.51569e-30	-0.434831	0.175	0.327	3.50444e-26	1.2053e-07	-0.736924	0.099	0.304	0.00120144	1.2053e-07	7.03138e-30
CCDC82	3.57818e-30	0.270328	0.117	0.047	3.56673e-26	0.201098	0.257793	0.149	0.119	1	0.201098	7.15635e-30
MAFF	3.64242e-30	-0.391995	0.033	0.144	3.63076e-26	0.0299382	-0.271653	0.085	0.147	1	0.0299382	7.28484e-30
MAP2K6	3.93752e-30	-0.433195	0.088	0.218	3.92492e-26	3.44859e-08	-0.665208	0.05	0.255	0.000343755	3.44859e-08	7.87504e-30
MVD	5.64784e-30	-0.40053	0.254	0.41	5.62977e-26	3.88488e-13	-0.594032	0.638	0.848	3.87245e-09	3.88488e-13	1.12957e-29
GCNT1	6.31069e-30	0.270616	0.12	0.05	6.2905e-26	0.000157174	-0.445561	0.071	0.195	1	0.000157174	1.26214e-29
CTTN	6.74248e-30	-0.335564	0.448	0.616	6.72091e-26	5.04379e-16	-0.76396	0.418	0.729	5.02765e-12	5.04379e-16	1.3485e-29
IFT57	8.94907e-30	-0.41099	0.099	0.231	8.92043e-26	0.00145052	-0.308921	0.27	0.408	1	0.00145052	1.78981e-29
APLP1	9.98177e-30	-0.358587	0.01	0.106	9.94983e-26	0.000200569	-0.424221	0.057	0.172	1	0.000200569	1.99635e-29
DPYSL3	1.02348e-29	-0.39924	0.025	0.129	1.0202e-25	5.08939e-05	-0.423123	0.085	0.234	0.507311	5.08939e-05	2.04695e-29
HOXB8	1.08473e-29	-0.643095	0.038	0.145	1.08126e-25	0.000617355	-0.471352	0.064	0.169	1	0.000617355	2.16945e-29
PFKM	1.1862e-29	0.385403	0.278	0.168	1.1824e-25	6.74918e-06	0.583579	0.369	0.239	0.0672758	6.74918e-06	2.37239e-29
RIPK4	1.2347e-29	-0.350358	0.008	0.102	1.23075e-25	0.000196296	-0.291092	0.028	0.141	1	0.000196296	2.4694e-29
CCDC112	1.51375e-29	-0.398694	0.085	0.214	1.50891e-25	0.0953438	0.279184	0.248	0.202	1	0.0953438	3.02751e-29
DOK4	1.69398e-29	-0.459044	0.038	0.147	1.68856e-25	9.08982e-06	-0.590208	0.213	0.39	0.0906073	9.08982e-06	3.38797e-29
DUSP14	2.00703e-29	-0.37279	0.01	0.104	2.00061e-25	0.000166053	-0.431491	0.128	0.267	1	0.000166053	4.01406e-29
GLS	2.41734e-29	0.373275	0.244	0.141	2.40961e-25	3.78199e-07	0.44661	0.695	0.556	0.00376989	3.78199e-07	4.83469e-29
GPC6	2.67175e-29	-0.383418	0.036	0.146	2.6632e-25	9.29632e-09	-0.681319	0.028	0.236	9.26658e-05	9.29632e-09	5.34349e-29
EFS	2.72239e-29	-0.369119	0.033	0.141	2.71368e-25	0.0010757	-0.342604	0.099	0.213	1	0.0010757	5.44479e-29
CDKN1A	3.10366e-29	-0.386925	0.051	0.17	3.09373e-25	7.66589e-10	0.513359	0.206	0.073	7.64136e-06	7.66589e-10	6.20733e-29
COX6B2	4.36625e-29	0.453218	0.314	0.206	4.35228e-25	7.82739e-06	-0.482387	0.092	0.265	0.0780234	7.82739e-06	8.73251e-29
CYB561	7.75774e-29	-0.355788	0.016	0.113	7.73292e-25	9.63304e-05	-0.369824	0.071	0.209	0.960221	9.63304e-05	1.55155e-28
TRIM2	8.2879e-29	-0.376093	0.036	0.144	8.26138e-25	0.00336487	-0.273653	0.05	0.136	1	0.00336487	1.65758e-28
MCCC2	9.81196e-29	-0.385572	0.205	0.358	9.78056e-25	2.20929e-11	-0.670486	0.355	0.661	2.20222e-07	2.20929e-11	1.96239e-28
VCAN	2.51631e-22	-0.398455	0.058	0.152	2.50826e-18	1.1485e-28	-1.32755	0.333	0.744	1.14483e-24	2.51631e-22	2.29701e-28
SPRY1	1.30516e-28	-0.406394	0.107	0.24	1.30098e-24	9.90934e-06	-0.518401	0.099	0.267	0.0987763	9.90934e-06	2.61032e-28
PRNP	1.43305e-28	-0.389109	0.024	0.124	1.42847e-24	0.000303736	-0.462102	0.078	0.196	1	0.000303736	2.86611e-28
RAB11FIP4	1.72606e-28	-0.336644	0.013	0.106	1.72053e-24	0.00045263	-0.316136	0.021	0.117	1	0.00045263	3.45212e-28
ACSL3	1.86922e-28	-0.406163	0.146	0.286	1.86324e-24	5.10589e-12	-0.719313	0.369	0.64	5.08955e-08	5.10589e-12	3.73844e-28
LRPPRC	2.08613e-28	0.380001	0.362	0.245	2.07945e-24	0.000258115	0.282576	0.709	0.653	1	0.000258115	4.17226e-28
IGSF9	3.21682e-28	-0.338439	0.014	0.108	3.20653e-24	3.45001e-07	-0.595748	0.043	0.222	0.00343897	3.45001e-07	6.43364e-28
ZNHIT6	3.47727e-28	0.256273	0.762	0.685	3.46614e-24	0.0579559	0.25513	0.475	0.443	1	0.0579559	6.95453e-28
GTF2F2	3.84642e-28	0.259722	0.735	0.667	3.83411e-24	8.74844e-06	0.332399	0.759	0.678	0.0872044	8.74844e-06	7.69284e-28
DVL2	3.8515e-28	-0.380996	0.162	0.307	3.83918e-24	2.01603e-05	-0.399929	0.142	0.318	0.200958	2.01603e-05	7.703e-28
HOXB9	7.09923e-28	-0.56412	0.019	0.113	7.07651e-24	0.0122915	-0.351586	0.078	0.154	1	0.0122915	1.41985e-27
NEO1	7.28978e-28	-0.348767	0.022	0.118	7.26645e-24	5.16481e-13	-0.983993	0.021	0.301	5.14828e-09	5.16481e-13	1.45796e-27
CTTNBP2NL	7.36247e-28	-0.338241	0.018	0.113	7.33891e-24	5.87056e-05	-0.412991	0.057	0.191	0.585177	5.87056e-05	1.47249e-27
PREP	7.38775e-28	0.338919	0.532	0.423	7.36411e-24	0.00657258	-0.265936	0.362	0.489	1	0.00657258	1.47755e-27
B3GNT5	8.91763e-28	-0.356889	0.028	0.129	8.88909e-24	3.4638e-05	-0.453468	0.05	0.185	0.345271	3.4638e-05	1.78353e-27
CAB39L	8.93639e-28	0.34418	0.52	0.413	8.9078e-24	0.0389512	0.288106	0.262	0.206	1	0.0389512	1.78728e-27
GPT2	1.99522e-27	-0.346658	0.019	0.114	1.98883e-23	1.86426e-05	-0.476938	0.064	0.212	0.18583	1.86426e-05	3.99043e-27
CDX4	2.00777e-27	-0.721189	0.035	0.135	2.00135e-23	5.8905e-10	-0.98024	0.021	0.249	5.87166e-06	5.8905e-10	4.01554e-27
PLEKHA5	2.14242e-27	-0.379195	0.099	0.225	2.13556e-23	3.563e-12	-0.810273	0.121	0.435	3.5516e-08	3.563e-12	4.28484e-27
MAP4	2.49009e-27	-0.362195	0.072	0.192	2.48212e-23	0.0156371	0.257721	0.596	0.571	1	0.0156371	4.98018e-27
CSRP1	2.56205e-27	-0.407193	0.351	0.508	2.55385e-23	9.63502e-15	0.736379	0.667	0.446	9.60418e-11	9.63502e-15	5.1241e-27
NECAP1	2.62292e-27	-0.37658	0.187	0.334	2.61453e-23	0.000337441	-0.334783	0.121	0.249	1	0.000337441	5.24585e-27
TCN2	2.94357e-27	-0.494667	0.048	0.153	2.93415e-23	0.0547884	0.292773	0.234	0.182	1	0.0547884	5.88714e-27
MAPK8IP1	2.97391e-27	-0.359466	0.042	0.148	2.96439e-23	0.0015849	-0.343492	0.149	0.27	1	0.0015849	5.94782e-27
LIX1	3.34636e-27	-0.416803	0.018	0.11	3.33565e-23	5.58253e-09	-0.938333	0.064	0.286	5.56467e-05	5.58253e-09	6.69272e-27
TGFB2	3.50093e-27	-0.407662	0.015	0.106	3.48973e-23	0.0456845	-0.26898	0.064	0.117	1	0.0456845	7.00186e-27
SLAIN2	4.0696e-27	0.378543	0.366	0.252	4.05658e-23	0.111882	0.256826	0.291	0.252	1	0.111882	8.13921e-27
PCK2	4.2543e-27	-0.382057	0.082	0.203	4.24069e-23	0.00448388	0.342823	0.184	0.115	1	0.00448388	8.5086e-27
EXT1	4.63387e-27	-0.366309	0.06	0.174	4.61904e-23	5.77421e-06	-0.499201	0.121	0.305	0.0575574	5.77421e-06	9.26775e-27
UBXN8	6.56571e-27	-0.374518	0.243	0.391	6.5447e-23	1.72874e-11	0.661617	0.404	0.197	1.72321e-07	1.72874e-11	1.31314e-26
LRP2	6.62052e-27	-0.370436	0.015	0.106	6.59933e-23	0.00167737	-0.673468	0.05	0.137	1	0.00167737	1.3241e-26
CACHD1	6.85363e-27	-0.370848	0.051	0.16	6.8317e-23	7.28264e-21	-1.38542	0.099	0.51	7.25934e-17	7.28264e-21	1.37073e-26
PDK1	6.93288e-27	0.385895	0.412	0.301	6.9107e-23	0.00415158	-0.323835	0.326	0.438	1	0.00415158	1.38658e-26
SATB1	7.63544e-27	-0.367072	0.039	0.143	7.611e-23	6.6786e-07	-0.591831	0.071	0.25	0.00665723	6.6786e-07	1.52709e-26
RASGRP3	8.57229e-27	-0.380675	0.019	0.11	8.54486e-23	3.74686e-14	0.5431	0.149	0.033	3.73487e-10	3.74686e-14	1.71446e-26
UTRN	1.03675e-26	-0.345049	0.033	0.133	1.03343e-22	5.79015e-08	-0.658849	0.22	0.46	0.000577162	5.79015e-08	2.0735e-26
RAB6B	1.05628e-26	-0.34817	0.029	0.127	1.0529e-22	1.31917e-12	-0.976309	0.092	0.383	1.31494e-08	1.31917e-12	2.11256e-26
TBRG4	1.14383e-26	0.325345	0.532	0.427	1.14017e-22	0.00028106	0.295556	0.681	0.626	1	0.00028106	2.28765e-26
CIB2	1.29195e-26	-0.364951	0.023	0.117	1.28782e-22	5.79159e-05	-0.430464	0.199	0.369	0.577305	5.79159e-05	2.5839e-26
CGNL1	1.3104e-26	-0.355244	0.035	0.137	1.30621e-22	1.45904e-13	-1.04638	0.071	0.38	1.45438e-09	1.45904e-13	2.6208e-26
FGFR2	3.06346e-26	-0.368466	0.033	0.132	3.05365e-22	4.7374e-16	-1.16188	0.035	0.365	4.72224e-12	4.7374e-16	6.12691e-26
BCAR3	3.12722e-26	-0.323572	0.013	0.101	3.11722e-22	0.000381255	-0.395528	0.043	0.148	1	0.000381255	6.25445e-26
CLSTN1	3.40536e-26	-0.355392	0.042	0.145	3.39447e-22	1.36665e-06	-0.492607	0.163	0.374	0.0136227	1.36665e-06	6.81073e-26
PAPSS1	4.27264e-26	-0.380802	0.143	0.275	4.25897e-22	0.00186528	-0.31986	0.298	0.43	1	0.00186528	8.54528e-26
F2RL1	6.93141e-26	-0.350593	0.015	0.102	6.90923e-22	1.94638e-05	-0.417316	0	0.115	0.194015	1.94638e-05	1.38628e-25
ASS1	1.0051e-25	-0.586632	0.175	0.298	1.00188e-21	1.60704e-05	-0.476072	0.014	0.141	0.16019	1.60704e-05	2.01019e-25
GOLM1	1.10909e-25	-0.367329	0.196	0.34	1.10554e-21	3.70144e-14	-1.00171	0.191	0.507	3.6896e-10	3.70144e-14	2.21817e-25
MTMR7	1.21484e-25	-0.338501	0.027	0.122	1.21095e-21	2.78514e-05	-0.368838	0	0.111	0.277622	2.78514e-05	2.42968e-25
SMO	1.28077e-25	-0.36591	0.195	0.337	1.27667e-21	6.98834e-08	-0.66474	0.156	0.367	0.000696597	6.98834e-08	2.56153e-25
ORAI1	1.45518e-25	-0.376482	0.095	0.214	1.45052e-21	1.36078e-07	0.56326	0.426	0.257	0.00135642	1.36078e-07	2.91036e-25
DHX40	1.56404e-25	-0.371133	0.147	0.28	1.55904e-21	4.00885e-09	-0.645542	0.191	0.449	3.99602e-05	4.00885e-09	3.12808e-25
HOXB6	1.86785e-25	-0.520145	0.038	0.134	1.86187e-21	0.11786	-0.262061	0.135	0.18	1	0.11786	3.7357e-25
ANXA2	1.90493e-25	-0.523182	0.105	0.222	1.89883e-21	4.1487e-13	-0.446986	0.887	0.962	4.13543e-09	4.1487e-13	3.80986e-25
SLC20A2	2.36776e-25	-0.357836	0.149	0.285	2.36018e-21	0.00839809	-0.266819	0.142	0.236	1	0.00839809	4.73552e-25
PELI1	3.03999e-25	-0.343164	0.334	0.48	3.03027e-21	9.01365e-05	-0.418142	0.191	0.351	0.89848	9.01365e-05	6.07999e-25
TMEM119	3.05029e-25	-0.377608	0.016	0.101	3.04053e-21	0.000627679	-0.513663	0.05	0.15	1	0.000627679	6.10058e-25
SLC31A1	4.51017e-25	-0.336427	0.33	0.484	4.49574e-21	0.000123387	-0.443655	0.106	0.245	1	0.000123387	9.02035e-25
BCL2L1	4.54602e-25	-0.354938	0.119	0.246	4.53148e-21	4.5874e-06	-0.534012	0.106	0.276	0.0457272	4.5874e-06	9.09205e-25
TNFRSF1A	4.99747e-25	-0.360951	0.068	0.177	4.98148e-21	1.88172e-06	0.5506	0.355	0.212	0.018757	1.88172e-06	9.99493e-25
LDLRAD3	6.47755e-25	-0.347373	0.061	0.167	6.45682e-21	1.3444e-06	-0.548961	0.142	0.341	0.013401	1.3444e-06	1.29551e-24
TRIM25	6.91068e-25	0.282458	0.157	0.079	6.88857e-21	2.08997e-12	0.803091	0.305	0.126	2.08328e-08	2.08997e-12	1.38214e-24
GNB5	9.43122e-25	-0.325873	0.024	0.114	9.40104e-21	0.00141858	-0.280307	0.057	0.156	1	0.00141858	1.88624e-24
PARVA	1.32036e-24	-0.364329	0.062	0.166	1.31614e-20	0.0813683	-0.260834	0.191	0.247	1	0.0813683	2.64072e-24
ATP6V0A1	1.52076e-24	0.304762	0.226	0.131	1.5159e-20	0.0176565	0.25943	0.199	0.134	1	0.0176565	3.04153e-24
CCDC137	1.56546e-24	0.34369	0.313	0.207	1.56045e-20	0.0401125	0.293097	0.383	0.332	1	0.0401125	3.13092e-24
ADD1	2.25032e-24	0.339876	0.349	0.241	2.24312e-20	0.00295138	-0.291974	0.404	0.531	1	0.00295138	4.50065e-24
TET1	2.52063e-24	-0.346012	0.063	0.168	2.51256e-20	1.94853e-07	-0.5673	0.355	0.57	0.00194229	1.94853e-07	5.04126e-24
DENND2A	2.88936e-24	-0.311674	0.027	0.117	2.88011e-20	0.00115431	-0.261569	0.028	0.116	1	0.00115431	5.77872e-24
FARP1	3.0234e-24	-0.311177	0.022	0.109	3.01373e-20	1.28435e-20	-1.06921	0.22	0.64	1.28024e-16	1.28435e-20	6.04681e-24
DTX3	4.31984e-24	-0.357379	0.171	0.302	4.30602e-20	0.00293475	-0.295785	0.128	0.237	1	0.00293475	8.63969e-24
SKP2	4.45785e-24	-0.309928	0.376	0.532	4.44358e-20	0.000264053	-0.37975	0.44	0.587	1	0.000264053	8.91569e-24
CHD6	4.51303e-24	-0.356344	0.191	0.326	4.49859e-20	1.81644e-06	-0.502667	0.241	0.444	0.0181063	1.81644e-06	9.02607e-24
CTSH	6.28805e-24	-0.870285	0.071	0.173	6.26793e-20	8.15769e-05	0.40403	0.468	0.344	0.813158	8.15769e-05	1.25761e-23
PDE12	8.10858e-24	0.346131	0.454	0.355	8.08264e-20	4.91036e-07	0.577398	0.39	0.242	0.00489465	4.91036e-07	1.62172e-23
NT5C	8.34027e-24	-0.290523	0.464	0.612	8.31358e-20	4.36126e-17	0.576552	0.865	0.763	4.3473e-13	4.36126e-17	1.66805e-23
DDAH2	8.49624e-24	-0.270075	0.549	0.726	8.46905e-20	4.74092e-07	-0.564127	0.326	0.547	0.00472575	4.74092e-07	1.69925e-23
FOXP4	8.53019e-24	-0.339739	0.064	0.168	8.5029e-20	2.15736e-05	-0.39646	0.007	0.125	0.215046	2.15736e-05	1.70604e-23
CRTAP	1.33294e-23	-0.340194	0.076	0.184	1.32868e-19	4.10226e-05	-0.406571	0.298	0.489	0.408913	4.10226e-05	2.66589e-23
USP28	1.3761e-23	-0.313352	0.024	0.112	1.3717e-19	0.000446929	-0.390148	0.17	0.307	1	0.000446929	2.7522e-23
SMAD7	1.44611e-23	-0.393457	0.183	0.309	1.44148e-19	0.000104198	-0.361489	0.078	0.218	1	0.000104198	2.89221e-23
CCDC88A	1.69772e-23	-0.36337	0.165	0.293	1.69228e-19	1.56852e-05	-0.498436	0.333	0.51	0.15635	1.56852e-05	3.39543e-23
SH3D19	1.71838e-23	-0.319576	0.031	0.121	1.71288e-19	0.000326211	-0.307125	0.014	0.109	1	0.000326211	3.43675e-23
TMEM39A	2.01141e-23	-0.321499	0.277	0.42	2.00498e-19	0.000783241	-0.274599	0.085	0.203	1	0.000783241	4.02283e-23
RAMP2	2.16507e-23	-0.359599	0.155	0.291	2.15814e-19	1.01723e-06	0.647749	0.418	0.276	0.0101398	1.01723e-06	4.33014e-23
SMARCD3	2.43573e-23	-0.431096	0.031	0.119	2.42793e-19	0.00040112	-0.380924	0.078	0.196	1	0.00040112	4.87145e-23
CHPF	2.70848e-23	-0.3385	0.103	0.22	2.69981e-19	2.82736e-05	-0.400131	0.121	0.293	0.281832	2.82736e-05	5.41695e-23
ZFYVE9	2.76468e-23	-0.310453	0.033	0.123	2.75583e-19	0.000255069	-0.334479	0.099	0.236	1	0.000255069	5.52936e-23
PLS3	3.65608e-23	-0.363822	0.345	0.477	3.64438e-19	8.55709e-06	-0.470583	0.142	0.318	0.0852971	8.55709e-06	7.31217e-23
RFTN1	5.14921e-23	-0.334592	0.025	0.11	5.13273e-19	2.70791e-16	0.768937	0.34	0.12	2.69925e-12	2.70791e-16	1.02984e-22
CNPY3	5.31836e-23	-0.313175	0.325	0.473	5.30134e-19	0.0341125	0.276832	0.433	0.384	1	0.0341125	1.06367e-22
STARD4	5.76603e-23	-0.357646	0.074	0.18	5.74758e-19	6.64313e-07	-0.62096	0.099	0.29	0.00662187	6.64313e-07	1.15321e-22
TEAD1	6.53429e-23	-0.340101	0.088	0.198	6.51338e-19	1.20826e-22	-1.28487	0.17	0.6	1.2044e-18	1.20826e-22	1.30686e-22
ZFAND2B	8.31103e-23	0.337101	0.356	0.252	8.28443e-19	0.000139108	0.396797	0.418	0.292	1	0.000139108	1.66221e-22
SPRYD7	8.43655e-23	0.350816	0.267	0.172	8.40955e-19	0.00672092	-0.254848	0.128	0.222	1	0.00672092	1.68731e-22
LIMK2	1.09153e-22	-0.344331	0.102	0.215	1.08804e-18	0.00254061	-0.297058	0.44	0.582	1	0.00254061	2.18306e-22
EML1	1.18484e-22	-0.322709	0.025	0.109	1.18105e-18	4.37813e-05	-0.355219	0	0.106	0.436412	4.37813e-05	2.36968e-22
TST	1.29133e-22	0.358445	0.297	0.202	1.2872e-18	8.10387e-08	0.472488	0.723	0.587	0.000807794	8.10387e-08	2.58265e-22
SMOC1	1.34817e-22	-0.372884	0.041	0.131	1.34385e-18	0.000386918	-0.41567	0.021	0.117	1	0.000386918	2.69633e-22
VPS37B	2.00353e-22	0.341704	0.31	0.211	1.99712e-18	0.0129903	-0.266798	0.156	0.244	1	0.0129903	4.00705e-22
RBM19	2.17871e-22	0.313395	0.275	0.177	2.17173e-18	0.00394947	0.374197	0.461	0.386	1	0.00394947	4.35741e-22
ABI2	2.27934e-22	-0.330301	0.122	0.24	2.27204e-18	6.24622e-05	-0.438849	0.227	0.394	0.622624	6.24622e-05	4.55867e-22
GLA	2.35853e-22	-0.327737	0.091	0.2	2.35098e-18	3.78968e-06	0.574732	0.447	0.308	0.0377756	3.78968e-06	4.71706e-22
IDH1	2.67573e-22	-0.333195	0.117	0.235	2.66717e-18	2.65021e-12	-0.826872	0.298	0.595	2.64173e-08	2.65021e-12	5.35147e-22
GNS	4.21191e-22	-0.34586	0.065	0.165	4.19843e-18	0.00510411	-0.314017	0.156	0.261	1	0.00510411	8.42382e-22
ACO1	8.74349e-22	-0.344799	0.152	0.271	8.71551e-18	1.08765e-05	-0.474461	0.184	0.36	0.108417	1.08765e-05	1.7487e-21
ADD3	1.05479e-21	-0.344415	0.108	0.219	1.05142e-17	7.03766e-14	-0.870596	0.241	0.555	7.01514e-10	7.03766e-14	2.10959e-21
PACSIN3	1.38921e-21	-0.30718	0.055	0.151	1.38476e-17	1.08768e-08	-0.706412	0.085	0.307	0.00010842	1.08768e-08	2.77842e-21
MEX3B	1.53706e-21	-0.301215	0.032	0.116	1.53214e-17	0.00228757	-0.255939	0.028	0.107	1	0.00228757	3.07411e-21
LPGAT1	1.91973e-21	-0.334959	0.076	0.177	1.91359e-17	0.000688784	-0.332446	0.234	0.388	1	0.000688784	3.83947e-21
TSPAN15	2.03508e-21	-0.290788	0.026	0.107	2.02857e-17	1.14863e-06	-0.515697	0.021	0.181	0.0114495	1.14863e-06	4.07017e-21
CRB2	3.00482e-21	-0.297824	0.024	0.102	2.99521e-17	1.96692e-05	-0.548781	0.085	0.237	0.196063	1.96692e-05	6.00964e-21
FAM110B	3.04361e-21	-0.297299	0.034	0.118	3.03387e-17	0.00584966	-0.286403	0.043	0.117	1	0.00584966	6.08722e-21
ZNF32	3.34228e-21	-0.321418	0.296	0.425	3.33158e-17	0.00890798	-0.251503	0.213	0.32	1	0.00890798	6.68455e-21
EPHB4	3.8848e-21	-0.296462	0.033	0.117	3.87237e-17	6.15872e-05	-0.372945	0.128	0.292	0.613901	6.15872e-05	7.76961e-21
ARL4D	4.6594e-21	-0.377426	0.053	0.143	4.64449e-17	4.00552e-06	-0.700579	0.078	0.24	0.039927	4.00552e-06	9.31881e-21
GRK6	5.18119e-21	-0.327097	0.193	0.32	5.16461e-17	0.000530345	0.412132	0.504	0.417	1	0.000530345	1.03624e-20
FUCA1	5.55168e-21	-0.332797	0.114	0.223	5.53391e-17	0.0211194	0.259747	0.163	0.107	1	0.0211194	1.11034e-20
TJP1	6.09284e-21	-0.303026	0.062	0.158	6.07334e-17	2.355e-07	-0.478396	0.496	0.704	0.00234746	2.355e-07	1.21857e-20
NAMPT	9.11964e-21	-0.278366	0.458	0.592	9.09046e-17	0.00120288	-0.314394	0.362	0.518	1	0.00120288	1.82393e-20
UBE2Z	9.25998e-21	-0.31482	0.261	0.393	9.23034e-17	0.000732337	-0.282497	0.199	0.343	1	0.000732337	1.852e-20
PDIA5	1.10271e-20	-0.330284	0.101	0.206	1.09919e-16	0.035726	0.336277	0.376	0.323	1	0.035726	2.20543e-20
NDRG1	1.20784e-20	-0.338117	0.024	0.101	1.20397e-16	0.000318132	-0.445484	0.035	0.14	1	0.000318132	2.41568e-20
SASH1	1.30138e-20	-0.281783	0.031	0.113	1.29721e-16	2.9252e-15	-1.04757	0.043	0.374	2.91584e-11	2.9252e-15	2.60276e-20
WASF3	1.35889e-20	-0.269988	0.027	0.106	1.35454e-16	6.98749e-05	-0.344735	0.057	0.196	0.696513	6.98749e-05	2.71779e-20
FNDC3A	1.42996e-20	-0.321898	0.083	0.182	1.42539e-16	1.07925e-06	-0.57184	0.248	0.455	0.0107579	1.07925e-06	2.85992e-20
SLC39A10	1.45794e-20	-0.316311	0.178	0.302	1.45327e-16	1.58625e-05	-0.486951	0.369	0.537	0.158118	1.58625e-05	2.91587e-20
LPP	1.80126e-20	-0.30181	0.033	0.114	1.7955e-16	0.00154986	-0.310568	0.156	0.281	1	0.00154986	3.60252e-20
UGP2	1.98581e-20	-0.315401	0.283	0.415	1.97946e-16	9.08237e-05	-0.402721	0.227	0.401	0.90533	9.08237e-05	3.97162e-20
RHPN2	2.09115e-20	-0.291352	0.024	0.101	2.08446e-16	0.000656426	-0.416503	0.163	0.288	1	0.000656426	4.1823e-20
GRTP1	2.3995e-20	0.297854	0.246	0.156	2.39182e-16	2.03679e-05	-0.437201	0.05	0.192	0.203027	2.03679e-05	4.79901e-20
KCTD6	2.41096e-20	-0.316457	0.099	0.205	2.40325e-16	4.41979e-06	-0.428702	0.007	0.141	0.0440565	4.41979e-06	4.82193e-20
PKDCC	3.08241e-20	-0.297789	0.048	0.136	3.07255e-16	3.71453e-07	-0.774067	0.184	0.389	0.00370265	3.71453e-07	6.16482e-20
BID	3.38442e-20	0.299853	0.459	0.361	3.37359e-16	1.83857e-14	0.765067	0.667	0.476	1.83269e-10	1.83857e-14	6.76884e-20
RAB35	3.43908e-20	0.27749	0.543	0.455	3.42807e-16	0.0449725	0.32681	0.383	0.348	1	0.0449725	6.87815e-20
CAMK1	4.31934e-20	-0.302147	0.081	0.181	4.30552e-16	1.92166e-16	0.793562	0.39	0.155	1.91551e-12	1.92166e-16	8.63868e-20
SPTAN1	6.47694e-20	-0.311727	0.104	0.207	6.45621e-16	2.40334e-05	-0.400641	0.39	0.584	0.239565	2.40334e-05	1.29539e-19
CHMP2B	1.0417e-19	-0.269567	0.45	0.581	1.03836e-15	0.00248964	-0.269117	0.312	0.46	1	0.00248964	2.08339e-19
EVI5	1.09936e-19	-0.303122	0.353	0.492	1.09584e-15	4.35606e-05	-0.404882	0.234	0.408	0.434212	4.35606e-05	2.19872e-19
CDK6	1.15264e-19	-0.284639	0.051	0.138	1.14895e-15	2.62536e-18	0.814344	0.688	0.401	2.61696e-14	2.62536e-18	2.30528e-19
FBXW11	1.18309e-19	-0.309156	0.148	0.261	1.17931e-15	1.85525e-05	0.45807	0.638	0.563	0.184931	1.85525e-05	2.36618e-19
TBX3	1.40901e-19	-0.322294	0.037	0.117	1.4045e-15	1.00996e-12	-1.12081	0.128	0.417	1.00673e-08	1.00996e-12	2.81803e-19
STX7	1.6837e-19	-0.408408	0.325	0.446	1.67831e-15	0.011733	0.306027	0.191	0.126	1	0.011733	3.36741e-19
PRADC1	2.01581e-19	0.285837	0.438	0.339	2.00936e-15	0.0816518	0.282452	0.355	0.306	1	0.0816518	4.03162e-19
PPM1M	2.05967e-19	-0.306363	0.209	0.33	2.05307e-15	0.000725742	0.280253	0.142	0.07	1	0.000725742	4.11933e-19
PDSS1	2.64997e-19	0.280995	0.504	0.412	2.64149e-15	0.0089727	0.319032	0.369	0.291	1	0.0089727	5.29995e-19
GGH	3.15203e-19	-0.277082	0.075	0.171	3.14194e-15	0.00303362	-0.307775	0.262	0.382	1	0.00303362	6.30406e-19
SLC2A8	4.44262e-19	-0.266983	0.035	0.113	4.42841e-15	2.2813e-09	0.770672	0.355	0.188	2.274e-05	2.2813e-09	8.88524e-19
ZBTB11	5.68344e-19	0.288571	0.169	0.097	5.66526e-15	0.282512	0.270172	0.241	0.221	1	0.282512	1.13669e-18
RGS5	1.04238e-18	-0.371379	0.03	0.103	1.03904e-14	0.0212759	-0.275854	0.043	0.1	1	0.0212759	2.08475e-18
BCL9	1.05739e-18	-0.298804	0.102	0.202	1.05401e-14	1.56791e-06	-0.55646	0.085	0.259	0.0156289	1.56791e-06	2.11478e-18
UACA	1.42527e-18	-0.300382	0.071	0.161	1.42071e-14	8.97377e-06	-0.497818	0.44	0.618	0.0894505	8.97377e-06	2.85054e-18
GLG1	2.75198e-18	-0.299264	0.238	0.357	2.74317e-14	8.24069e-10	-0.575163	0.447	0.705	8.21432e-06	8.24069e-10	5.50395e-18
IFT122	3.35322e-18	-0.263044	0.033	0.108	3.34249e-14	0.00287338	-0.272155	0.064	0.156	1	0.00287338	6.70644e-18
MEIS1	3.41984e-18	-0.308165	0.039	0.115	3.4089e-14	0.00635123	0.271793	0.27	0.183	1	0.00635123	6.83968e-18
CLIP1	3.68937e-18	-0.285278	0.091	0.186	3.67756e-14	0.000173838	-0.334965	0.135	0.289	1	0.000173838	7.37874e-18
ADAM15	4.30239e-18	-0.27801	0.042	0.118	4.28862e-14	6.18763e-09	0.433062	0.121	0.033	6.16783e-05	6.18763e-09	8.60478e-18
TPST1	5.38562e-18	-0.273726	0.351	0.486	5.36839e-14	0.000261542	-0.377415	0.043	0.151	1	0.000261542	1.07712e-17
NES	6.89244e-18	-0.254224	0.034	0.109	6.87039e-14	4.19156e-13	-0.963119	0.135	0.453	4.17815e-09	4.19156e-13	1.37849e-17
GDI1	7.44681e-18	-0.298372	0.19	0.302	7.42298e-14	2.41504e-10	-0.73352	0.17	0.436	2.40731e-06	2.41504e-10	1.48936e-17
CAPN10	8.40417e-18	-0.300263	0.141	0.244	8.37728e-14	0.145097	0.250432	0.284	0.241	1	0.145097	1.68083e-17
APLNR	8.84986e-18	-0.338035	0.084	0.174	8.82154e-14	4.00555e-07	-0.827677	0.227	0.414	0.00399273	4.00555e-07	1.76997e-17
AQP11	9.3173e-18	-0.350577	0.036	0.108	9.28749e-14	0.0002347	-0.30138	0.014	0.113	1	0.0002347	1.86346e-17
RUFY2	9.64107e-18	-0.255486	0.032	0.104	9.61022e-14	9.65134e-05	-0.397677	0.085	0.221	0.962046	9.65134e-05	1.92821e-17
CNP	1.11647e-17	-0.254209	0.033	0.106	1.1129e-13	0.0056343	0.330203	0.511	0.46	1	0.0056343	2.23294e-17
PDE6D	1.23392e-17	-0.252722	0.432	0.558	1.22997e-13	0.00403592	-0.336091	0.206	0.31	1	0.00403592	2.46784e-17
FUT10	1.52493e-17	-0.275432	0.059	0.141	1.52005e-13	0.00114013	-0.330085	0.085	0.195	1	0.00114013	3.04985e-17
ALDH1A2	1.60882e-17	-0.484217	0.031	0.1	1.60368e-13	0.00029398	-0.744975	0.035	0.14	1	0.00029398	3.21765e-17
ARHGAP29	1.79387e-17	-0.298449	0.05	0.128	1.78813e-13	8.36241e-13	-1.08033	0.156	0.455	8.33565e-09	8.36241e-13	3.58774e-17
RSPO3	2.51634e-17	-0.275615	0.169	0.29	2.50829e-13	6.85772e-15	-1.47009	0.071	0.396	6.83577e-11	6.85772e-15	5.03268e-17
RILPL2	2.69398e-17	-0.282492	0.143	0.246	2.68536e-13	0.000941675	0.322091	0.298	0.191	1	0.000941675	5.38795e-17
PPT1	2.83349e-17	-0.287732	0.165	0.274	2.82442e-13	0.000126088	-0.389502	0.213	0.38	1	0.000126088	5.66698e-17
G2E3	4.18261e-17	-0.285814	0.166	0.273	4.16923e-13	1.84037e-07	-0.596924	0.22	0.448	0.00183448	1.84037e-07	8.36522e-17
CAPN2	8.80597e-17	-0.28092	0.159	0.266	8.77779e-13	9.6553e-06	-0.457799	0.362	0.543	0.096244	9.6553e-06	1.76119e-16
DENND5B	8.9015e-17	-0.27015	0.094	0.186	8.87302e-13	0.00019579	-0.375858	0.035	0.146	1	0.00019579	1.7803e-16
CMTM4	1.23952e-16	-0.297743	0.112	0.205	1.23555e-12	4.68384e-06	-0.516078	0.128	0.308	0.0466885	4.68384e-06	2.47904e-16
RAI1	1.77925e-16	-0.265143	0.167	0.274	1.77356e-12	0.0123373	-0.257083	0.106	0.187	1	0.0123373	3.5585e-16
FADD	2.98e-15	0.264474	0.259	0.181	2.97047e-11	2.14351e-16	0.86968	0.61	0.368	2.13665e-12	2.98e-15	4.28702e-16
NRP2	2.37353e-16	-0.279577	0.053	0.128	2.36593e-12	0.0780752	-0.283611	0.241	0.306	1	0.0780752	4.74705e-16
APPL1	2.7426e-16	-0.274541	0.186	0.293	2.73382e-12	0.000363119	-0.335757	0.206	0.36	1	0.000363119	5.48519e-16
CHAC2	2.80001e-16	0.278285	0.249	0.171	2.79105e-12	0.00344704	0.293853	0.163	0.094	1	0.00344704	5.60001e-16
CECR2	4.45525e-15	-0.260692	0.148	0.244	4.44099e-11	3.83399e-16	-0.903205	0.362	0.66	3.82172e-12	4.45525e-15	7.66798e-16
FAM98A	4.25306e-16	0.279626	0.364	0.277	4.23945e-12	0.000165465	0.302032	0.73	0.658	1	0.000165465	8.50612e-16
PTCH1	4.99006e-16	-0.357488	0.174	0.269	4.97409e-12	9.54134e-09	-0.811355	0.177	0.411	9.5108e-05	9.54134e-09	9.98011e-16
PRICKLE1	7.34013e-16	-0.258268	0.04	0.109	7.31665e-12	6.25438e-12	-0.939167	0.028	0.295	6.23437e-08	6.25438e-12	1.46803e-15
BCS1L	8.09663e-16	0.287007	0.293	0.212	8.07072e-12	0.0159664	0.285252	0.433	0.368	1	0.0159664	1.61933e-15
ZC3H8	8.27853e-16	0.283493	0.287	0.206	8.25203e-12	0.00554263	-0.30997	0.248	0.359	1	0.00554263	1.65571e-15
BCL2L13	1.08782e-15	0.275175	0.404	0.324	1.08433e-11	2.67494e-05	0.413467	0.61	0.535	0.266638	2.67494e-05	2.17563e-15
DHRS1	2.71763e-15	-0.270516	0.266	0.377	2.70893e-11	0.00679593	0.308418	0.255	0.174	1	0.00679593	5.43525e-15
IGF2R	2.83778e-15	-0.27842	0.067	0.143	2.82869e-11	0.000540984	-0.350815	0.234	0.386	1	0.000540984	5.67555e-15
JMJD1C	3.2171e-15	-0.263539	0.122	0.214	3.20681e-11	8.01111e-05	-0.385073	0.468	0.625	0.798547	8.01111e-05	6.4342e-15
SLC30A7	3.26294e-15	-0.25634	0.166	0.267	3.2525e-11	0.00451332	-0.292994	0.22	0.336	1	0.00451332	6.52588e-15
MYL9	3.70243e-15	-0.383957	0.09	0.17	3.69059e-11	6.35937e-07	-0.543637	0.27	0.504	0.00633902	6.35937e-07	7.40487e-15
BLM	4.0921e-15	0.281684	0.296	0.217	4.079e-11	0.100301	0.272068	0.426	0.396	1	0.100301	8.1842e-15
BCR	9.33326e-15	-0.283194	0.059	0.131	9.3034e-11	1.72819e-05	-0.381552	0.035	0.177	0.172266	1.72819e-05	1.86665e-14
TAGLN	1.52953e-14	-0.427996	0.043	0.108	1.52464e-10	0.000147645	-0.55883	0.078	0.211	1	0.000147645	3.05907e-14
ETV2	3.21131e-05	-0.275561	0.129	0.172	0.320104	1.69753e-14	0.813712	0.376	0.153	1.6921e-10	3.21131e-05	3.39506e-14
FBN2	1.94357e-14	-0.298521	0.071	0.144	1.93735e-10	6.74562e-10	-0.942569	0.035	0.265	6.72404e-06	6.74562e-10	3.88713e-14
DPAGT1	1.94359e-14	-0.255922	0.246	0.352	1.93737e-10	4.49593e-08	-0.613287	0.234	0.462	0.000448154	4.49593e-08	3.88718e-14
ARL13B	2.2676e-14	-0.264946	0.147	0.237	2.26034e-10	2.73972e-05	-0.448022	0.128	0.293	0.273095	2.73972e-05	4.53519e-14
TWF1	2.6968e-14	-0.254928	0.256	0.363	2.68817e-10	5.19558e-05	-0.468019	0.149	0.303	0.517895	5.19558e-05	5.39359e-14
GPC4	2.80644e-14	-0.270245	0.05	0.118	2.79745e-10	5.75698e-10	-0.886385	0.035	0.268	5.73856e-06	5.75698e-10	5.61287e-14
PRDM6	1.26378e-13	-0.305333	0.075	0.145	1.25974e-09	0.000185286	-0.391669	0.021	0.125	1	0.000185286	2.52756e-13
DNAJB14	1.99726e-13	0.25144	0.244	0.173	1.99087e-09	0.0253065	0.273586	0.397	0.33	1	0.0253065	3.99453e-13
SAFB2	3.0989e-13	0.263329	0.405	0.335	3.08899e-09	3.12469e-06	0.463152	0.638	0.555	0.0311469	3.12469e-06	6.19781e-13
TLE1	3.49996e-13	-0.265719	0.168	0.256	3.48876e-09	0.00646718	-0.263646	0.255	0.384	1	0.00646718	6.99992e-13
MIOS	7.40544e-13	0.261312	0.223	0.158	7.38174e-09	0.0329751	0.325257	0.397	0.358	1	0.0329751	1.48109e-12
IPO11	1.40644e-12	0.257534	0.381	0.308	1.40194e-08	6.43312e-05	0.474783	0.418	0.297	0.641253	6.43312e-05	2.81288e-12
POLG	8.56128e-12	-0.267383	0.221	0.308	8.53388e-08	0.0298135	0.279077	0.241	0.179	1	0.0298135	1.71226e-11
NARF	9.69716e-12	0.251911	0.195	0.135	9.66613e-08	0.0219387	0.341334	0.383	0.326	1	0.0219387	1.93943e-11
RRAGD	6.2765e-11	0.30194	0.442	0.401	6.25642e-07	5.15573e-09	-0.790916	0.035	0.248	5.13923e-05	5.15573e-09	1.2553e-10
S100A1	4.59919e-10	-0.421287	0.163	0.23	4.58447e-06	0.0587927	-0.276978	0.177	0.249	1	0.0587927	9.19838e-10
COL4A2	2.16252e-09	-0.252946	0.091	0.148	2.1556e-05	1.07579e-07	-0.63007	0.34	0.56	0.00107235	1.07579e-07	4.32504e-09
ACTA2	1.37599e-06	-0.512721	0.079	0.12	0.0137159	0.000614331	-0.582705	0.028	0.123	1	0.000614331	2.75198e-06
APOA2	1.08892e-05	-0.355609	0.123	0.167	0.108544	0.976642	-0.374025	0.199	0.19	1	0.976642	2.17783e-05
APOM	2.98811e-05	-0.778369	0.164	0.202	0.297855	0.0396637	-0.554644	0.064	0.117	1	0.0396637	5.97613e-05
RBP4	0.00535478	-0.603348	0.309	0.335	1	0.684848	-0.369069	0.418	0.436	1	0.684848	0.0106809

## Sheet: Epiblast_4_Pig_Mouse__DEGs
	MOUSE_p_val	MOUSE_avg_log2FC	MOUSE_pct.1	MOUSE_pct.2	MOUSE_p_val_adj	PIG_p_val	PIG_avg_log2FC	PIG_pct.1	PIG_pct.2	PIG_p_val_adj	max_pval	minimump_p_val
CRABP2	0	1.3405	0.897	0.398	0	9.13616e-24	0.282887	0.999	0.857	9.10692e-20	9.13616e-24	0
PTN	0	2.06899	0.946	0.327	0	4.22571e-20	0.395803	0.688	0.472	4.21219e-16	4.22571e-20	0
MAP1B	0	1.17698	0.858	0.409	0	4.51881e-47	0.504261	0.897	0.624	4.50435e-43	4.51881e-47	0
CRABP1	1.07796e-242	1.23872	0.808	0.443	1.07451e-238	1.76576e-60	1.3085	0.272	0.091	1.76011e-56	1.76576e-60	2.15592e-242
FOXB1	1.07399e-224	1.01411	0.416	0.116	1.07055e-220	1.26323e-133	0.730324	0.413	0.104	1.25919e-129	1.26323e-133	2.14798e-224
FEZ1	5.80601e-222	0.693667	0.201	0.029	5.78743e-218	5.40166e-06	-0.439844	0.096	0.152	0.0538438	5.40166e-06	1.1612e-221
FST	3.86101e-12	0.267159	0.451	0.359	3.84866e-08	2.87991e-212	1.16028	0.956	0.473	2.87069e-208	3.86101e-12	5.75982e-212
CD9	5.95658e-13	-0.313379	0.483	0.55	5.93752e-09	4.36346e-194	1.18782	0.881	0.407	4.34949e-190	5.95658e-13	8.72691e-194
SFRP1	2.36625e-187	0.935198	0.643	0.29	2.35868e-183	2.03592e-98	0.683155	0.972	0.632	2.02941e-94	2.03592e-98	4.7325e-187
ID2	1.39251e-183	0.725074	0.935	0.657	1.38805e-179	3.18908e-21	-0.382311	0.735	0.759	3.17888e-17	3.18908e-21	2.78501e-183
RASL11A	1.01295e-44	0.412584	0.615	0.441	1.0097e-40	2.0969e-182	1.04604	0.563	0.151	2.09019e-178	1.01295e-44	4.1938e-182
S100A10	1.27312e-152	-0.953645	0.466	0.742	1.26905e-148	7.80108e-176	-1.27314	0.788	0.916	7.77611e-172	1.27312e-152	1.56022e-175
STMN2	9.80487e-176	0.954471	0.716	0.394	9.7735e-172	3.01903e-36	0.349927	0.309	0.132	3.00937e-32	3.01903e-36	1.96097e-175
SEMA6A	8.58827e-26	-0.41422	0.107	0.229	8.56079e-22	1.37411e-168	1.02611	0.793	0.318	1.36971e-164	8.58827e-26	2.74822e-168
LGALS1	2.01386e-19	-0.363062	0.615	0.671	2.00742e-15	4.00612e-157	-0.656506	0.984	0.994	3.9933e-153	2.01386e-19	8.01223e-157
GADD45A	3.99249e-155	1.10657	0.529	0.248	3.97971e-151	1.43642e-09	-0.522576	0.385	0.427	1.43183e-05	1.43642e-09	7.98498e-155
SFRP2	6.29395e-128	0.777259	0.486	0.221	6.27381e-124	3.54436e-149	0.727629	0.499	0.134	3.53302e-145	6.29395e-128	7.08872e-149
ILDR2	1.82893e-146	0.459811	0.138	0.021	1.82308e-142	1.92008e-79	0.479443	0.209	0.047	1.91394e-75	1.92008e-79	3.65786e-146
PHLDA2	2.57715e-141	-1.36286	0.359	0.647	2.5689e-137	0.0246406	-0.299821	0.154	0.176	1	0.0246406	5.1543e-141
PLS3	7.66137e-139	0.706576	0.747	0.455	7.63685e-135	3.61859e-30	0.320782	0.547	0.31	3.60701e-26	3.61859e-30	1.53227e-138
RRAGD	9.53838e-34	0.364243	0.547	0.395	9.50785e-30	3.06275e-138	0.895108	0.649	0.236	3.05295e-134	9.53838e-34	6.1255e-138
FGF19	2.79763e-137	0.93517	0.509	0.235	2.78868e-133	1.54371e-05	-0.266078	0.069	0.12	0.153877	1.54371e-05	5.59527e-137
SCRN1	3.49384e-137	0.355852	0.1	0.011	3.48266e-133	4.05033e-51	0.255807	0.14	0.032	4.03736e-47	4.05033e-51	6.98769e-137
SALL2	3.9416e-45	0.429111	0.269	0.134	3.92898e-41	4.3743e-137	0.856244	0.751	0.304	4.36031e-133	3.9416e-45	8.74861e-137
SLC25A4	1.63279e-136	-0.283758	0.986	0.995	1.62756e-132	9.13101e-05	-0.332348	0.481	0.47	0.910179	9.13101e-05	3.26558e-136
CDH1	1.70522e-34	-0.517162	0.107	0.252	1.69977e-30	4.94451e-136	0.880437	0.872	0.376	4.92869e-132	1.70522e-34	9.88902e-136
CAMKV	2.22278e-26	0.264992	0.125	0.055	2.21567e-22	3.66609e-134	0.746093	0.506	0.149	3.65436e-130	2.22278e-26	7.33218e-134
FABP7	5.66083e-133	0.769189	0.311	0.1	5.64271e-129	1.05442e-100	0.852171	0.462	0.159	1.05105e-96	1.05442e-100	1.13217e-132
COL2A1	1.91717e-128	0.611577	0.251	0.069	1.91104e-124	2.12294e-82	0.638709	0.543	0.215	2.11615e-78	2.12294e-82	3.83434e-128
EPCAM	8.326e-127	-1.08413	0.293	0.595	8.29936e-123	1.47648e-68	0.597957	0.907	0.538	1.47176e-64	1.47648e-68	1.6652e-126
DAB1	8.55229e-28	0.337633	0.237	0.132	8.52492e-24	1.04809e-124	0.784915	0.401	0.108	1.04474e-120	8.55229e-28	2.09619e-124
EIF4EBP1	2.49795e-124	-0.282191	0.956	0.984	2.48995e-120	2.26484e-32	-0.541204	0.624	0.687	2.2576e-28	2.26484e-32	4.99589e-124
GBX2	1.79468e-46	0.441673	0.195	0.082	1.78893e-42	2.11447e-123	0.723179	0.329	0.075	2.10771e-119	1.79468e-46	4.22895e-123
LIX1	1.24689e-120	0.710026	0.294	0.095	1.2429e-116	6.1404e-22	-0.661591	0.124	0.289	6.12075e-18	6.1404e-22	2.49378e-120
IRX2	2.87817e-117	0.721182	0.283	0.092	2.86896e-113	2.02924e-61	0.371117	0.181	0.044	2.02275e-57	2.02924e-61	5.75634e-117
SOX13	1.65309e-112	0.602422	0.268	0.085	1.6478e-108	5.29123e-64	0.491741	0.474	0.195	5.2743e-60	5.29123e-64	3.30617e-112
UPP1	1.27684e-14	-0.459323	0.276	0.367	1.27276e-10	5.07214e-111	0.763233	0.581	0.211	5.05591e-107	1.27684e-14	1.01443e-110
IGFBPL1	8.5939e-43	0.463913	0.311	0.168	8.5664e-39	6.1139e-110	0.77282	0.329	0.083	6.09434e-106	8.5939e-43	1.22278e-109
TMEM47	6.41627e-105	0.680152	0.552	0.297	6.39574e-101	7.33134e-68	0.633328	0.872	0.586	7.30788e-64	7.33134e-68	1.28325e-104
ANXA2	3.82012e-30	-0.588082	0.093	0.222	3.80789e-26	3.36049e-102	-0.580839	0.928	0.963	3.34973e-98	3.82012e-30	6.72097e-102
BMP4	9.29665e-50	-0.825707	0.062	0.234	9.2669e-46	7.32364e-98	-1.75283	0.138	0.532	7.30021e-94	9.29665e-50	1.46473e-97
FN1	1.91768e-66	-0.771453	0.264	0.48	1.91154e-62	2.97573e-97	-1.24352	0.615	0.771	2.96621e-93	1.91768e-66	5.95147e-97
EOMES	2.86371e-96	-1.16994	0.051	0.328	2.85455e-92	4.45042e-60	0.706651	0.338	0.127	4.43618e-56	4.45042e-60	5.72742e-96
HAND1	2.55722e-68	-1.15201	0.066	0.284	2.54904e-64	1.58834e-94	-2.10857	0.175	0.535	1.58326e-90	2.55722e-68	3.17669e-94
SLC7A3	1.22756e-07	-0.422507	0.248	0.291	0.00122363	1.34295e-92	0.661872	0.535	0.203	1.33865e-88	1.22756e-07	2.6859e-92
PLAT	4.57867e-20	0.274328	0.115	0.055	4.56402e-16	1.2387e-90	0.704255	0.719	0.34	1.23473e-86	4.57867e-20	2.4774e-90
MSI1	4.45504e-51	0.491988	0.445	0.272	4.44079e-47	2.72389e-90	0.690097	0.671	0.303	2.71517e-86	4.45504e-51	5.44778e-90
SYT11	1.28559e-20	0.289494	0.249	0.154	1.28147e-16	3.17422e-89	0.503443	0.263	0.064	3.16406e-85	1.28559e-20	6.34843e-89
F11R	2.28374e-74	-0.717775	0.253	0.502	2.27643e-70	2.07795e-85	0.695758	0.825	0.454	2.0713e-81	2.28374e-74	4.1559e-85
IGSF8	1.64148e-12	-0.258355	0.143	0.226	1.63622e-08	1.8699e-84	0.466104	0.301	0.083	1.86392e-80	1.64148e-12	3.7398e-84
BAMBI	7.97321e-84	-0.798972	0.327	0.574	7.9477e-80	6.84037e-54	-1.13812	0.369	0.559	6.81848e-50	6.84037e-54	1.59464e-83
THBS3	6.86956e-44	0.41529	0.229	0.107	6.84757e-40	1.30726e-82	0.570355	0.497	0.189	1.30307e-78	6.86956e-44	2.61451e-82
TBX3	3.05174e-22	-0.355383	0.03	0.117	3.04198e-18	3.31653e-82	-1.46273	0.056	0.425	3.30591e-78	3.05174e-22	6.63305e-82
OVOL2	1.31415e-18	-0.316538	0.027	0.1	1.30995e-14	1.16627e-80	0.454049	0.306	0.087	1.16254e-76	1.31415e-18	2.33254e-80
CDCA7	1.42076e-79	0.373767	0.917	0.786	1.41621e-75	1.41237e-18	0.290294	0.588	0.393	1.40785e-14	1.41237e-18	2.84152e-79
ZNF423	1.15696e-63	0.449503	0.206	0.077	1.15326e-59	2.07879e-79	0.634658	0.559	0.235	2.07214e-75	1.15696e-63	4.15758e-79
DPPA5	2.37249e-79	-0.920423	0.067	0.309	2.36489e-75	0.858465	-0.307583	0.124	0.115	1	0.858465	4.74497e-79
DDR1	1.20426e-14	0.275333	0.235	0.16	1.20041e-10	3.47191e-79	0.627541	0.585	0.252	3.4608e-75	1.20426e-14	6.94382e-79
CDX2	5.29728e-79	-1.11429	0.089	0.333	5.28033e-75	2.11579e-09	-0.360945	0.301	0.403	2.10902e-05	2.11579e-09	1.05946e-78
SPINT2	2.6219e-78	-0.623157	0.48	0.672	2.61351e-74	2.69517e-32	0.384986	0.909	0.62	2.68654e-28	2.69517e-32	5.24381e-78
ZIC3	1.09211e-70	0.611585	0.351	0.171	1.08862e-66	3.11665e-78	0.434572	0.296	0.083	3.10668e-74	1.09211e-70	6.2333e-78
DBN1	5.4738e-78	0.4856	0.759	0.54	5.45629e-74	2.49861e-46	0.37689	0.969	0.802	2.49062e-42	2.49861e-46	1.09476e-77
POU5F1	9.42754e-33	-0.595692	0.526	0.576	9.39737e-29	8.02731e-78	0.632142	0.918	0.649	8.00162e-74	9.42754e-33	1.60546e-77
RNH1	7.31681e-21	-0.307912	0.39	0.515	7.29339e-17	1.55492e-77	-0.512476	0.894	0.914	1.54995e-73	7.31681e-21	3.10984e-77
NR6A1	2.74106e-51	0.450288	0.574	0.395	2.73229e-47	1.83656e-75	0.548824	0.937	0.676	1.83068e-71	2.74106e-51	3.67311e-75
FGFR1	2.0138e-75	0.562142	0.636	0.44	2.00735e-71	9.66518e-54	0.501504	0.922	0.661	9.63425e-50	9.66518e-54	4.02759e-75
RSPO3	7.39083e-74	-1.03118	0.064	0.295	7.36718e-70	0.000249438	-0.508474	0.388	0.394	1	0.000249438	1.47817e-73
PPIC	8.07302e-73	-0.795186	0.276	0.508	8.04718e-69	3.38981e-25	-0.842421	0.179	0.334	3.37896e-21	3.38981e-25	1.6146e-72
DPYSL5	3.87668e-16	0.253367	0.208	0.131	3.86428e-12	3.21567e-72	0.54261	0.551	0.232	3.20538e-68	3.87668e-16	6.43135e-72
APLNR	1.46821e-37	-0.55908	0.039	0.177	1.46351e-33	1.80918e-71	-1.51443	0.096	0.422	1.80339e-67	1.46821e-37	3.61836e-71
ANXA5	4.5227e-71	-0.907213	0.161	0.394	4.50823e-67	1.11628e-42	-1.14673	0.218	0.435	1.1127e-38	1.11628e-42	9.04541e-71
APBA2	1.29289e-41	0.374488	0.172	0.072	1.28876e-37	2.12526e-70	0.454543	0.306	0.095	2.11846e-66	1.29289e-41	4.25053e-70
LFNG	4.19708e-32	0.320409	0.18	0.084	4.18365e-28	2.41289e-70	0.538318	0.468	0.183	2.40517e-66	4.19708e-32	4.82578e-70
HAPLN1	1.9999e-06	-0.27028	0.103	0.148	0.019935	9.36197e-70	-1.55183	0.168	0.473	9.33201e-66	1.9999e-06	1.87239e-69
CTSC	5.5073e-69	-0.935703	0.133	0.363	5.48968e-65	2.96835e-09	-0.460547	0.46	0.491	2.95885e-05	2.96835e-09	1.10146e-68
CHD3	4.24654e-68	0.539532	0.341	0.161	4.23296e-64	2.64533e-07	-0.362041	0.446	0.471	0.00263687	2.64533e-07	8.49309e-68
DAB2	1.69534e-18	-0.681565	0.181	0.281	1.68992e-14	1.34721e-67	-1.46802	0.124	0.438	1.34289e-63	1.69534e-18	2.69441e-67
PEG10	7.12319e-43	-0.693824	0.151	0.319	7.1004e-39	1.40237e-67	0.611817	0.86	0.526	1.39788e-63	7.12319e-43	2.80474e-67
MAPK8IP1	2.32968e-32	0.386835	0.248	0.136	2.32222e-28	2.93015e-67	0.547679	0.575	0.261	2.92077e-63	2.32968e-32	5.86029e-67
VRTN	9.61448e-52	-0.688751	0.084	0.269	9.58372e-48	1.36682e-66	0.562446	0.572	0.255	1.36245e-62	9.61448e-52	2.73364e-66
PRR7	5.80026e-66	0.525321	0.364	0.183	5.7817e-62	1.21398e-24	0.267758	0.415	0.227	1.2101e-20	1.21398e-24	1.16005e-65
CHD7	2.40339e-65	0.4766	0.669	0.466	2.3957e-61	7.67503e-32	0.335396	0.949	0.759	7.65047e-28	7.67503e-32	4.80677e-65
ASS1	1.40039e-63	-0.932162	0.09	0.303	1.39591e-59	3.16105e-28	0.283545	0.293	0.136	3.15094e-24	3.16105e-28	2.80078e-63
LMNA	2.94191e-15	-0.298867	0.063	0.139	2.93249e-11	2.33871e-63	-1.20164	0.554	0.676	2.33122e-59	2.94191e-15	4.67741e-63
MAP2K6	8.92325e-50	0.489177	0.361	0.202	8.8947e-46	6.45361e-63	0.628043	0.529	0.246	6.43296e-59	8.92325e-50	1.29072e-62
ARMCX2	7.1749e-63	0.486627	0.619	0.416	7.15194e-59	1.79081e-47	0.431978	0.378	0.161	1.78508e-43	1.79081e-47	1.43498e-62
GSTM3	1.15168e-62	0.397617	0.798	0.65	1.14799e-58	0.0123156	-0.316952	0.356	0.349	1	0.0123156	2.30336e-62
RGMA	2.50228e-61	0.530096	0.318	0.154	2.49427e-57	2.6737e-50	0.401755	0.275	0.096	2.66514e-46	2.6737e-50	5.00456e-61
MTA3	1.2201e-23	-0.347455	0.335	0.475	1.21619e-19	5.04358e-61	0.55216	0.603	0.295	5.02744e-57	1.2201e-23	1.00872e-60
RBPMS2	1.93406e-60	-0.464883	0.659	0.774	1.92787e-56	7.16403e-24	0.283045	0.476	0.279	7.14111e-20	7.16403e-24	3.86811e-60
CSTB	2.69853e-42	-0.329151	0.776	0.859	2.68989e-38	3.8485e-60	-0.426155	0.95	0.948	3.83619e-56	2.69853e-42	7.69701e-60
PIM1	8.2281e-18	-0.335383	0.262	0.377	8.20177e-14	1.69604e-59	0.589144	0.6	0.303	1.69061e-55	8.2281e-18	3.39208e-59
ARPC1B	9.51972e-59	-0.818738	0.302	0.499	9.48926e-55	0.000113649	-0.433546	0.179	0.223	1	0.000113649	1.90394e-58
DNMT3A	1.84336e-11	-0.258874	0.28	0.364	1.83747e-07	5.10915e-57	0.541688	0.706	0.395	5.0928e-53	1.84336e-11	1.02183e-56
LIN28A	1.51664e-55	0.380947	0.769	0.608	1.51178e-51	1.31598e-56	0.533306	0.897	0.624	1.31177e-52	1.51664e-55	2.63196e-56
FBLIM1	8.18164e-27	-0.417655	0.105	0.232	8.15546e-23	1.78968e-56	0.557028	0.726	0.418	1.78396e-52	8.18164e-27	3.57937e-56
OXCT1	1.56972e-55	-0.65975	0.218	0.431	1.5647e-51	0.00921174	-0.269848	0.419	0.408	1	0.00921174	3.13945e-55
EFNA5	9.1583e-35	0.357113	0.186	0.087	9.12899e-31	4.91832e-55	0.517054	0.44	0.191	4.90258e-51	9.1583e-35	9.83664e-55
DTX4	7.56606e-44	0.28633	0.104	0.032	7.54185e-40	1.3873e-54	0.416417	0.3	0.106	1.38287e-50	7.56606e-44	2.77461e-54
FZD2	1.90898e-54	0.477521	0.541	0.351	1.90287e-50	8.4987e-21	0.257655	0.638	0.403	8.47151e-17	8.4987e-21	3.81795e-54
TPBG	3.11099e-54	0.51566	0.425	0.25	3.10103e-50	3.41477e-36	0.46356	0.374	0.181	3.40384e-32	3.41477e-36	6.22198e-54
SGK1	4.3788e-54	-0.768533	0.131	0.328	4.36479e-50	2.85001e-28	-0.849967	0.072	0.246	2.84089e-24	2.85001e-28	8.7576e-54
HIP1	2.01709e-18	0.295144	0.279	0.188	2.01064e-14	2.03697e-51	0.364864	0.269	0.092	2.03045e-47	2.01709e-18	4.07393e-51
REEP2	1.37652e-26	0.277036	0.132	0.059	1.37211e-22	5.05475e-51	0.453986	0.363	0.147	5.03858e-47	1.37652e-26	1.01095e-50
ECHDC2	4.08441e-50	-0.5637	0.204	0.409	4.07134e-46	0.00013975	-0.321547	0.072	0.115	1	0.00013975	8.16881e-50
SMAD7	5.02181e-50	-0.62877	0.12	0.312	5.00574e-46	0.000226665	-0.301548	0.174	0.218	1	0.000226665	1.00436e-49
MESP1	1.39876e-49	-1.20158	0.023	0.182	1.39428e-45	2.5151e-18	-1.03534	0.182	0.305	2.50706e-14	2.5151e-18	2.79751e-49
STMN3	3.17013e-49	0.429179	0.211	0.09	3.15999e-45	2.92905e-30	0.270533	0.29	0.13	2.91968e-26	2.92905e-30	6.34026e-49
PERP	2.25689e-48	-0.872303	0.046	0.21	2.24967e-44	4.63443e-44	0.347226	0.965	0.809	4.6196e-40	4.63443e-44	4.51378e-48
ACVR2B	2.92311e-48	0.359285	0.779	0.632	2.91376e-44	1.81434e-27	0.289067	0.556	0.319	1.80853e-23	1.81434e-27	5.84623e-48
PATZ1	2.52597e-17	0.265876	0.473	0.372	2.51789e-13	3.20422e-48	0.456525	0.576	0.297	3.19396e-44	2.52597e-17	6.40843e-48
PTBP2	8.48698e-48	0.429595	0.605	0.429	8.45983e-44	4.94016e-22	0.31487	0.569	0.364	4.92436e-18	4.94016e-22	1.6974e-47
SLC39A8	1.03033e-47	-0.773587	0.057	0.224	1.02703e-43	0.00822471	-0.333041	0.088	0.115	1	0.00822471	2.06066e-47
UBE2L6	3.95656e-11	-0.323425	0.056	0.114	3.9439e-07	2.44226e-47	0.457037	0.468	0.22	2.43445e-43	3.95656e-11	4.88453e-47
NID2	1.65051e-21	-0.361823	0.107	0.218	1.64523e-17	5.88026e-47	-1.25056	0.065	0.314	5.86144e-43	1.65051e-21	1.17605e-46
KIF5C	2.35015e-14	0.256764	0.314	0.228	2.34263e-10	2.29775e-45	0.372029	0.959	0.768	2.2904e-41	2.35015e-14	4.59551e-45
EGFL7	2.48508e-45	-0.448236	0.505	0.674	2.47712e-41	0.062293	-0.34043	0.437	0.405	1	0.062293	4.97015e-45
ESRP1	8.03315e-23	-0.347302	0.047	0.143	8.00744e-19	2.65366e-44	0.457949	0.578	0.295	2.64517e-40	8.03315e-23	5.30732e-44
CYP26A1	6.51802e-43	-0.796212	0.141	0.314	6.49716e-39	5.96709e-13	-0.566924	0.101	0.208	5.948e-09	5.96709e-13	1.3036e-42
TAX1BP3	2.9469e-42	-0.439016	0.517	0.66	2.93747e-38	3.61307e-20	-0.469294	0.59	0.618	3.60151e-16	3.61307e-20	5.89381e-42
SLC7A7	8.26766e-42	-0.673096	0.093	0.252	8.24121e-38	8.23793e-08	-0.505199	0.112	0.181	0.000821156	8.23793e-08	1.65353e-41
GATA4	1.44821e-41	-0.577203	0.021	0.158	1.44357e-37	4.08809e-22	-0.620987	0.028	0.163	4.07501e-18	4.08809e-22	2.89642e-41
DLL3	4.19925e-41	-0.719329	0.056	0.206	4.18581e-37	1.86293e-25	-1.14726	0.065	0.223	1.85697e-21	1.86293e-25	8.3985e-41
CRMP1	9.21097e-36	0.38596	0.412	0.259	9.1815e-32	1.87152e-40	0.437013	0.793	0.498	1.86553e-36	9.21097e-36	3.74304e-40
SMTNL2	7.88512e-40	0.439384	0.483	0.324	7.85988e-36	1.51707e-22	-0.799371	0.075	0.223	1.51222e-18	1.51707e-22	1.57702e-39
TGFB1	1.31784e-39	-0.551091	0.02	0.152	1.31362e-35	5.80469e-15	-0.471264	0.047	0.152	5.78611e-11	5.80469e-15	2.63568e-39
PTH1R	1.51571e-39	-0.600228	0.082	0.236	1.51086e-35	2.95116e-12	-0.433004	0.051	0.143	2.94172e-08	2.95116e-12	3.03143e-39
TCF12	1.66237e-39	0.437929	0.46	0.313	1.65705e-35	2.04125e-24	0.340532	0.725	0.5	2.03471e-20	2.04125e-24	3.32473e-39
DOK4	4.66224e-28	-0.457097	0.039	0.147	4.64732e-24	8.05742e-38	-1.00472	0.194	0.394	8.03164e-34	4.66224e-28	1.61148e-37
NFE2L2	1.18526e-37	-0.49185	0.192	0.364	1.18147e-33	2.00167e-05	-0.417837	0.321	0.352	0.199526	2.00167e-05	2.37053e-37
PRDM6	2.98479e-37	-0.520231	0.022	0.148	2.97524e-33	3.97211e-19	-0.442039	0.013	0.128	3.9594e-15	3.97211e-19	5.96959e-37
PDGFRA	5.86014e-15	-0.26864	0.044	0.113	5.84139e-11	3.21898e-37	-0.890394	0.072	0.286	3.20868e-33	5.86014e-15	6.43796e-37
GAP43	4.50431e-37	0.427655	0.36	0.215	4.4899e-33	2.64599e-28	0.256053	0.247	0.107	2.63753e-24	2.64599e-28	9.00863e-37
CRLF1	1.54709e-16	-0.312744	0.054	0.13	1.54214e-12	8.88464e-37	0.265683	0.324	0.136	8.85621e-33	1.54709e-16	1.77693e-36
PHIP	2.20248e-22	0.298456	0.602	0.502	2.19543e-18	2.40579e-36	0.407256	0.84	0.575	2.39809e-32	2.20248e-22	4.81157e-36
SH3GLB1	3.91617e-36	-0.31504	0.668	0.78	3.90364e-32	1.30854e-08	-0.346529	0.544	0.548	0.000130435	1.30854e-08	7.83234e-36
PLEKHA5	8.18581e-21	0.316441	0.314	0.213	8.15961e-17	1.73075e-35	0.40172	0.706	0.425	1.72521e-31	8.18581e-21	3.4615e-35
FBXO6	4.25143e-35	-0.507338	0.063	0.199	4.23782e-31	0.0222319	-0.269211	0.284	0.295	1	0.0222319	8.50286e-35
OLFML3	4.43321e-35	0.368827	0.171	0.076	4.41903e-31	5.09112e-11	-0.555873	0.196	0.284	5.07483e-07	5.09112e-11	8.86643e-35
EFEMP2	4.68859e-35	-0.491574	0.103	0.251	4.67358e-31	3.83165e-08	-0.380396	0.162	0.241	0.000381939	3.83165e-08	9.37717e-35
CCND3	5.44035e-35	-0.303183	0.791	0.851	5.42294e-31	0.00708181	-0.252646	0.171	0.201	1	0.00708181	1.08807e-34
TRIM59	2.44791e-34	0.33237	0.68	0.554	2.44007e-30	1.10525e-22	0.288535	0.413	0.236	1.10171e-18	1.10525e-22	4.89581e-34
MEIS3	9.86447e-24	0.347651	0.38	0.265	9.8329e-20	1.71436e-33	0.357765	0.453	0.236	1.70887e-29	9.86447e-24	3.42871e-33
TMEM98	1.53716e-19	-0.330866	0.095	0.194	1.53224e-15	1.79696e-33	-0.476294	0.735	0.745	1.79121e-29	1.53716e-19	3.59391e-33
LRPAP1	7.85178e-27	-0.404325	0.532	0.65	7.82665e-23	2.81227e-32	-0.292478	0.919	0.893	2.80327e-28	7.85178e-27	5.62454e-32
CA14	5.04538e-32	-0.352266	0.599	0.678	5.02923e-28	0.0178893	-0.268271	0.225	0.244	1	0.0178893	1.00908e-31
HOXB8	8.47345e-32	-0.658781	0.031	0.145	8.44633e-28	1.0693e-20	-0.583893	0.038	0.172	1.06587e-16	1.0693e-20	1.69469e-31
ARL4D	3.03656e-31	-0.475645	0.03	0.144	3.02684e-27	1.08131e-10	-0.588787	0.153	0.242	1.07785e-06	1.08131e-10	6.07312e-31
FOXF1	5.04319e-31	-0.687198	0.064	0.188	5.02705e-27	9.09315e-21	-0.50966	0.016	0.14	9.06405e-17	9.09315e-21	1.00864e-30
EPHA4	9.71223e-31	0.439981	0.241	0.134	9.68115e-27	1.5308e-24	0.360733	0.376	0.202	1.5259e-20	1.5308e-24	1.94245e-30
UNC5B	2.48208e-30	-0.411654	0.056	0.179	2.47414e-26	1.0093e-13	-0.518055	0.129	0.237	1.00607e-09	1.0093e-13	4.96417e-30
SPTBN1	1.29243e-14	-0.284934	0.195	0.295	1.2883e-10	3.1605e-30	0.336729	0.912	0.697	3.15039e-26	1.29243e-14	6.321e-30
PPIF	4.98728e-30	-0.349391	0.491	0.633	4.97132e-26	9.37666e-30	-0.831083	0.297	0.452	9.34665e-26	9.37666e-30	9.97456e-30
TP53I11	9.96021e-30	0.417447	0.28	0.167	9.92834e-26	6.42476e-30	0.306527	0.471	0.252	6.4042e-26	9.96021e-30	1.28495e-29
RCOR2	7.80712e-30	0.324193	0.634	0.509	7.78214e-26	8.06108e-28	0.346974	0.71	0.443	8.03529e-24	8.06108e-28	1.56142e-29
GCLM	1.60305e-29	-0.356135	0.555	0.67	1.59792e-25	1.29729e-29	0.341036	0.503	0.283	1.29313e-25	1.60305e-29	2.59457e-29
CMTM4	1.48623e-17	-0.320609	0.108	0.205	1.48147e-13	1.72741e-29	0.361354	0.521	0.301	1.72188e-25	1.48623e-17	3.45482e-29
MPZL2	2.58244e-29	-0.427265	0.019	0.121	2.57418e-25	0.0817849	-0.377506	0.174	0.182	1	0.0817849	5.16488e-29
HOXB9	2.64728e-29	-0.586796	0.014	0.113	2.63881e-25	2.42671e-20	-0.602758	0.028	0.157	2.41895e-16	2.42671e-20	5.29457e-29
S100A1	2.74143e-29	-0.633368	0.103	0.233	2.73265e-25	0.32472	-0.323473	0.301	0.247	1	0.32472	5.48285e-29
GPC3	3.61563e-29	-0.394153	0.573	0.645	3.60406e-25	0.00874676	-0.395113	0.213	0.235	1	0.00874676	7.23126e-29
HOXB6	4.86222e-28	-0.543936	0.03	0.134	4.84666e-24	4.53215e-29	-0.658414	0.016	0.184	4.51765e-25	4.86222e-28	9.0643e-29
KDR	4.12227e-15	-0.347301	0.037	0.103	4.10908e-11	6.95462e-28	-0.841499	0.038	0.205	6.93236e-24	4.12227e-15	1.39092e-27
ZBTB16	8.49015e-28	0.253271	0.1	0.039	8.46298e-24	3.73715e-05	-0.271016	0.069	0.117	0.372519	3.73715e-05	1.69803e-27
[truncated: 74 more rows]

## Sheet: Cardiac_Meso_Pig_Mouse_DEGs
	MOUSE_p_val	MOUSE_avg_log2FC	MOUSE_pct.1	MOUSE_pct.2	MOUSE_p_val_adj	PIG_p_val	PIG_avg_log2FC	PIG_pct.1	PIG_pct.2	PIG_p_val_adj	max_pval	minimump_p_val
[truncated: 1,044 more rows]

[truncated: 39 more sheets: Caudal_Epi_Pig_Mouse_DEGs, Cranial_Meso_Pig_Mouse_DEGs, DE_Foregut_Pig_Mouse_DEGs, DE_Hindgut_Pig_Mouse_DEGs, Dermomyo_Sclero_Pig_Mouse_DEGs, Epiblast_1_Pig_Mouse_DEGs, Epiblast_2_Pig_Mouse_DEGs, Epiblast_3_Pig_Mouse_DEGs, ExE_Endo_1_Pig_Mouse_DEGs, ExE_Endo_4_Pig_Mouse_DEGs, ExE_Meso_1_Pig_Mouse_DEGs, ExE_Meso_2_Pig_Mouse_DEGs, HE_Prog_Pig_mouse_DEGs, Hypoblast_2_Pig_Mouse_DEGs, InterHypo_Pig_Mouse_DEGs, Interm_Meso_1_Pig_Mouse_DEGs, Interm_meso_2_Pig_Mouse_DEGs, Lat_P_Meso_Pig_Mouse_DEGs, Mesench_1_Pig_Mouse_DEGs, Mesench_2_Pig_Mouse_DEGs …]
