# Supplementary material for: A single-cell atlas of pig gastrulation as a resource for comparative embryology
Source: Nat Commun. 2024 Jun 18;15:5210. doi: 10.1038/s41467-024-49407-6 (PMC11189408; doi:10.1038/s41467-024-49407-6)
Supplement: Supplementary file 9 — Supplementary Data 6 [file 41467_2024_49407_MOESM9_ESM.xlsx]

## Sheet: AllantoisMouse_Monkey_DEGs
	MONKEY_p_val	MONKEY_avg_log2FC	MONKEY_pct.1	MONKEY_pct.2	MONKEY_p_val_adj	MOUSE_p_val	MOUSE_avg_log2FC	MOUSE_pct.1	MOUSE_pct.2	MOUSE_p_val_adj	max_pval	minimump_p_val
SRSF9	4.12511e-97	0.545282	0.995	0.963	4.11191e-93	3.18709e-10	-0.272278	0.742	0.911	3.17689e-06	3.18709e-10	8.25022e-97
PRDX1	5.43285e-97	0.480994	0.995	0.988	5.41546e-93	6.5235e-57	0.263143	0.997	0.999	6.50263e-53	6.5235e-57	1.08657e-96
CALR	6.82262e-49	0.289985	0.957	0.984	6.80079e-45	1.03877e-73	-0.750394	0.702	0.986	1.03544e-69	6.82262e-49	2.07753e-73
HNRNPD	4.16617e-52	0.364456	0.935	0.948	4.15284e-48	7.78491e-72	-1.04749	0.421	0.89	7.76e-68	4.16617e-52	1.55698e-71
IGFBP2	6.63153e-64	0.514664	0.968	0.91	6.61031e-60	2.69068e-21	-0.666393	0.421	0.702	2.68207e-17	2.69068e-21	1.32631e-63
MDK	8.59966e-61	0.363035	0.984	0.961	8.57214e-57	4.12108e-09	-0.253427	0.863	0.978	4.10789e-05	4.12108e-09	1.71993e-60
XRCC6	4.15631e-58	0.400922	0.941	0.945	4.14301e-54	0.00445519	0.263332	0.455	0.487	1	0.00445519	8.31262e-58
LAPTM4B	6.01795e-58	0.486514	0.93	0.902	5.99869e-54	1.67764e-11	-0.41086	0.348	0.625	1.67227e-07	1.67764e-11	1.20359e-57
PGRMC1	2.52688e-52	0.508282	0.892	0.879	2.51879e-48	9.66521e-19	-0.443618	0.612	0.884	9.63428e-15	9.66521e-19	5.05376e-52
UBE2M	5.53508e-07	0.33112	0.557	0.656	0.00551737	1.18413e-50	-0.962543	0.348	0.813	1.18034e-46	5.53508e-07	2.36826e-50
TRMT112	1.43908e-50	0.479673	0.87	0.892	1.43447e-46	3.35048e-20	0.250074	0.933	0.937	3.33976e-16	3.35048e-20	2.87815e-50
ATP2B1	9.41689e-17	-0.814457	0.227	0.693	9.38675e-13	4.6733e-50	-1.05789	0.244	0.754	4.65835e-46	9.41689e-17	9.34661e-50
CDC20	1.49748e-49	0.914403	0.805	0.613	1.49269e-45	6.44426e-21	0.263615	0.967	0.935	6.42364e-17	6.44426e-21	2.99496e-49
CANX	9.49249e-05	-0.472502	0.438	0.859	0.946211	6.75386e-48	-0.901292	0.361	0.855	6.73225e-44	9.49249e-05	1.35077e-47
SKP1	2.55914e-46	0.353462	0.881	0.951	2.55095e-42	2.87526e-33	0.278163	0.98	0.973	2.86606e-29	2.87526e-33	5.11829e-46
RRBP1	2.7575e-27	-1.15829	0.157	0.677	2.74867e-23	2.05709e-45	-1.11239	0.207	0.675	2.05051e-41	2.7575e-27	4.11418e-45
PRTG	3.35595e-30	-1.17541	0.227	0.788	3.34521e-26	3.95104e-43	-1.18297	0.164	0.612	3.9384e-39	3.35595e-30	7.90209e-43
MGST1	2.14615e-41	0.416982	0.881	0.882	2.13928e-37	2.09298e-05	-0.251052	0.12	0.244	0.208629	2.09298e-05	4.29229e-41
LIN28A	8.19519e-40	0.499473	0.843	0.789	8.16897e-36	2.86255e-07	-0.326672	0.395	0.619	0.00285339	2.86255e-07	1.63904e-39
VAPA	1.29098e-25	0.391658	0.778	0.814	1.28685e-21	1.11686e-39	0.257445	0.997	0.99	1.11328e-35	1.29098e-25	2.23371e-39
HSPA9	6.47049e-20	0.361581	0.719	0.787	6.44979e-16	5.56688e-39	0.293446	0.963	0.976	5.54906e-35	6.47049e-20	1.11338e-38
NPC2	6.9717e-38	0.603241	0.816	0.769	6.94939e-34	2.46673e-09	-0.257365	0.799	0.959	2.45883e-05	2.46673e-09	1.39434e-37
AKAP9	1.74055e-37	-1.51991	0.065	0.63	1.73498e-33	2.10562e-24	-0.732263	0.164	0.528	2.09888e-20	2.10562e-24	3.4811e-37
LMAN1	7.86392e-05	-0.412091	0.4	0.793	0.783875	2.13811e-36	-0.813102	0.324	0.766	2.13127e-32	7.86392e-05	4.27622e-36
TAF10	6.45738e-27	0.33081	0.795	0.863	6.43671e-23	7.09981e-36	-0.654168	0.538	0.888	7.07709e-32	6.45738e-27	1.41996e-35
KTN1	5.37003e-13	-0.735674	0.351	0.852	5.35285e-09	1.86657e-35	-0.944329	0.167	0.593	1.8606e-31	5.37003e-13	3.73314e-35
CCNB1	2.1422e-35	1.02876	0.665	0.442	2.13535e-31	1.34919e-26	0.298595	0.946	0.943	1.34487e-22	1.34919e-26	4.28441e-35
PFKL	1.88898e-12	0.320064	0.654	0.744	1.88294e-08	1.87378e-34	0.357212	0.946	0.925	1.86778e-30	1.88898e-12	3.74756e-34
SEC11A	1.97232e-34	0.372667	0.811	0.876	1.96601e-30	4.44458e-25	-0.428124	0.736	0.957	4.43036e-21	4.44458e-25	3.94464e-34
MTDH	1.10336e-14	-0.73709	0.265	0.713	1.09983e-10	6.3814e-34	-0.598039	0.609	0.933	6.36098e-30	1.10336e-14	1.27628e-33
PUF60	9.42471e-34	0.443274	0.805	0.835	9.39455e-30	1.64611e-20	0.27043	0.93	0.912	1.64085e-16	1.64611e-20	1.88494e-33
GNAI2	9.54425e-22	0.335751	0.768	0.831	9.51371e-18	4.78802e-33	-0.52339	0.699	0.933	4.7727e-29	9.54425e-22	9.57604e-33
APOE	1.3005e-32	0.356782	0.935	0.905	1.29634e-28	2.48571e-05	-0.344648	0.686	0.86	0.247775	2.48571e-05	2.601e-32
TOP2A	6.94861e-32	0.681593	0.735	0.615	6.92637e-28	1.99544e-07	-0.254208	0.682	0.84	0.00198905	1.99544e-07	1.38972e-31
MGST3	1.46024e-31	0.357407	0.843	0.883	1.45557e-27	6.04011e-06	-0.406222	0.191	0.334	0.0602078	6.04011e-06	2.92048e-31
ANKRD11	1.30099e-12	-0.666493	0.27	0.697	1.29683e-08	5.24467e-31	-0.825297	0.211	0.63	5.22789e-27	1.30099e-12	1.04893e-30
FN1	7.54929e-31	-1.37395	0.146	0.649	7.52513e-27	1.09743e-26	-0.946692	0.13	0.472	1.09392e-22	1.09743e-26	1.50986e-30
ATXN10	2.02957e-30	0.411741	0.789	0.834	2.02307e-26	5.78846e-21	0.272855	0.906	0.916	5.76994e-17	5.78846e-21	4.05913e-30
ZNF292	2.65101e-30	-1.26571	0.114	0.644	2.64252e-26	3.35402e-10	-0.416819	0.167	0.383	3.34329e-06	3.35402e-10	5.30201e-30
CADM1	1.36738e-06	-0.422017	0.243	0.529	0.0136301	3.33225e-30	-0.847149	0.268	0.644	3.32159e-26	1.36738e-06	6.6645e-30
RPN1	1.76141e-07	-0.436457	0.286	0.645	0.00175578	1.13575e-29	-0.719918	0.365	0.772	1.13212e-25	1.76141e-07	2.2715e-29
ITM2B	4.52724e-29	0.27192	0.832	0.926	4.51276e-25	1.29256e-23	-0.587297	0.535	0.821	1.28842e-19	1.29256e-23	9.05449e-29
SPINT2	8.58759e-29	0.368968	0.827	0.852	8.56011e-25	2.82826e-05	-0.250463	0.505	0.664	0.281921	2.82826e-05	1.71752e-28
SEC61A1	4.75308e-13	-0.730492	0.162	0.51	4.73787e-09	1.1835e-28	-0.780094	0.231	0.621	1.17971e-24	4.75308e-13	2.367e-28
ELAVL1	1.25627e-25	0.398192	0.762	0.798	1.25225e-21	1.51489e-28	0.275037	0.963	0.961	1.51004e-24	1.25627e-25	3.02978e-28
GNB1	1.82981e-10	0.282367	0.632	0.742	1.82396e-06	5.98892e-28	-0.618342	0.475	0.847	5.96975e-24	1.82981e-10	1.19778e-27
SFRP1	1.5172e-27	0.663572	0.746	0.64	1.51235e-23	3.21868e-14	-0.65575	0.094	0.31	3.20838e-10	3.21868e-14	3.0344e-27
RBBP6	7.47607e-27	-1.20468	0.097	0.576	7.45215e-23	7.61198e-24	-0.706985	0.194	0.559	7.58762e-20	7.61198e-24	1.49521e-26
PSMD2	2.52805e-26	0.303094	0.778	0.879	2.51996e-22	3.32276e-25	0.285368	0.906	0.92	3.31212e-21	3.32276e-25	5.05609e-26
CAPRIN1	0.000749229	-0.292826	0.341	0.655	1	3.11685e-25	0.381767	0.853	0.848	3.10688e-21	0.000749229	6.2337e-25
FLNA	2.3189e-24	-1.00048	0.243	0.789	2.31148e-20	2.68406e-24	-0.854199	0.064	0.369	2.67547e-20	2.68406e-24	4.63779e-24
PLK1	2.04403e-23	0.851143	0.611	0.454	2.03749e-19	3.30748e-14	0.370358	0.759	0.731	3.29689e-10	3.30748e-14	4.08805e-23
LAMB1	2.4901e-23	-1.27402	0.07	0.486	2.48213e-19	4.15128e-10	-0.441909	0.043	0.193	4.13799e-06	4.15128e-10	4.9802e-23
DTL	1.23099e-06	-0.43398	0.086	0.268	0.0122706	2.53892e-23	-0.703121	0.264	0.633	2.53079e-19	1.23099e-06	5.07784e-23
CHD7	6.65892e-10	-0.575697	0.249	0.62	6.63761e-06	2.67919e-23	-0.772377	0.151	0.48	2.67061e-19	6.65892e-10	5.35838e-23
MANF	1.48138e-15	0.253814	0.703	0.813	1.47664e-11	2.77944e-23	-0.331089	0.876	0.991	2.77055e-19	1.48138e-15	5.55889e-23
ATP2A2	7.67398e-14	-0.856427	0.059	0.345	7.64943e-10	5.81889e-23	-0.743372	0.13	0.462	5.80027e-19	7.67398e-14	1.16378e-22
GOLGB1	7.82181e-23	-1.10752	0.097	0.533	7.79678e-19	1.25253e-18	-0.625351	0.184	0.495	1.24852e-14	1.25253e-18	1.56436e-22
NIPBL	1.20385e-22	-1.06005	0.108	0.547	1.19999e-18	1.22335e-20	-0.652115	0.214	0.556	1.21943e-16	1.22335e-20	2.40769e-22
PHIP	1.66362e-22	-0.997697	0.178	0.667	1.6583e-18	8.29349e-16	-0.548459	0.214	0.511	8.26695e-12	8.29349e-16	3.32724e-22
EGR1	2.32214e-22	-1.30716	0.07	0.471	2.31471e-18	6.05658e-10	-0.44174	0.02	0.15	6.0372e-06	6.05658e-10	4.64429e-22
BPTF	1.41686e-10	-0.613444	0.286	0.705	1.41233e-06	2.96085e-22	-0.686575	0.177	0.52	2.95138e-18	1.41686e-10	5.92171e-22
ARID1A	4.69648e-12	-0.660397	0.232	0.627	4.68145e-08	3.77688e-22	-0.660702	0.251	0.61	3.76479e-18	4.69648e-12	7.55375e-22
CCNL1	5.6545e-22	-1.04331	0.119	0.562	5.6364e-18	5.86065e-14	-0.453146	0.431	0.728	5.84189e-10	5.86065e-14	1.1309e-21
VCAN	5.82137e-22	-1.15511	0.124	0.547	5.80274e-18	2.18011e-11	-0.549505	0.01	0.149	2.17313e-07	2.18011e-11	1.16427e-21
MKI67	0.00280452	-0.302627	0.324	0.579	1	7.26246e-22	-0.721898	0.12	0.434	7.23922e-18	0.00280452	1.45249e-21
TTC3	9.85049e-22	-1.07188	0.119	0.558	9.81896e-18	5.95483e-07	-0.289831	0.552	0.79	0.00593577	5.95483e-07	1.9701e-21
LAPTM4A	1.14083e-21	0.253874	0.784	0.881	1.13718e-17	7.46789e-17	-0.398891	0.669	0.92	7.44399e-13	7.46789e-17	2.28167e-21
PKN2	1.33037e-21	-1.03343	0.108	0.544	1.32611e-17	1.24213e-14	-0.506963	0.304	0.611	1.23816e-10	1.24213e-14	2.66074e-21
RPF2	0.393303	0.370531	0.254	0.29	1	1.53932e-21	0.33462	0.906	0.875	1.53439e-17	0.393303	3.07864e-21
SPARC	8.55396e-06	-0.43507	0.443	0.768	0.0852659	1.5973e-21	-0.686071	0.391	0.708	1.59219e-17	8.55396e-06	3.1946e-21
WNK1	3.01034e-12	-0.640679	0.178	0.536	3.00071e-08	2.33521e-21	-0.673802	0.184	0.519	2.32773e-17	3.01034e-12	4.67041e-21
BIRC6	2.4166e-21	-1.11242	0.065	0.456	2.40886e-17	6.63939e-12	-0.471153	0.074	0.263	6.61814e-08	6.63939e-12	4.83319e-21
AUTS2	1.033e-05	-0.305887	0.162	0.378	0.10297	5.06902e-21	-0.743606	0.077	0.36	5.0528e-17	1.033e-05	1.0138e-20
NISCH	3.04885e-07	-0.4097	0.124	0.347	0.00303909	6.05291e-21	-0.646284	0.274	0.629	6.03354e-17	3.04885e-07	1.21058e-20
PBRM1	3.10151e-06	-0.370771	0.249	0.55	0.0309159	7.86998e-21	-0.644014	0.217	0.561	7.8448e-17	3.10151e-06	1.574e-20
SPTBN1	8.86816e-21	-0.961825	0.189	0.67	8.83978e-17	1.86234e-15	-0.577181	0.067	0.292	1.85639e-11	1.86234e-15	1.77363e-20
IQGAP1	1.0216e-20	-1.05764	0.086	0.488	1.01833e-16	1.83497e-16	-0.616409	0.067	0.3	1.8291e-12	1.83497e-16	2.04321e-20
COL4A2	1.9973e-20	-1.14648	0.059	0.435	1.9909e-16	3.1156e-08	-0.404969	0.03	0.146	0.000310563	3.1156e-08	3.99459e-20
FOS	2.10087e-20	-0.957079	0.227	0.689	2.09415e-16	3.37856e-09	-0.484324	0.077	0.227	3.36775e-05	3.37856e-09	4.20174e-20
DNAJC3	3.01612e-11	-0.680023	0.092	0.366	3.00647e-07	2.10827e-20	-0.653195	0.291	0.632	2.10152e-16	3.01612e-11	4.21654e-20
ITM2C	2.51785e-20	0.357707	0.746	0.788	2.50979e-16	2.42771e-11	-0.418852	0.328	0.602	2.41994e-07	2.42771e-11	5.0357e-20
SERINC1	2.579e-20	-1.03613	0.086	0.486	2.57075e-16	8.75784e-17	-0.584588	0.174	0.465	8.72982e-13	8.75784e-17	5.15801e-20
ATRX	9.59859e-20	-0.889841	0.222	0.725	9.56787e-16	5.84138e-10	-0.377321	0.368	0.641	5.82269e-06	5.84138e-10	1.91972e-19
TNRC6B	9.83607e-20	-1.01085	0.092	0.488	9.8046e-16	1.59087e-07	-0.325146	0.047	0.165	0.00158578	1.59087e-07	1.96721e-19
GPC3	0.000579131	-0.320526	0.405	0.688	1	1.35278e-19	-0.653632	0.328	0.645	1.34845e-15	0.000579131	2.70555e-19
LAMC1	2.0173e-19	-1.11751	0.059	0.421	2.01084e-15	4.73757e-08	-0.357142	0.033	0.15	0.000472241	4.73757e-08	4.0346e-19
LARP1	1.30599e-09	-0.574139	0.103	0.353	1.30181e-05	2.44468e-19	-0.617932	0.174	0.493	2.43686e-15	1.30599e-09	4.88936e-19
PUM1	2.77627e-19	-0.886015	0.195	0.669	2.76739e-15	1.25023e-05	-0.250211	0.281	0.484	0.124623	1.25023e-05	5.55255e-19
CORO1C	7.66665e-06	-0.312995	0.124	0.316	0.0764212	4.37783e-19	0.430505	0.722	0.676	4.36382e-15	7.66665e-06	8.75565e-19
GANAB	3.4778e-05	-0.355723	0.324	0.656	0.346667	4.75025e-19	-0.637635	0.124	0.422	4.73505e-15	3.4778e-05	9.5005e-19
TPR	0.000156282	-0.398192	0.389	0.768	1	4.77218e-19	-0.355223	0.773	0.957	4.75691e-15	0.000156282	9.54436e-19
NUFIP2	5.44569e-19	-0.930057	0.135	0.552	5.42826e-15	5.20426e-08	-0.316542	0.037	0.157	0.000518761	5.20426e-08	1.08914e-18
CNOT1	2.50059e-11	-0.617479	0.135	0.445	2.49259e-07	5.93307e-19	-0.609949	0.14	0.442	5.91409e-15	2.50059e-11	1.18661e-18
FSTL1	1.60107e-15	-0.785415	0.249	0.707	1.59595e-11	6.3182e-19	-0.710279	0.114	0.392	6.29799e-15	1.60107e-15	1.26364e-18
HECTD1	6.86525e-19	-0.956385	0.108	0.505	6.84328e-15	1.05859e-06	-0.308371	0.288	0.485	0.010552	1.05859e-06	1.37305e-18
MAGT1	3.61708e-13	-0.751864	0.086	0.388	3.60551e-09	9.19272e-19	-0.684028	0.09	0.357	9.1633e-15	3.61708e-13	1.83854e-18
HIPK2	9.77185e-19	-0.98547	0.097	0.482	9.74058e-15	3.20962e-10	-0.459741	0.033	0.177	3.19935e-06	3.20962e-10	1.95437e-18
DDX1	2.64213e-06	0.288023	0.557	0.67	0.0263368	1.29434e-18	0.272767	0.87	0.895	1.29019e-14	2.64213e-06	2.58867e-18
CKAP4	2.59954e-05	-0.394522	0.341	0.7	0.259123	2.103e-18	-0.623698	0.251	0.568	2.09627e-14	2.59954e-05	4.206e-18
NKTR	2.85946e-18	-0.869298	0.168	0.596	2.85031e-14	4.97136e-12	-0.468148	0.184	0.427	4.95545e-08	4.97136e-12	5.71892e-18
MEX3A	5.01404e-05	-0.30163	0.238	0.488	0.4998	3.41736e-18	-0.673397	0.077	0.334	3.40643e-14	5.01404e-05	6.83473e-18
IGF1R	1.22264e-14	-0.814554	0.097	0.427	1.21872e-10	3.54852e-18	-0.698446	0.03	0.257	3.53716e-14	1.22264e-14	7.09704e-18
IQGAP2	4.35671e-18	-1.25562	0.016	0.328	4.34277e-14	5.1541e-07	-0.324516	0.043	0.152	0.0051376	5.1541e-07	8.71342e-18
BDP1	4.71003e-18	-1.08611	0.038	0.367	4.69496e-14	8.94699e-08	-0.327186	0.1	0.253	0.000891836	8.94699e-08	9.42006e-18
CRABP2	6.88598e-18	0.517003	0.681	0.645	6.86394e-14	0.00208072	-0.262446	0.318	0.426	1	0.00208072	1.3772e-17
BRD2	2.3481e-08	-0.494976	0.249	0.591	0.000234059	1.44207e-17	-0.54269	0.344	0.683	1.43745e-13	2.3481e-08	2.88413e-17
MED13L	1.56093e-17	-1.0928	0.027	0.342	1.55594e-13	7.15493e-08	-0.347332	0.027	0.135	0.000713204	7.15493e-08	3.12187e-17
SEC62	1.31501e-05	-0.411504	0.351	0.725	0.13108	1.79995e-17	-0.483167	0.528	0.842	1.79419e-13	1.31501e-05	3.59989e-17
TACC3	5.13263e-09	0.613829	0.492	0.458	5.11621e-05	2.16132e-17	0.347722	0.799	0.779	2.1544e-13	5.13263e-09	4.32263e-17
SLC38A2	1.45587e-10	-0.580415	0.249	0.629	1.45121e-06	3.06151e-17	-0.578142	0.187	0.488	3.05171e-13	1.45587e-10	6.12301e-17
MFAP2	1.17895e-07	0.318335	0.584	0.655	0.00117517	3.32733e-17	-0.646459	0.151	0.429	3.31668e-13	1.17895e-07	6.65465e-17
OGT	4.35456e-17	-0.962024	0.07	0.413	4.34063e-13	5.81779e-17	-0.595431	0.12	0.391	5.79917e-13	5.81779e-17	8.70913e-17
MEIS2	4.49559e-17	-0.982899	0.13	0.502	4.48121e-13	5.09218e-09	-0.440258	0.177	0.363	5.07588e-05	5.09218e-09	8.99118e-17
TCF4	4.84807e-17	-0.851754	0.189	0.612	4.83256e-13	6.55785e-12	-0.477578	0.094	0.293	6.53687e-08	6.55785e-12	9.69615e-17
RANBP2	5.46093e-17	-0.835325	0.178	0.603	5.44345e-13	1.12414e-11	-0.470851	0.047	0.216	1.12054e-07	1.12414e-11	1.09219e-16
TMEM50A	6.51392e-14	0.317749	0.676	0.775	6.49307e-10	5.78433e-17	-0.490515	0.465	0.794	5.76583e-13	6.51392e-14	1.15687e-16
ITGB1	1.09637e-15	-0.780827	0.308	0.812	1.09286e-11	6.21073e-17	-0.576491	0.211	0.521	6.19085e-13	1.09637e-15	1.24215e-16
SETD2	6.43819e-17	-0.949084	0.065	0.403	6.41758e-13	3.03204e-13	-0.518892	0.067	0.267	3.02234e-09	3.03204e-13	1.28764e-16
AKAP12	6.59803e-17	-1.10364	0.043	0.358	6.57692e-13	4.84943e-06	-0.26261	0.057	0.161	0.0483392	4.84943e-06	1.31961e-16
PHF3	7.03161e-17	-0.848065	0.141	0.53	7.00911e-13	1.24106e-08	-0.345904	0.234	0.464	0.000123709	1.24106e-08	1.40632e-16
JMJD1C	7.85359e-17	-0.805769	0.146	0.552	7.82846e-13	2.36531e-11	-0.472741	0.047	0.211	2.35774e-07	2.36531e-11	1.57072e-16
CTDNEP1	5.88769e-06	-0.307969	0.189	0.433	0.0586885	8.85607e-17	-0.596571	0.104	0.361	8.82773e-13	5.88769e-06	1.77121e-16
RTN3	0.000266142	0.312946	0.492	0.591	1	9.07065e-17	-0.438627	0.579	0.894	9.04162e-13	0.000266142	1.81413e-16
CSNK2A2	1.87914e-06	-0.344844	0.2	0.463	0.0187312	9.5271e-17	-0.593706	0.11	0.371	9.49661e-13	1.87914e-06	1.90542e-16
LRP1	1.09822e-16	-0.99559	0.076	0.411	1.09471e-12	5.15124e-09	-0.382845	0.02	0.14	5.13475e-05	5.15124e-09	2.19645e-16
IPO7	1.1652e-16	-0.835973	0.135	0.529	1.16147e-12	2.2661e-06	-0.278946	0.274	0.481	0.0225885	2.2661e-06	2.3304e-16
GRWD1	0.949258	0.304163	0.178	0.211	1	1.1894e-16	0.324322	0.833	0.81	1.1856e-12	0.949258	2.37881e-16
REEP5	1.82451e-16	-0.88478	0.146	0.527	1.81867e-12	2.1308e-07	-0.348261	0.478	0.686	0.00212398	2.1308e-07	3.64901e-16
ATIC	0.0664468	0.251053	0.411	0.513	1	1.89274e-16	0.314967	0.809	0.811	1.88668e-12	0.0664468	3.78548e-16
CRELD2	0.000133497	-0.337691	0.054	0.167	1	2.19784e-16	-0.527152	0.371	0.697	2.19081e-12	0.000133497	4.39568e-16
PRRC2A	2.42867e-16	-0.790633	0.168	0.585	2.4209e-12	1.56801e-09	-0.407429	0.191	0.402	1.56299e-05	1.56801e-09	4.85734e-16
VCL	2.96148e-16	-0.926137	0.081	0.42	2.952e-12	1.8426e-09	-0.398381	0.023	0.15	1.8367e-05	1.8426e-09	5.92296e-16
PRPF8	6.95505e-13	-0.65899	0.2	0.585	6.9328e-09	3.02172e-16	-0.546411	0.207	0.511	3.01205e-12	6.95505e-13	6.04343e-16
ARID4B	3.81666e-16	-0.85041	0.13	0.5	3.80445e-12	6.38005e-07	-0.301644	0.304	0.524	0.00635964	6.38005e-07	7.63332e-16
CCDC88A	5.17013e-16	-0.925445	0.076	0.409	5.15359e-12	1.4952e-09	-0.3998	0.11	0.289	1.49042e-05	1.4952e-09	1.03403e-15
KIF22	5.3689e-16	0.620881	0.6	0.559	5.35172e-12	5.70426e-11	0.323823	0.696	0.71	5.68601e-07	5.70426e-11	1.07378e-15
PSME4	8.29997e-16	-1.00059	0.027	0.316	8.27341e-12	4.89047e-12	-0.449076	0.097	0.304	4.87482e-08	4.89047e-12	1.65999e-15
NRIP1	9.09772e-16	-0.976047	0.07	0.388	9.0686e-12	8.49089e-07	-0.299485	0.04	0.145	0.00846372	8.49089e-07	1.81954e-15
ZNF638	1.00262e-15	-0.875083	0.086	0.425	9.99412e-12	9.88755e-08	-0.327773	0.167	0.347	0.000985591	9.88755e-08	2.00524e-15
ZNF644	1.69351e-05	-0.326168	0.276	0.58	0.168809	1.47926e-15	-0.568215	0.197	0.48	1.47452e-11	1.69351e-05	2.95851e-15
MIA3	1.84728e-08	-0.511395	0.097	0.323	0.000184137	2.15643e-15	-0.598288	0.03	0.229	2.14953e-11	1.84728e-08	4.31287e-15
MFAP3	4.74743e-05	-0.365246	0.027	0.132	0.473224	2.29379e-15	-0.576592	0.134	0.388	2.28645e-11	4.74743e-05	4.58759e-15
AMOTL1	2.36438e-15	-1.00755	0.038	0.329	2.35681e-11	1.63329e-07	-0.341569	0.08	0.216	0.00162806	1.63329e-07	4.72876e-15
PITRM1	2.30852e-05	-0.310109	0.119	0.293	0.230114	2.61998e-15	-0.572781	0.187	0.457	2.6116e-11	2.30852e-05	5.23997e-15
HELZ	2.69527e-15	-0.881844	0.081	0.408	2.68665e-11	1.29257e-09	-0.39414	0.104	0.282	1.28843e-05	1.29257e-09	5.39054e-15
EIF3A	5.44731e-06	-0.515105	0.465	0.895	0.0542988	3.2695e-15	-0.276787	0.839	0.976	3.25903e-11	5.44731e-06	6.53899e-15
EP300	3.36945e-15	-0.83908	0.103	0.442	3.35866e-11	2.70943e-08	-0.349142	0.017	0.125	0.000270076	2.70943e-08	6.73889e-15
ANKRD17	2.25897e-13	-0.803325	0.07	0.356	2.25174e-09	3.6883e-15	-0.560214	0.161	0.427	3.67649e-11	2.25897e-13	7.37659e-15
RDX	0.00561218	-0.336318	0.438	0.765	1	3.96409e-15	-0.323752	0.783	0.944	3.95141e-11	0.00561218	7.92819e-15
MGA	1.73659e-09	-0.626062	0.07	0.292	1.73103e-05	4.66288e-15	-0.578192	0.077	0.299	4.64796e-11	1.73659e-09	9.32576e-15
NRP2	4.83108e-15	-0.960937	0.103	0.428	4.81562e-11	3.78768e-07	-0.352717	0.027	0.125	0.00377556	3.78768e-07	9.66217e-15
HUWE1	5.33526e-15	-0.745859	0.13	0.498	5.31819e-11	2.77556e-14	-0.537369	0.134	0.383	2.76668e-10	2.77556e-14	1.06705e-14
BAZ1A	5.39038e-15	-0.930817	0.059	0.361	5.37313e-11	8.67893e-06	-0.271643	0.231	0.396	0.0865116	8.67893e-06	1.07808e-14
DICER1	6.09262e-15	-0.80225	0.13	0.482	6.07312e-11	7.82033e-07	-0.289071	0.207	0.394	0.0077953	7.82033e-07	1.21852e-14
TAB2	6.42964e-15	-0.93335	0.043	0.334	6.40906e-11	1.10124e-09	-0.417098	0.064	0.218	1.09772e-05	1.10124e-09	1.28593e-14
WFDC2	6.60286e-15	0.687616	0.6	0.46	6.58174e-11	2.36332e-08	-0.356079	0.375	0.601	0.000235575	2.36332e-08	1.32057e-14
TFRC	4.57929e-11	-0.757002	0.065	0.31	4.56464e-07	7.27473e-15	-0.570711	0.05	0.26	7.25145e-11	4.57929e-11	1.45495e-14
CCNT2	4.91397e-11	-0.708254	0.059	0.302	4.89824e-07	8.49349e-15	-0.531813	0.13	0.377	8.46632e-11	4.91397e-11	1.6987e-14
AGPAT5	1.74861e-05	-0.291788	0.184	0.408	0.174301	1.05934e-14	-0.517264	0.241	0.537	1.05595e-10	1.74861e-05	2.11868e-14
SEL1L	1.1489e-14	-0.886317	0.054	0.347	1.14523e-10	2.61101e-07	-0.323012	0.037	0.146	0.00260265	2.61101e-07	2.2978e-14
PPM1A	2.68453e-06	-0.34364	0.157	0.382	0.0267594	1.26956e-14	-0.48961	0.201	0.493	1.2655e-10	2.68453e-06	2.53913e-14
WDR26	1.04074e-11	-0.726087	0.054	0.305	1.03741e-07	1.75872e-14	-0.532489	0.14	0.39	1.75309e-10	1.04074e-11	3.51743e-14
C6orf62	1.87103e-14	-0.767102	0.114	0.458	1.86504e-10	7.35688e-06	-0.256984	0.157	0.306	0.0733333	7.35688e-06	3.74206e-14
MARK3	3.29318e-10	-0.671543	0.065	0.294	3.28265e-06	2.13375e-14	-0.544685	0.09	0.312	2.12692e-10	3.29318e-10	4.2675e-14
STT3B	2.58155e-14	-0.750398	0.168	0.547	2.57329e-10	2.55461e-06	-0.294522	0.291	0.498	0.0254644	2.55461e-06	5.1631e-14
MDN1	2.71863e-14	-0.833099	0.076	0.38	2.70993e-10	5.30639e-12	-0.469794	0.097	0.3	5.28941e-08	5.30639e-12	5.43727e-14
UGP2	2.73786e-14	0.913235	0.497	0.382	2.7291e-10	4.76304e-05	0.355399	0.435	0.408	0.47478	4.76304e-05	5.47571e-14
ZDHHC20	1.91955e-12	-0.75356	0.07	0.344	1.91341e-08	2.79306e-14	-0.565437	0.107	0.335	2.78413e-10	1.91955e-12	5.58613e-14
STT3A	4.8241e-07	-0.413266	0.114	0.322	0.00480866	2.84719e-14	-0.480579	0.321	0.628	2.83808e-10	4.8241e-07	5.69438e-14
ASH1L	3.57016e-14	-0.897506	0.043	0.322	3.55873e-10	2.73751e-08	-0.347046	0.037	0.159	0.000272875	2.73751e-08	7.14031e-14
ENAH	0.00320214	-0.258785	0.346	0.634	1	3.61945e-14	-0.530088	0.134	0.379	3.60787e-10	0.00320214	7.2389e-14
DDB1	1.31752e-08	-0.511573	0.27	0.649	0.00013133	4.08761e-14	0.267285	0.823	0.833	4.07453e-10	1.31752e-08	8.17523e-14
AHCTF1	4.29518e-14	-0.823181	0.065	0.363	4.28144e-10	9.48564e-11	-0.427053	0.161	0.379	9.45528e-07	9.48564e-11	8.59036e-14
TMED5	0.000155722	-0.355889	0.016	0.102	1	4.68038e-14	-0.517379	0.211	0.486	4.66541e-10	0.000155722	9.36077e-14
DRAP1	4.26574e-13	0.494336	0.611	0.618	4.25209e-09	4.74418e-14	-0.459046	0.428	0.727	4.729e-10	4.26574e-13	9.48835e-14
AURKB	5.67296e-14	0.778255	0.519	0.426	5.65481e-10	9.97989e-13	0.341614	0.729	0.71	9.94795e-09	9.97989e-13	1.13459e-13
NUP62CL	0.486604	0.353503	0.13	0.127	1	6.38491e-14	0.801339	0.398	0.255	6.36448e-10	0.486604	1.27698e-13
MAP1B	6.85541e-14	-0.786722	0.162	0.524	6.83347e-10	6.51199e-11	-0.505009	0.217	0.435	6.49116e-07	6.51199e-11	1.37108e-13
CALU	1.75954e-11	-0.60238	0.211	0.583	1.75391e-07	7.19495e-14	-0.497396	0.201	0.475	7.17193e-10	1.75954e-11	1.43899e-13
IGSF3	7.47683e-14	-1.013	0.022	0.273	7.4529e-10	2.19797e-06	-0.284843	0.054	0.159	0.0219094	2.19797e-06	1.49537e-13
SMG1	7.48179e-14	-0.845501	0.081	0.379	7.45785e-10	2.35301e-07	-0.323366	0.04	0.151	0.00234548	2.35301e-07	1.49636e-13
SLC39A8	7.8028e-14	-0.950394	0.076	0.366	7.77783e-10	4.04215e-07	-0.495219	0.094	0.217	0.00402921	4.04215e-07	1.56056e-13
HSPA14	0.000244944	0.386192	0.454	0.502	1	8.03588e-14	0.255343	0.816	0.839	8.01016e-10	0.000244944	1.60718e-13
EIF4G1	0.000181378	-0.392401	0.373	0.734	1	1.01708e-13	-0.428482	0.478	0.785	1.01382e-09	0.000181378	2.03415e-13
FBLN1	1.87275e-12	-0.675491	0.308	0.715	1.86676e-08	1.05215e-13	-0.528762	0.258	0.528	1.04878e-09	1.87275e-12	2.10429e-13
LOXL2	4.41306e-10	-0.65861	0.059	0.287	4.39894e-06	1.12012e-13	-0.558739	0.084	0.297	1.11654e-09	4.41306e-10	2.24024e-13
HAND1	2.70488e-06	-0.568722	0.146	0.333	0.0269622	1.56885e-13	0.785302	0.421	0.27	1.56383e-09	2.70488e-06	3.1377e-13
CTSZ	1.735e-09	-0.649809	0.059	0.275	1.72945e-05	1.85103e-13	-0.502922	0.498	0.806	1.8451e-09	1.735e-09	3.70205e-13
ERLEC1	2.13219e-06	-0.346694	0.168	0.403	0.0212537	1.90792e-13	-0.534491	0.09	0.305	1.90181e-09	2.13219e-06	3.81583e-13
LPP	1.95705e-13	-0.962149	0.016	0.261	1.95078e-09	7.45701e-07	-0.320179	0.02	0.111	0.00743314	7.45701e-07	3.91409e-13
DAG1	4.14177e-12	-0.71764	0.097	0.385	4.12852e-08	2.62457e-13	-0.562471	0.077	0.279	2.61618e-09	4.14177e-12	5.24915e-13
SEC63	3.73686e-13	-0.673249	0.178	0.549	3.7249e-09	2.92719e-13	-0.529158	0.05	0.24	2.91783e-09	3.73686e-13	5.85439e-13
RIF1	4.87116e-12	-0.674378	0.114	0.411	4.85557e-08	3.01334e-13	-0.486278	0.177	0.427	3.00369e-09	4.87116e-12	6.02667e-13
NCLN	1.49315e-06	-0.380799	0.092	0.275	0.0148838	3.35267e-13	-0.490108	0.197	0.465	3.34194e-09	1.49315e-06	6.70535e-13
SLC4A7	4.5006e-13	-0.868269	0.049	0.31	4.4862e-09	1.90301e-07	-0.33087	0.04	0.153	0.00189692	1.90301e-07	9.00119e-13
NUP93	0.00901366	0.437604	0.373	0.411	1	5.71684e-13	0.469726	0.589	0.541	5.69855e-09	0.00901366	1.14337e-12
ROCK1	5.73028e-13	-0.666403	0.2	0.583	5.71195e-09	7.26113e-08	-0.353024	0.328	0.556	0.00072379	7.26113e-08	1.14606e-12
EPB41	6.91037e-13	-0.73363	0.114	0.427	6.88826e-09	1.29103e-10	-0.466955	0.054	0.211	1.2869e-06	1.29103e-10	1.38207e-12
HIC2	6.99197e-13	-0.804984	0.059	0.332	6.96959e-09	5.95485e-06	-0.266029	0.127	0.261	0.0593579	5.95485e-06	1.39839e-12
SLC6A6	3.5936e-07	-0.534326	0.032	0.184	0.0035821	7.43287e-13	-0.498241	0.127	0.355	7.40908e-09	3.5936e-07	1.48657e-12
CDK12	1.52607e-07	-0.423872	0.146	0.392	0.00152119	7.71098e-13	-0.472019	0.318	0.606	7.68631e-09	1.52607e-07	1.5422e-12
CLIP1	8.33194e-13	-0.829628	0.038	0.293	8.30527e-09	6.13541e-09	-0.380333	0.047	0.183	6.11578e-05	6.13541e-09	1.66639e-12
OGDH	5.00982e-06	-0.3706	0.086	0.253	0.0499379	8.38328e-13	-0.491236	0.147	0.376	8.35646e-09	5.00982e-06	1.67666e-12
EPB41L2	8.54006e-13	-0.782677	0.086	0.379	8.51273e-09	1.31864e-07	-0.323556	0.05	0.173	0.00131442	1.31864e-07	1.70801e-12
P4HA1	4.37124e-10	-0.579053	0.151	0.448	4.35725e-06	9.03064e-13	-0.503364	0.137	0.366	9.00175e-09	4.37124e-10	1.80613e-12
CLCN5	6.46931e-11	-0.831691	0.038	0.258	6.44861e-07	1.06502e-12	-0.556095	0.023	0.186	1.06162e-08	6.46931e-11	2.13005e-12
HIPK1	1.08899e-12	-0.84566	0.032	0.28	1.0855e-08	7.89408e-06	-0.265201	0.03	0.115	0.0786882	7.89408e-06	2.17797e-12
PDS5A	1.12157e-09	-0.608751	0.059	0.28	1.11798e-05	1.10611e-12	-0.502744	0.124	0.346	1.10257e-08	1.12157e-09	2.21222e-12
MAN1A2	6.43025e-09	-0.555513	0.086	0.311	6.40968e-05	1.14364e-12	-0.475802	0.187	0.444	1.13998e-08	6.43025e-09	2.28728e-12
DNAJC1	1.64304e-05	-0.325152	0.211	0.456	0.163778	1.22586e-12	-0.508291	0.09	0.296	1.22194e-08	1.64304e-05	2.45172e-12
CNOT6	1.34094e-12	-0.767219	0.059	0.33	1.33665e-08	1.61734e-10	-0.437331	0.1	0.286	1.61216e-06	1.61734e-10	2.68188e-12
KCMF1	0.0254433	0.274333	0.432	0.537	1	1.40917e-12	-0.464456	0.244	0.512	1.40466e-08	0.0254433	2.81833e-12
LIN28B	0.000122864	-0.270032	0.238	0.483	1	1.46882e-12	-0.494441	0.08	0.282	1.46411e-08	0.000122864	2.93763e-12
LSM14A	1.71679e-12	0.312039	0.649	0.743	1.71129e-08	2.00277e-08	0.283696	0.666	0.671	0.000199636	2.00277e-08	3.43358e-12
CHD6	1.32352e-08	-0.486563	0.119	0.366	0.000131929	1.75794e-12	-0.484881	0.107	0.322	1.75232e-08	1.32352e-08	3.51588e-12
TMEM165	5.48387e-05	-0.275235	0.135	0.312	0.546632	1.76609e-12	-0.38294	0.579	0.847	1.76044e-08	5.48387e-05	3.53219e-12
PTK7	1.77772e-12	-0.667506	0.151	0.493	1.77203e-08	3.39884e-10	-0.435084	0.154	0.359	3.38797e-06	3.39884e-10	3.55544e-12
YLPM1	1.91367e-12	-0.722482	0.086	0.374	1.90755e-08	4.1249e-07	-0.312776	0.177	0.354	0.0041117	4.1249e-07	3.82734e-12
NPEPPS	1.25136e-09	-0.538081	0.146	0.434	1.24736e-05	2.21693e-12	-0.467761	0.217	0.473	2.20983e-08	1.25136e-09	4.43386e-12
NCSTN	2.45193e-06	-0.342365	0.135	0.348	0.0244409	2.35821e-12	-0.505477	0.05	0.229	2.35067e-08	2.45193e-06	4.71642e-12
TMEM97	0.00135087	0.373547	0.438	0.504	1	2.78888e-12	-0.382412	0.585	0.857	2.77995e-08	0.00135087	5.57775e-12
WLS	4.8004e-05	-0.322025	0.238	0.481	0.478504	2.88145e-12	-0.503157	0.251	0.501	2.87223e-08	4.8004e-05	5.76291e-12
KRR1	3.06823e-12	0.377402	0.627	0.689	3.05841e-08	3.41977e-06	0.262628	0.595	0.616	0.0340883	3.41977e-06	6.13646e-12
TLN2	3.14532e-12	-0.829452	0.043	0.289	3.13525e-08	1.6004e-11	-0.495701	0.1	0.294	1.59528e-07	1.6004e-11	6.29063e-12
ARHGAP5	3.18782e-12	-0.680191	0.13	0.447	3.17762e-08	6.16469e-11	-0.446415	0.197	0.426	6.14497e-07	6.16469e-11	6.37564e-12
UBE2Q1	2.72287e-06	-0.391048	0.103	0.284	0.0271416	3.45515e-12	-0.490208	0.114	0.326	3.4441e-08	2.72287e-06	6.91031e-12
TMEM205	1.01346e-06	0.434955	0.519	0.572	0.0101021	3.59255e-12	-0.492425	0.164	0.392	3.58106e-08	1.01346e-06	7.18511e-12
PLOD2	3.64855e-12	-0.835712	0.049	0.299	3.63687e-08	4.20915e-09	-0.415854	0.087	0.247	4.19568e-05	4.20915e-09	7.2971e-12
HERPUD1	3.24401e-05	-0.319742	0.146	0.33	0.323363	3.70657e-12	-0.515591	0.1	0.304	3.69471e-08	3.24401e-05	7.41313e-12
NCAM1	1.45614e-11	-0.905914	0.022	0.242	1.45148e-07	3.72907e-12	-0.583067	0.017	0.17	3.71714e-08	1.45614e-11	7.45815e-12
CDC16	0.73339	0.275735	0.27	0.338	1	3.84305e-12	0.300671	0.736	0.733	3.83075e-08	0.73339	7.6861e-12
ATP6AP1	2.31318e-07	-0.43434	0.178	0.432	0.00230577	3.84539e-12	-0.455671	0.204	0.462	3.83308e-08	2.31318e-07	7.69078e-12
CAD	5.98975e-06	-0.326327	0.141	0.346	0.0597059	4.33504e-12	-0.472545	0.127	0.348	4.32117e-08	5.98975e-06	8.67009e-12
GRB10	3.1241e-06	-0.437639	0.059	0.212	0.031141	4.34422e-12	-0.477004	0.301	0.567	4.33032e-08	3.1241e-06	8.68845e-12
PTPN13	4.45895e-12	-0.878555	0.043	0.285	4.44469e-08	1.03855e-07	-0.324573	0.054	0.176	0.00103522	1.03855e-07	8.91791e-12
DNAJB9	2.80423e-06	-0.415198	0.049	0.196	0.0279526	4.49064e-12	-0.494045	0.067	0.255	4.47627e-08	2.80423e-06	8.98129e-12
F11R	0.0518964	0.293964	0.373	0.425	1	5.31665e-12	-0.466349	0.237	0.492	5.29964e-08	0.0518964	1.06333e-11
ATP1A1	7.48476e-08	-0.489254	0.319	0.701	0.00074608	5.32481e-12	-0.416315	0.485	0.766	5.30777e-08	7.48476e-08	1.06496e-11
PURB	1.69189e-05	-0.332767	0.076	0.222	0.168648	5.33315e-12	-0.49005	0.094	0.294	5.31608e-08	1.69189e-05	1.06663e-11
PTCH1	1.2957e-10	-0.684114	0.135	0.421	1.29156e-06	6.00013e-12	-0.522328	0.077	0.266	5.98093e-08	1.2957e-10	1.20003e-11
CDH2	8.83025e-09	-0.575656	0.232	0.532	8.80199e-05	7.45645e-12	-0.510997	0.1	0.299	7.43259e-08	8.83025e-09	1.49129e-11
HYOU1	8.14126e-12	-0.788869	0.038	0.277	8.11521e-08	2.95406e-06	-0.278267	0.02	0.104	0.029446	2.95406e-06	1.62825e-11
FLNB	8.61406e-12	-0.851402	0.032	0.265	8.5865e-08	3.79293e-07	-0.288705	0.06	0.181	0.0037808	3.79293e-07	1.72281e-11
MTTP	8.87253e-05	-0.547973	0.032	0.134	0.884414	8.99596e-12	-0.555898	0.013	0.161	8.96717e-08	8.87253e-05	1.79919e-11
RBM26	5.42443e-11	-0.592225	0.195	0.55	5.40708e-07	1.0236e-11	-0.44022	0.117	0.333	1.02033e-07	5.42443e-11	2.0472e-11
RYK	4.82455e-05	-0.274295	0.195	0.412	0.480911	1.04154e-11	-0.454355	0.154	0.38	1.03821e-07	4.82455e-05	2.08309e-11
TRPM7	1.12236e-11	-0.825793	0.022	0.244	1.11877e-07	5.35298e-08	-0.336474	0.067	0.205	0.000533585	5.35298e-08	2.24471e-11
MYCBP2	1.12353e-11	-0.672371	0.108	0.401	1.11993e-07	1.16627e-08	-0.34769	0.114	0.284	0.000116254	1.16627e-08	2.24705e-11
ATXN2L	5.72343e-06	-0.325095	0.195	0.444	0.0570512	1.24692e-11	-0.431959	0.164	0.398	1.24293e-07	5.72343e-06	2.49385e-11
DIAPH1	1.35042e-11	-0.696055	0.07	0.332	1.3461e-07	1.36357e-10	-0.40999	0.067	0.238	1.3592e-06	1.36357e-10	2.70084e-11
CTSC	4.92768e-05	0.727761	0.211	0.133	0.491191	1.42353e-11	-0.593828	0.147	0.353	1.41898e-07	4.92768e-05	2.84707e-11
TTC14	2.77415e-09	-0.590536	0.07	0.291	2.76527e-05	1.49436e-11	-0.419877	0.271	0.551	1.48958e-07	2.77415e-09	2.98872e-11
CHD3	1.78323e-11	-0.830435	0.032	0.26	1.77752e-07	6.10956e-07	-0.332614	0.057	0.172	0.00609001	6.10956e-07	3.56646e-11
ARHGAP35	1.8557e-11	-0.692151	0.076	0.339	1.84976e-07	9.89793e-07	-0.281681	0.06	0.175	0.00986626	9.89793e-07	3.71139e-11
AVEN	0.00379366	0.417475	0.416	0.472	1	1.87576e-11	-0.461092	0.033	0.191	1.86976e-07	0.00379366	3.75153e-11
TRIP13	0.0349361	0.440886	0.341	0.379	1	1.90768e-11	0.337377	0.669	0.663	1.90158e-07	0.0349361	3.81536e-11
TMED3	0.00016127	-0.264719	0.249	0.506	1	1.98445e-11	-0.468306	0.14	0.35	1.9781e-07	0.00016127	3.96889e-11
ZFP36L1	0.000169141	-0.380339	0.362	0.694	1	2.11038e-11	-0.480157	0.171	0.394	2.10362e-07	0.000169141	4.22075e-11
TUBB6	2.23038e-11	-0.803267	0.097	0.362	2.22324e-07	1.13254e-08	0.361085	0.639	0.634	0.000112892	1.13254e-08	4.46076e-11
SLC39A6	2.23517e-11	-0.790072	0.054	0.294	2.22802e-07	1.10234e-06	-0.305041	0.06	0.175	0.0109881	1.10234e-06	4.47035e-11
CUL1	2.06276e-06	-0.347701	0.205	0.47	0.0205616	2.33481e-11	0.253191	0.789	0.829	2.32734e-07	2.06276e-06	4.66962e-11
ASXL1	4.96013e-07	-0.430587	0.114	0.319	0.00494426	2.75488e-11	-0.434572	0.087	0.277	2.74606e-07	4.96013e-07	5.50976e-11
SUPT5H	1.65277e-08	-0.497473	0.108	0.344	0.000164748	2.81337e-11	-0.425983	0.251	0.516	2.80437e-07	1.65277e-08	5.62674e-11
ATXN2	2.51091e-10	-0.692648	0.054	0.278	2.50287e-06	3.16511e-11	-0.449682	0.08	0.266	3.15498e-07	2.51091e-10	6.33022e-11
COLEC12	3.27607e-11	-0.90449	0.059	0.298	3.26559e-07	1.51976e-05	-0.279627	0.09	0.198	0.15149	1.51976e-05	6.55214e-11
FAM120A	3.37446e-11	-0.646352	0.103	0.382	3.36366e-07	1.55307e-07	-0.316621	0.037	0.148	0.0015481	1.55307e-07	6.74891e-11
IGF2R	3.4882e-11	-0.663244	0.114	0.398	3.47704e-07	3.17397e-09	-0.435077	0.02	0.14	3.16382e-05	3.17397e-09	6.97641e-11
NID2	1.14735e-10	-0.911372	0.049	0.268	1.14368e-06	3.52808e-11	-0.49185	0.05	0.214	3.51679e-07	1.14735e-10	7.05617e-11
EIF4G3	3.68528e-11	-0.676338	0.07	0.325	3.67349e-07	9.04975e-09	-0.326644	0.151	0.343	9.02079e-05	9.04975e-09	7.37057e-11
UBXN4	0.00343951	-0.290946	0.395	0.735	1	4.10719e-11	-0.322461	0.672	0.878	4.09404e-07	0.00343951	8.21437e-11
ZNF664	4.20443e-11	-0.679269	0.092	0.362	4.19097e-07	2.98739e-08	-0.337268	0.234	0.457	0.000297783	2.98739e-08	8.40886e-11
GXYLT1	4.86534e-11	-0.697499	0.076	0.33	4.84977e-07	9.06078e-07	-0.29616	0.05	0.16	0.00903178	9.06078e-07	9.73067e-11
AMOT	3.0004e-10	-0.778399	0.049	0.265	2.9908e-06	5.338e-11	-0.566083	0.05	0.21	5.32092e-07	3.0004e-10	1.0676e-10
KDM5A	5.58263e-11	-0.739264	0.038	0.263	5.56476e-07	1.6742e-08	-0.362199	0.144	0.321	0.000166884	1.6742e-08	1.11653e-10
MPDZ	5.63535e-11	-0.760236	0.059	0.299	5.61732e-07	2.24518e-06	-0.256837	0.023	0.112	0.02238	2.24518e-06	1.12707e-10
CLTC	5.89598e-11	-0.619806	0.276	0.688	5.87711e-07	9.07967e-07	-0.299281	0.217	0.403	0.00905062	9.07967e-07	1.1792e-10
SOAT1	0.000143965	-0.314875	0.049	0.158	1	6.51463e-11	-0.409763	0.164	0.389	6.49378e-07	0.000143965	1.30293e-10
PEG10	6.81123e-11	-0.626029	0.259	0.629	6.78944e-07	8.60041e-05	-0.294683	0.191	0.311	0.857289	8.60041e-05	1.36225e-10
GPC6	7.11592e-11	-0.757679	0.049	0.279	7.09315e-07	1.11231e-09	-0.419227	0.017	0.141	1.10875e-05	1.11231e-09	1.42318e-10
SULF2	7.9218e-11	-0.730673	0.054	0.289	7.89645e-07	1.37632e-06	-0.285564	0.087	0.213	0.0137192	1.37632e-06	1.58436e-10
SON	0.0318406	-0.402181	0.541	0.93	1	8.11775e-11	-0.333283	0.622	0.856	8.09177e-07	0.0318406	1.62355e-10
UBR5	8.18721e-11	-0.599739	0.141	0.445	8.16101e-07	2.2526e-10	-0.427979	0.087	0.26	2.24539e-06	2.2526e-10	1.63744e-10
RBPMS2	7.52233e-06	0.502914	0.47	0.49	0.0749826	8.86846e-11	0.321614	0.806	0.767	8.84008e-07	7.52233e-06	1.77369e-10
PSAP	0.00552244	-0.271102	0.389	0.708	1	1.03874e-10	-0.409123	0.338	0.614	1.03542e-06	0.00552244	2.07748e-10
LRP6	1.20187e-10	-0.671955	0.054	0.287	1.19802e-06	6.29307e-08	-0.318369	0.074	0.214	0.000627293	6.29307e-08	2.40374e-10
ATAD2B	1.31071e-10	-0.822879	0.005	0.195	1.30652e-06	1.08967e-06	-0.287802	0.064	0.18	0.0108619	1.08967e-06	2.62142e-10
STRN3	9.02353e-09	-0.512824	0.092	0.322	8.99466e-05	1.33948e-10	-0.430846	0.1	0.287	1.33519e-06	9.02353e-09	2.67895e-10
PRRC2B	2.08121e-08	-0.484435	0.222	0.543	0.000207455	1.53862e-10	-0.417742	0.14	0.35	1.53369e-06	2.08121e-08	3.07724e-10
TNRC6A	1.58094e-10	-0.594801	0.141	0.438	1.57588e-06	4.82638e-09	-0.356938	0.154	0.355	4.81093e-05	4.82638e-09	3.16189e-10
CAMSAP1	1.6614e-10	-0.681175	0.049	0.275	1.65609e-06	3.38577e-08	-0.332609	0.057	0.193	0.000337494	3.38577e-08	3.32281e-10
ANAPC1	3.524e-06	-0.336237	0.124	0.323	0.0351272	1.79951e-10	-0.405278	0.097	0.28	1.79375e-06	3.524e-06	3.59902e-10
APLNR	1.89013e-10	-0.900296	0.065	0.293	1.88408e-06	6.21963e-08	-0.452564	0.05	0.171	0.000619973	6.21963e-08	3.78026e-10
HSPG2	2.1481e-10	-0.676068	0.086	0.338	2.14123e-06	7.81195e-06	-0.250711	0.043	0.136	0.0778695	7.81195e-06	4.2962e-10
LDB1	2.16794e-06	-0.448385	0.049	0.197	0.02161	2.25807e-10	-0.433321	0.167	0.379	2.25084e-06	2.16794e-06	4.51614e-10
TNKS2	2.38221e-10	-0.656973	0.059	0.291	2.37459e-06	9.23293e-10	-0.37861	0.154	0.359	9.20339e-06	9.23293e-10	4.76442e-10
LARP4B	2.42387e-10	-0.645947	0.059	0.292	2.41611e-06	5.75425e-09	-0.332583	0.227	0.462	5.73584e-05	5.75425e-09	4.84774e-10
WSB1	2.5937e-10	-0.631504	0.351	0.815	2.5854e-06	0.000153066	0.274904	0.552	0.552	1	0.000153066	5.18741e-10
CHD8	2.72518e-10	-0.594511	0.076	0.322	2.71646e-06	5.37923e-09	-0.369639	0.114	0.29	5.36202e-05	5.37923e-09	5.45036e-10
BAZ2B	2.78882e-10	-0.683779	0.049	0.271	2.77989e-06	1.4758e-06	-0.293456	0.074	0.194	0.0147107	1.4758e-06	5.57763e-10
CDX2	0.47164	0.346998	0.205	0.221	1	2.86386e-10	0.608367	0.445	0.319	2.85469e-06	0.47164	5.72771e-10
TMEM259	2.81991e-07	-0.447985	0.276	0.63	0.00281089	3.01962e-10	-0.423229	0.023	0.161	3.00996e-06	2.81991e-07	6.03924e-10
TM9SF2	4.99611e-09	-0.525591	0.108	0.353	4.98012e-05	3.0426e-10	-0.399544	0.187	0.413	3.03286e-06	4.99611e-09	6.0852e-10
ELOVL6	1.67152e-05	-0.347642	0.265	0.551	0.166617	3.07147e-10	-0.417472	0.167	0.38	3.06164e-06	1.67152e-05	6.14293e-10
ENTPD6	5.99835e-05	-0.321973	0.049	0.167	0.597916	3.31865e-10	-0.399844	0.074	0.246	3.30803e-06	5.99835e-05	6.6373e-10
TMX3	6.69142e-09	-0.641769	0.027	0.207	6.67001e-05	3.32087e-10	-0.429802	0.047	0.198	3.31024e-06	6.69142e-09	6.64174e-10
SNRNP200	9.88618e-05	-0.326512	0.319	0.642	0.985455	3.36381e-10	-0.401363	0.144	0.351	3.35305e-06	9.88618e-05	6.72762e-10
ATP13A1	3.4589e-10	-0.681648	0.049	0.265	3.44783e-06	2.66706e-07	-0.331031	0.08	0.211	0.00265853	2.66706e-07	6.9178e-10
TRRAP	1.73176e-09	-0.64379	0.059	0.272	1.72622e-05	3.59439e-10	-0.422424	0.054	0.21	3.58289e-06	1.73176e-09	7.18878e-10
SYPL1	7.9532e-05	0.252404	0.53	0.651	0.792775	3.675e-10	-0.41197	0.298	0.552	3.66324e-06	7.9532e-05	7.35001e-10
PELI1	4.14561e-07	-0.501152	0.038	0.193	0.00413235	3.93303e-10	-0.416491	0.241	0.475	3.92045e-06	4.14561e-07	7.86607e-10
PLXNA1	3.94205e-10	-0.744694	0.043	0.254	3.92943e-06	1.92304e-06	-0.283902	0.02	0.106	0.0191688	1.92304e-06	7.8841e-10
RNF220	6.12631e-05	-0.271105	0.119	0.282	0.61067	3.95259e-10	-0.38467	0.231	0.473	3.93994e-06	6.12631e-05	7.90517e-10
SUZ12	1.6467e-06	-0.366941	0.216	0.494	0.0164143	4.16699e-10	-0.394094	0.117	0.304	4.15366e-06	1.6467e-06	8.33399e-10
TFPI	4.38187e-10	-0.874459	0.011	0.196	4.36784e-06	9.57712e-07	-0.448381	0.114	0.241	0.00954648	9.57712e-07	8.76373e-10
TGOLN2	7.06123e-10	-0.596771	0.097	0.346	7.03864e-06	4.49209e-10	-0.389088	0.124	0.32	4.47772e-06	7.06123e-10	8.98418e-10
PPP1R15A	4.54473e-10	-0.617269	0.108	0.37	4.53018e-06	4.87271e-09	-0.413367	0.114	0.285	4.85712e-05	4.87271e-09	9.08945e-10
LRIG3	5.1353e-10	-0.816151	0.011	0.196	5.11887e-06	1.12017e-08	-0.389685	0.023	0.141	0.000111658	1.12017e-08	1.02706e-09
ZMYM4	2.72825e-07	-0.40988	0.135	0.365	0.00271952	5.16683e-10	-0.403158	0.04	0.187	5.1503e-06	2.72825e-07	1.03337e-09
DDRGK1	0.142508	0.270166	0.389	0.494	1	5.34311e-10	-0.393958	0.324	0.586	5.32601e-06	0.142508	1.06862e-09
RACGAP1	0.681386	0.266545	0.135	0.168	1	6.39914e-10	0.346259	0.625	0.609	6.37866e-06	0.681386	1.27983e-09
HERC1	3.97721e-09	-0.648691	0.043	0.238	3.96449e-05	6.43071e-10	-0.406654	0.05	0.201	6.41013e-06	3.97721e-09	1.28614e-09
TRIM33	6.88236e-10	-0.613419	0.081	0.32	6.86034e-06	4.96915e-07	-0.294199	0.074	0.2	0.00495325	4.96915e-07	1.37647e-09
ANKRD49	0.000455255	-0.275991	0.049	0.146	1	6.88959e-10	-0.411312	0.097	0.275	6.86754e-06	0.000455255	1.37792e-09
SGPL1	8.29353e-08	-0.54704	0.038	0.206	0.000826699	7.61715e-10	-0.415729	0.064	0.219	7.59277e-06	8.29353e-08	1.52343e-09
ROR2	0.000162145	-0.254388	0.086	0.219	1	8.88716e-10	-0.412009	0.023	0.156	8.85872e-06	0.000162145	1.77743e-09
TMCC1	0.000141357	-0.307897	0.054	0.166	1	9.25981e-10	-0.413266	0.037	0.178	9.23018e-06	0.000141357	1.85196e-09
PRRC2C	0.510727	-0.304087	0.589	0.932	1	9.28583e-10	-0.328775	0.515	0.791	9.25612e-06	0.510727	1.85717e-09
POGZ	9.70998e-10	-0.537494	0.13	0.407	9.67891e-06	9.37379e-10	-0.395782	0.047	0.195	9.34379e-06	9.70998e-10	1.87476e-09
VASP	5.40518e-06	0.514467	0.465	0.49	0.0538788	9.49802e-10	0.290881	0.699	0.726	9.46763e-06	5.40518e-06	1.8996e-09
LRP2	9.57613e-10	-0.902661	0.005	0.18	9.54549e-06	1.04044e-05	-0.295804	0.023	0.102	0.103711	1.04044e-05	1.91523e-09
PROM1	9.7188e-10	-0.695733	0.054	0.267	9.6877e-06	2.16093e-06	-0.276202	0.07	0.186	0.0215402	2.16093e-06	1.94376e-09
FLRT3	2.01757e-09	-0.781697	0.022	0.205	2.01111e-05	9.83259e-10	-0.473987	0.043	0.187	9.80112e-06	2.01757e-09	1.96652e-09
PICALM	1.0761e-09	-0.612353	0.076	0.306	1.07266e-05	8.28169e-07	-0.321353	0.064	0.179	0.00825519	8.28169e-07	2.1522e-09
USP9X	1.17898e-09	-0.542017	0.162	0.462	1.17521e-05	1.30635e-06	-0.278301	0.124	0.271	0.0130217	1.30635e-06	2.35796e-09
GTF3C1	1.28663e-09	-0.546782	0.114	0.374	1.28252e-05	2.78091e-08	-0.336114	0.067	0.206	0.000277201	2.78091e-08	2.57327e-09
GALNT7	5.09453e-08	-0.543901	0.043	0.22	0.000507823	1.35568e-09	-0.403449	0.037	0.176	1.35134e-05	5.09453e-08	2.71136e-09
ARID2	1.89158e-06	-0.373941	0.103	0.291	0.0188553	1.47077e-09	-0.389157	0.12	0.308	1.46607e-05	1.89158e-06	2.94155e-09
FBXW7	3.6641e-05	-0.335525	0.054	0.18	0.365238	1.67081e-09	-0.359599	0.057	0.208	1.66547e-05	3.6641e-05	3.34162e-09
YIPF3	0.000223401	-0.332432	0.351	0.684	1	1.787e-09	-0.381493	0.207	0.427	1.78128e-05	0.000223401	3.574e-09
PTPRK	1.80756e-09	-0.728435	0.022	0.205	1.80178e-05	3.33874e-08	-0.358539	0.064	0.201	0.000332805	3.33874e-08	3.61513e-09
MSL1	2.69303e-07	-0.503927	0.059	0.232	0.00268441	1.83727e-09	-0.403951	0.171	0.374	1.83139e-05	2.69303e-07	3.67453e-09
ACSL3	9.40438e-08	-0.452764	0.238	0.554	0.000937428	1.90405e-09	-0.38665	0.104	0.28	1.89795e-05	9.40438e-08	3.8081e-09
SUPT6H	4.5053e-05	-0.26522	0.146	0.331	0.449088	2.11494e-09	-0.380417	0.107	0.284	2.10817e-05	4.5053e-05	4.22988e-09
HAPLN1	1.10337e-06	-0.543647	0.168	0.381	0.0109984	2.2484e-09	-0.604977	0.023	0.147	2.24121e-05	1.10337e-06	4.49681e-09
MBTD1	1.691e-06	-0.393166	0.103	0.291	0.0168559	2.40499e-09	-0.378981	0.234	0.466	2.39729e-05	1.691e-06	4.80997e-09
NCAPD3	7.69536e-07	-0.463199	0.054	0.215	0.00767073	2.61389e-09	-0.371195	0.074	0.232	2.60553e-05	7.69536e-07	5.22779e-09
BCAT1	2.71114e-09	-0.564004	0.249	0.609	2.70247e-05	1.9138e-06	0.267071	0.632	0.631	0.0190767	1.9138e-06	5.42229e-09
TPBG	1.64821e-06	-0.49165	0.043	0.19	0.0164294	3.02152e-09	-0.406371	0.094	0.261	3.01185e-05	1.64821e-06	6.04305e-09
DDX20	6.79228e-05	-0.293568	0.059	0.183	0.677054	3.07624e-09	0.452086	0.455	0.377	3.0664e-05	6.79228e-05	6.15249e-09
PRCP	6.10727e-05	-0.257252	0.135	0.31	0.608772	3.16285e-09	-0.393137	0.13	0.315	3.15273e-05	6.10727e-05	6.3257e-09
VANGL2	3.21526e-09	-0.653621	0.059	0.268	3.20497e-05	1.25182e-07	-0.3266	0.151	0.322	0.00124781	1.25182e-07	6.43053e-09
CCNT1	1.01423e-08	-0.567733	0.065	0.27	0.000101099	3.23174e-09	-0.398223	0.187	0.389	3.2214e-05	1.01423e-08	6.46348e-09
LSR	0.00913618	0.411422	0.389	0.441	1	3.25268e-09	-0.337167	0.542	0.793	3.24227e-05	0.00913618	6.50536e-09
NDC1	7.94225e-07	-0.419869	0.07	0.244	0.00791683	3.36682e-09	-0.370832	0.147	0.345	3.35605e-05	7.94225e-07	6.73364e-09
RAMP2	0.000873989	-0.289722	0.07	0.171	1	3.38728e-09	-0.50377	0.117	0.285	3.37644e-05	0.000873989	6.77456e-09
FBN2	1.92835e-07	-0.632794	0.011	0.15	0.00192218	3.46494e-09	-0.447671	0.02	0.141	3.45385e-05	1.92835e-07	6.92988e-09
DPPA4	4.55917e-05	0.633157	0.135	0.067	0.454458	3.73484e-09	0.520121	0.171	0.08	3.72288e-05	4.55917e-05	7.46967e-09
RHOBTB3	4.2846e-09	-0.51666	0.189	0.497	4.27089e-05	3.81196e-09	-0.402499	0.08	0.238	3.79977e-05	4.2846e-09	7.62393e-09
POLR1A	1.54428e-05	-0.387105	0.038	0.161	0.153934	3.99105e-09	-0.356104	0.11	0.287	3.97828e-05	1.54428e-05	7.98209e-09
TPP1	4.02885e-09	-0.65266	0.038	0.229	4.01596e-05	2.13071e-06	-0.276965	0.144	0.294	0.0212389	2.13071e-06	8.0577e-09
ME2	0.000172453	-0.294201	0.065	0.182	1	4.18134e-09	0.27303	0.719	0.721	4.16796e-05	0.000172453	8.36267e-09
KLHDC10	0.000131031	-0.273313	0.065	0.185	1	4.3638e-09	-0.36339	0.054	0.199	4.34984e-05	0.000131031	8.72761e-09
LGALS1	3.94717e-06	-0.446964	0.265	0.512	0.0393454	4.67026e-09	0.398165	0.672	0.668	4.65532e-05	3.94717e-06	9.34052e-09
TCF7L2	4.69895e-09	-0.522772	0.184	0.485	4.68392e-05	7.11011e-08	-0.366168	0.047	0.167	0.000708736	7.11011e-08	9.39791e-09
UGGT1	1.59137e-05	-0.424179	0.016	0.122	0.158628	5.16735e-09	-0.37631	0.047	0.185	5.15081e-05	1.59137e-05	1.03347e-08
PCF11	2.32927e-08	-0.573564	0.065	0.262	0.000232181	5.37641e-09	-0.386269	0.08	0.235	5.35921e-05	2.32927e-08	1.07528e-08
PPP1R1A	2.95561e-08	0.579972	0.486	0.443	0.000294615	5.74181e-09	-0.405107	0.197	0.4	5.72344e-05	2.95561e-08	1.14836e-08
PDCD11	9.0933e-07	-0.38248	0.141	0.363	0.0090642	6.44985e-09	-0.359967	0.167	0.364	6.42921e-05	9.0933e-07	1.28997e-08
DHX38	6.77065e-09	-0.634314	0.038	0.225	6.74898e-05	3.27487e-07	-0.255102	0.08	0.215	0.00326439	3.27487e-07	1.35413e-08
HJURP	0.974616	0.278213	0.195	0.234	1	6.94542e-09	-0.354661	0.211	0.427	6.9232e-05	0.974616	1.38908e-08
ZMYND8	4.03383e-07	-0.411783	0.243	0.557	0.00402092	6.98222e-09	-0.376064	0.157	0.351	6.95988e-05	4.03383e-07	1.39644e-08
NUP214	5.67322e-05	-0.286302	0.065	0.194	0.565506	7.10905e-09	-0.376231	0.117	0.289	7.08631e-05	5.67322e-05	1.42181e-08
CD47	1.03736e-07	-0.536114	0.103	0.311	0.00103405	7.29696e-09	-0.371188	0.077	0.233	7.27361e-05	1.03736e-07	1.45939e-08
SP1	7.72976e-09	-0.604514	0.049	0.243	7.70503e-05	6.28611e-06	-0.257319	0.023	0.105	0.0626599	6.28611e-06	1.54595e-08
MMP2	8.04815e-09	-0.61138	0.141	0.39	8.0224e-05	8.32342e-06	-0.274642	0.07	0.177	0.0829679	8.32342e-06	1.60963e-08
GNPAT	1.13545e-08	-0.525872	0.108	0.345	0.000113182	9.01066e-09	-0.354763	0.221	0.441	8.98182e-05	1.13545e-08	1.80213e-08
UBE3A	9.48516e-09	-0.47992	0.151	0.425	9.45481e-05	1.35186e-06	-0.27441	0.518	0.742	0.0134754	1.35186e-06	1.89703e-08
TCF12	9.97452e-09	-0.522885	0.103	0.339	9.9426e-05	2.4169e-06	-0.264944	0.164	0.322	0.0240916	2.4169e-06	1.9949e-08
SERINC3	1.00882e-08	-0.486799	0.151	0.429	0.00010056	2.01388e-07	-0.320965	0.077	0.21	0.00200744	2.01388e-07	2.01765e-08
OTX2	0.100439	0.392096	0.141	0.114	1	1.01908e-08	-0.417085	0.117	0.28	0.000101582	0.100439	2.03817e-08
GLS	1.82336e-08	-0.639243	0.032	0.207	0.000181753	1.08641e-08	-0.358103	0.027	0.148	0.000108293	1.82336e-08	2.17281e-08
FRZB	1.13555e-08	-0.721945	0.119	0.34	0.000113191	1.63348e-07	-0.44295	0.14	0.29	0.00162825	1.63348e-07	2.2711e-08
YARS2	3.09083e-05	0.494522	0.454	0.477	0.308094	1.17593e-08	-0.363254	0.428	0.677	0.000117217	3.09083e-05	2.35186e-08
FST	1.2786e-07	0.544662	0.476	0.418	0.0012745	1.1832e-08	-0.579024	0.204	0.366	0.000117941	1.2786e-07	2.36639e-08
SLC38A10	1.25674e-08	-0.476666	0.114	0.357	0.000125272	1.86362e-06	-0.263427	0.107	0.244	0.0185765	1.86362e-06	2.51348e-08
STAG1	1.2415e-05	-0.381466	0.076	0.225	0.123752	1.31093e-08	-0.346055	0.147	0.331	0.000130674	1.2415e-05	2.62187e-08
HMMR	2.7356e-08	0.752131	0.411	0.331	0.000272684	1.32424e-08	-0.327482	0.268	0.499	0.000132	2.7356e-08	2.64848e-08
PPIP5K2	1.33513e-08	-0.510357	0.114	0.355	0.000133086	1.33434e-07	-0.322945	0.067	0.198	0.00133007	1.33434e-07	2.67027e-08
BRD3	0.00153095	-0.257934	0.33	0.621	1	1.3696e-08	-0.322576	0.502	0.765	0.000136522	0.00153095	2.7392e-08
ARL5B	1.37175e-08	-0.519967	0.097	0.324	0.000136736	2.7825e-06	-0.267397	0.047	0.148	0.0277359	2.7825e-06	2.7435e-08
TLK2	2.49438e-05	-0.356788	0.054	0.183	0.24864	1.41466e-08	-0.333606	0.087	0.246	0.000141013	2.49438e-05	2.82932e-08
UBR4	1.53485e-08	-0.577458	0.049	0.238	0.000152994	2.13035e-07	-0.326084	0.084	0.22	0.00212354	2.13035e-07	3.0697e-08
SLC30A7	1.59357e-08	-0.649767	0.016	0.18	0.000158847	5.24285e-08	-0.349385	0.107	0.263	0.000522607	5.24285e-08	3.18713e-08
NES	1.71713e-08	-0.537564	0.249	0.577	0.000171163	8.7607e-07	-0.29348	0.017	0.106	0.00873267	8.7607e-07	3.43425e-08
CLCN3	1.77403e-08	-0.58218	0.059	0.256	0.000176836	4.0509e-08	-0.350977	0.1	0.257	0.000403794	4.0509e-08	3.54807e-08
HMGCR	1.79339e-08	-0.493781	0.205	0.516	0.000178765	1.86993e-06	-0.298137	0.084	0.205	0.0186395	1.86993e-06	3.58678e-08
EHMT1	1.49864e-06	-0.358829	0.178	0.425	0.0149384	1.87853e-08	-0.338814	0.247	0.47	0.000187252	1.49864e-06	3.75705e-08
ATF7IP	3.29592e-07	-0.46107	0.059	0.233	0.00328538	1.91036e-08	-0.355607	0.077	0.226	0.000190425	3.29592e-07	3.82072e-08
TTC19	1.28977e-06	-0.348194	0.135	0.351	0.0128565	1.93841e-08	-0.362424	0.054	0.187	0.00019322	1.28977e-06	3.87681e-08
SMO	1.95065e-08	-0.494464	0.151	0.415	0.000194441	2.83944e-06	-0.252076	0.167	0.331	0.0283035	2.83944e-06	3.90131e-08
SMC1A	5.10171e-07	-0.407573	0.157	0.395	0.00508538	1.99568e-08	-0.344384	0.445	0.709	0.00019893	5.10171e-07	3.99136e-08
SFRP2	0.000946523	0.531249	0.324	0.276	1	2.16754e-08	-0.40086	0.087	0.237	0.00021606	0.000946523	4.33508e-08
TAF2	2.18017e-08	-0.55407	0.07	0.272	0.000217319	7.25448e-07	-0.317019	0.08	0.205	0.00723127	7.25448e-07	4.36034e-08
CTHRC1	8.00821e-06	-0.428325	0.189	0.399	0.0798259	2.24471e-08	-0.398399	0.177	0.362	0.000223753	8.00821e-06	4.48942e-08
TM9SF4	4.67267e-07	-0.400241	0.108	0.315	0.00465771	2.29876e-08	-0.342845	0.107	0.272	0.000229141	4.67267e-07	4.59753e-08
ALG2	2.54689e-05	-0.286335	0.097	0.257	0.253874	2.32902e-08	-0.350604	0.054	0.188	0.000232157	2.54689e-05	4.65804e-08
NCKAP1	2.4223e-08	-0.456332	0.178	0.467	0.000241455	3.04706e-08	-0.343801	0.137	0.312	0.000303731	3.04706e-08	4.84461e-08
ITCH	2.43244e-08	-0.61472	0.027	0.195	0.000242466	1.04713e-06	-0.321195	0.067	0.181	0.0104378	1.04713e-06	4.86488e-08
PCYOX1	2.4907e-08	-0.587775	0.038	0.216	0.000248273	5.10956e-06	-0.266362	0.054	0.155	0.0509321	5.10956e-06	4.98139e-08
TRAM1	0.000604451	-0.251004	0.292	0.569	1	2.55126e-08	-0.345493	0.388	0.636	0.000254309	0.000604451	5.10252e-08
WWC2	0.000123944	-0.259714	0.114	0.266	1	2.83597e-08	-0.362325	0.164	0.345	0.000282689	0.000123944	5.67194e-08
EPHA4	2.78935e-06	-0.507842	0.011	0.128	0.0278042	3.02059e-08	-0.388421	0.027	0.141	0.000301092	2.78935e-06	6.04117e-08
TCERG1	3.03419e-08	-0.484699	0.254	0.611	0.000302448	3.35548e-08	-0.333033	0.505	0.752	0.000334474	3.35548e-08	6.06838e-08
NSD1	1.43001e-06	-0.355529	0.211	0.486	0.0142544	3.05285e-08	-0.321432	0.204	0.415	0.000304308	1.43001e-06	6.10571e-08
CHSY1	3.0865e-08	-0.562769	0.043	0.224	0.000307663	3.79903e-07	-0.311205	0.037	0.143	0.00378687	3.79903e-07	6.17301e-08
AMMECR1	4.32069e-05	-0.381235	0.038	0.15	0.430686	3.16633e-08	-0.354131	0.023	0.135	0.00031562	4.32069e-05	6.33266e-08
ITFG1	3.19136e-08	-0.475061	0.114	0.348	0.000318115	1.21283e-07	-0.325879	0.161	0.339	0.00120895	1.21283e-07	6.38273e-08
STAG2	4.70076e-05	-0.301078	0.254	0.529	0.468571	3.485e-08	-0.344451	0.097	0.252	0.000347385	4.70076e-05	6.97001e-08
SYNGR2	0.521975	0.253059	0.303	0.37	1	3.4946e-08	-0.31437	0.251	0.469	0.000348342	0.521975	6.9892e-08
KBTBD2	3.49892e-08	-0.542392	0.054	0.242	0.000348772	4.63058e-06	-0.25565	0.06	0.166	0.0461576	4.63058e-06	6.99784e-08
LMBRD1	4.86938e-05	-0.318285	0.07	0.204	0.48538	3.79668e-08	-0.345017	0.067	0.206	0.000378453	4.86938e-05	7.59337e-08
HNRNPH2	3.39416e-06	-0.407627	0.059	0.212	0.033833	4.07412e-08	0.281142	0.686	0.71	0.000406108	3.39416e-06	8.14824e-08
ZRANB1	1.06734e-07	-0.570908	0.032	0.194	0.00106392	4.18315e-08	-0.317546	0.057	0.19	0.000416976	1.06734e-07	8.36629e-08
WDR46	0.000200299	0.459314	0.438	0.476	1	4.25583e-08	0.275979	0.652	0.662	0.000424222	0.000200299	8.51167e-08
ASPH	9.63731e-07	-0.406053	0.151	0.376	0.00960647	4.26733e-08	-0.338796	0.114	0.28	0.000425367	9.63731e-07	8.53466e-08
TAOK1	1.3609e-07	-0.437704	0.195	0.48	0.00135654	4.39038e-08	-0.344926	0.07	0.21	0.000437633	1.3609e-07	8.78077e-08
LPCAT3	1.71624e-05	-0.310574	0.119	0.295	0.171075	4.39787e-08	-0.352696	0.241	0.457	0.00043838	1.71624e-05	8.79574e-08
DLC1	4.59447e-08	-0.667219	0.016	0.17	0.000457976	2.25732e-06	-0.269017	0.037	0.134	0.0225009	2.25732e-06	9.18893e-08
CYB5R1	8.13695e-05	-0.371683	0.043	0.154	0.811091	4.81499e-08	-0.334082	0.11	0.27	0.000479958	8.13695e-05	9.62999e-08
TMEM109	0.000247969	-0.289574	0.054	0.16	1	4.84027e-08	-0.313385	0.204	0.414	0.000482478	0.000247969	9.68054e-08
GREB1L	4.88825e-08	-0.573258	0.07	0.264	0.000487261	3.72319e-07	-0.347947	0.037	0.142	0.00371127	3.72319e-07	9.7765e-08
ATP13A3	4.92714e-08	-0.519612	0.054	0.24	0.000491137	1.03837e-07	-0.336244	0.07	0.203	0.00103505	1.03837e-07	9.85428e-08
SMAD4	9.36312e-06	-0.346015	0.108	0.282	0.0933316	5.00267e-08	-0.325652	0.08	0.225	0.000498667	9.36312e-06	1.00053e-07
SULF1	7.00829e-08	-0.681573	0.016	0.168	0.000698586	5.00319e-08	-0.324043	0.013	0.115	0.000498718	7.00829e-08	1.00064e-07
DLG1	3.12572e-05	-0.289343	0.108	0.271	0.311571	5.34294e-08	-0.366471	0.033	0.148	0.000532584	3.12572e-05	1.06859e-07
COPB2	8.86341e-07	-0.420317	0.27	0.593	0.00883504	5.39723e-08	0.315482	0.612	0.62	0.000537996	8.86341e-07	1.07945e-07
DPY19L1	5.48172e-08	-0.604459	0.022	0.18	0.000546418	2.77051e-06	-0.268562	0.047	0.148	0.0276164	2.77051e-06	1.09634e-07
EFNB1	1.88141e-06	-0.388097	0.108	0.302	0.0187539	5.59479e-08	-0.450162	0.087	0.225	0.000557689	1.88141e-06	1.11896e-07
MEIS1	6.11173e-08	-0.63172	0.059	0.243	0.000609218	3.1091e-05	-0.252824	0.033	0.112	0.309915	3.1091e-05	1.22235e-07
SALL1	6.34454e-08	-0.520707	0.086	0.294	0.000632424	2.52674e-06	-0.272401	0.077	0.195	0.0251865	2.52674e-06	1.26891e-07
FOXF1	0.000100658	-0.425369	0.032	0.134	1	6.36421e-08	0.670538	0.278	0.18	0.000634385	0.000100658	1.27284e-07
TRIP12	6.67157e-08	-0.47281	0.108	0.329	0.000665022	1.40589e-06	-0.280049	0.184	0.35	0.0140139	1.40589e-06	1.33431e-07
NUP153	7.37251e-08	-0.437629	0.103	0.323	0.000734892	2.97771e-07	-0.307895	0.134	0.293	0.00296818	2.97771e-07	1.4745e-07
CCDC6	1.27251e-05	-0.302875	0.205	0.451	0.126844	7.77539e-08	-0.340719	0.027	0.136	0.000775051	1.27251e-05	1.55508e-07
ZC3H7B	3.90207e-06	-0.40947	0.043	0.183	0.0388958	8.05978e-08	-0.323659	0.05	0.175	0.000803399	3.90207e-06	1.61196e-07
MAFG	9.19114e-08	-0.495262	0.076	0.273	0.000916173	8.61297e-08	-0.332986	0.348	0.582	0.000858541	9.19114e-08	1.72259e-07
TMEM30A	8.70665e-08	-0.471998	0.092	0.298	0.000867879	1.09545e-06	-0.283802	0.161	0.323	0.0109194	1.09545e-06	1.74133e-07
CDS2	6.51036e-06	-0.351026	0.086	0.251	0.0648952	9.91833e-08	-0.311791	0.054	0.18	0.000988659	6.51036e-06	1.98367e-07
BTBD7	1.01557e-07	-0.462751	0.092	0.298	0.00101232	1.08996e-06	-0.299227	0.04	0.142	0.0108647	1.08996e-06	2.03113e-07
TMEM168	7.67879e-07	-0.562771	0.011	0.138	0.00765422	1.01894e-07	-0.34069	0.057	0.183	0.00101567	7.67879e-07	2.03787e-07
ACACA	1.06205e-07	-0.473695	0.076	0.269	0.00105865	4.37881e-07	-0.283755	0.037	0.144	0.0043648	4.37881e-07	2.1241e-07
PKDCC	6.78433e-05	-0.263365	0.178	0.384	0.676262	1.15509e-07	-0.36219	0.027	0.132	0.0011514	6.78433e-05	2.31018e-07
NEU1	0.000351571	-0.294398	0.032	0.123	1	1.20334e-07	-0.443814	0.07	0.198	0.00119949	0.000351571	2.40669e-07
PXN	1.25423e-07	-0.480648	0.059	0.242	0.00125022	0.00261709	0.337277	0.194	0.148	1	0.00261709	2.50847e-07
NUP155	3.43791e-06	-0.375434	0.086	0.257	0.0342691	1.25586e-07	-0.32702	0.057	0.182	0.00125184	3.43791e-06	2.51171e-07
CACHD1	0.000572586	-0.256347	0.07	0.178	1	1.26504e-07	-0.340291	0.04	0.156	0.00126099	0.000572586	2.53008e-07
HSPA13	1.3039e-07	-0.474239	0.081	0.278	0.00129973	5.18505e-07	-0.308505	0.02	0.114	0.00516846	5.18505e-07	2.6078e-07
PES1	5.33982e-06	-0.343825	0.076	0.236	0.0532273	1.32308e-07	0.251304	0.666	0.687	0.00131885	5.33982e-06	2.64617e-07
RFX7	7.21253e-07	-0.592369	0.011	0.137	0.00718945	1.36191e-07	-0.318881	0.043	0.161	0.00135756	7.21253e-07	2.72383e-07
PIGU	5.30037e-05	-0.350179	0.043	0.158	0.528341	1.45547e-07	-0.305494	0.06	0.188	0.00145082	5.30037e-05	2.91095e-07
PPP3CB	4.08411e-05	-0.339271	0.054	0.178	0.407104	1.49403e-07	-0.315554	0.144	0.31	0.00148924	4.08411e-05	2.98805e-07
UBE3C	3.45105e-06	-0.383168	0.049	0.193	0.0344001	1.55474e-07	-0.332755	0.077	0.212	0.00154977	3.45105e-06	3.10948e-07
ATP1B1	1.69239e-07	-0.490552	0.254	0.535	0.00168697	3.06135e-05	-0.379903	0.114	0.222	0.305155	3.06135e-05	3.38477e-07
ERRFI1	1.84307e-07	-0.529266	0.059	0.238	0.00183717	0.153673	0.288415	0.204	0.196	1	0.153673	3.68613e-07
AXIN2	1.92359e-07	-0.584618	0.022	0.17	0.00191743	8.60905e-07	-0.310527	0.067	0.184	0.00858151	8.60905e-07	3.84717e-07
TAX1BP3	2.4314e-05	0.262691	0.557	0.653	0.242362	1.93702e-07	0.309062	0.645	0.653	0.00193082	2.4314e-05	3.87403e-07
TP53BP1	2.35984e-05	-0.327152	0.135	0.314	0.235228	1.9585e-07	-0.29826	0.06	0.186	0.00195223	2.35984e-05	3.917e-07
ARHGEF12	1.06621e-05	-0.400734	0.038	0.164	0.10628	1.99749e-07	-0.317585	0.02	0.12	0.0019911	1.06621e-05	3.99498e-07
GPD2	1.86072e-05	-0.400653	0.032	0.15	0.185477	2.30534e-07	-0.321804	0.191	0.37	0.00229796	1.86072e-05	4.61068e-07
NPTN	2.42885e-06	-0.348756	0.189	0.442	0.0242108	2.37961e-07	-0.29784	0.13	0.29	0.002372	2.42885e-06	4.75922e-07
RRP8	4.99197e-05	-0.41019	0.016	0.112	0.497599	2.50009e-07	0.279156	0.632	0.642	0.00249209	4.99197e-05	5.00018e-07
APP	0.000114519	-0.364898	0.357	0.705	1	2.57092e-07	-0.325307	0.07	0.199	0.00256269	0.000114519	5.14183e-07
SACM1L	2.74209e-07	-0.525215	0.043	0.204	0.00273332	0.132272	0.257791	0.217	0.211	1	0.132272	5.48419e-07
HSD17B11	8.32219e-07	-0.528933	0.043	0.196	0.00829556	2.90799e-07	-0.319359	0.013	0.106	0.00289868	8.32219e-07	5.81598e-07
DAPK1	4.27162e-06	-0.43834	0.027	0.154	0.0425795	3.09519e-07	-0.307499	0.037	0.145	0.00308528	4.27162e-06	6.19037e-07
CYB561D2	0.690307	0.362372	0.2	0.229	1	3.39964e-07	-0.327442	0.201	0.381	0.00338876	0.690307	6.79927e-07
CNTFR	0.00402581	-0.256806	0.043	0.114	1	3.66866e-07	-0.341608	0.064	0.185	0.00365692	0.00402581	7.33731e-07
IFT74	5.64947e-06	-0.333845	0.13	0.324	0.0563139	3.87429e-07	-0.313505	0.324	0.544	0.00386189	5.64947e-06	7.74858e-07
ADD1	2.11508e-06	-0.357451	0.238	0.527	0.0210831	4.22659e-07	-0.323436	0.107	0.248	0.00421306	2.11508e-06	8.45317e-07
ARID3B	5.66017e-05	-0.27568	0.162	0.356	0.564205	4.23986e-07	-0.302628	0.214	0.4	0.00422629	5.66017e-05	8.47971e-07
GLT8D1	8.31464e-06	-0.351995	0.232	0.494	0.0828804	4.34252e-07	-0.29978	0.057	0.176	0.00432862	8.31464e-06	8.68503e-07
POLA1	4.98257e-07	-0.418647	0.092	0.287	0.00496663	4.46121e-07	-0.3019	0.067	0.192	0.00444694	4.98257e-07	8.92242e-07
RAPGEF1	4.67356e-07	-0.554506	0.016	0.152	0.00465861	1.71662e-06	-0.285249	0.037	0.135	0.0171113	1.71662e-06	9.34713e-07
UGDH	4.74286e-07	0.450263	0.508	0.53	0.00472768	0.00328952	0.291966	0.438	0.443	1	0.00328952	9.48572e-07
PRNP	0.000512092	-0.285348	0.049	0.145	1	4.88462e-07	-0.340648	0.023	0.12	0.00486898	0.000512092	9.76923e-07
UPF3B	0.124373	0.250753	0.405	0.521	1	5.13249e-07	-0.303846	0.388	0.633	0.00511607	0.124373	1.0265e-06
SETDB1	7.32245e-06	-0.420823	0.038	0.167	0.0729902	5.26967e-07	-0.297765	0.134	0.29	0.00525281	7.32245e-06	1.05393e-06
TMEM131	8.72564e-06	-0.35411	0.076	0.231	0.0869771	5.37754e-07	-0.283552	0.054	0.168	0.00536033	8.72564e-06	1.07551e-06
INTS2	8.80399e-07	-0.445925	0.054	0.214	0.00877582	5.64582e-07	-0.290727	0.097	0.235	0.00562775	8.80399e-07	1.12916e-06
ACP2	7.32626e-06	-0.352809	0.124	0.311	0.0730281	5.77785e-07	-0.305083	0.023	0.119	0.00575936	7.32626e-06	1.15557e-06
DDR1	5.78244e-05	-0.327029	0.07	0.202	0.576394	6.76349e-07	-0.31789	0.054	0.165	0.00674185	5.78244e-05	1.3527e-06
UBE2O	4.64747e-06	-0.357844	0.076	0.237	0.0463259	6.95112e-07	-0.272834	0.067	0.189	0.00692888	4.64747e-06	1.39022e-06
DLK1	7.67239e-07	-0.54194	0.141	0.341	0.00764784	0.000766619	-0.401482	0.164	0.249	1	0.000766619	1.53448e-06
CLK2	3.44314e-05	-0.306752	0.092	0.245	0.343212	8.43393e-07	-0.278551	0.033	0.135	0.00840694	3.44314e-05	1.68678e-06
ZIC2	0.164374	0.315121	0.254	0.261	1	8.45758e-07	-0.303386	0.033	0.133	0.00843052	0.164374	1.69152e-06
MFSD11	0.000116717	-0.350173	0.038	0.142	1	9.11796e-07	-0.307339	0.037	0.138	0.00908878	0.000116717	1.82359e-06
RAI1	2.84762e-05	-0.390351	0.022	0.127	0.283851	9.51633e-07	-0.265758	0.12	0.27	0.00948588	2.84762e-05	1.90327e-06
PPP2R5A	9.69289e-07	-0.432902	0.114	0.312	0.00966188	3.82589e-06	-0.267132	0.114	0.248	0.0381364	3.82589e-06	1.93858e-06
SIRT1	9.93437e-07	-0.460069	0.059	0.222	0.00990258	3.76238e-06	-0.277859	0.02	0.102	0.0375034	3.76238e-06	1.98687e-06
DOCK7	1.00017e-06	-0.42224	0.076	0.252	0.00996971	2.84436e-06	-0.282825	0.054	0.158	0.0283525	2.84436e-06	2.00034e-06
ZBTB8OS	0.74787	0.252677	0.2	0.256	1	1.01184e-06	0.310769	0.552	0.553	0.010086	0.74787	2.02368e-06
RNF165	1.18273e-05	-0.483809	0.005	0.105	0.117895	1.02341e-06	-0.295982	0.017	0.105	0.0102014	1.18273e-05	2.04683e-06
RGS10	0.83426	0.285639	0.162	0.18	1	1.03639e-06	-0.294509	0.134	0.284	0.0103307	0.83426	2.07277e-06
BRWD3	1.06567e-06	-0.511499	0.038	0.183	0.0106226	2.88293e-06	-0.285903	0.02	0.104	0.028737	2.88293e-06	2.13135e-06
CYP51A1	1.24413e-06	-0.415939	0.227	0.508	0.0124014	3.13911e-06	-0.268177	0.12	0.258	0.0312907	3.13911e-06	2.48825e-06
PEAK1	1.25887e-06	-0.511601	0.022	0.154	0.0125484	4.40651e-06	-0.25291	0.027	0.114	0.0439241	4.40651e-06	2.51774e-06
ASAP1	3.38962e-05	-0.308067	0.092	0.245	0.337877	1.28225e-06	-0.307197	0.174	0.337	0.0127815	3.38962e-05	2.5645e-06
GALNT1	2.67123e-06	-0.360496	0.249	0.547	0.0266268	1.28992e-06	-0.291612	0.151	0.31	0.0128579	2.67123e-06	2.57983e-06
ASNS	0.16256	0.387023	0.281	0.305	1	1.29217e-06	0.279639	0.649	0.669	0.0128803	0.16256	2.58433e-06
ASXL2	2.08224e-06	-0.450338	0.043	0.187	0.0207557	1.31534e-06	-0.291813	0.064	0.179	0.0131114	2.08224e-06	2.63069e-06
YTHDC1	1.41991e-06	-0.391177	0.259	0.573	0.0141536	1.37941e-06	-0.295442	0.415	0.635	0.0137499	1.41991e-06	2.75881e-06
TNRC6C	1.98186e-06	-0.468299	0.032	0.17	0.0197551	1.69261e-06	-0.272702	0.207	0.38	0.0168719	1.98186e-06	3.38522e-06
SLC35A4	1.70521e-06	-0.404977	0.081	0.255	0.0169976	1.81749e-05	0.252863	0.569	0.611	0.181167	1.81749e-05	3.41042e-06
ACO1	1.75177e-06	-0.386815	0.081	0.255	0.0174616	0.0149096	0.305678	0.281	0.264	1	0.0149096	3.50353e-06
COMT	1.40865e-05	0.347683	0.519	0.588	0.140414	1.77286e-06	-0.283111	0.381	0.6	0.0176719	1.40865e-05	3.54573e-06
DENND5B	0.000232675	-0.332084	0.027	0.117	1	1.79384e-06	-0.274805	0.067	0.183	0.017881	0.000232675	3.58768e-06
MTOR	1.75334e-05	-0.370058	0.049	0.177	0.174773	1.92311e-06	-0.27905	0.074	0.189	0.0191695	1.75334e-05	3.84621e-06
SLC35B2	5.61555e-05	-0.298356	0.076	0.212	0.559758	1.93437e-06	-0.270807	0.231	0.425	0.0192818	5.61555e-05	3.86873e-06
GAK	6.2968e-05	-0.276763	0.086	0.229	0.627665	1.96727e-06	-0.29513	0.057	0.165	0.0196098	6.2968e-05	3.93454e-06
PHRF1	0.000146032	-0.251541	0.119	0.272	1	2.07848e-06	-0.265319	0.117	0.255	0.0207183	0.000146032	4.15695e-06
THUMPD3	0.0311978	0.396759	0.351	0.389	1	2.31982e-06	0.259672	0.599	0.615	0.023124	0.0311978	4.63964e-06
TRIM2	2.34082e-06	-0.43018	0.076	0.239	0.0233333	9.47879e-06	-0.273075	0.047	0.139	0.0944845	9.47879e-06	4.68163e-06
FNDC3A	2.41596e-06	-0.36461	0.119	0.316	0.0240823	3.57132e-06	-0.26472	0.067	0.178	0.0355989	3.57132e-06	4.83191e-06
NUMA1	3.32558e-05	-0.263761	0.146	0.338	0.331494	2.49763e-06	-0.292815	0.127	0.265	0.0248964	3.32558e-05	4.99526e-06
FAM193A	3.56835e-05	-0.288753	0.065	0.2	0.355693	2.55365e-06	-0.259939	0.04	0.139	0.0254548	3.56835e-05	5.1073e-06
PHF20L1	2.64336e-06	-0.365062	0.086	0.262	0.026349	3.06398e-06	-0.264175	0.09	0.215	0.0305418	3.06398e-06	5.28671e-06
KIAA1958	0.000369602	-0.28085	0.022	0.104	1	2.7076e-06	-0.286047	0.064	0.172	0.0269894	0.000369602	5.41519e-06
KLK8	0.922148	0.28012	0.2	0.236	1	2.74436e-06	-0.283741	0.211	0.378	0.0273557	0.922148	5.4887e-06
LIMA1	2.75928e-06	-0.484115	0.038	0.176	0.0275045	2.15719e-05	-0.266144	0.037	0.119	0.215028	2.15719e-05	5.51856e-06
ROCK2	2.80448e-06	-0.349245	0.195	0.457	0.027955	2.94904e-06	-0.252175	0.13	0.274	0.029396	2.94904e-06	5.60895e-06
KHSRP	0.000306189	-0.291727	0.319	0.623	1	2.94996e-06	-0.256014	0.06	0.17	0.0294052	0.000306189	5.89991e-06
SIN3A	3.15138e-06	-0.382413	0.086	0.257	0.031413	1.55812e-05	-0.252111	0.154	0.294	0.155313	1.55812e-05	6.30276e-06
PARD3	1.68854e-05	-0.309128	0.135	0.322	0.168314	3.23632e-06	-0.26279	0.104	0.233	0.0322596	1.68854e-05	6.47262e-06
RNF139	4.49757e-06	-0.356304	0.081	0.246	0.0448318	3.32625e-06	-0.264794	0.03	0.12	0.0331561	4.49757e-06	6.65249e-06
RSF1	0.00161139	-0.258771	0.319	0.593	1	4.04761e-06	-0.252009	0.231	0.418	0.0403466	0.00161139	8.0952e-06
ADAM10	5.38741e-05	-0.356016	0.032	0.14	0.537017	4.05022e-06	-0.275291	0.027	0.113	0.0403726	5.38741e-05	8.10042e-06
LEO1	0.064722	0.380985	0.357	0.423	1	4.31172e-06	0.25175	0.602	0.603	0.0429792	0.064722	8.62341e-06
EFNA2	5.97105e-06	-0.486329	0.022	0.141	0.0595194	4.35153e-06	-0.261424	0.074	0.186	0.043376	5.97105e-06	8.70304e-06
NEMF	4.42311e-06	-0.311012	0.178	0.415	0.0440895	8.93976e-05	-0.250555	0.462	0.657	0.891116	8.93976e-05	8.84619e-06
LARP4	9.41986e-06	-0.364503	0.07	0.22	0.0938972	4.45826e-06	-0.256589	0.127	0.265	0.0444399	9.41986e-06	8.91649e-06
DERL1	5.05951e-05	-0.275444	0.168	0.364	0.504332	4.48948e-06	-0.275342	0.458	0.693	0.0447511	5.05951e-05	8.97894e-06
SEC23A	4.77268e-06	-0.385952	0.108	0.289	0.0475741	0.0105673	0.306681	0.258	0.225	1	0.0105673	9.54533e-06
SUN1	1.01207e-05	-0.348391	0.07	0.22	0.100883	4.9946e-06	-0.26326	0.05	0.15	0.0497862	1.01207e-05	9.98917e-06
WDR5	0.00173183	0.374541	0.443	0.512	1	5.72214e-06	0.252119	0.579	0.587	0.0570383	0.00173183	1.14442e-05
GRB2	0.0129722	0.261517	0.449	0.55	1	5.80725e-06	-0.253981	0.278	0.476	0.0578866	0.0129722	1.16145e-05
PDK1	5.9966e-06	-0.317367	0.189	0.437	0.0597741	1.35231e-05	0.416407	0.358	0.306	0.134798	1.35231e-05	1.19932e-05
SART3	6.79587e-06	-0.321851	0.097	0.271	0.0677412	0.0811907	0.25218	0.334	0.354	1	0.0811907	1.35917e-05
FUBP3	7.01532e-06	-0.304205	0.124	0.318	0.0699287	0.0507646	0.260911	0.311	0.318	1	0.0507646	1.40306e-05
AEBP2	0.000106655	-0.272813	0.065	0.188	1	7.41048e-06	-0.27048	0.05	0.146	0.0738677	0.000106655	1.48209e-05
UBE2H	8.6493e-06	-0.335142	0.243	0.526	0.0862163	2.06488e-05	-0.253858	0.05	0.139	0.205827	2.06488e-05	1.72985e-05
SLC40A1	9.52004e-06	-0.523531	0.005	0.107	0.0948957	0.0678745	0.29203	0.124	0.098	1	0.0678745	1.904e-05
ELP3	1.69826e-05	-0.307243	0.097	0.261	0.169283	1.15698e-05	0.322705	0.488	0.468	0.115328	1.69826e-05	2.31395e-05
RHOT1	1.20131e-05	-0.293153	0.086	0.247	0.119747	0.00321192	0.301692	0.318	0.295	1	0.00321192	2.40261e-05
TNNI1	1.27819e-05	-0.564307	0.032	0.15	0.12741	6.90988e-05	-0.435536	0.054	0.133	0.688777	6.90988e-05	2.55636e-05
TMEM63B	0.00128675	-0.251256	0.027	0.101	1	1.34652e-05	-0.259611	0.114	0.234	0.134221	0.00128675	2.69303e-05
LIPA	0.000134597	-0.368753	0.016	0.103	1	1.47785e-05	-0.266844	0.047	0.137	0.147312	0.000134597	2.95568e-05
RGMA	0.744868	0.279753	0.222	0.258	1	1.57357e-05	-0.256223	0.064	0.163	0.156853	0.744868	3.14711e-05
ID2	0.00240287	-0.28393	0.373	0.666	1	1.63287e-05	0.328513	0.689	0.671	0.162765	0.00240287	3.26572e-05
TM2D2	0.0216055	0.444758	0.33	0.348	1	1.86426e-05	-0.253038	0.482	0.727	0.18583	0.0216055	3.72849e-05
KDELR3	2.28319e-05	-0.329868	0.13	0.31	0.227588	5.22523e-05	-0.355964	0.037	0.111	0.520851	5.22523e-05	4.56632e-05
EXO1	0.000216407	-0.278008	0.065	0.18	1	2.34474e-05	0.289499	0.482	0.464	0.233723	0.000216407	4.68942e-05
CHMP2B	0.109999	0.393524	0.308	0.341	1	2.38492e-05	0.279785	0.555	0.574	0.237728	0.109999	4.76977e-05
MED31	0.00891739	0.374718	0.4	0.45	1	2.42549e-05	0.297386	0.508	0.513	0.241773	0.00891739	4.85093e-05
CPNE3	2.4453e-05	-0.257508	0.168	0.377	0.243747	0.0363456	0.280399	0.274	0.253	1	0.0363456	4.89054e-05
MTMR2	2.82108e-05	-0.328411	0.103	0.262	0.281205	0.00197204	0.356521	0.247	0.207	1	0.00197204	5.64208e-05
TBC1D15	2.94851e-05	-0.311201	0.108	0.272	0.293908	0.00163241	0.265367	0.425	0.425	1	0.00163241	5.89693e-05
MSH6	0.00193776	-0.262434	0.319	0.594	1	3.08958e-05	0.395015	0.381	0.337	0.307969	0.00193776	6.17905e-05
HOXB4	0.000326958	-0.332849	0.054	0.158	1	3.22891e-05	-0.336198	0.05	0.133	0.321857	0.000326958	6.45771e-05
RBP4	3.26257e-05	-0.54789	0.081	0.215	0.325213	0.0223809	-0.284228	0.244	0.334	1	0.0223809	6.52504e-05
DCAF12	3.64141e-05	-0.34575	0.049	0.171	0.362976	0.004312	0.250276	0.405	0.404	1	0.004312	7.28269e-05
SLC7A7	0.000471419	-0.341401	0.049	0.145	1	3.70362e-05	-0.266663	0.127	0.246	0.369177	0.000471419	7.4071e-05
NRP1	8.7521e-05	-0.406897	0.049	0.161	0.872409	4.33228e-05	-0.321576	0.043	0.122	0.431842	8.7521e-05	8.66437e-05
RSPO3	0.000200149	-0.406444	0.059	0.169	1	4.52674e-05	-0.325044	0.167	0.285	0.451225	0.000200149	9.05327e-05
VANGL1	0.000195193	-0.290346	0.043	0.146	1	4.81811e-05	-0.261497	0.067	0.156	0.480269	0.000195193	9.63599e-05
WNT5A	0.000626376	-0.274732	0.076	0.186	1	5.43479e-05	-0.268905	0.06	0.146	0.54174	0.000626376	0.000108693
DOK4	5.57826e-05	-0.3332	0.232	0.455	0.556041	0.0236176	0.302973	0.174	0.141	1	0.0236176	0.000111562
SLC29A1	0.00032714	-0.296128	0.054	0.158	1	6.02983e-05	-0.258128	0.241	0.39	0.601054	0.00032714	0.000120593
HMGCS1	0.00157616	-0.340481	0.411	0.717	1	6.77152e-05	0.371219	0.395	0.35	0.674986	0.00157616	0.000135426
GNG2	7.13985e-05	-0.330863	0.076	0.209	0.7117	0.000570882	0.275601	0.505	0.519	1	0.000570882	0.000142792
NDC80	0.000736892	0.541955	0.346	0.324	1	7.25152e-05	0.36512	0.375	0.336	0.722831	0.000736892	0.000145025
SH3BP4	8.37728e-05	-0.285213	0.07	0.199	0.835047	0.00120454	0.342834	0.268	0.222	1	0.00120454	0.000167539
PDLIM1	9.19619e-05	-0.333417	0.308	0.587	0.916677	0.0351671	0.276606	0.395	0.401	1	0.0351671	0.000183915
GBA2	0.000118903	-0.352894	0.016	0.105	1	0.000150207	0.348917	0.164	0.107	1	0.000150207	0.000237791
MYBL2	0.0280846	0.342242	0.389	0.457	1	0.000119341	0.311313	0.458	0.435	1	0.0280846	0.000238668
CTSH	0.000143975	-0.440602	0.043	0.147	1	0.0148164	-0.423587	0.114	0.168	1	0.0148164	0.000287929
TGDS	0.000147711	-0.3288	0.022	0.112	1	0.0300889	0.256394	0.388	0.414	1	0.0300889	0.000295401
DHX32	0.000227091	-0.257939	0.065	0.181	1	0.0835824	0.261564	0.247	0.237	1	0.0835824	0.00045413
MITD1	0.010229	0.480995	0.341	0.351	1	0.000233636	0.309215	0.425	0.406	1	0.010229	0.000467217
APOA2	0.000246035	-0.572671	0.043	0.138	1	0.000385117	-0.32387	0.084	0.166	1	0.000385117	0.00049201
KIF2C	0.130203	0.378611	0.308	0.347	1	0.000247136	0.311088	0.455	0.459	1	0.130203	0.00049421
CALD1	0.00213446	-0.37461	0.514	0.863	1	0.000251809	-0.277234	0.418	0.572	1	0.00213446	0.000503554
MSX2	0.000316342	-0.310237	0.103	0.234	1	0.000500326	0.469878	0.328	0.278	1	0.000500326	0.000632584
HMOX1	0.000453618	-0.355213	0.065	0.169	1	0.0562847	0.287549	0.344	0.352	1	0.0562847	0.000907031
DLGAP5	0.00855889	0.377303	0.395	0.444	1	0.000479448	0.312219	0.348	0.308	1	0.00855889	0.000958666
NFX1	0.000534676	-0.286734	0.043	0.135	1	0.0140647	0.270815	0.415	0.449	1	0.0140647	0.00106907
FPGS	0.898586	0.275324	0.119	0.129	1	0.000562759	0.358421	0.321	0.283	1	0.898586	0.0011252
AFP	0.00256583	0.451332	0.341	0.283	1	0.00123531	-0.414226	0.047	0.104	1	0.00256583	0.00246908
PCID2	0.0447416	0.454098	0.324	0.355	1	0.00147168	0.280891	0.371	0.357	1	0.0447416	0.00294119
HTRA1	0.0015216	-0.350488	0.032	0.107	1	0.0116668	0.285107	0.154	0.112	1	0.0116668	0.00304089
LMO2	0.00173457	-0.367376	0.049	0.13	1	0.00157235	-0.28579	0.13	0.21	1	0.00173457	0.00314224
GNPDA1	0.185225	0.359999	0.308	0.353	1	0.0017565	0.318257	0.438	0.428	1	0.185225	0.00350991
ECT2	0.576148	0.260146	0.292	0.36	1	0.00335339	0.329871	0.264	0.231	1	0.576148	0.00669554
VRTN	0.0123252	0.564165	0.195	0.154	1	0.151278	0.255268	0.261	0.26	1	0.151278	0.0244984
NEK6	0.800912	0.291367	0.227	0.269	1	0.0200169	0.284684	0.247	0.222	1	0.800912	0.0396332
UPP1	0.026525	0.566201	0.13	0.093	1	0.0222992	0.375434	0.375	0.362	1	0.026525	0.0441012
RARG	0.680438	0.325247	0.114	0.116	1	0.112417	0.261614	0.224	0.213	1	0.680438	0.212196

## Sheet: AmnionMouse_Monkey_DEGs
	MONKEY_p_val	MONKEY_avg_log2FC	MONKEY_pct.1	MONKEY_pct.2	MONKEY_p_val_adj	MOUSE_p_val	MOUSE_avg_log2FC	MOUSE_pct.1	MOUSE_pct.2	MOUSE_p_val_adj	max_pval	minimump_p_val
RAB25	0	2.06512	0.943	0.187	0	0.00759939	-0.364999	0.28	0.288	1	0.00759939	0
TMEM54	0	1.91281	0.943	0.238	0	6.1452e-298	1.55811	0.923	0.215	6.12554e-294	6.1452e-298	0
MSX2	0	1.75349	0.869	0.221	0	3.6721e-13	0.366024	0.459	0.275	3.66035e-09	3.6721e-13	0
HEY1	0	2.03642	0.751	0.113	0	1.59705e-07	-0.356702	0.039	0.12	0.00159194	1.59705e-07	0
CA3	0	2.07592	0.672	0.076	0	1.61071e-14	-0.558712	0.012	0.144	1.60556e-10	1.61071e-14	0
COX4I2	0	2.19325	0.882	0.122	0	2.95477e-05	-0.286826	0.094	0.171	0.294532	2.95477e-05	0
GRHL1	0	1.29134	0.366	0.031	0	9.58423e-48	0.260084	0.104	0.014	9.55356e-44	9.58423e-48	0
TFAP2C	5.59395e-128	1.05076	0.328	0.058	5.57605e-124	0	1.76941	0.838	0.113	0	5.59395e-128	0
TINAGL1	1.92306e-93	1.01294	0.362	0.089	1.91691e-89	0	1.64929	0.841	0.122	0	1.92306e-93	0
PERP	2.37698e-20	0.459157	0.628	0.434	2.36938e-16	0	1.98413	0.949	0.189	0	2.37698e-20	0
HTRA1	0.00977612	-0.326754	0.074	0.107	1	0	1.84672	0.831	0.1	0	0.00977612	0
GATA3	1.00871e-276	1.64083	0.863	0.252	1.00548e-272	1.81969e-133	0.798149	0.413	0.075	1.81387e-129	1.81969e-133	2.01742e-276
SESN3	5.94842e-274	1.62163	0.907	0.318	5.92938e-270	2.28092e-07	-0.386393	0.126	0.221	0.00227362	2.28092e-07	1.18968e-273
EPCAM	1.38598e-271	1.33485	1	0.505	1.38154e-267	4.5395e-38	0.588949	0.976	0.572	4.52497e-34	4.5395e-38	2.77195e-271
HAND1	2.58369e-268	1.58407	0.964	0.319	2.57542e-264	4.20845e-212	1.41216	0.949	0.261	4.19498e-208	4.20845e-212	5.16737e-268
KLHL13	4.82148e-41	0.577364	0.175	0.044	4.80605e-37	1.10306e-258	1.47868	0.751	0.151	1.09953e-254	4.82148e-41	2.20613e-258
CDH3	2.1515e-254	1.4796	0.937	0.345	2.14461e-250	2.14522e-32	0.389276	0.22	0.067	2.13836e-28	2.14522e-32	4.303e-254
EPS8L2	2.06016e-41	0.696761	0.254	0.081	2.05357e-37	1.90865e-252	0.924773	0.478	0.057	1.90254e-248	2.06016e-41	3.8173e-252
LGALS3	3.27578e-46	0.780259	0.52	0.238	3.2653e-42	6.56859e-247	0.729256	0.3	0.023	6.54757e-243	3.27578e-46	1.31372e-246
SLC40A1	0.000202086	-0.297555	0.055	0.107	1	1.88298e-222	1.08976	0.57	0.091	1.87695e-218	0.000202086	3.76595e-222
PDLIM1	1.12472e-219	1.12742	0.981	0.577	1.12112e-215	1.45845e-137	1.06776	0.935	0.392	1.45379e-133	1.45845e-137	2.24944e-219
SMTNL2	2.54112e-211	1.38177	0.493	0.084	2.53299e-207	5.29991e-14	-0.618292	0.184	0.335	5.28295e-10	5.29991e-14	5.08224e-211
HAPLN1	8.33977e-210	1.3503	0.934	0.369	8.31308e-206	3.93493e-06	-0.418086	0.068	0.147	0.0392234	3.93493e-06	1.66795e-209
GRHL2	2.80579e-208	1.34959	0.448	0.072	2.79681e-204	2.87993e-82	0.464384	0.22	0.035	2.87071e-78	2.87993e-82	5.61158e-208
WFDC2	2.62222e-197	1.28053	0.966	0.451	2.61383e-193	1.43146e-08	-0.361044	0.585	0.598	0.000142688	1.43146e-08	5.24443e-197
DUSP14	4.73863e-07	0.308925	0.226	0.145	0.00472347	3.20347e-187	1.01501	0.529	0.092	3.19322e-183	4.73863e-07	6.40694e-187
ID2	5.03619e-118	0.761741	0.949	0.658	5.02008e-114	1.2834e-184	1.24853	0.993	0.666	1.2793e-180	5.03619e-118	2.5668e-184
EZR	1.21097e-181	0.828518	0.981	0.726	1.2071e-177	5.53521e-112	0.88574	0.978	0.594	5.51749e-108	5.53521e-112	2.42194e-181
MTUS2	2.88484e-181	0.866569	0.205	0.017	2.87561e-177	6.30922e-163	0.808349	0.42	0.065	6.28903e-159	6.30922e-163	5.76968e-181
SDC4	3.68431e-52	0.801821	0.609	0.32	3.67252e-48	7.94669e-179	1.05529	0.655	0.14	7.92126e-175	3.68431e-52	1.58934e-178
UBL3	4.04224e-176	1.41521	0.702	0.221	4.02931e-172	3.8523e-22	0.375542	0.505	0.255	3.83997e-18	3.8523e-22	8.08448e-176
AK1	5.78407e-22	-0.708282	0.201	0.417	5.76556e-18	5.89181e-176	1.17522	0.72	0.18	5.87296e-172	5.78407e-22	1.17836e-175
RAP2C	3.00085e-174	1.42439	0.664	0.196	2.99125e-170	3.89752e-13	0.268812	0.292	0.15	3.88505e-09	3.89752e-13	6.0017e-174
F2RL1	1.45763e-84	1.02278	0.495	0.168	1.45296e-80	3.39791e-174	0.936434	0.514	0.09	3.38704e-170	1.45763e-84	6.79582e-174
ISL1	2.2948e-173	1.36308	0.539	0.118	2.28746e-169	4.93252e-09	-0.418782	0.014	0.101	4.91674e-05	4.93252e-09	4.58961e-173
CD9	1.9087e-110	1.12022	0.721	0.302	1.90259e-106	8.79984e-173	1.17952	0.986	0.539	8.77168e-169	1.9087e-110	1.75997e-172
BCAM	1.52703e-168	1.209	0.888	0.397	1.52215e-164	8.48095e-24	0.502614	0.469	0.239	8.45381e-20	8.48095e-24	3.05407e-168
METRNL	5.12482e-167	1.32986	0.753	0.252	5.10842e-163	6.42364e-68	0.457426	0.208	0.037	6.40308e-64	6.42364e-68	1.02496e-166
CDH1	1.20282e-166	1.16656	0.328	0.047	1.19897e-162	2.32481e-90	0.82667	0.691	0.237	2.31738e-86	2.32481e-90	2.40563e-166
ANXA2	2.58776e-149	0.657736	0.992	0.801	2.57948e-145	1.46455e-165	1.22332	0.771	0.206	1.45986e-161	2.58776e-149	2.92909e-165
ARHGAP9	3.36976e-09	-0.478037	0.027	0.114	3.35898e-05	7.29174e-162	0.673591	0.324	0.04	7.26841e-158	3.36976e-09	1.45835e-161
SLC30A2	1.95332e-56	0.4649	0.125	0.019	1.94707e-52	3.36448e-161	0.47565	0.21	0.017	3.35372e-157	1.95332e-56	6.72896e-161
ESRP2	2.73439e-18	0.460106	0.18	0.074	2.72564e-14	2.46225e-154	0.544687	0.229	0.022	2.45438e-150	2.73439e-18	4.92451e-154
PEG10	1.05389e-24	-0.590344	0.431	0.63	1.05052e-20	1.75537e-152	1.17599	0.87	0.3	1.74975e-148	1.05389e-24	3.51073e-152
TSPAN15	9.74942e-150	1.12173	0.355	0.06	9.71822e-146	8.5353e-28	0.379161	0.273	0.1	8.50799e-24	8.5353e-28	1.94988e-149
ERRFI1	1.29375e-36	0.703507	0.474	0.232	1.28961e-32	1.17013e-149	1.05958	0.698	0.187	1.16639e-145	1.29375e-36	2.34026e-149
PRTG	1.42564e-149	0.658223	0.983	0.78	1.42108e-145	4.95519e-67	-1.30524	0.147	0.615	4.93933e-63	4.95519e-67	2.85128e-149
MYBL2	8.29589e-29	-0.785545	0.192	0.461	8.26934e-25	2.46383e-146	1.11801	0.908	0.428	2.45594e-142	8.29589e-29	4.92765e-146
DOK4	5.09048e-146	1.09594	0.907	0.444	5.07419e-142	2.79515e-17	0.32259	0.297	0.139	2.7862e-13	2.79515e-17	1.0181e-145
BSPRY	1.19061e-73	0.662668	0.184	0.031	1.1868e-69	6.8966e-146	1.03398	0.681	0.18	6.87453e-142	1.19061e-73	1.37932e-145
DSP	8.28288e-145	0.858	0.941	0.635	8.25638e-141	3.56366e-50	0.473126	0.312	0.089	3.55225e-46	3.56366e-50	1.65658e-144
DAB1	1.09556e-142	1.31375	0.484	0.118	1.09205e-138	1.67216e-12	-0.437431	0.019	0.14	1.66681e-08	1.67216e-12	2.19112e-142
SORD	1.03045e-11	-0.534181	0.051	0.168	1.02716e-07	1.79121e-142	1.10586	0.795	0.26	1.78548e-138	1.03045e-11	3.58242e-142
OXCT1	1.85104e-05	-0.316364	0.125	0.203	0.184512	2.3302e-142	1.20113	0.877	0.413	2.32274e-138	1.85104e-05	4.66039e-142
CXCL14	4.36434e-15	0.37066	0.135	0.052	4.35037e-11	1.99111e-140	0.589071	0.256	0.029	1.98474e-136	4.36434e-15	3.98223e-140
CLTB	1.71663e-07	0.262208	0.575	0.48	0.00171113	9.0111e-140	0.90595	0.594	0.137	8.98227e-136	1.71663e-07	1.80222e-139
HMOX1	1.45685e-44	0.781792	0.402	0.164	1.45219e-40	7.4306e-139	1.12015	0.87	0.343	7.40682e-135	1.45685e-44	1.48612e-138
PHLDA1	1.98355e-136	1.22463	0.484	0.116	1.9772e-132	0.000222944	-0.43928	0.495	0.471	1	0.000222944	3.9671e-136
ANXA4	1.21116e-134	1.1766	0.782	0.313	1.20728e-130	4.6469e-37	0.33015	0.215	0.058	4.63203e-33	4.6469e-37	2.42231e-134
TRIML2	2.12762e-134	0.914743	0.237	0.03	2.12081e-130	3.38066e-69	0.340147	0.152	0.021	3.36984e-65	3.38066e-69	4.25523e-134
ATP2C2	3.67857e-70	0.608527	0.15	0.022	3.6668e-66	5.67192e-132	0.310294	0.116	0.006	5.65377e-128	3.67857e-70	1.13438e-131
STARD10	4.86353e-96	1.05393	0.438	0.124	4.84797e-92	6.43127e-131	0.955937	0.708	0.197	6.41069e-127	4.86353e-96	1.28625e-130
LIMD2	6.60661e-22	-0.59759	0.33	0.548	6.58547e-18	5.88743e-128	-1.12866	0.679	0.88	5.86859e-124	6.60661e-22	1.17749e-127
SPINT2	2.03121e-126	0.540164	0.996	0.849	2.02471e-122	2.83661e-20	0.375695	0.961	0.657	2.82754e-16	2.83661e-20	4.06242e-126
MBNL2	1.64797e-52	0.830214	0.37	0.133	1.64269e-48	5.88277e-126	0.855361	0.517	0.117	5.86394e-122	1.64797e-52	1.17655e-125
STC2	7.31687e-124	1.01319	0.307	0.053	7.29345e-120	3.6571e-35	0.431423	0.316	0.111	3.64539e-31	3.6571e-35	1.46337e-123
IRX2	2.44844e-39	0.685693	0.446	0.194	2.44061e-35	1.06883e-121	0.833428	0.457	0.096	1.06541e-117	2.44844e-39	2.13767e-121
NT5DC2	2.25739e-34	-0.43329	0.696	0.88	2.25017e-30	2.80711e-121	-0.562161	0.952	0.981	2.79812e-117	2.25739e-34	5.61421e-121
IER3	3.23458e-121	1.26446	0.575	0.18	3.22423e-117	1.48094e-49	0.438258	0.229	0.055	1.4762e-45	1.48094e-49	6.46916e-121
ELF3	4.20765e-121	1.16678	0.419	0.098	4.19419e-117	2.4589e-95	0.755956	0.43	0.102	2.45103e-91	2.4589e-95	8.41531e-121
CTHRC1	5.15819e-120	1.10531	0.827	0.389	5.14168e-116	4.151e-12	-0.592573	0.239	0.362	4.13772e-08	4.151e-12	1.03164e-119
CA14	2.1511e-13	-0.590843	0.068	0.202	2.14422e-09	6.23443e-119	-2.0198	0.075	0.684	6.21448e-115	2.1511e-13	1.24689e-118
BAZ1A	9.95162e-30	-0.920508	0.112	0.363	9.91977e-26	1.99626e-116	1.08362	0.836	0.386	1.98987e-112	9.95162e-30	3.99252e-116
PRSS16	8.36384e-10	0.389962	0.249	0.149	8.33708e-06	4.21134e-116	0.564605	0.268	0.038	4.19787e-112	8.36384e-10	8.42269e-116
TUBB6	3.17684e-05	-0.356755	0.298	0.361	0.316667	1.40169e-115	0.837682	0.986	0.628	1.3972e-111	3.17684e-05	2.80337e-115
LPCAT4	3.4588e-10	0.372665	0.273	0.165	3.44773e-06	2.39024e-115	0.90597	0.662	0.194	2.38259e-111	3.4588e-10	4.78048e-115
CCND1	3.01392e-69	-1.46537	0.097	0.53	3.00428e-65	1.07318e-114	-1.79926	0.138	0.711	1.06974e-110	3.01392e-69	2.14635e-114
ID1	1.6059e-112	0.606559	0.987	0.774	1.60076e-108	1.20804e-09	0.299283	0.865	0.69	1.20418e-05	1.20804e-09	3.2118e-112
CDX2	2.63365e-15	0.468969	0.374	0.218	2.62522e-11	1.75885e-112	1.00692	0.862	0.311	1.75322e-108	2.63365e-15	3.5177e-112
SLC44A2	3.69003e-112	1.07185	0.753	0.356	3.67823e-108	7.98029e-72	0.679021	0.437	0.127	7.95475e-68	7.98029e-72	7.38007e-112
LMO1	4.30382e-112	0.60057	0.131	0.011	4.29005e-108	1.83426e-15	-0.706226	0.017	0.159	1.82839e-11	1.83426e-15	8.60763e-112
LMNA	3.23375e-29	0.612152	0.573	0.355	3.2234e-25	2.16042e-111	0.81139	0.524	0.128	2.1535e-107	3.23375e-29	4.32084e-111
IGFBPL1	7.41321e-110	0.941769	0.247	0.039	7.38949e-106	3.01422e-16	-0.662325	0.027	0.178	3.00457e-12	3.01422e-16	1.48264e-109
F11R	1.25366e-108	0.980536	0.818	0.417	1.24965e-104	1.13334e-54	0.687484	0.833	0.483	1.12971e-50	1.13334e-54	2.50732e-108
DKKL1	2.62759e-07	0.311425	0.118	0.062	0.00261918	2.70159e-108	0.427953	0.176	0.018	2.69294e-104	2.62759e-07	5.40318e-108
SERPINH1	1.03361e-45	0.355562	0.943	0.821	1.0303e-41	1.74249e-107	-1.08379	0.676	0.905	1.73691e-103	1.03361e-45	3.48498e-107
PSORS1C2	2.25233e-107	0.849089	0.211	0.03	2.24513e-103	3.61543e-23	0.3722	0.384	0.174	3.60387e-19	3.61543e-23	4.50467e-107
PPP2R5A	2.61543e-107	1.13105	0.689	0.303	2.60706e-103	5.84297e-33	0.493287	0.524	0.241	5.82428e-29	5.84297e-33	5.23086e-107
NCOA3	3.22695e-06	0.311224	0.313	0.229	0.0321662	1.79216e-106	0.749422	0.423	0.093	1.78642e-102	3.22695e-06	3.58432e-106
DAG1	1.87541e-32	0.631984	0.588	0.379	1.86941e-28	4.0352e-106	0.950713	0.749	0.268	4.02228e-102	1.87541e-32	8.07039e-106
AMOTL2	5.06734e-106	0.888113	0.846	0.512	5.05112e-102	7.5734e-17	0.360171	0.44	0.24	7.54917e-13	7.5734e-17	1.01347e-105
MYL9	8.86364e-106	0.987016	0.82	0.441	8.83528e-102	2.06767e-06	-0.324453	0.077	0.167	0.0206105	2.06767e-06	1.77273e-105
RBM38	1.96191e-06	-0.36612	0.178	0.27	0.0195563	5.02318e-105	0.872167	0.947	0.597	5.00711e-101	1.96191e-06	1.00464e-104
PALLD	5.05665e-104	0.941815	0.814	0.449	5.04046e-100	6.23782e-07	-0.375709	0.159	0.255	0.00621785	6.23782e-07	1.01133e-103
FBXO6	7.43542e-27	0.535071	0.201	0.071	7.41162e-23	2.04139e-102	0.863692	0.616	0.184	2.03486e-98	7.43542e-27	4.08279e-102
PRSS8	2.90848e-99	1.10512	0.541	0.182	2.89918e-95	5.57756e-86	0.761075	0.664	0.22	5.55971e-82	5.57756e-86	5.81697e-99
LRPAP1	3.74054e-99	0.416909	0.985	0.902	3.72857e-95	7.46111e-14	-0.434904	0.589	0.645	7.43724e-10	7.46111e-14	7.48108e-99
PLCD1	3.10504e-21	0.52704	0.258	0.117	3.0951e-17	4.96911e-99	0.718421	0.403	0.09	4.95321e-95	3.10504e-21	9.93823e-99
FSCN1	3.60211e-97	-0.987666	0.444	0.863	3.59058e-93	6.06551e-99	-0.569417	0.949	0.937	6.0461e-95	3.60211e-97	1.2131e-98
APOE	7.42286e-99	0.42633	1	0.904	7.39911e-95	1.70083e-39	0.293236	0.954	0.856	1.69538e-35	1.70083e-39	1.48457e-98
KIAA1522	4.47708e-11	0.428858	0.37	0.248	4.46276e-07	9.77135e-98	0.587543	0.329	0.062	9.74008e-94	4.47708e-11	1.95427e-97
FBL	4.53116e-19	-0.390327	0.596	0.786	4.51666e-15	3.09772e-97	-0.421023	0.971	0.986	3.08781e-93	4.53116e-19	6.19545e-97
BMP4	1.86561e-94	1.04422	0.67	0.273	1.85964e-90	9.8809e-97	1.04348	0.645	0.218	9.84928e-93	1.86561e-94	1.97618e-96
F3	9.14596e-47	0.838894	0.391	0.155	9.11669e-43	4.55876e-96	0.714765	0.307	0.057	4.54417e-92	9.14596e-47	9.11752e-96
PLD3	1.48631e-95	0.668184	0.901	0.675	1.48155e-91	3.11093e-14	0.261787	0.345	0.179	3.10097e-10	3.11093e-14	2.97262e-95
EPN3	2.56497e-95	0.807518	0.214	0.033	2.55676e-91	8.85871e-62	0.288145	0.111	0.013	8.83036e-58	8.85871e-62	5.12994e-95
UBE2A	3.80487e-13	0.386562	0.569	0.45	3.7927e-09	7.85872e-95	0.530686	0.983	0.872	7.83358e-91	3.80487e-13	1.57174e-94
RGS5	1.3404e-94	1.13782	0.662	0.309	1.33611e-90	7.47826e-05	-0.264831	0.041	0.1	0.745433	7.47826e-05	2.68079e-94
SH3BGRL2	1.95932e-94	1.06462	0.442	0.129	1.95305e-90	2.67572e-82	0.680568	0.452	0.121	2.66715e-78	2.67572e-82	3.91864e-94
GABARAPL1	2.72244e-25	0.574017	0.545	0.354	2.71373e-21	9.64063e-93	0.885404	0.746	0.287	9.60978e-89	2.72244e-25	1.92813e-92
PDCD6	5.79399e-27	0.339334	0.818	0.715	5.77545e-23	1.39263e-92	0.39933	0.998	0.95	1.38817e-88	5.79399e-27	2.78526e-92
RAB11FIP1	1.85993e-92	0.999098	0.712	0.339	1.85398e-88	1.88426e-32	0.414747	0.309	0.111	1.87823e-28	1.88426e-32	3.71986e-92
ST14	2.04997e-92	1.0048	0.419	0.115	2.04341e-88	3.04027e-85	0.578481	0.355	0.078	3.03054e-81	3.04027e-85	4.09993e-92
SNRPD1	7.07245e-42	-0.362578	0.803	0.945	7.04982e-38	9.69649e-92	-0.283133	0.998	0.999	9.66546e-88	7.07245e-42	1.9393e-91
MYD88	0.000135938	-0.286504	0.091	0.152	1	4.44898e-89	0.616268	0.367	0.08	4.43475e-85	0.000135938	8.89797e-89
TIMM8B	3.0861e-10	-0.492479	0.068	0.178	3.07622e-06	1.65849e-88	-0.591796	0.884	0.963	1.65319e-84	3.0861e-10	3.31699e-88
IGSF3	2.0545e-88	1.04023	0.622	0.265	2.04793e-84	2.51874e-21	0.360625	0.343	0.155	2.51068e-17	2.51874e-21	4.109e-88
LLGL2	3.67469e-14	0.419123	0.296	0.163	3.66293e-10	4.83048e-88	0.716804	0.488	0.132	4.81502e-84	3.67469e-14	9.66095e-88
KRT7	1.49429e-87	0.852784	0.218	0.037	1.48951e-83	3.77569e-26	0.48366	0.271	0.104	3.76361e-22	3.77569e-26	2.98858e-87
GATA2	7.27495e-07	0.270597	0.129	0.07	0.00725167	1.03642e-86	0.767251	0.341	0.074	1.0331e-82	7.27495e-07	2.07284e-86
PSIP1	5.38404e-38	-0.460866	0.679	0.858	5.36681e-34	3.47068e-86	-0.387177	0.99	0.977	3.45957e-82	5.38404e-38	6.94136e-86
MGST1	6.47294e-86	-0.800845	0.556	0.888	6.45223e-82	2.50861e-22	-0.754989	0.039	0.246	2.50059e-18	2.50861e-22	1.29459e-85
VCAN	8.50519e-86	-1.72266	0.063	0.553	8.47797e-82	5.5352e-17	-0.601218	0.002	0.15	5.51749e-13	5.5352e-17	1.70104e-85
CXCL12	8.7567e-86	1.05562	0.662	0.302	8.72867e-82	9.60728e-08	-0.336035	0.063	0.16	0.000957654	9.60728e-08	1.75134e-85
S100A10	2.15356e-84	0.498983	0.994	0.828	2.14667e-80	9.90929e-51	0.541544	0.99	0.723	9.87759e-47	9.90929e-51	4.30712e-84
DLK1	2.21186e-84	1.09229	0.689	0.332	2.20478e-80	7.1746e-06	-0.266517	0.147	0.25	0.0715164	7.1746e-06	4.42372e-84
TNFRSF21	0.000478953	-0.253602	0.101	0.16	1	6.13353e-84	0.750984	0.522	0.154	6.11391e-80	0.000478953	1.22671e-83
SATB1	2.43207e-19	0.526216	0.372	0.206	2.42429e-15	7.98285e-83	0.785913	0.464	0.132	7.95731e-79	2.43207e-19	1.59657e-82
GGA2	1.31414e-20	-0.654537	0.195	0.405	1.30993e-16	1.37084e-82	0.665649	0.947	0.706	1.36645e-78	1.31414e-20	2.74167e-82
GPC3	3.46203e-25	0.403176	0.899	0.682	3.45095e-21	1.45551e-82	-1.49147	0.147	0.65	1.45085e-78	3.46203e-25	2.91102e-82
ID3	4.11975e-14	-0.286439	0.681	0.805	4.10657e-10	1.01168e-81	-0.949357	0.597	0.882	1.00844e-77	4.11975e-14	2.02335e-81
CDH2	1.00363e-80	-1.68021	0.07	0.539	1.00042e-76	3.85983e-32	-0.947618	0.034	0.301	3.84748e-28	3.85983e-32	2.00727e-80
FLNB	1.11973e-39	0.741834	0.503	0.259	1.11614e-35	1.40074e-79	0.742133	0.548	0.173	1.39625e-75	1.11973e-39	2.80147e-79
MCM7	1.43477e-79	-1.03251	0.372	0.78	1.43018e-75	1.97268e-40	-0.364684	0.915	0.918	1.96636e-36	1.97268e-40	2.86955e-79
TAX1BP3	2.41272e-42	0.495287	0.829	0.649	2.405e-38	3.39461e-79	0.684491	0.966	0.647	3.38374e-75	2.41272e-42	6.78921e-79
LPGAT1	0.000110052	-0.268844	0.14	0.214	1	1.86581e-78	0.709459	0.536	0.166	1.85984e-74	0.000110052	3.73162e-78
LRRN4	1.37477e-18	0.360099	0.144	0.051	1.37038e-14	2.28701e-78	0.738397	0.432	0.119	2.27969e-74	1.37477e-18	4.57402e-78
PPIF	4.89511e-78	-1.30858	0.192	0.639	4.87945e-74	2.90991e-45	0.541792	0.903	0.621	2.9006e-41	2.90991e-45	9.79023e-78
KIAA1217	7.29932e-78	0.933287	0.351	0.096	7.27596e-74	1.3605e-59	0.623033	0.394	0.12	1.35615e-55	1.3605e-59	1.45986e-77
ITM2B	1.04842e-77	0.33905	0.981	0.924	1.04506e-73	1.08264e-12	-0.259286	0.855	0.817	1.07917e-08	1.08264e-12	2.09684e-77
GCNT2	2.8661e-72	0.954262	0.412	0.134	2.85693e-68	4.22695e-77	0.512418	0.251	0.047	4.21343e-73	2.8661e-72	8.45391e-77
ARID3B	2.95351e-76	0.936719	0.679	0.349	2.94406e-72	4.19689e-17	-0.618137	0.242	0.401	4.18346e-13	4.19689e-17	5.90702e-76
IRX3	1.57172e-23	0.5665	0.448	0.247	1.56669e-19	6.53082e-76	0.784324	0.7	0.268	6.50993e-72	1.57172e-23	1.30616e-75
UBASH3B	1.47216e-40	0.480538	0.127	0.026	1.46744e-36	6.75285e-76	0.686496	0.425	0.116	6.73124e-72	1.47216e-40	1.35057e-75
DNAJC1	3.60013e-75	0.847099	0.746	0.449	3.58861e-71	2.59359e-31	0.492542	0.58	0.288	2.58529e-27	2.59359e-31	7.20027e-75
DCTPP1	1.36809e-47	-0.750127	0.44	0.745	1.36371e-43	4.25815e-75	-0.274169	0.998	0.997	4.24452e-71	1.36809e-47	8.5163e-75
OVOL2	1.24714e-74	0.961187	0.45	0.151	1.24315e-70	7.2453e-51	0.468237	0.324	0.092	7.22212e-47	7.2453e-51	2.49428e-74
WWC1	2.79584e-15	0.512395	0.252	0.133	2.78689e-11	1.27592e-74	0.600204	0.341	0.081	1.27184e-70	2.79584e-15	2.55184e-74
SAP30	3.11341e-28	-0.875674	0.131	0.375	3.10344e-24	1.3891e-73	-0.902087	0.585	0.79	1.38466e-69	3.11341e-28	2.77821e-73
AVPI1	1.30692e-06	0.274421	0.154	0.09	0.0130274	1.80164e-73	0.737628	0.87	0.463	1.79587e-69	1.30692e-06	3.60327e-73
POU5F1	7.94667e-73	0.897543	0.744	0.324	7.92124e-69	3.47809e-62	-1.89573	0.232	0.579	3.46696e-58	3.47809e-62	1.58933e-72
FSTL1	8.56282e-73	0.58286	0.879	0.7	8.53542e-69	1.14945e-32	-0.90522	0.104	0.394	1.14577e-28	1.14945e-32	1.71256e-72
FUBP1	3.54274e-09	-0.286073	0.556	0.698	3.5314e-05	1.60544e-72	-0.395666	0.986	0.965	1.6003e-68	3.54274e-09	3.21088e-72
FOS	1.60462e-38	0.479538	0.873	0.682	1.59948e-34	1.99194e-71	0.876067	0.587	0.219	1.98556e-67	1.60462e-38	3.98387e-71
CRABP2	1.82856e-70	-1.2027	0.241	0.653	1.82271e-66	5.06929e-49	-1.65301	0.07	0.43	5.05307e-45	5.06929e-49	3.65712e-70
PLEK2	2.23693e-70	0.851201	0.283	0.069	2.22977e-66	8.35613e-58	0.471692	0.278	0.067	8.32939e-54	8.35613e-58	4.47385e-70
FN1	6.02809e-70	0.6467	0.92	0.64	6.0088e-66	4.99548e-44	-1.20488	0.15	0.474	4.97949e-40	4.99548e-44	1.20562e-69
HSPG2	6.12077e-27	0.620497	0.533	0.333	6.10118e-23	5.89283e-69	0.645989	0.437	0.129	5.87397e-65	6.12077e-27	1.17857e-68
BOK	1.38073e-05	-0.279288	0.338	0.436	0.137631	6.79187e-69	0.800261	0.737	0.336	6.77014e-65	1.38073e-05	1.35837e-68
GNG2	0.000872494	-0.284958	0.152	0.209	1	1.82796e-68	0.707867	0.882	0.513	1.82211e-64	0.000872494	3.65591e-68
GINS2	2.74947e-49	-0.972393	0.264	0.612	2.74067e-45	5.89623e-68	-0.578938	0.812	0.89	5.87736e-64	2.74947e-49	1.17925e-67
TYMS	1.28953e-67	-0.983617	0.347	0.752	1.28541e-63	3.09385e-31	-0.284661	0.923	0.938	3.08395e-27	3.09385e-31	2.57906e-67
HK1	3.64727e-14	0.39508	0.524	0.356	3.6356e-10	3.18585e-66	0.548398	0.345	0.088	3.17566e-62	3.64727e-14	6.3717e-66
IGFBP4	4.77698e-66	-1.31548	0.165	0.567	4.76169e-62	1.35876e-35	-0.910121	0.297	0.561	1.35441e-31	1.35876e-35	9.55396e-66
LIMK2	1.16394e-08	0.361625	0.387	0.278	0.000116022	5.62983e-66	0.697411	0.57	0.203	5.61181e-62	1.16394e-08	1.12597e-65
EFNA4	3.83282e-11	-0.49805	0.182	0.32	3.82056e-07	1.61037e-65	0.75336	0.819	0.409	1.60522e-61	3.83282e-11	3.22074e-65
CYB5B	1.85636e-07	-0.298825	0.395	0.527	0.00185042	2.1521e-65	0.490495	0.969	0.808	2.14521e-61	1.85636e-07	4.3042e-65
MTA3	7.29317e-26	0.598179	0.535	0.341	7.26984e-22	5.1378e-65	0.716042	0.862	0.461	5.12136e-61	7.29317e-26	1.02756e-64
CCDC34	1.2235e-17	-0.56948	0.247	0.446	1.21959e-13	1.27139e-64	-0.523793	0.855	0.916	1.26732e-60	1.2235e-17	2.54277e-64
UNC5B	1.48578e-06	0.268726	0.235	0.152	0.0148103	1.42769e-64	0.694158	0.495	0.167	1.42312e-60	1.48578e-06	2.85538e-64
NID1	3.8658e-22	-0.833547	0.013	0.188	3.85343e-18	2.45238e-64	0.414197	0.213	0.04	2.44453e-60	3.8658e-22	4.90476e-64
HOXB2	6.86226e-64	0.843319	0.693	0.348	6.8403e-60	3.02256e-22	-0.864639	0.085	0.305	3.01289e-18	3.02256e-22	1.37245e-63
EZH2	8.80928e-64	-1.15522	0.195	0.602	8.78109e-60	3.30661e-24	-0.276139	0.913	0.891	3.29603e-20	3.30661e-24	1.76186e-63
RBP1	1.09678e-63	-1.3347	0.169	0.567	1.09327e-59	3.98044e-25	0.381218	0.947	0.691	3.96771e-21	3.98044e-25	2.19357e-63
CCDC92	6.67709e-07	0.261926	0.121	0.064	0.00665572	1.23191e-63	0.60735	0.415	0.123	1.22797e-59	6.67709e-07	2.46383e-63
EIF4EBP1	4.3581e-10	-0.275621	0.59	0.725	4.34416e-06	1.37747e-63	0.260585	0.998	0.982	1.37306e-59	4.3581e-10	2.75493e-63
TTC3	9.80912e-14	-0.448377	0.391	0.558	9.77773e-10	1.63494e-62	-0.801055	0.597	0.79	1.62971e-58	9.80912e-14	3.26987e-62
IGFBP2	3.10974e-62	0.339789	0.994	0.909	3.09979e-58	2.08897e-53	-0.990283	0.399	0.703	2.08229e-49	2.08897e-53	6.21949e-62
MNS1	2.45564e-12	-0.502406	0.165	0.316	2.44778e-08	4.49252e-62	-0.962151	0.415	0.701	4.47815e-58	2.45564e-12	8.98505e-62
LYN	5.39185e-23	0.583412	0.273	0.124	5.37459e-19	1.38474e-61	0.411343	0.2	0.037	1.38031e-57	5.39185e-23	2.76948e-61
ARRDC1	9.99795e-36	0.704253	0.44	0.211	9.96596e-32	1.84017e-61	0.522099	0.326	0.084	1.83428e-57	9.99795e-36	3.68033e-61
RRP1	5.61078e-14	-0.45709	0.311	0.501	5.59283e-10	2.17247e-60	-0.446696	0.896	0.934	2.16552e-56	5.61078e-14	4.34494e-60
METTL9	4.972e-32	0.316482	0.869	0.788	4.95609e-28	3.09706e-60	-0.409695	0.949	0.941	3.08715e-56	4.972e-32	6.19412e-60
MGST3	3.19034e-60	0.347697	0.953	0.882	3.18013e-56	0.0770466	-0.424127	0.348	0.332	1	0.0770466	6.38068e-60
AP1S1	1.50327e-59	0.64362	0.822	0.582	1.49846e-55	1.05139e-27	0.37813	0.935	0.714	1.04802e-23	1.05139e-27	3.00654e-59
TST	1.95633e-29	0.535714	0.689	0.488	1.95007e-25	1.62256e-59	0.676526	0.543	0.201	1.61737e-55	1.95633e-29	3.24512e-59
SFRP1	2.51237e-59	-1.08654	0.319	0.647	2.50433e-55	4.0962e-32	-1.08525	0.046	0.312	4.08309e-28	4.0962e-32	5.02474e-59
KCNK1	2.38459e-37	0.475744	0.144	0.034	2.37696e-33	2.9562e-59	0.685481	0.812	0.375	2.94674e-55	2.38459e-37	5.91241e-59
AKAP1	1.81808e-17	-0.685288	0.072	0.235	1.81226e-13	8.28701e-59	0.579061	0.442	0.139	8.26049e-55	1.81808e-17	1.6574e-58
RAB15	1.13184e-10	0.346042	0.197	0.104	1.12822e-06	8.31136e-59	0.502068	0.268	0.063	8.28476e-55	1.13184e-10	1.66227e-58
PDK1	1.15351e-58	0.771657	0.706	0.43	1.14981e-54	1.23883e-48	0.651183	0.662	0.301	1.23486e-44	1.23883e-48	2.30701e-58
TMEM125	7.62159e-30	0.487802	0.129	0.033	7.5972e-26	1.47037e-58	0.513235	0.295	0.074	1.46567e-54	7.62159e-30	2.94075e-58
TMBIM1	1.47479e-17	0.536964	0.372	0.221	1.47007e-13	5.34295e-58	0.561576	0.391	0.117	5.32585e-54	1.47479e-17	1.06859e-57
MEIS2	1.39313e-57	0.696401	0.772	0.494	1.38867e-53	1.77136e-27	-0.815439	0.087	0.365	1.76569e-23	1.77136e-27	2.78626e-57
CMTM8	1.98249e-15	-0.646367	0.099	0.261	1.97614e-11	2.15648e-57	0.679871	0.814	0.41	2.14958e-53	1.98249e-15	4.31297e-57
AKTIP	2.49378e-57	0.827582	0.338	0.109	2.4858e-53	1.0848e-25	0.431447	0.674	0.364	1.08133e-21	1.0848e-25	4.98757e-57
PRDX4	5.79504e-24	-0.437535	0.6	0.807	5.77649e-20	4.17027e-57	-0.375054	0.942	0.948	4.15693e-53	5.79504e-24	8.34054e-57
EXOSC9	3.3985e-14	-0.575551	0.108	0.262	3.38763e-10	1.29868e-56	-0.791238	0.534	0.733	1.29452e-52	3.3985e-14	2.59735e-56
RAB6B	1.65785e-56	0.806391	0.347	0.112	1.65255e-52	1.14384e-34	0.45609	0.329	0.119	1.14018e-30	1.14384e-34	3.31571e-56
CENPW	2.02707e-56	-0.786491	0.433	0.771	2.02058e-52	1.07598e-33	-0.501667	0.693	0.806	1.07253e-29	1.07598e-33	4.05414e-56
SLIRP	2.91789e-28	-0.250065	0.882	0.974	2.90856e-24	2.35449e-56	-0.646913	0.693	0.859	2.34696e-52	2.91789e-28	4.70899e-56
IDH3A	2.38392e-14	-0.554801	0.078	0.231	2.37629e-10	2.92931e-56	0.386987	0.981	0.888	2.91993e-52	2.38392e-14	5.85861e-56
BCCIP	2.42829e-13	-0.500505	0.228	0.391	2.42052e-09	3.17465e-56	-0.317614	0.966	0.971	3.16449e-52	2.42829e-13	6.34931e-56
TMEM79	3.19757e-56	0.612643	0.197	0.043	3.18734e-52	4.17784e-52	0.368254	0.193	0.039	4.16448e-48	4.17784e-52	6.39514e-56
CBLC	9.27739e-32	0.663655	0.241	0.089	9.2477e-28	6.58541e-56	0.328504	0.15	0.024	6.56433e-52	9.27739e-32	1.31708e-55
TEAD3	7.53521e-56	0.87107	0.482	0.203	7.5111e-52	3.71343e-35	0.27788	0.164	0.039	3.70154e-31	3.71343e-35	1.50704e-55
LSM6	7.20767e-17	-0.295471	0.719	0.862	7.1846e-13	3.77894e-55	-0.34518	0.966	0.975	3.76685e-51	7.20767e-17	7.55788e-55
GRB2	1.51107e-07	-0.279078	0.416	0.552	0.00150624	9.82748e-55	0.670942	0.826	0.467	9.79604e-51	1.51107e-07	1.9655e-54
FBXO2	4.60367e-17	0.517698	0.336	0.189	4.58894e-13	9.95227e-55	0.450194	0.254	0.06	9.92043e-51	4.60367e-17	1.99045e-54
ANLN	2.38312e-16	-0.609958	0.133	0.307	2.37549e-12	1.05514e-54	0.628746	0.51	0.188	1.05177e-50	2.38312e-16	2.11029e-54
HEXB	2.80519e-10	0.397426	0.385	0.266	2.79621e-06	2.37957e-54	0.58421	0.437	0.145	2.37195e-50	2.80519e-10	4.75913e-54
MAP7	3.46643e-07	0.316008	0.228	0.146	0.00345534	2.60269e-54	0.43264	0.237	0.054	2.59436e-50	3.46643e-07	5.20537e-54
ARID5B	1.18969e-05	0.270226	0.319	0.234	0.118588	2.83649e-54	0.607329	0.452	0.154	2.82742e-50	1.18969e-05	5.67299e-54
HSDL1	1.50341e-07	-0.378553	0.101	0.199	0.0014986	5.72708e-54	0.533514	0.374	0.113	5.70875e-50	1.50341e-07	1.14542e-53
OSTF1	9.24087e-27	0.6146	0.442	0.239	9.2113e-23	6.36412e-54	0.653839	0.783	0.387	6.34375e-50	9.24087e-27	1.27282e-53
PGAP1	3.95652e-07	-0.366956	0.146	0.246	0.00394385	7.89867e-54	0.508021	0.285	0.074	7.8734e-50	3.95652e-07	1.57973e-53
SMAD7	5.20355e-13	0.397101	0.241	0.127	5.1869e-09	1.25261e-53	0.692508	0.659	0.296	1.2486e-49	5.20355e-13	2.50522e-53
TBCA	1.52583e-31	0.429681	0.763	0.644	1.52095e-27	3.211e-53	-0.381106	0.937	0.972	3.20073e-49	1.52583e-31	6.422e-53
EMB	4.50085e-06	0.290786	0.228	0.153	0.0448645	1.04216e-52	-0.632412	0.937	0.895	1.03883e-48	4.50085e-06	2.08433e-52
TCF3	6.98706e-08	-0.316928	0.4	0.519	0.00069647	1.73781e-52	-0.634066	0.686	0.812	1.73225e-48	6.98706e-08	3.47562e-52
TRA2B	2.0463e-52	-0.657805	0.531	0.818	2.03975e-48	7.12357e-47	-0.265901	0.988	0.97	7.10077e-43	7.12357e-47	4.0926e-52
KIFC3	4.92644e-23	0.494133	0.163	0.056	4.91067e-19	3.11894e-52	0.391125	0.181	0.036	3.10896e-48	4.92644e-23	6.23788e-52
ASF1B	3.04111e-09	-0.445462	0.108	0.219	3.03138e-05	1.12063e-51	0.57786	0.915	0.606	1.11704e-47	3.04111e-09	2.24126e-51
CLCN5	1.64842e-49	0.858724	0.514	0.251	1.64314e-45	1.49318e-51	0.589684	0.49	0.179	1.48841e-47	1.64842e-49	2.98637e-51
CAPN2	1.58143e-51	0.79203	0.622	0.329	1.57637e-47	1.24948e-16	0.320519	0.476	0.257	1.24548e-12	1.24948e-16	3.16286e-51
CPE	2.17785e-51	0.773412	0.708	0.438	2.17088e-47	4.10124e-29	-0.850138	0.034	0.282	4.08811e-25	4.10124e-29	4.3557e-51
MBNL3	2.42624e-15	0.462812	0.218	0.106	2.41848e-11	3.84209e-51	0.535593	0.297	0.083	3.8298e-47	2.42624e-15	7.68419e-51
GLDC	4.65965e-17	0.5032	0.332	0.184	4.64474e-13	5.43539e-51	0.629311	0.693	0.31	5.418e-47	4.65965e-17	1.08708e-50
CRABP1	1.34554e-10	-0.633128	0.163	0.286	1.34124e-06	8.69699e-51	-1.55862	0.089	0.468	8.66916e-47	1.34554e-10	1.7394e-50
TRIP6	1.1978e-50	0.690618	0.727	0.461	1.19396e-46	1.17625e-06	-0.250401	0.577	0.587	0.0117249	1.17625e-06	2.39559e-50
CMTM7	2.7866e-24	-0.807744	0.106	0.326	2.77769e-20	3.98507e-50	0.570045	0.932	0.62	3.97232e-46	2.7866e-24	7.97014e-50
ERMP1	5.92102e-07	0.280903	0.152	0.087	0.00590207	4.5116e-50	0.493448	0.321	0.094	4.49716e-46	5.92102e-07	9.0232e-50
EHD1	2.48175e-05	0.267098	0.471	0.398	0.247381	1.51748e-49	0.558468	0.92	0.59	1.51263e-45	2.48175e-05	3.03497e-49
TKT	1.55895e-49	-0.581464	0.609	0.856	1.55396e-45	1.70294e-39	-0.342489	0.908	0.929	1.69749e-35	1.70294e-39	3.1179e-49
TSPAN5	3.34915e-49	0.82138	0.537	0.264	3.33843e-45	2.2998e-23	-0.758939	0.099	0.313	2.29244e-19	2.2998e-23	6.6983e-49
ETS2	2.2661e-19	-0.758514	0.036	0.204	2.25884e-15	4.56371e-49	0.552303	0.442	0.155	4.54911e-45	2.2661e-19	9.12743e-49
SIN3B	1.22798e-48	0.85219	0.423	0.179	1.22405e-44	1.73201e-33	0.429375	0.92	0.696	1.72647e-29	1.73201e-33	2.45596e-48
HDAC2	4.80851e-25	-0.408715	0.622	0.812	4.79312e-21	1.34697e-48	-0.407986	0.901	0.916	1.34266e-44	4.80851e-25	2.69393e-48
FBLN1	2.53277e-38	0.438427	0.892	0.708	2.52466e-34	8.56318e-48	-1.0525	0.2	0.53	8.53578e-44	2.53277e-38	1.71264e-47
CDKN1C	9.91197e-48	0.612338	0.835	0.567	9.88025e-44	5.53905e-41	0.441162	0.92	0.603	5.52133e-37	5.53905e-41	1.98239e-47
HMGXB4	2.73875e-07	-0.314748	0.3	0.425	0.00272998	1.0451e-47	0.64953	0.684	0.337	1.04176e-43	2.73875e-07	2.0902e-47
B4GALT5	3.41524e-18	0.500057	0.505	0.352	3.40431e-14	5.73854e-47	0.447219	0.287	0.081	5.72018e-43	3.41524e-18	1.14771e-46
TEAD1	1.32877e-25	0.621002	0.237	0.097	1.32452e-21	1.12764e-46	0.564095	0.488	0.187	1.12403e-42	1.32877e-25	2.25528e-46
JUP	2.66516e-46	0.714656	0.664	0.406	2.65664e-42	7.83378e-34	0.415256	0.37	0.139	7.80872e-30	7.83378e-34	5.33033e-46
MMP2	2.82625e-46	0.745982	0.653	0.383	2.8172e-42	5.05845e-15	-0.537158	0.031	0.178	5.04226e-11	5.05845e-15	5.6525e-46
CHMP4B	8.89731e-35	0.703978	0.522	0.295	8.86884e-31	4.21329e-46	0.490295	0.94	0.7	4.1998e-42	8.89731e-35	8.42657e-46
PSMC6	1.90524e-05	-0.311463	0.135	0.216	0.189914	1.72238e-45	-0.269511	0.971	0.97	1.71687e-41	1.90524e-05	3.44476e-45
SLC29A1	3.16924e-08	0.338625	0.247	0.155	0.00031591	3.7809e-45	0.609384	0.729	0.382	3.7688e-41	3.16924e-08	7.56179e-45
DCUN1D4	7.6245e-07	-0.351254	0.076	0.16	0.0076001	6.21086e-45	0.460539	0.35	0.112	6.19098e-41	7.6245e-07	1.24217e-44
SMAD3	1.66327e-11	0.353191	0.159	0.075	1.65795e-07	6.26852e-45	0.472072	0.273	0.078	6.24846e-41	1.66327e-11	1.2537e-44
KLF6	9.50015e-45	0.588279	0.786	0.553	9.46975e-41	5.55539e-14	0.351622	0.623	0.392	5.53761e-10	5.55539e-14	1.90003e-44
DUSP1	9.09444e-06	-0.300221	0.281	0.383	0.0906534	1.04016e-44	0.659146	0.688	0.355	1.03683e-40	9.09444e-06	2.08033e-44
SUZ12	2.95881e-09	-0.35656	0.355	0.494	2.94935e-05	1.26376e-44	0.639469	0.618	0.297	1.25972e-40	2.95881e-09	2.52752e-44
CA2	0.00112574	-0.359177	0.089	0.135	1	1.15937e-43	0.489804	0.925	0.733	1.15566e-39	0.00112574	2.31873e-43
CCDC88A	1.46003e-43	-1.12412	0.087	0.412	1.45536e-39	4.75421e-10	-0.473121	0.171	0.288	4.73899e-06	4.75421e-10	2.92006e-43
LXN	6.71583e-05	-0.358319	0.072	0.133	0.669434	1.90807e-43	0.48858	0.698	0.316	1.90196e-39	6.71583e-05	3.81614e-43
ASNS	6.41721e-05	0.270333	0.378	0.303	0.639667	2.74815e-43	0.497504	0.932	0.664	2.73935e-39	6.41721e-05	5.4963e-43
SLC50A1	1.58203e-05	-0.279099	0.192	0.288	0.157697	2.79002e-43	0.559921	0.611	0.273	2.78109e-39	1.58203e-05	5.58005e-43
NENF	3.1664e-43	0.625842	0.729	0.501	3.15627e-39	5.69707e-18	0.362896	0.773	0.517	5.67884e-14	5.69707e-18	6.3328e-43
CCDC107	2.26932e-25	0.581931	0.548	0.355	2.26206e-21	2.24888e-42	0.568344	0.618	0.282	2.24168e-38	2.26932e-25	4.49776e-42
NINJ1	9.59e-17	-0.686373	0.114	0.286	9.55931e-13	6.31367e-42	0.554453	0.746	0.389	6.29347e-38	9.59e-17	1.26273e-41
FADS1	7.42212e-42	-1.03363	0.135	0.459	7.39836e-38	0.00247936	-0.275185	0.162	0.203	1	0.00247936	1.48442e-41
PPP1R1A	3.45248e-08	0.295693	0.552	0.441	0.000344143	8.26208e-42	-1.15943	0.082	0.403	8.23564e-38	3.45248e-08	1.65242e-41
BMP1	4.36473e-05	-0.32603	0.068	0.129	0.435077	9.10154e-42	0.388878	0.213	0.054	9.07241e-38	4.36473e-05	1.82031e-41
PRKAR2A	2.5858e-07	-0.37481	0.121	0.22	0.00257753	1.14846e-41	0.512712	0.386	0.138	1.14478e-37	2.5858e-07	2.29691e-41
FOSB	9.98616e-08	0.3538	0.332	0.23	0.000995421	1.21616e-41	0.386907	0.176	0.04	1.21227e-37	9.98616e-08	2.43232e-41
TAGLN	1.8574e-41	0.744021	0.619	0.36	1.85145e-37	0.774273	0.265669	0.094	0.104	1	0.774273	3.7148e-41
NRP1	3e-41	0.736316	0.383	0.155	2.9904e-37	5.815e-11	-0.462495	0.017	0.123	5.79639e-07	5.815e-11	6e-41
TSC22D3	4.05147e-15	-0.625991	0.066	0.216	4.0385e-11	8.93264e-41	-1.00406	0.106	0.423	8.90405e-37	4.05147e-15	1.78653e-40
IQGAP1	3.41068e-09	0.298774	0.584	0.483	3.39977e-05	1.30125e-40	0.583345	0.614	0.292	1.29709e-36	3.41068e-09	2.6025e-40
PGS1	1.53925e-40	0.727424	0.569	0.318	1.53433e-36	1.29467e-12	0.285746	0.638	0.401	1.29053e-08	1.29467e-12	3.07851e-40
PSMC3	2.41389e-20	-0.433094	0.539	0.747	2.40616e-16	2.72039e-40	-0.272525	0.961	0.97	2.71168e-36	2.41389e-20	5.44077e-40
FST	4.67973e-35	-1.0833	0.15	0.424	4.66476e-31	3.19416e-40	-1.51584	0.058	0.369	3.18393e-36	4.67973e-35	6.38831e-40
MAD2L2	2.07499e-12	-0.395893	0.452	0.609	2.06835e-08	5.04077e-40	0.572745	0.754	0.431	5.02464e-36	2.07499e-12	1.00815e-39
FRZB	6.79183e-40	-1.3787	0.053	0.344	6.7701e-36	8.09783e-34	-1.09691	0.019	0.293	8.07191e-30	8.09783e-34	1.35837e-39
SLC9A3R1	7.83635e-40	0.465855	0.901	0.682	7.81127e-36	1.86125e-32	0.319444	0.993	0.828	1.85529e-28	1.86125e-32	1.56727e-39
CAPG	1.50284e-30	0.59966	0.622	0.386	1.49803e-26	1.18091e-39	0.580257	0.587	0.274	1.17713e-35	1.50284e-30	2.36182e-39
CTNNBL1	3.04633e-39	0.52368	0.772	0.601	3.03659e-35	2.56596e-11	-0.279467	0.691	0.678	2.55775e-07	2.56596e-11	6.09267e-39
CERS2	5.94689e-12	0.379899	0.524	0.393	5.92786e-08	4.60238e-39	0.508009	0.906	0.617	4.58765e-35	5.94689e-12	9.20476e-39
TP53	3.0854e-14	-0.552364	0.184	0.346	3.07553e-10	8.87406e-39	-0.323119	0.928	0.925	8.84566e-35	3.0854e-14	1.77481e-38
MRPS24	3.06432e-09	-0.264436	0.603	0.731	3.05452e-05	1.87625e-38	0.293375	0.998	0.932	1.87025e-34	3.06432e-09	3.7525e-38
STMN2	6.92984e-08	-0.654011	0.04	0.118	0.000690767	2.04516e-38	-1.03711	0.085	0.416	2.03861e-34	6.92984e-08	4.09032e-38
BOLA3	1.97688e-14	-0.426724	0.427	0.611	1.97056e-10	2.22275e-38	-0.527348	0.725	0.815	2.21564e-34	1.97688e-14	4.4455e-38
ESRP1	5.83706e-37	0.702145	0.378	0.164	5.81838e-33	3.57601e-38	0.476827	0.37	0.134	3.56457e-34	5.83706e-37	7.15203e-38
PTN	4.07735e-38	-1.20765	0.087	0.378	4.0643e-34	2.55788e-36	-1.4851	0.07	0.364	2.54969e-32	2.55788e-36	8.15469e-38
GBE1	5.81114e-38	0.726011	0.355	0.148	5.79255e-34	0.000336754	-0.261821	0.085	0.14	1	0.000336754	1.16223e-37
FAM3C	1.63341e-12	0.352104	0.609	0.487	1.62819e-08	1.11146e-37	0.518194	0.862	0.541	1.1079e-33	1.63341e-12	2.22292e-37
GCNT1	4.63888e-06	0.288765	0.165	0.102	0.0462404	2.08837e-37	0.338524	0.198	0.051	2.08168e-33	4.63888e-06	4.17673e-37
MRPS18C	6.73683e-09	-0.295608	0.48	0.623	6.71527e-05	2.66376e-37	-0.440897	0.8	0.878	2.65523e-33	6.73683e-09	5.32752e-37
PXN	2.96333e-30	0.678574	0.442	0.236	2.95384e-26	2.68765e-37	0.466698	0.386	0.144	2.67905e-33	2.96333e-30	5.3753e-37
GTF3A	3.31817e-37	-0.707129	0.387	0.681	3.30755e-33	9.29266e-18	0.282985	0.911	0.762	9.26292e-14	9.29266e-18	6.63633e-37
DOK1	6.64561e-10	-0.464124	0.047	0.148	6.62434e-06	6.22825e-37	0.416636	0.261	0.08	6.20832e-33	6.64561e-10	1.24565e-36
FUCA1	8.69979e-12	0.329458	0.641	0.523	8.67195e-08	6.95534e-37	0.506128	0.498	0.212	6.93308e-33	8.69979e-12	1.39107e-36
VASP	6.52724e-29	0.524545	0.681	0.486	6.50635e-25	8.96728e-37	0.430821	0.957	0.722	8.93859e-33	6.52724e-29	1.79346e-36
STT3B	2.08532e-36	0.541975	0.738	0.54	2.07864e-32	2.32622e-15	0.328932	0.746	0.491	2.31878e-11	2.32622e-15	4.17063e-36
SSBP2	2.11261e-36	0.682674	0.588	0.345	2.10585e-32	3.31805e-19	-0.666474	0.2	0.38	3.30744e-15	3.31805e-19	4.22523e-36
ITGA3	5.40864e-07	0.27914	0.121	0.064	0.00539133	2.67284e-36	0.347795	0.186	0.047	2.66428e-32	5.40864e-07	5.34567e-36
FZD2	9.09801e-24	-0.716519	0.216	0.45	9.06889e-20	6.00398e-36	-0.939273	0.06	0.366	5.98477e-32	9.09801e-24	1.2008e-35
TSPO	1.86943e-23	0.475684	0.211	0.081	1.86345e-19	6.53757e-36	-0.801285	0.307	0.552	6.51665e-32	1.86943e-23	1.30751e-35
DDX21	1.45608e-35	-0.95761	0.135	0.427	1.45142e-31	1.2398e-14	0.280501	0.903	0.731	1.23583e-10	1.2398e-14	2.91216e-35
POLR1B	1.50337e-12	-0.533269	0.066	0.194	1.49856e-08	1.59799e-35	0.494361	0.563	0.252	1.59287e-31	1.50337e-12	3.19597e-35
PAIP1	2.72707e-13	0.27429	0.706	0.651	2.71834e-09	2.0671e-35	0.486794	0.399	0.157	2.06049e-31	2.72707e-13	4.13421e-35
ZCCHC2	1.9465e-13	0.435443	0.205	0.103	1.94027e-09	3.71074e-35	0.298575	0.152	0.035	3.69887e-31	1.9465e-13	7.42148e-35
HAT1	1.06074e-07	-0.293624	0.431	0.554	0.00105734	5.86736e-35	0.271739	0.998	0.947	5.84859e-31	1.06074e-07	1.17347e-34
SCAMP1	2.93692e-05	0.292871	0.307	0.231	0.292753	6.22568e-35	0.440015	0.389	0.149	6.20575e-31	2.93692e-05	1.24514e-34
TSPAN4	1.68574e-10	-0.350824	0.463	0.607	1.68035e-06	9.72857e-35	0.489402	0.865	0.54	9.69744e-31	1.68574e-10	1.94571e-34
BRI3BP	1.76997e-24	-0.808516	0.091	0.311	1.76431e-20	2.38069e-34	0.500085	0.845	0.582	2.37308e-30	1.76997e-24	4.76139e-34
MVD	2.3469e-11	-0.349819	0.49	0.638	2.33939e-07	2.74356e-34	0.532022	0.717	0.397	2.73478e-30	2.3469e-11	5.48712e-34
SERPINE2	3.54567e-34	-1.04124	0.112	0.387	3.53432e-30	4.07635e-09	-0.393249	0.367	0.46	4.06331e-05	4.07635e-09	7.09133e-34
TMEM50A	1.78812e-19	0.252897	0.848	0.773	1.7824e-15	4.24859e-34	-0.478609	0.725	0.791	4.235e-30	1.78812e-19	8.49718e-34
UCP2	1.27635e-26	-0.82866	0.152	0.39	1.27227e-22	5.04868e-34	0.503856	0.568	0.264	5.03252e-30	1.27635e-26	1.00974e-33
NKD1	3.49984e-08	-0.449583	0.034	0.113	0.000348864	9.76441e-34	-1.05241	0.111	0.385	9.73317e-30	3.49984e-08	1.95288e-33
PTBP2	8.17358e-07	-0.302863	0.296	0.412	0.00814742	1.19397e-33	-0.887302	0.176	0.443	1.19015e-29	8.17358e-07	2.38795e-33
VRK1	1.45508e-33	-0.811145	0.241	0.521	1.45043e-29	1.97808e-10	-0.25032	0.737	0.732	1.97175e-06	1.97808e-10	2.91017e-33
ABHD12	1.46347e-33	0.647025	0.588	0.364	1.45879e-29	3.97292e-15	0.333266	0.447	0.253	3.96021e-11	3.97292e-15	2.92695e-33
SH3D19	3.89916e-08	0.34176	0.271	0.176	0.000388668	1.7005e-33	0.414716	0.316	0.113	1.69506e-29	3.89916e-08	3.401e-33
TMEM144	1.42764e-13	0.380573	0.135	0.056	1.42307e-09	3.14611e-33	0.348788	0.229	0.069	3.13604e-29	1.42764e-13	6.29222e-33
CLCN3	2.03652e-05	0.258426	0.338	0.253	0.203	4.35247e-33	0.477595	0.546	0.25	4.33854e-29	2.03652e-05	8.70493e-33
SCARB2	3.54338e-06	0.302331	0.404	0.315	0.0353205	6.90512e-33	0.388767	0.239	0.075	6.88302e-29	3.54338e-06	1.38102e-32
ASF1A	3.39911e-06	-0.306613	0.264	0.367	0.0338823	7.16932e-33	-0.310702	0.911	0.929	7.14638e-29	3.39911e-06	1.43386e-32
LIN28B	7.24445e-33	-0.843915	0.22	0.486	7.22126e-29	2.00895e-30	-0.843698	0.029	0.284	2.00252e-26	2.00895e-30	1.44889e-32
SSBP4	3.27918e-08	0.298734	0.537	0.423	0.000326869	1.05511e-32	0.474837	0.507	0.227	1.05173e-28	3.27918e-08	2.11022e-32
RAE1	1.31407e-08	-0.318544	0.406	0.553	0.000130986	1.50473e-32	0.27491	0.978	0.901	1.49991e-28	1.31407e-08	3.00945e-32
FUS	8.46737e-28	-0.33666	0.767	0.91	8.44028e-24	1.68876e-32	-0.361389	0.882	0.885	1.68335e-28	8.46737e-28	3.37751e-32
HLTF	4.94442e-09	-0.412196	0.159	0.28	4.92859e-05	3.83901e-32	0.421003	0.319	0.117	3.82673e-28	4.94442e-09	7.67803e-32
UBE2L6	3.10214e-13	-0.568887	0.021	0.137	3.09221e-09	4.9931e-32	0.293835	0.309	0.108	4.97712e-28	3.10214e-13	9.9862e-32
NUAK2	1.07471e-17	0.51787	0.334	0.184	1.07127e-13	5.57846e-32	0.386569	0.256	0.084	5.56061e-28	1.07471e-17	1.11569e-31
HSPH1	9.04424e-23	-0.757378	0.152	0.363	9.01529e-19	6.49097e-32	0.392498	0.911	0.734	6.4702e-28	9.04424e-23	1.29819e-31
KLK8	1.11298e-31	0.66575	0.448	0.232	1.10942e-27	1.8294e-29	-0.846586	0.126	0.381	1.82355e-25	1.8294e-29	2.22597e-31
SLK	1.50861e-10	0.378452	0.476	0.354	1.50378e-06	1.61603e-31	0.409585	0.292	0.104	1.61086e-27	1.50861e-10	3.23205e-31
UCK2	1.76976e-31	-0.825767	0.173	0.45	1.7641e-27	4.04689e-19	0.339862	0.882	0.664	4.03394e-15	4.04689e-19	3.53952e-31
PSMB10	1.99753e-31	-0.951408	0.097	0.361	1.99114e-27	1.57125e-09	-0.36016	0.604	0.61	1.56622e-05	1.57125e-09	3.99507e-31
TFRC	8.187e-10	-0.482104	0.184	0.311	8.16081e-06	2.14217e-31	0.477672	0.536	0.253	2.13531e-27	8.187e-10	4.28433e-31
GALE	2.39744e-13	-0.500498	0.205	0.378	2.38977e-09	2.61299e-31	0.512148	0.626	0.325	2.60463e-27	2.39744e-13	5.22599e-31
SNAPIN	8.67603e-08	0.315626	0.476	0.371	0.000864827	4.82378e-31	0.488592	0.787	0.485	4.80835e-27	8.67603e-08	9.64756e-31
PARD6B	1.44158e-17	0.466083	0.199	0.087	1.43696e-13	4.8739e-31	0.453463	0.432	0.182	4.8583e-27	1.44158e-17	9.74779e-31
RBM15	7.29801e-10	-0.482249	0.078	0.185	7.27465e-06	6.28838e-31	0.425347	0.348	0.134	6.26826e-27	7.29801e-10	1.25768e-30
CNN2	9.38454e-14	0.32173	0.704	0.579	9.35451e-10	7.08239e-31	0.52975	0.804	0.458	7.05973e-27	9.38454e-14	1.41648e-30
FDX1	7.69649e-06	-0.261308	0.423	0.515	0.0767186	7.97022e-31	0.49494	0.681	0.375	7.94472e-27	7.69649e-06	1.59404e-30
ACOT7	1.10903e-17	-0.647081	0.173	0.36	1.10548e-13	8.59808e-31	0.488102	0.771	0.446	8.57056e-27	1.10903e-17	1.71962e-30
ARF6	1.52144e-30	0.578197	0.634	0.445	1.51657e-26	9.44108e-31	0.361231	0.952	0.776	9.41087e-27	1.52144e-30	1.88822e-30
OTX2	0.00209122	-0.270847	0.072	0.115	1	1.1298e-30	-1.04371	0.029	0.283	1.12618e-26	0.00209122	2.2596e-30
AMOT	1.21062e-30	0.682277	0.471	0.259	1.20675e-26	4.41054e-11	-0.568946	0.087	0.21	4.39643e-07	4.41054e-11	2.42125e-30
PXK	3.52383e-08	0.340084	0.222	0.135	0.000351255	1.32833e-30	0.405663	0.374	0.149	1.32408e-26	3.52383e-08	2.65667e-30
JARID2	6.73194e-08	0.309448	0.49	0.38	0.00067104	1.4434e-30	0.508943	0.57	0.292	1.43878e-26	6.73194e-08	2.8868e-30
SNRPN	9.26638e-23	-0.311509	0.765	0.889	9.23673e-19	1.44768e-30	-0.43858	0.952	0.855	1.44304e-26	9.26638e-23	2.89536e-30
LIX1	4.82998e-30	0.670703	0.408	0.202	4.81453e-26	1.57149e-10	-0.43596	0.01	0.107	1.56646e-06	1.57149e-10	9.65997e-30
UACA	1.72426e-10	-0.504654	0.19	0.317	1.71874e-06	5.11367e-30	0.441113	0.372	0.153	5.09731e-26	1.72426e-10	1.02273e-29
NMRAL1	2.08785e-25	0.60745	0.366	0.182	2.08117e-21	5.49928e-30	-0.651316	0.524	0.64	5.48168e-26	2.08785e-25	1.09986e-29
TPD52L1	6.04379e-30	0.620788	0.328	0.14	6.02445e-26	8.63546e-06	-0.353438	0.232	0.306	0.0860783	8.63546e-06	1.20876e-29
PLEKHG3	4.37998e-15	-0.624772	0.099	0.253	4.36597e-11	6.29546e-30	0.316289	0.217	0.067	6.27531e-26	4.37998e-15	1.25909e-29
ARPC5	2.93448e-24	0.386338	0.772	0.64	2.92509e-20	8.6668e-30	0.280869	0.995	0.918	8.63906e-26	2.93448e-24	1.73336e-29
SSH1	0.000549461	-0.266778	0.074	0.125	1	1.75272e-29	0.399813	0.319	0.122	1.74711e-25	0.000549461	3.50544e-29
CAST	1.82921e-29	0.596105	0.556	0.323	1.82335e-25	2.40532e-25	0.383602	0.29	0.114	2.39763e-21	2.40532e-25	3.65841e-29
LOXL2	2.00818e-29	0.66302	0.488	0.281	2.00175e-25	1.71236e-07	-0.439317	0.2	0.296	0.00170688	1.71236e-07	4.01635e-29
TJP1	1.29528e-12	0.337669	0.624	0.513	1.29114e-08	3.02291e-29	0.412726	0.367	0.149	3.01324e-25	1.29528e-12	6.04582e-29
DUSP6	3.44611e-29	-0.826924	0.207	0.471	3.43508e-25	0.00222863	-0.250866	0.403	0.43	1	0.00222863	6.89221e-29
SLC20A1	3.78761e-29	-0.896063	0.104	0.349	3.77549e-25	4.94488e-27	0.419013	0.457	0.208	4.92905e-23	4.94488e-27	7.57522e-29
TM2D1	2.15205e-06	0.25826	0.503	0.409	0.0214516	4.29685e-29	0.404041	0.884	0.668	4.2831e-25	2.15205e-06	8.59369e-29
FKBP5	6.86251e-29	-0.960566	0.023	0.247	6.84055e-25	9.52103e-20	0.351886	0.449	0.225	9.49056e-16	9.52103e-20	1.3725e-28
SPECC1	8.42422e-29	0.63717	0.33	0.148	8.39726e-25	1.31634e-26	0.276079	0.179	0.053	1.31213e-22	1.31634e-26	1.68484e-28
CHMP2A	9.66838e-29	0.263025	0.913	0.843	9.63745e-25	5.30074e-15	0.271806	0.923	0.729	5.28378e-11	5.30074e-15	1.93368e-28
RSPO3	1.45109e-17	-0.83303	0.023	0.171	1.44644e-13	1.3964e-28	-1.14552	0.043	0.287	1.39193e-24	1.45109e-17	2.7928e-28
CDKN2D	0.000140163	-0.278053	0.063	0.12	1	1.67108e-28	0.480351	0.693	0.393	1.66573e-24	0.000140163	3.34216e-28
ABTB1	2.50677e-28	0.575307	0.23	0.085	2.49874e-24	0.000401049	-0.292663	0.184	0.238	1	0.000401049	5.01353e-28
VRTN	6.7521e-13	-0.5748	0.036	0.157	6.73049e-09	3.05138e-28	-0.911487	0.024	0.264	3.04162e-24	6.7521e-13	6.10277e-28
HAUS7	1.82121e-08	-0.444323	0.072	0.167	0.000181538	4.33122e-28	-0.717743	0.331	0.527	4.31736e-24	1.82121e-08	8.66244e-28
DDIT4	5.66567e-28	0.553827	0.649	0.469	5.64754e-24	3.53018e-05	-0.418752	0.176	0.243	0.351889	3.53018e-05	1.13313e-27
TMEM109	5.25489e-12	-0.517916	0.044	0.162	5.23808e-08	6.38406e-28	0.462353	0.725	0.406	6.36363e-24	5.25489e-12	1.27681e-27
SFRP2	7.53566e-28	-1.07096	0.053	0.28	7.51155e-24	4.81218e-20	-0.718333	0.051	0.238	4.79678e-16	4.81218e-20	1.50713e-27
RBMS1	7.587e-28	0.356002	0.812	0.693	7.56272e-24	1.76811e-20	0.376538	0.925	0.648	1.76245e-16	1.76811e-20	1.5174e-27
PARVA	2.07648e-12	0.440966	0.319	0.195	2.06983e-08	9.87145e-28	0.440665	0.367	0.157	9.83987e-24	2.07648e-12	1.97429e-27
SHMT1	2.71299e-20	-0.753911	0.042	0.22	2.7043e-16	1.13429e-27	0.407007	0.894	0.675	1.13066e-23	2.71299e-20	2.26857e-27
RNF126	2.54085e-18	-0.511437	0.37	0.571	2.53272e-14	1.22622e-27	0.318512	0.964	0.829	1.22229e-23	2.54085e-18	2.45243e-27
NUP153	2.0542e-08	-0.366277	0.199	0.324	0.000204762	1.34852e-27	0.457972	0.565	0.287	1.3442e-23	2.0542e-08	2.69704e-27
EFR3A	7.39252e-06	0.277487	0.427	0.34	0.0736886	2.65767e-27	0.47133	0.635	0.338	2.64917e-23	7.39252e-06	5.31535e-27
SLC39A8	2.79702e-27	-0.917548	0.127	0.368	2.78807e-23	6.12564e-17	-0.796553	0.053	0.218	6.10604e-13	6.12564e-17	5.59403e-27
COLEC12	3.58724e-27	-1.04787	0.076	0.3	3.57576e-23	6.01574e-05	-0.298409	0.126	0.198	0.599649	6.01574e-05	7.17448e-27
LIG1	4.32498e-27	-0.761003	0.209	0.455	4.31114e-23	8.50491e-15	-0.261025	0.826	0.829	8.47769e-11	8.50491e-15	8.64995e-27
WNK3	3.51403e-10	-0.445286	0.163	0.295	3.50278e-06	5.02223e-27	0.322115	0.239	0.082	5.00616e-23	3.51403e-10	1.00445e-26
NSFL1C	2.5614e-08	-0.312827	0.345	0.493	0.00025532	5.44185e-27	-0.256251	0.928	0.928	5.42443e-23	2.5614e-08	1.08837e-26
FANCM	0.000287176	-0.261614	0.078	0.134	1	5.70155e-27	0.331027	0.292	0.109	5.6833e-23	0.000287176	1.14031e-26
SGK1	5.88548e-27	0.648362	0.302	0.136	5.86665e-23	1.80075e-19	-0.86927	0.14	0.321	1.79499e-15	1.80075e-19	1.1771e-26
ERBB2	3.0177e-11	0.370907	0.482	0.343	3.00805e-07	7.00448e-27	0.341278	0.229	0.078	6.98206e-23	3.0177e-11	1.4009e-26
ARL6	0.00140649	-0.250557	0.063	0.107	1	9.5147e-27	-0.691394	0.333	0.52	9.48425e-23	0.00140649	1.90294e-26
PHF6	1.30901e-26	-0.697399	0.271	0.52	1.30482e-22	6.00941e-25	-0.768615	0.094	0.319	5.99018e-21	6.00941e-25	2.61802e-26
ITM2C	1.52648e-26	0.302546	0.907	0.786	1.5216e-22	6.08089e-16	-0.430487	0.514	0.6	6.06143e-12	6.08089e-16	3.05296e-26
CACNB3	7.89919e-12	0.351012	0.15	0.069	7.87391e-08	1.66099e-26	0.37087	0.304	0.119	1.65567e-22	7.89919e-12	3.32197e-26
IVNS1ABP	4.4848e-12	-0.418466	0.338	0.504	4.47045e-08	1.93657e-26	-0.415238	0.746	0.79	1.93038e-22	4.4848e-12	3.87315e-26
NIN	0.000483857	-0.268506	0.116	0.175	1	2.07728e-26	0.290247	0.217	0.072	2.07063e-22	0.000483857	4.15455e-26
FANCF	2.0811e-17	0.497498	0.233	0.11	2.07444e-13	2.99546e-26	0.314102	0.234	0.081	2.98587e-22	2.0811e-17	5.99092e-26
RTF1	3.48513e-12	-0.289157	0.624	0.774	3.47398e-08	9.68619e-26	-0.371588	0.79	0.81	9.65519e-22	3.48513e-12	1.93724e-25
TCF4	1.10936e-25	0.407041	0.753	0.606	1.10581e-21	4.50986e-17	-0.614542	0.116	0.294	4.49543e-13	4.50986e-17	2.21872e-25
LARP4B	3.44289e-05	-0.263135	0.203	0.292	0.343187	1.53061e-25	0.442272	0.773	0.454	1.52572e-21	3.44289e-05	3.06123e-25
SDSL	2.27486e-25	0.608278	0.433	0.24	2.26758e-21	1.49115e-18	-0.586899	0.01	0.174	1.48638e-14	1.49115e-18	4.54972e-25
SPTAN1	2.52014e-25	0.492795	0.647	0.477	2.51207e-21	1.35514e-16	0.315761	0.386	0.199	1.3508e-12	1.35514e-16	5.04028e-25
WASF2	9.79479e-25	0.397575	0.767	0.634	9.76345e-21	1.81491e-19	0.39389	0.778	0.51	1.8091e-15	1.81491e-19	1.95896e-24
LMF2	1.32532e-06	-0.330785	0.262	0.365	0.0132108	1.1123e-24	0.3725	0.367	0.158	1.10874e-20	1.32532e-06	2.2246e-24
FLNA	1.43327e-24	0.280418	0.875	0.783	1.42868e-20	2.30979e-08	-0.367547	0.258	0.367	0.000230239	2.30979e-08	2.86653e-24
ESRRA	8.32672e-08	-0.370651	0.091	0.19	0.000830008	1.44248e-24	0.370612	0.316	0.132	1.43786e-20	8.32672e-08	2.88495e-24
ZFAND3	2.50799e-24	0.594486	0.33	0.161	2.49996e-20	4.37939e-11	0.278739	0.664	0.453	4.36538e-07	4.37939e-11	5.01598e-24
PUS1	9.59682e-06	-0.313574	0.169	0.256	0.0956611	2.51702e-24	0.421786	0.807	0.536	2.50897e-20	9.59682e-06	5.03404e-24
MLLT3	2.73321e-24	-0.945453	0.106	0.316	2.72446e-20	7.97111e-07	-0.514857	0.155	0.237	0.0079456	7.97111e-07	5.46641e-24
ECT2	3.0708e-24	-0.783651	0.14	0.364	3.06097e-20	8.19749e-12	0.267031	0.396	0.229	8.17126e-08	8.19749e-12	6.14159e-24
RFC3	3.71187e-24	-0.771816	0.186	0.406	3.7e-20	5.80859e-21	-0.393998	0.72	0.752	5.79e-17	5.80859e-21	7.42375e-24
PUS7	5.47739e-24	-0.745226	0.11	0.338	5.45987e-20	3.8421e-16	0.345811	0.623	0.375	3.8298e-12	3.8421e-16	1.09548e-23
GMPS	7.13794e-24	-0.553091	0.414	0.645	7.1151e-20	5.48325e-22	-0.277009	0.899	0.882	5.4657e-18	5.48325e-22	1.42759e-23
PRR14L	0.000251681	-0.26786	0.222	0.291	1	9.1072e-24	0.290168	0.213	0.074	9.07806e-20	0.000251681	1.82144e-23
PDS5A	1.65697e-06	-0.328233	0.182	0.28	0.0165167	9.23196e-24	0.432137	0.606	0.339	9.20242e-20	1.65697e-06	1.84639e-23
HBP1	9.65904e-24	0.533341	0.581	0.389	9.62813e-20	6.1108e-11	-0.465399	0.263	0.386	6.09124e-07	6.1108e-11	1.93181e-23
C1orf174	2.91393e-09	-0.417185	0.199	0.325	2.9046e-05	1.23369e-23	0.306479	0.957	0.809	1.22974e-19	2.91393e-09	2.46737e-23
RRAS	1.73698e-21	0.54464	0.397	0.217	1.73142e-17	2.19964e-23	0.356869	0.309	0.13	2.1926e-19	1.73698e-21	4.39928e-23
GAA	6.47654e-13	0.431614	0.444	0.307	6.45581e-09	3.30686e-23	0.295734	0.246	0.092	3.29627e-19	6.47654e-13	6.61371e-23
BCKDHB	6.34822e-23	0.447688	0.683	0.522	6.32791e-19	2.05769e-06	-0.256653	0.57	0.561	0.0205111	2.05769e-06	1.26964e-22
ERCC6L	9.31611e-18	-0.680117	0.047	0.206	9.2863e-14	7.52618e-23	0.350051	0.348	0.152	7.5021e-19	9.31611e-18	1.50524e-22
ANKRD40	2.48494e-11	-0.533533	0.127	0.255	2.47699e-07	8.94932e-23	0.370767	0.382	0.175	8.92068e-19	2.48494e-11	1.78986e-22
GOLGB1	9.06552e-23	0.437614	0.677	0.527	9.03652e-19	2.07739e-07	-0.330184	0.452	0.492	0.00207074	2.07739e-07	1.8131e-22
VPS37A	5.05445e-06	0.287209	0.328	0.241	0.0503828	9.65656e-23	0.425021	0.614	0.342	9.62566e-19	5.05445e-06	1.93131e-22
EFNB2	5.78648e-06	0.292408	0.433	0.352	0.0576797	1.06531e-22	0.31042	0.213	0.076	1.0619e-18	5.78648e-06	2.13062e-22
GSTM3	1.32771e-22	-0.655976	0.275	0.494	1.32346e-18	5.56854e-11	-0.338298	0.667	0.658	5.55072e-07	5.56854e-11	2.65543e-22
HADH	1.52173e-14	-0.532352	0.226	0.394	1.51686e-10	1.35648e-22	-0.346874	0.809	0.807	1.35214e-18	1.52173e-14	2.71296e-22
DYNLT3	1.47414e-13	0.439648	0.22	0.112	1.46943e-09	1.50014e-22	0.366704	0.476	0.232	1.49534e-18	1.47414e-13	3.00028e-22
MSI1	3.07045e-08	-0.403364	0.131	0.239	0.000306063	1.65947e-22	-0.735631	0.077	0.285	1.65416e-18	3.07045e-08	3.31893e-22
OTUD4	1.17789e-05	-0.303886	0.184	0.274	0.117412	1.89378e-22	0.410957	0.58	0.314	1.88772e-18	1.17789e-05	3.78755e-22
RMI2	2.64984e-22	-0.742839	0.121	0.333	2.64136e-18	4.50976e-13	0.274896	0.428	0.238	4.49533e-09	4.50976e-13	5.29967e-22
CAB39L	3.04446e-22	0.550015	0.222	0.092	3.03471e-18	2.50943e-10	0.26343	0.63	0.415	2.5014e-06	2.50943e-10	6.08891e-22
GNAI1	3.83438e-22	0.537307	0.486	0.29	3.82211e-18	0.00058069	-0.255982	0.094	0.149	1	0.00058069	7.66876e-22
DAB2	4.96001e-22	0.497259	0.581	0.373	4.94413e-18	0.015642	-0.556164	0.251	0.276	1	0.015642	9.92001e-22
TPRKB	6.44991e-22	-0.442007	0.543	0.744	6.42927e-18	4.77823e-10	0.271745	0.664	0.466	4.76294e-06	4.77823e-10	1.28998e-21
KPNA6	1.74257e-05	-0.25667	0.279	0.381	0.173699	7.27218e-22	0.411835	0.457	0.231	7.2489e-18	1.74257e-05	1.45444e-21
PRC1	7.85232e-22	-0.765031	0.089	0.289	7.8272e-18	4.25844e-17	0.336805	0.737	0.452	4.24481e-13	4.25844e-17	1.57046e-21
UBE2M	8.0239e-17	-0.431589	0.463	0.659	7.99823e-13	1.01662e-21	0.30697	0.952	0.805	1.01337e-17	8.0239e-17	2.03324e-21
DLGAP4	1.55012e-21	0.547681	0.307	0.15	1.54516e-17	3.75897e-10	-0.393058	0.418	0.495	3.74694e-06	3.75897e-10	3.10025e-21
RHOU	2.61873e-14	0.451074	0.22	0.109	2.61035e-10	2.05758e-21	0.337215	0.331	0.147	2.05099e-17	2.61873e-14	4.11515e-21
HECTD1	1.08095e-08	-0.327947	0.374	0.505	0.000107749	2.19124e-21	0.40165	0.758	0.478	2.18423e-17	1.08095e-08	4.38249e-21
CASP3	2.56498e-21	-0.595648	0.271	0.503	2.55677e-17	1.43413e-18	-0.517999	0.502	0.574	1.42954e-14	1.43413e-18	5.12996e-21
SGMS1	2.79956e-21	0.56603	0.292	0.141	2.7906e-17	8.11869e-20	0.318955	0.242	0.099	8.09271e-16	8.11869e-20	5.59912e-21
SALL1	2.97188e-21	-0.766265	0.097	0.297	2.96237e-17	1.83969e-15	-0.559202	0.043	0.196	1.8338e-11	1.83969e-15	5.94377e-21
SEMA6A	1.60205e-14	0.423665	0.507	0.348	1.59692e-10	4.05578e-21	-0.690631	0.031	0.226	4.0428e-17	1.60205e-14	8.11155e-21
CDKN3	6.86598e-21	-0.715704	0.165	0.372	6.84401e-17	8.3377e-11	0.269076	0.471	0.294	8.31102e-07	8.3377e-11	1.3732e-20
TWF2	2.99766e-06	0.274294	0.431	0.335	0.0298807	7.45536e-21	0.391083	0.698	0.417	7.4315e-17	2.99766e-06	1.49107e-20
DPYSL5	7.74776e-21	-0.85876	0.04	0.218	7.72297e-17	8.84089e-12	-0.42475	0.022	0.137	8.8126e-08	8.84089e-12	1.54955e-20
EFS	1.2473e-19	0.515669	0.467	0.286	1.24331e-15	8.11974e-21	0.331998	0.304	0.133	8.09376e-17	1.2473e-19	1.62395e-20
ARFGEF1	1.98604e-10	0.394189	0.412	0.293	1.97968e-06	9.26045e-21	0.341364	0.324	0.145	9.23082e-17	1.98604e-10	1.85209e-20
SLC39A6	9.4482e-21	-0.766374	0.104	0.296	9.41797e-17	0.00334405	-0.27524	0.133	0.174	1	0.00334405	1.88964e-20
GPSM2	3.71926e-11	-0.496515	0.063	0.181	3.70736e-07	9.57713e-21	0.349568	0.355	0.164	9.54648e-17	3.71926e-11	1.91543e-20
ABI1	1.1883e-11	0.4439	0.268	0.158	1.1845e-07	1.70915e-20	0.359283	0.461	0.232	1.70368e-16	1.1883e-11	3.41829e-20
SPG21	1.34896e-06	-0.285984	0.342	0.446	0.0134464	1.77087e-20	0.377703	0.855	0.584	1.76521e-16	1.34896e-06	3.54175e-20
ARHGEF16	1.85721e-20	0.509024	0.237	0.104	1.85127e-16	1.87305e-16	0.269105	0.169	0.065	1.86706e-12	1.87305e-16	3.71442e-20
ANO6	4.57955e-09	0.347226	0.345	0.23	4.5649e-05	2.34075e-20	0.275494	0.215	0.081	2.33326e-16	4.57955e-09	4.6815e-20
FERMT2	1.43476e-11	-0.397658	0.364	0.518	1.43017e-07	2.4626e-20	0.389215	0.816	0.56	2.45472e-16	1.43476e-11	4.92519e-20
ATP6AP2	2.56739e-20	0.42681	0.677	0.534	2.55918e-16	0.000116446	-0.269806	0.437	0.459	1	0.000116446	5.13478e-20
PDXK	0.000215643	-0.255188	0.264	0.342	1	3.15143e-20	0.339025	0.343	0.158	3.14134e-16	0.000215643	6.30285e-20
MAP2K1	8.36033e-06	0.282582	0.364	0.277	0.0833357	3.79359e-20	0.353082	0.891	0.66	3.78145e-16	8.36033e-06	7.58718e-20
MCMBP	4.65604e-20	-0.628254	0.226	0.431	4.64114e-16	1.34198e-10	0.273951	0.71	0.479	1.33768e-06	1.34198e-10	9.31208e-20
ARMCX3	2.74871e-15	0.400061	0.607	0.453	2.73992e-11	7.11333e-20	-0.640283	0.041	0.232	7.09056e-16	2.74871e-15	1.42267e-19
UGDH	1.13095e-14	-0.458999	0.353	0.533	1.12734e-10	9.75791e-20	-0.626557	0.261	0.446	9.72669e-16	1.13095e-14	1.95158e-19
MAGOHB	2.60161e-10	-0.3015	0.533	0.678	2.59328e-06	9.82736e-20	-0.377005	0.717	0.742	9.79592e-16	2.60161e-10	1.96547e-19
CNTFR	5.39864e-08	-0.459878	0.036	0.115	0.000538137	1.17027e-19	-0.665092	0.012	0.187	1.16653e-15	5.39864e-08	2.34055e-19
GPX8	4.25844e-15	0.303723	0.746	0.649	4.24481e-11	1.67929e-19	-0.60895	0.184	0.402	1.67392e-15	4.25844e-15	3.35858e-19
HES6	1.79225e-19	-0.78129	0.015	0.172	1.78652e-15	3.77031e-05	-0.296278	0.411	0.438	0.375824	3.77031e-05	3.58451e-19
TMEM88	3.73213e-17	0.339739	0.848	0.663	3.72019e-13	2.06884e-19	-0.488459	0.118	0.352	2.06222e-15	3.73213e-17	4.13768e-19
TXNDC5	2.20409e-19	-0.552283	0.3	0.524	2.19703e-15	1.00548e-16	-0.300113	0.787	0.772	1.00226e-12	1.00548e-16	4.40817e-19
TMEM41B	2.78496e-05	0.282185	0.323	0.246	0.277604	3.50742e-19	0.381868	0.614	0.353	3.4962e-15	2.78496e-05	7.01484e-19
CENPK	3.96079e-19	-0.566356	0.26	0.476	3.94811e-15	8.42012e-12	-0.41421	0.471	0.524	8.39317e-08	8.42012e-12	7.92158e-19
ATP13A3	3.16014e-09	-0.443687	0.127	0.24	3.15002e-05	4.54954e-19	0.360851	0.394	0.198	4.53498e-15	3.16014e-09	9.09909e-19
CBX2	7.69724e-19	-0.661907	0.171	0.364	7.67261e-15	4.98147e-07	-0.380534	0.145	0.236	0.00496553	4.98147e-07	1.53945e-18
HIRA	6.35407e-06	-0.347759	0.121	0.199	0.0633373	8.68818e-19	0.353813	0.447	0.231	8.66038e-15	6.35407e-06	1.73764e-18
NEK2	1.34397e-12	-0.539911	0.078	0.21	1.33967e-08	9.26342e-19	0.365137	0.609	0.349	9.23377e-15	1.34397e-12	1.85268e-18
FLYWCH2	8.18859e-13	-0.411642	0.368	0.547	8.16239e-09	9.84424e-19	-0.666373	0.094	0.277	9.81274e-15	8.18859e-13	1.96885e-18
ATP6V1C1	1.00743e-18	0.502988	0.275	0.135	1.00421e-14	1.04505e-18	0.335105	0.86	0.636	1.04171e-14	1.04505e-18	2.01486e-18
SYNGR2	9.01071e-13	0.401001	0.507	0.367	8.98187e-09	1.14666e-18	0.375539	0.729	0.462	1.14299e-14	9.01071e-13	2.29333e-18
LMO2	5.94592e-15	-0.80603	0.011	0.132	5.92689e-11	1.31329e-18	-1.02425	0.039	0.212	1.30909e-14	5.94592e-15	2.62658e-18
DDAH2	2.14372e-13	0.270713	0.797	0.689	2.13686e-09	1.71762e-18	-0.40712	0.684	0.717	1.71212e-14	2.14372e-13	3.43524e-18
JAK1	1.93205e-05	-0.293767	0.247	0.339	0.192587	1.93435e-18	0.348339	0.457	0.241	1.92816e-14	1.93205e-05	3.8687e-18
CNRIP1	1.39478e-08	-0.429958	0.055	0.147	0.000139032	1.95942e-18	-0.611349	0.019	0.188	1.95315e-14	1.39478e-08	3.91883e-18
TBC1D10A	1.74839e-06	0.303667	0.178	0.109	0.017428	2.07128e-18	0.338419	0.483	0.255	2.06466e-14	1.74839e-06	4.14257e-18
BCL9L	5.12805e-09	0.357966	0.184	0.102	5.11164e-05	2.10659e-18	0.289563	0.21	0.084	2.09985e-14	5.12805e-09	4.21318e-18
NFIL3	2.27959e-18	0.511427	0.41	0.243	2.27229e-14	2.11065e-06	-0.328747	0.058	0.133	0.021039	2.11065e-06	4.55918e-18
SETX	0.000150679	-0.25329	0.279	0.356	1	2.44026e-18	0.306208	0.297	0.134	2.43245e-14	0.000150679	4.88051e-18
GPX7	2.77254e-07	0.315375	0.383	0.281	0.00276366	3.1679e-18	-0.655309	0.116	0.298	3.15776e-14	2.77254e-07	6.3358e-18
LRIG3	3.52063e-18	-0.765062	0.04	0.197	3.50937e-14	1.2434e-08	-0.407335	0.048	0.142	0.000123942	1.2434e-08	7.04126e-18
XPO6	4.90685e-05	-0.266203	0.195	0.277	0.489115	3.72304e-18	0.377686	0.495	0.274	3.71113e-14	4.90685e-05	7.44609e-18
TSR1	4.53587e-18	-0.617141	0.199	0.393	4.52136e-14	3.9182e-11	0.27694	0.72	0.489	3.90566e-07	3.9182e-11	9.07175e-18
SPTLC2	4.55196e-18	0.547453	0.372	0.218	4.5374e-14	7.27369e-12	0.291502	0.536	0.332	7.25041e-08	7.27369e-12	9.10392e-18
WNT3	6.60365e-18	0.447612	0.135	0.049	6.58252e-14	3.20699e-06	-0.28293	0.046	0.121	0.0319673	3.20699e-06	1.32073e-17
KDM5B	7.14309e-18	0.396868	0.658	0.525	7.12023e-14	2.86759e-07	-0.289923	0.546	0.569	0.00285841	2.86759e-07	1.42862e-17
SLC12A7	3.32466e-13	-0.619432	0.104	0.242	3.31402e-09	9.89317e-18	0.290707	0.234	0.099	9.86152e-14	3.32466e-13	1.97863e-17
PTGR1	1.50324e-17	-0.798383	0.129	0.299	1.49843e-13	2.54781e-15	0.289595	0.287	0.139	2.53966e-11	2.54781e-15	3.00648e-17
RHOBTB3	1.93996e-08	-0.337087	0.37	0.497	0.000193375	1.73574e-17	-0.620874	0.068	0.239	1.73019e-13	1.93996e-08	3.47148e-17
TOLLIP	1.40113e-09	0.362287	0.302	0.192	1.39665e-05	2.38008e-17	0.285845	0.331	0.156	2.37246e-13	1.40113e-09	4.76016e-17
RFNG	6.48622e-07	0.298736	0.397	0.299	0.00646547	2.48102e-17	0.300891	0.36	0.176	2.47308e-13	6.48622e-07	4.96204e-17
PPCS	5.09345e-17	0.458406	0.529	0.358	5.07716e-13	2.74876e-17	0.354581	0.686	0.418	2.73997e-13	5.09345e-17	5.49753e-17
DEPDC1	5.47095e-16	-0.631266	0.095	0.259	5.45345e-12	2.95422e-17	0.321913	0.418	0.218	2.94477e-13	5.47095e-16	5.90845e-17
NCAPG2	3.37414e-17	-0.675366	0.078	0.241	3.36334e-13	4.48121e-15	0.274212	0.3	0.146	4.46687e-11	4.48121e-15	6.74828e-17
ASH2L	7.25406e-07	-0.30158	0.338	0.442	0.00723084	4.09076e-17	0.27842	0.94	0.774	4.07767e-13	7.25406e-07	8.18152e-17
APLNR	1.14854e-16	-0.820115	0.133	0.294	1.14486e-12	4.66647e-17	-0.684083	0.017	0.172	4.65153e-13	1.14854e-16	9.33293e-17
FH	5.65088e-10	-0.333103	0.471	0.609	5.6328e-06	6.41505e-17	-0.27399	0.804	0.805	6.39453e-13	5.65088e-10	1.28301e-16
KIF11	5.63075e-15	-0.616345	0.076	0.224	5.61273e-11	6.75843e-17	0.341391	0.51	0.281	6.7368e-13	5.63075e-15	1.35169e-16
UTP20	7.44196e-10	-0.417388	0.123	0.25	7.41815e-06	8.40175e-17	0.325395	0.384	0.198	8.37487e-13	7.44196e-10	1.68035e-16
SNX9	1.98135e-07	0.307868	0.433	0.326	0.00197501	8.78703e-17	0.269962	0.312	0.146	8.75891e-13	1.98135e-07	1.75741e-16
TLE3	8.92977e-17	0.456454	0.537	0.384	8.90119e-13	9.7148e-11	0.279229	0.447	0.277	9.68371e-07	9.7148e-11	1.78595e-16
PRKAR2B	0.000380741	-0.283338	0.152	0.217	1	1.01895e-16	-0.680243	0.031	0.19	1.01569e-12	0.000380741	2.03789e-16
PRRX2	1.33063e-16	-0.627818	0.211	0.394	1.32637e-12	4.96764e-16	-0.813013	0.053	0.214	4.95174e-12	4.96764e-16	2.66125e-16
RGMA	1.46656e-11	-0.563234	0.129	0.26	1.46187e-07	1.39741e-16	-0.577598	0.014	0.165	1.39294e-12	1.46656e-11	2.79482e-16
CUL1	4.56865e-06	-0.26191	0.37	0.47	0.0455403	1.82516e-16	0.250696	0.952	0.827	1.81932e-12	4.56865e-06	3.65031e-16
FOXF1	1.38908e-13	-0.664236	0.019	0.135	1.38464e-09	3.27534e-16	-0.880338	0.031	0.184	3.26486e-12	1.38908e-13	6.55068e-16
WNT5A	0.000712761	-0.297799	0.129	0.186	1	3.36426e-16	-0.564067	0.005	0.147	3.35349e-12	0.000712761	6.72852e-16
NKRF	9.86772e-06	-0.291076	0.063	0.133	0.0983614	4.06858e-16	0.256639	0.225	0.096	4.05556e-12	9.86772e-06	8.13716e-16
AUTS2	4.31335e-16	-0.579012	0.197	0.38	4.29954e-12	5.0912e-06	-0.356486	0.3	0.357	0.0507491	5.0912e-06	8.62669e-16
TMEM106B	6.21697e-06	0.305443	0.245	0.17	0.0619707	5.20981e-16	0.266239	0.273	0.126	5.19314e-12	6.21697e-06	1.04196e-15
RILPL2	5.17603e-15	0.446833	0.516	0.365	5.15947e-11	5.33006e-16	0.318923	0.44	0.237	5.31301e-12	5.17603e-15	1.06601e-15
NFE2L2	4.58878e-13	-0.544331	0.133	0.285	4.57409e-09	6.04523e-16	0.331595	0.582	0.351	6.02588e-12	4.58878e-13	1.20905e-15
DECR1	8.76886e-16	0.311201	0.74	0.639	8.7408e-12	1.48186e-09	-0.433126	0.234	0.347	1.47712e-05	1.48186e-09	1.75377e-15
CD164	9.01358e-16	0.309045	0.753	0.642	8.98474e-12	4.75847e-15	0.333576	0.674	0.439	4.74325e-11	4.75847e-15	1.80272e-15
RGS10	1.92809e-07	0.346042	0.268	0.179	0.00192192	9.07474e-16	-0.667039	0.123	0.284	9.0457e-12	1.92809e-07	1.81495e-15
IPO7	1.58766e-15	-0.467279	0.347	0.529	1.58258e-11	5.20028e-10	0.26098	0.703	0.475	5.18364e-06	5.20028e-10	3.17533e-15
ORMDL3	1.93742e-15	0.484169	0.218	0.106	1.93122e-11	1.24201e-05	-0.349532	0.232	0.294	0.123803	1.24201e-05	3.87483e-15
CYP26A1	2.0083e-15	-0.754884	0.047	0.189	2.00188e-11	1.14187e-11	0.33222	0.476	0.302	1.13822e-07	1.14187e-11	4.0166e-15
MARK3	2.85697e-05	-0.271155	0.203	0.294	0.284782	3.37603e-15	0.323192	0.527	0.306	3.36523e-11	2.85697e-05	6.75207e-15
BCS1L	2.40367e-05	-0.258606	0.22	0.319	0.239597	3.81689e-15	0.308384	0.396	0.213	3.80467e-11	2.40367e-05	7.63377e-15
HOXB8	8.38078e-11	-0.537293	0.025	0.123	8.35396e-07	4.19743e-15	-0.768402	0.007	0.142	4.18399e-11	8.38078e-11	8.39485e-15
SMO	5.02499e-15	-0.525183	0.243	0.416	5.00891e-11	5.95508e-15	-0.557317	0.171	0.332	5.93602e-11	5.95508e-15	1.005e-14
CLTC	2.52986e-09	-0.283406	0.541	0.688	2.52176e-05	5.3784e-15	0.306173	0.65	0.397	5.36119e-11	2.52986e-09	1.07568e-14
OIP5	5.83972e-15	-0.594039	0.055	0.199	5.82103e-11	3.78669e-13	0.269517	0.435	0.243	3.77458e-09	3.78669e-13	1.16794e-14
AHCTF1	5.25841e-09	-0.370868	0.228	0.363	5.24158e-05	6.05387e-15	0.33737	0.594	0.372	6.0345e-11	5.25841e-09	1.21077e-14
GXYLT1	3.24218e-10	-0.454839	0.201	0.331	3.23181e-06	7.00493e-15	0.265042	0.316	0.156	6.98252e-11	3.24218e-10	1.40099e-14
CCNF	7.0087e-15	-0.617138	0.057	0.199	6.98627e-11	2.32371e-14	0.313983	0.662	0.412	2.31627e-10	2.32371e-14	1.40174e-14
MAP4K5	5.32457e-06	-0.318121	0.205	0.298	0.0530753	7.60919e-15	0.260852	0.297	0.144	7.58484e-11	5.32457e-06	1.52184e-14
YIPF4	1.03105e-14	0.503532	0.328	0.197	1.02775e-10	1.21116e-11	0.266091	0.86	0.633	1.20729e-07	1.21116e-11	2.0621e-14
TFPI	4.9759e-09	-0.517546	0.093	0.197	4.95997e-05	1.1284e-14	-0.749499	0.092	0.242	1.12479e-10	4.9759e-09	2.25681e-14
GATA4	6.8428e-07	-0.411894	0.047	0.121	0.00682091	1.17321e-14	-0.578405	0.017	0.153	1.16946e-10	6.8428e-07	2.34643e-14
EPHA4	1.20711e-07	-0.37258	0.047	0.128	0.00120325	1.20676e-14	-0.515971	0.01	0.142	1.2029e-10	1.20711e-07	2.41352e-14
SLC25A26	1.28472e-11	0.360219	0.499	0.362	1.28061e-07	1.70087e-14	0.281042	0.324	0.165	1.69543e-10	1.28472e-11	3.40174e-14
PALM	1.00106e-06	-0.419264	0.104	0.188	0.00997852	1.76947e-14	0.301553	0.394	0.211	1.76381e-10	1.00106e-06	3.53894e-14
LTA4H	3.95129e-05	-0.258104	0.279	0.376	0.393864	2.36095e-14	-0.484014	0.403	0.502	2.3534e-10	3.95129e-05	4.7219e-14
ENAH	3.67216e-14	-0.390016	0.463	0.635	3.66041e-10	1.00798e-13	0.332381	0.592	0.373	1.00475e-09	1.00798e-13	7.34432e-14
APOA2	1.66377e-09	-0.673553	0.044	0.139	1.65845e-05	5.08702e-14	-0.766478	0.031	0.167	5.07074e-10	1.66377e-09	1.0174e-13
CDX1	1.55654e-06	-0.418425	0.049	0.12	0.0155156	5.30273e-14	-0.935495	0.048	0.187	5.28576e-10	1.55654e-06	1.06055e-13
XPO1	5.761e-14	-0.345881	0.564	0.736	5.74257e-10	1.48633e-13	0.312674	0.742	0.486	1.48158e-09	1.48633e-13	1.1522e-13
MED1	9.62063e-08	-0.389935	0.156	0.261	0.000958984	5.99776e-14	0.299523	0.522	0.305	5.97857e-10	9.62063e-08	1.19955e-13
FOXA2	7.72507e-14	-0.687347	0.015	0.132	7.70035e-10	1.17994e-08	-0.494742	0.019	0.103	0.000117617	1.17994e-08	1.54501e-13
PKDCC	1.07673e-13	0.420208	0.518	0.38	1.07328e-09	0.00100134	-0.2546	0.082	0.132	1	0.00100134	2.15345e-13
CACHD1	1.27038e-13	-0.608889	0.051	0.18	1.26631e-09	1.13356e-11	-0.439864	0.036	0.156	1.12993e-07	1.13356e-11	2.54075e-13
GPC6	0.000180134	-0.267967	0.203	0.278	1	1.39448e-13	-0.453328	0.014	0.142	1.39002e-09	0.000180134	2.78896e-13
ETV1	1.5988e-13	-0.5361	0.008	0.119	1.59369e-09	6.77742e-10	-0.363292	0.014	0.108	6.75573e-06	6.77742e-10	3.19761e-13
CDCA7L	1.62801e-13	-0.541422	0.159	0.318	1.6228e-09	6.68018e-13	-0.507849	0.273	0.402	6.6588e-09	6.68018e-13	3.25601e-13
FKBP10	1.65389e-06	-0.313538	0.209	0.314	0.016486	2.47283e-13	-0.504581	0.07	0.216	2.46491e-09	1.65389e-06	4.94565e-13
RAD21	4.79404e-13	-0.310796	0.615	0.773	4.7787e-09	2.56679e-13	0.293688	0.802	0.58	2.55858e-09	4.79404e-13	5.13358e-13
TGS1	2.63302e-13	-0.383984	0.446	0.609	2.6246e-09	7.29112e-09	-0.34769	0.517	0.544	7.26779e-05	7.29112e-09	5.26605e-13
GMFB	3.98054e-13	0.344959	0.632	0.523	3.96781e-09	7.26486e-11	0.26375	0.78	0.552	7.24161e-07	7.26486e-11	7.96109e-13
SHC1	2.60061e-07	-0.320777	0.37	0.475	0.00259229	4.2593e-13	0.278424	0.51	0.295	4.24567e-09	2.60061e-07	8.51861e-13
PDS5B	5.46853e-10	-0.425049	0.271	0.398	5.45103e-06	4.7008e-13	0.274169	0.367	0.2	4.68576e-09	5.46853e-10	9.4016e-13
KLF10	1.08597e-08	-0.443826	0.074	0.174	0.000108249	5.17832e-13	0.289923	0.329	0.176	5.16175e-09	1.08597e-08	1.03566e-12
MTTP	5.20375e-13	-0.724073	0.021	0.135	5.1871e-09	0.00307906	-0.300539	0.116	0.16	1	0.00307906	1.04075e-12
ERF	5.82786e-08	-0.386483	0.11	0.214	0.000580921	6.49886e-13	0.276149	0.389	0.217	6.47806e-09	5.82786e-08	1.29977e-12
MAPK12	6.9575e-13	-0.628645	0.068	0.195	6.93524e-09	8.95513e-10	-0.450755	0.08	0.191	8.92647e-06	8.95513e-10	1.3915e-12
TOM1L1	4.44302e-10	0.281098	0.106	0.045	4.4288e-06	8.82783e-13	0.290054	0.601	0.372	8.79958e-09	4.44302e-10	1.76557e-12
PRR7	1.17208e-12	-0.56459	0.047	0.172	1.16833e-08	0.0011068	-0.295876	0.145	0.193	1	0.0011068	2.34415e-12
POLR3E	3.07426e-08	-0.374525	0.125	0.236	0.000306443	1.18164e-12	0.311236	0.655	0.43	1.17786e-08	3.07426e-08	2.36329e-12
RCBTB1	2.59964e-08	-0.411958	0.074	0.17	0.000259133	1.26529e-12	-0.505584	0.109	0.251	1.26124e-08	2.59964e-08	2.53057e-12
IFT74	1.00936e-05	-0.317806	0.235	0.324	0.100613	1.28663e-12	-0.439356	0.483	0.543	1.28251e-08	1.00936e-05	2.57326e-12
CDH11	1.46857e-07	0.287246	0.416	0.295	0.00146387	1.36776e-12	-0.462539	0.007	0.12	1.36338e-08	1.46857e-07	2.73552e-12
FBN2	4.38679e-07	0.349334	0.226	0.147	0.00437276	4.1499e-12	-0.498364	0.024	0.142	4.13662e-08	4.38679e-07	8.2998e-12
ALKBH5	1.48911e-09	-0.386456	0.258	0.397	1.48434e-05	4.23118e-12	0.289622	0.614	0.392	4.21764e-08	1.48911e-09	8.46237e-12
GADD45A	6.50292e-12	-0.48481	0.26	0.419	6.48211e-08	0.000358784	-0.392146	0.213	0.263	1	0.000358784	1.30058e-11
TLN2	0.00010624	-0.272687	0.209	0.289	1	7.90049e-12	-0.519538	0.157	0.294	7.87521e-08	0.00010624	1.5801e-11
HIPK2	9.13522e-12	0.342702	0.59	0.477	9.10599e-08	3.94989e-07	-0.395015	0.089	0.176	0.00393725	3.94989e-07	1.82704e-11
ATP2A2	3.72873e-06	-0.303752	0.245	0.345	0.037168	9.46253e-12	0.281603	0.676	0.454	9.43225e-08	3.72873e-06	1.89251e-11
RNF165	1.20737e-11	-0.522335	0.011	0.106	1.2035e-07	5.43376e-10	-0.35981	0.012	0.105	5.41637e-06	5.43376e-10	2.41473e-11
PEA15	1.35867e-11	0.392743	0.448	0.312	1.35432e-07	1.908e-11	0.278009	0.7	0.468	1.90189e-07	1.908e-11	2.71734e-11
TMEM60	3.14389e-06	0.292417	0.391	0.302	0.0313383	1.66059e-11	0.272987	0.819	0.602	1.65527e-07	3.14389e-06	3.32117e-11
TNNI1	1.1411e-10	-0.684686	0.049	0.151	1.13745e-06	2.20826e-11	-0.641978	0.022	0.134	2.20119e-07	1.1411e-10	4.41651e-11
ARRB2	1.76754e-09	-0.504694	0.091	0.197	1.76188e-05	2.22194e-11	0.255791	0.457	0.269	2.21483e-07	1.76754e-09	4.44388e-11
ZCCHC9	2.41408e-08	-0.321456	0.389	0.521	0.000240636	2.28576e-11	0.275423	0.713	0.472	2.27845e-07	2.41408e-08	4.57152e-11
CDC37L1	5.9924e-08	0.376064	0.323	0.231	0.000597322	3.37026e-11	0.258669	0.406	0.24	3.35947e-07	5.9924e-08	6.74052e-11
OLFM1	0.000285173	-0.251019	0.184	0.258	1	3.4667e-11	-0.439289	0.043	0.161	3.4556e-07	0.000285173	6.93339e-11
NUS1	6.33954e-05	-0.256221	0.243	0.332	0.631925	4.79393e-11	0.279141	0.746	0.513	4.77859e-07	6.33954e-05	9.58787e-11
CAND1	4.87477e-11	-0.34862	0.425	0.58	4.85917e-07	1.66864e-10	0.281588	0.63	0.427	1.6633e-06	1.66864e-10	9.74955e-11
PNPT1	5.79936e-11	-0.437847	0.167	0.313	5.7808e-07	1.87422e-05	-0.324234	0.268	0.334	0.186822	1.87422e-05	1.15987e-10
ARL4D	5.84915e-11	-0.584054	0.104	0.227	5.83043e-07	0.00403827	-0.285542	0.097	0.139	1	0.00403827	1.16983e-10
HOXB9	4.6581e-09	-0.536324	0.04	0.131	4.6432e-05	6.74366e-11	-0.602504	0.01	0.109	6.72208e-07	4.6581e-09	1.34873e-10
SALL2	4.22834e-06	-0.330041	0.18	0.275	0.0421481	8.2224e-11	-0.430958	0.034	0.143	8.19609e-07	4.22834e-06	1.64448e-10
UXT	1.75525e-06	-0.266018	0.431	0.537	0.0174963	1.15406e-10	-0.339662	0.553	0.594	1.15036e-06	1.75525e-06	2.30811e-10
ZNF511	8.82695e-08	-0.289367	0.461	0.597	0.00087987	1.25851e-10	0.272684	0.744	0.526	1.25448e-06	8.82695e-08	2.51702e-10
RCOR2	3.66785e-08	-0.33862	0.349	0.474	0.000365611	1.38482e-10	-0.399351	0.464	0.517	1.38039e-06	3.66785e-08	2.76964e-10
PSME4	6.8786e-05	-0.26933	0.233	0.315	0.685659	1.73237e-10	0.273693	0.473	0.299	1.72683e-06	6.8786e-05	3.46474e-10
IP6K2	1.94224e-10	0.312216	0.59	0.476	1.93603e-06	3.23687e-07	-0.368911	0.29	0.368	0.00322652	3.23687e-07	3.88449e-10
PPIC	2.25041e-10	0.327769	0.573	0.429	2.24321e-06	3.23077e-08	-0.483646	0.464	0.497	0.000322043	3.23077e-08	4.50081e-10
AHI1	2.83184e-10	-0.484178	0.11	0.233	2.82278e-06	3.53839e-07	-0.328851	0.048	0.131	0.00352706	3.53839e-07	5.66369e-10
MTSS1	1.00968e-06	-0.403633	0.076	0.154	0.0100645	3.21381e-10	-0.40085	0.043	0.154	3.20353e-06	1.00968e-06	6.42763e-10
FIGN	1.51779e-07	0.284858	0.125	0.065	0.00151293	3.28124e-10	-0.393427	0.034	0.141	3.27074e-06	1.51779e-07	6.56248e-10
SMAD1	3.02161e-08	0.38297	0.281	0.189	0.000301194	5.0334e-10	-0.48278	0.242	0.352	5.01729e-06	3.02161e-08	1.00668e-09
CTSC	5.13906e-10	-0.46178	0.036	0.135	5.12262e-06	3.36071e-05	-0.566537	0.319	0.351	0.334996	3.36071e-05	1.02781e-09
PTRH2	9.61031e-07	-0.314538	0.264	0.382	0.00957956	6.24324e-10	-0.251555	0.722	0.71	6.22326e-06	9.61031e-07	1.24865e-09
SMOX	4.56017e-05	-0.330515	0.055	0.113	0.454558	7.17523e-10	-0.491029	0.039	0.142	7.15227e-06	4.56017e-05	1.43505e-09
SULF1	4.72569e-08	0.308747	0.262	0.165	0.000471057	7.87535e-10	-0.351572	0.019	0.116	7.85015e-06	4.72569e-08	1.57507e-09
SLC25A22	1.29576e-09	-0.423471	0.116	0.239	1.29162e-05	0.000546763	-0.283708	0.176	0.23	1	0.000546763	2.59152e-09
CCDC90B	1.4643e-08	0.323398	0.541	0.447	0.000145961	1.432e-09	-0.341957	0.507	0.547	1.42742e-05	1.4643e-08	2.86401e-09
CDC42EP4	1.64501e-09	-0.502911	0.123	0.236	1.63975e-05	2.13449e-05	-0.338808	0.157	0.231	0.212766	2.13449e-05	3.29002e-09
SLC7A7	2.0706e-09	-0.54681	0.051	0.146	2.06397e-05	0.0017091	-0.405113	0.208	0.245	1	0.0017091	4.1412e-09
PHLDB2	2.4381e-09	-0.433473	0.209	0.337	2.4303e-05	1.35557e-08	-0.369794	0.043	0.138	0.000135123	1.35557e-08	4.8762e-09
MAPRE2	5.162e-05	-0.321127	0.116	0.185	0.514548	3.33309e-09	-0.366538	0.473	0.516	3.32243e-05	5.162e-05	6.66618e-09
SOX17	4.35246e-09	-0.641556	0.021	0.101	4.33853e-05	6.43825e-09	-0.664444	0.029	0.12	6.41764e-05	6.43825e-09	8.70491e-09
TCF12	1.23891e-05	-0.306468	0.245	0.339	0.123494	4.63549e-09	-0.448447	0.22	0.322	4.62066e-05	1.23891e-05	9.27099e-09
TMEM205	6.2794e-09	0.267471	0.649	0.57	6.2593e-05	2.22627e-06	-0.335829	0.324	0.391	0.0221915	2.22627e-06	1.25588e-08
HSD17B11	0.000631881	-0.273733	0.135	0.196	1	7.29478e-09	-0.340349	0.019	0.106	7.27144e-05	0.000631881	1.45896e-08
HOXB4	0.000973827	-0.292597	0.106	0.158	1	1.01774e-08	-0.429976	0.039	0.133	0.000101448	0.000973827	2.03547e-08
WDR86	1.04668e-08	0.360162	0.323	0.217	0.000104333	2.43752e-06	-0.308419	0.082	0.166	0.0242972	2.43752e-06	2.09335e-08
CNOT1	3.28651e-08	-0.323413	0.317	0.445	0.000327599	2.51282e-08	0.25754	0.604	0.435	0.000250478	3.28651e-08	5.02565e-08
PTCH1	2.64168e-08	-0.375138	0.3	0.421	0.000263323	6.91421e-06	-0.441391	0.193	0.265	0.0689208	6.91421e-06	5.28337e-08
QSER1	3.79331e-08	-0.351475	0.239	0.366	0.000378117	0.000769053	-0.265703	0.126	0.179	1	0.000769053	7.58662e-08
KDELR3	6.00822e-08	0.323657	0.419	0.307	0.000598899	0.518663	-0.258959	0.109	0.11	1	0.518663	1.20164e-07
ZC3H7B	9.0447e-05	0.268798	0.247	0.181	0.901576	6.83485e-08	-0.370924	0.08	0.175	0.000681298	9.0447e-05	1.36697e-07
ST3GAL6	0.000122489	-0.303811	0.178	0.251	1	6.87009e-08	-0.357274	0.034	0.118	0.00068481	0.000122489	1.37402e-07
CNDP2	7.42072e-08	-0.330973	0.317	0.442	0.000739698	5.30302e-06	-0.336143	0.558	0.542	0.0528605	5.30302e-06	1.48414e-07
APIP	8.39402e-08	-0.320001	0.345	0.47	0.000836716	1.12987e-05	-0.277175	0.5	0.503	0.112625	1.12987e-05	1.6788e-07
TIPARP	0.00019991	-0.269664	0.121	0.188	1	8.94655e-08	-0.41101	0.14	0.238	0.000891792	0.00019991	1.78931e-07
THBS3	6.79307e-06	0.265517	0.256	0.175	0.0677133	9.52071e-08	-0.34422	0.034	0.115	0.000949025	6.79307e-06	1.90414e-07
RAMP2	9.61203e-08	-0.495155	0.082	0.172	0.000958127	5.81219e-07	-0.534371	0.208	0.285	0.00579359	5.81219e-07	1.92241e-07
CCDC25	1.37295e-07	-0.298822	0.342	0.472	0.00136855	5.10615e-06	-0.252505	0.56	0.552	0.0508981	5.10615e-06	2.74589e-07
PELI2	2.01566e-07	-0.433921	0.07	0.153	0.00200921	1.04449e-06	-0.296332	0.034	0.106	0.0104114	1.04449e-06	4.03133e-07
SMARCD1	2.63257e-07	-0.269952	0.378	0.513	0.00262415	8.83326e-06	-0.275321	0.481	0.505	0.08805	8.83326e-06	5.26514e-07
NRIP1	3.09114e-07	0.293924	0.486	0.384	0.00308125	1.91007e-06	-0.31496	0.065	0.145	0.0190396	1.91007e-06	6.18229e-07
GFPT2	5.76235e-06	-0.361056	0.059	0.127	0.0574391	4.70869e-07	-0.3426	0.039	0.116	0.00469362	5.76235e-06	9.41737e-07
MAP2K6	5.01997e-07	-0.365184	0.137	0.236	0.00500391	5.15567e-07	-0.378714	0.121	0.212	0.00513917	5.15567e-07	1.00399e-06
CADM1	6.80007e-07	-0.289997	0.423	0.529	0.00677831	6.37069e-06	-0.257775	0.698	0.639	0.063503	6.37069e-06	1.36001e-06
FZD3	7.43598e-07	-0.356974	0.07	0.151	0.00741218	7.73597e-05	-0.276243	0.077	0.139	0.771121	7.73597e-05	1.48719e-06
CLIP3	0.000516371	-0.281447	0.082	0.135	1	8.94275e-07	-0.359094	0.109	0.195	0.00891414	0.000516371	1.78855e-06
PLIN2	1.39512e-06	-0.323873	0.315	0.426	0.0139066	0.00456872	-0.26152	0.415	0.417	1	0.00456872	2.79025e-06
FAM174A	1.49682e-06	0.347945	0.171	0.106	0.0149203	0.000121617	-0.263856	0.348	0.393	1	0.000121617	2.99365e-06
SNAI1	1.77134e-06	-0.359255	0.087	0.17	0.0176567	0.0758321	-0.359892	0.28	0.271	1	0.0758321	3.54267e-06
EFNB1	0.000130221	-0.290208	0.23	0.302	1	2.84029e-06	-0.414527	0.14	0.225	0.028312	0.000130221	5.68057e-06
SLC27A3	0.00109097	-0.252661	0.072	0.12	1	3.62167e-06	-0.37641	0.15	0.228	0.0361008	0.00109097	7.24332e-06
AFP	0.020204	-0.308728	0.249	0.284	1	6.0932e-06	-0.57642	0.039	0.104	0.060737	0.020204	1.21864e-05
HOXA1	9.99892e-06	-0.404027	0.091	0.162	0.0996692	6.83551e-06	-0.539238	0.116	0.189	0.0681364	9.99892e-06	1.3671e-05
MPDZ	1.03157e-05	-0.331651	0.214	0.299	0.102827	7.04476e-05	-0.25063	0.053	0.112	0.702221	7.04476e-05	2.06313e-05
PPP3CA	1.24654e-05	-0.358041	0.165	0.245	0.124255	1.53909e-05	-0.359017	0.213	0.279	0.153417	1.53909e-05	2.49307e-05
RBP4	2.9321e-05	-0.485249	0.142	0.216	0.292271	0.86056	-0.651698	0.391	0.332	1	0.86056	5.86411e-05
CEP78	3.57506e-05	-0.294361	0.101	0.174	0.356362	2.98644e-05	-0.332986	0.263	0.321	0.297689	3.57506e-05	5.97279e-05
MED22	5.74618e-05	-0.257909	0.169	0.254	0.572779	0.000176768	-0.291491	0.367	0.389	1	0.000176768	0.00011492
CDKN2AIP	0.000351138	-0.257264	0.118	0.181	1	0.0022772	-0.258514	0.239	0.278	1	0.0022772	0.000702152

## Sheet: AntPS_Mouse_Monkey_DEG
	MONKEY_p_val	MONKEY_avg_log2FC	MONKEY_pct.1	MONKEY_pct.2	MONKEY_p_val_adj	MOUSE_p_val	MOUSE_avg_log2FC	MOUSE_pct.1	MOUSE_pct.2	MOUSE_p_val_adj	max_pval	minimump_p_val
EOMES	0	1.59868	0.534	0.06	0	0	1.38303	0.892	0.289	0	0	0
CHRD	0	1.98221	0.537	0.057	0	0	0.993453	0.285	0.015	0	0	0
SAMD3	0	1.71658	0.559	0.041	0	0	1.16862	0.34	0.017	0	0	0
GSC	0	2.21649	0.662	0.03	0	0	2.2089	0.826	0.08	0	0	0
SOX17	0	1.91094	0.655	0.091	0	5.63742e-103	1.22943	0.316	0.11	5.61938e-99	5.63742e-103	0
DKK1	0	1.85214	0.597	0.067	0	8.46876e-49	0.612956	0.323	0.155	8.44166e-45	8.46876e-49	0
FOXA2	0	2.11792	0.882	0.118	0	0	1.93823	0.714	0.076	0	0	0
CER1	0	2.10579	0.625	0.046	0	0	1.91729	0.447	0.039	0	0	0
LHX1	0	2.07526	0.723	0.062	0	0	1.81417	0.633	0.112	0	0	0
FGF8	1.37367e-124	1.05391	0.317	0.048	1.36927e-120	0	1.49685	0.914	0.354	0	1.37367e-124	0
OTX2	2.09346e-282	1.67176	0.665	0.106	2.08676e-278	8.26518e-293	1.17913	0.742	0.259	8.23873e-289	2.09346e-282	1.65304e-292
EPHA2	2.42992e-08	0.342719	0.239	0.142	0.000242214	1.27844e-283	0.95947	0.392	0.074	1.27435e-279	2.42992e-08	2.55688e-283
POU5F1	1.91987e-133	1.23919	0.884	0.323	1.91373e-129	2.44349e-243	1.00741	0.984	0.555	2.43567e-239	1.91987e-133	4.88698e-243
CRLF1	9.71413e-239	1.61496	0.64	0.115	9.68305e-235	1.45416e-38	0.397157	0.259	0.121	1.44951e-34	1.45416e-38	1.94283e-238
LGR5	4.35249e-47	0.536413	0.126	0.02	4.33856e-43	3.63376e-208	0.574134	0.163	0.017	3.62213e-204	4.35249e-47	7.26752e-208
POLR2H	1.33317e-31	0.426916	0.824	0.683	1.32891e-27	1.87863e-206	0.425931	0.996	0.948	1.87262e-202	1.33317e-31	3.75726e-206
IGFBP2	4.0828e-38	0.283185	1	0.909	4.06974e-34	3.92543e-202	0.733448	0.986	0.686	3.91287e-198	4.0828e-38	7.85087e-202
CYP26A1	1.79564e-191	1.53701	0.723	0.177	1.78989e-187	6.5617e-153	1.00408	0.656	0.29	6.5407e-149	6.5617e-153	3.59128e-191
NDRG1	2.20669e-05	-0.447077	0.108	0.186	0.219963	7.14741e-189	0.910932	0.354	0.086	7.12454e-185	2.20669e-05	1.42948e-188
NODAL	1.05509e-170	0.545241	0.106	0.004	1.05172e-166	1.8773e-110	0.51784	0.197	0.043	1.87129e-106	1.8773e-110	2.11019e-170
FAM89A	3.24025e-08	-0.479427	0.174	0.294	0.000322988	3.429e-170	0.840026	0.305	0.07	3.41803e-166	3.24025e-08	6.85801e-170
SHISA2	5.68985e-164	1.46129	0.771	0.242	5.67165e-160	1.82845e-63	0.645291	0.356	0.161	1.8226e-59	1.82845e-63	1.13797e-163
HES1	7.55205e-14	-0.595686	0.229	0.408	7.52788e-10	3.66276e-163	0.81417	0.853	0.559	3.65104e-159	7.55205e-14	7.32552e-163
ADAMTS9	1.16734e-06	-0.444756	0.081	0.171	0.0116361	1.07641e-162	0.688995	0.263	0.055	1.07296e-158	1.16734e-06	2.15281e-162
BMP7	5.22528e-20	0.550575	0.368	0.187	5.20855e-16	5.10566e-161	0.913146	0.469	0.162	5.08933e-157	5.22528e-20	1.02113e-160
DPPA5	1.40291e-96	1.1559	0.423	0.105	1.39842e-92	1.06516e-145	0.809781	0.648	0.282	1.06175e-141	1.40291e-96	2.13032e-145
CAPSL	4.84023e-21	0.382651	0.106	0.027	4.82474e-17	1.63639e-144	0.770929	0.334	0.092	1.63115e-140	4.84023e-21	3.27277e-144
FST	3.86031e-07	0.288818	0.569	0.416	0.00384796	5.5054e-130	0.914416	0.688	0.35	5.48779e-126	3.86031e-07	1.10108e-129
GALNT12	7.74305e-19	0.544718	0.282	0.133	7.71827e-15	2.04321e-129	0.718312	0.325	0.095	2.03668e-125	7.74305e-19	4.08643e-129
VRTN	1.18924e-54	0.855604	0.433	0.15	1.18544e-50	1.70092e-125	0.751251	0.579	0.246	1.69548e-121	1.18924e-54	3.40185e-125
EPCAM	1.40251e-41	0.643063	0.912	0.508	1.39802e-37	5.14529e-125	0.689612	0.961	0.563	5.12883e-121	1.40251e-41	1.02906e-124
ID2	3.71982e-54	-1.03209	0.325	0.669	3.70792e-50	6.19538e-120	-1.14257	0.388	0.683	6.17555e-116	3.71982e-54	1.23908e-119
FRZB	9.67452e-16	-0.854381	0.169	0.341	9.64356e-12	1.59135e-113	0.748853	0.593	0.275	1.58626e-109	9.67452e-16	3.18271e-113
ZIC2	1.31935e-111	1.14536	0.738	0.253	1.31512e-107	2.83362e-67	0.522457	0.31	0.124	2.82455e-63	2.83362e-67	2.63869e-111
LRIG3	5.19706e-12	0.454521	0.327	0.192	5.18043e-08	1.92758e-106	0.674659	0.368	0.13	1.92141e-102	5.19706e-12	3.85517e-106
EPHA1	2.17509e-66	0.941871	0.28	0.066	2.16813e-62	7.48104e-105	0.718478	0.481	0.205	7.4571e-101	2.17509e-66	1.49621e-104
PKDCC	3.926e-95	1.03469	0.804	0.375	3.91343e-91	2.51351e-67	0.527052	0.308	0.124	2.50547e-63	2.51351e-67	7.85199e-95
GPC4	1.96198e-93	1.08624	0.665	0.247	1.9557e-89	6.67344e-37	0.426363	0.235	0.109	6.65208e-33	6.67344e-37	3.92396e-93
PMEPA1	1.55075e-43	0.619575	0.164	0.034	1.54579e-39	1.02582e-92	0.476808	0.204	0.052	1.02254e-88	1.55075e-43	2.05165e-92
CRABP1	1.98888e-10	0.289044	0.451	0.281	1.98251e-06	3.33731e-92	-1.4072	0.186	0.473	3.32663e-88	1.98888e-10	6.67461e-92
TGIF1	4.22679e-90	0.753961	0.94	0.607	4.21326e-86	6.29889e-67	0.439024	0.867	0.655	6.27874e-63	6.29889e-67	8.45358e-90
IGFBP4	2.48092e-12	0.335174	0.725	0.556	2.47298e-08	5.90729e-90	-0.958906	0.291	0.568	5.88839e-86	2.48092e-12	1.18146e-89
PHLDA1	1.34548e-08	-0.476345	0.03	0.125	0.000134117	2.44681e-89	-1.14563	0.191	0.484	2.43898e-85	1.34548e-08	4.89362e-89
CDH2	4.84375e-89	0.852876	0.919	0.524	4.82825e-85	8.95161e-17	0.293207	0.41	0.292	8.92296e-13	8.95161e-17	9.6875e-89
ETV4	1.38208e-88	1.08451	0.569	0.188	1.37766e-84	5.61751e-35	0.371314	0.42	0.246	5.59954e-31	5.61751e-35	2.76416e-88
SFRP1	1.8908e-87	0.746328	0.977	0.636	1.88475e-83	2.00163e-30	0.445856	0.461	0.301	1.99523e-26	2.00163e-30	3.7816e-87
HOXB2	1.81628e-43	-1.50043	0.018	0.36	1.81047e-39	1.25984e-86	-1.22222	0.023	0.313	1.25581e-82	1.81628e-43	2.51968e-86
SPINT2	1.46362e-28	0.2923	0.982	0.849	1.45894e-24	5.22723e-84	0.501859	0.928	0.651	5.2105e-80	1.46362e-28	1.04545e-83
WNT3	3.47804e-35	0.611857	0.184	0.048	3.46691e-31	8.29733e-83	0.564794	0.313	0.112	8.27078e-79	3.47804e-35	1.65947e-82
F11R	1.29176e-81	0.899291	0.841	0.418	1.28762e-77	5.14074e-29	0.318193	0.671	0.481	5.12429e-25	5.14074e-29	2.58351e-81
CCND2	2.75536e-49	-0.725803	0.501	0.788	2.74654e-45	2.9255e-81	-0.803047	0.536	0.689	2.91614e-77	2.75536e-49	5.851e-81
SGK1	1.50286e-06	-0.415541	0.058	0.141	0.0149805	3.1326e-80	0.638469	0.581	0.306	3.12257e-76	1.50286e-06	6.26519e-80
ZIC3	1.68958e-76	0.947068	0.335	0.08	1.68417e-72	2.08272e-46	0.438313	0.352	0.173	2.07606e-42	2.08272e-46	3.37916e-76
SIX3	4.48076e-70	0.7662	0.164	0.023	4.46642e-66	3.55476e-53	0.331392	0.134	0.037	3.54339e-49	3.55476e-53	8.96152e-70
CCND3	3.84248e-07	-0.459245	0.191	0.296	0.00383018	1.83099e-69	-0.487825	0.741	0.852	1.82513e-65	3.84248e-07	3.66198e-69
UCP2	4.61688e-66	0.876208	0.725	0.38	4.60211e-62	5.70938e-23	0.332072	0.4	0.263	5.69111e-19	5.70938e-23	9.23376e-66
CDX2	1.73892e-16	-0.848812	0.05	0.223	1.73335e-12	3.35654e-62	-1.13488	0.093	0.33	3.3458e-58	1.73892e-16	6.71308e-62
SERPINE2	1.546e-61	0.837645	0.761	0.376	1.54105e-57	4.12657e-38	0.400989	0.642	0.451	4.11336e-34	4.12657e-38	3.09199e-61
ESRP1	9.7409e-40	0.766097	0.406	0.164	9.70973e-36	1.43657e-60	0.510589	0.309	0.131	1.43198e-56	9.7409e-40	2.87314e-60
MEIS2	3.84636e-57	-1.48635	0.091	0.506	3.83405e-53	1.42194e-59	-0.895472	0.134	0.37	1.41739e-55	3.84636e-57	2.84388e-59
BMP2	4.61712e-21	0.580292	0.378	0.187	4.60235e-17	4.2367e-59	0.522229	0.238	0.088	4.22314e-55	4.61712e-21	8.4734e-59
TMEM107	1.8122e-05	0.298332	0.277	0.195	0.18064	1.09703e-57	0.575068	0.647	0.454	1.09352e-53	1.8122e-05	2.19406e-57
TGFBR3	1.86496e-40	0.812042	0.499	0.23	1.85899e-36	1.35518e-57	0.35903	0.15	0.042	1.35084e-53	1.86496e-40	2.71035e-57
DAB1	3.2164e-13	0.445373	0.242	0.123	3.20611e-09	3.90247e-57	0.521052	0.3	0.131	3.88998e-53	3.2164e-13	7.80495e-57
CFL2	1.22572e-17	-0.731345	0.134	0.333	1.2218e-13	1.63349e-56	-0.489538	0.584	0.74	1.62826e-52	1.22572e-17	3.26698e-56
PPP1R1A	1.42011e-29	0.563636	0.713	0.439	1.41557e-25	6.26223e-56	0.559925	0.612	0.388	6.24219e-52	1.42011e-29	1.25245e-55
SALL1	1.36086e-53	0.889069	0.597	0.288	1.3565e-49	6.19344e-41	0.447522	0.352	0.186	6.17362e-37	6.19344e-41	2.72172e-53
CLYBL	1.72869e-11	0.428269	0.207	0.104	1.72316e-07	1.52774e-53	0.51597	0.563	0.351	1.52285e-49	1.72869e-11	3.05548e-53
VIM	4.11521e-52	-0.502715	0.791	0.861	4.10204e-48	3.64037e-13	-0.474332	0.397	0.462	3.62872e-09	3.64037e-13	8.23042e-52
HOXA1	5.36977e-14	-0.708258	0.023	0.163	5.35259e-10	4.42722e-49	-0.869834	0.013	0.195	4.41305e-45	5.36977e-14	8.85444e-49
MSX2	2.63058e-12	-0.678097	0.088	0.235	2.62216e-08	9.88725e-47	-0.848901	0.088	0.287	9.85561e-43	2.63058e-12	1.97745e-46
SPARC	9.5586e-37	-0.613342	0.582	0.769	9.52801e-33	1.29472e-46	-0.531327	0.579	0.709	1.29058e-42	9.5586e-37	2.58944e-46
CMTM7	1.58466e-05	-0.339103	0.227	0.323	0.157959	7.67604e-45	-0.536837	0.46	0.632	7.65147e-41	1.58466e-05	1.53521e-44
ID1	3.42997e-16	-0.354254	0.64	0.78	3.419e-12	1.20777e-42	-0.5254	0.574	0.698	1.20391e-38	3.42997e-16	2.41555e-42
FERMT2	5.74202e-15	0.375189	0.688	0.513	5.72364e-11	1.46927e-42	-0.529573	0.393	0.571	1.46457e-38	5.74202e-15	2.93854e-42
PEG10	3.85897e-24	-0.60999	0.431	0.63	3.84662e-20	7.87156e-41	-0.749304	0.131	0.317	7.84637e-37	3.85897e-24	1.57431e-40
ARID3A	2.53499e-07	-0.356611	0.332	0.446	0.00252687	1.085e-40	-0.645268	0.118	0.306	1.08153e-36	2.53499e-07	2.17e-40
HAND1	5.4328e-34	-1.56941	0.05	0.336	5.41541e-30	3.8247e-40	-1.00168	0.101	0.28	3.81246e-36	5.4328e-34	7.6494e-40
HAPLN1	2.10237e-30	-1.19623	0.108	0.384	2.09565e-26	7.13859e-40	-0.765138	0.003	0.152	7.11574e-36	2.10237e-30	1.42772e-39
HOXB8	3.17606e-12	-0.619509	0.008	0.123	3.1659e-08	2.33862e-39	-0.807275	0	0.145	2.33114e-35	3.17606e-12	4.67724e-39
FOXF1	5.07926e-13	-0.685164	0.01	0.135	5.06301e-09	2.40877e-38	-0.872534	0.031	0.188	2.40106e-34	5.07926e-13	4.81754e-38
PRRX2	4.04197e-16	-0.684237	0.204	0.394	4.02903e-12	1.95696e-37	-0.851794	0.057	0.218	1.9507e-33	4.04197e-16	3.91393e-37
CSRP1	7.04426e-05	-0.328494	0.27	0.351	0.702172	2.52223e-37	-0.596984	0.342	0.506	2.51416e-33	7.04426e-05	5.04445e-37
DLK1	1.47088e-26	-1.17395	0.096	0.343	1.46617e-22	4.77928e-37	-0.982974	0.091	0.255	4.76399e-33	1.47088e-26	9.55856e-37
MKRN1	1.63032e-05	0.255678	0.484	0.387	0.16251	2.36851e-36	0.269567	0.918	0.8	2.36093e-32	1.63032e-05	4.73703e-36
PRTG	8.85861e-16	-0.277138	0.728	0.784	8.83026e-12	1.219e-35	-0.508066	0.524	0.611	1.2151e-31	8.85861e-16	2.438e-35
HOXB4	6.62418e-17	-0.798421	0.005	0.159	6.60299e-13	1.67627e-35	-0.583657	0.003	0.137	1.67091e-31	6.62418e-17	3.35254e-35
HOXB6	2.77281e-15	-0.755648	0.003	0.141	2.76394e-11	3.53945e-34	-0.672501	0.004	0.134	3.52812e-30	2.77281e-15	7.0789e-34
TNNI1	9.35232e-12	-0.738077	0.03	0.151	9.32239e-08	3.38363e-33	-0.726869	0.008	0.137	3.3728e-29	9.35232e-12	6.76725e-33
SUDS3	3.71783e-09	0.299396	0.632	0.486	3.70594e-05	8.63881e-33	0.277474	0.853	0.749	8.61116e-29	3.71783e-09	1.72776e-32
DAB2	1.00603e-32	-1.16958	0.098	0.381	1.00281e-28	2.21799e-15	-0.636935	0.177	0.28	2.21089e-11	2.21799e-15	2.01205e-32
SLC7A7	2.74542e-09	-0.598091	0.043	0.146	2.73663e-05	1.56286e-32	0.296185	0.417	0.237	1.55785e-28	2.74542e-09	3.12571e-32
DOK4	1.78708e-32	-1.06764	0.179	0.457	1.78137e-28	5.6607e-20	-0.439988	0.046	0.145	5.64259e-16	5.6607e-20	3.57417e-32
IQGAP2	9.52763e-32	-1.1404	0.048	0.33	9.49714e-28	6.85397e-11	-0.277871	0.082	0.154	6.83204e-07	6.85397e-11	1.90553e-31
SMYD2	2.86442e-06	-0.350787	0.033	0.105	0.0285525	4.34473e-31	0.348008	0.683	0.53	4.33083e-27	2.86442e-06	8.68946e-31
CCDC28B	3.95976e-09	0.345164	0.461	0.324	3.94709e-05	6.35941e-31	0.388202	0.553	0.393	6.33906e-27	3.95976e-09	1.27188e-30
SPRY4	1.49354e-08	0.367908	0.194	0.107	0.000148876	7.40488e-31	0.357707	0.173	0.075	7.38118e-27	1.49354e-08	1.48098e-30
PMP22	3.64606e-27	-1.22258	0.048	0.293	3.63439e-23	7.85801e-31	-0.909597	0.102	0.249	7.83287e-27	3.64606e-27	1.5716e-30
CTHRC1	1.03235e-07	-0.451711	0.282	0.399	0.00102905	1.10455e-30	0.398555	0.522	0.353	1.10101e-26	1.03235e-07	2.2091e-30
VCAN	1.22325e-11	-0.446567	0.408	0.546	1.21934e-07	1.86611e-30	-0.520891	0.023	0.153	1.86014e-26	1.22325e-11	3.73222e-30
GYG1	0.000119611	-0.314671	0.096	0.167	1	2.56579e-30	-0.549434	0.301	0.459	2.55758e-26	0.000119611	5.13158e-30
EGR1	3.04347e-30	-0.98457	0.209	0.472	3.03373e-26	1.24684e-19	0.296054	0.246	0.144	1.24285e-15	1.24684e-19	6.08694e-30
CDX1	0.000339777	-0.30152	0.06	0.119	1	3.69804e-30	-0.890012	0.055	0.19	3.68621e-26	0.000339777	7.39608e-30
MLLT3	8.05409e-17	-0.808312	0.128	0.315	8.02832e-13	5.05788e-30	-0.631276	0.094	0.242	5.0417e-26	8.05409e-17	1.01158e-29
TCF7L2	7.27647e-30	0.565113	0.708	0.479	7.25318e-26	2.07071e-15	0.279037	0.255	0.162	2.06409e-11	2.07071e-15	1.45529e-29
CDH1	2.93877e-07	0.316691	0.108	0.052	0.00292937	1.51725e-29	0.365522	0.395	0.238	1.5124e-25	2.93877e-07	3.03451e-29
HOXB9	1.22824e-14	-0.806191	0	0.131	1.22431e-10	2.14531e-29	-0.647502	0.001	0.112	2.13845e-25	1.22824e-14	4.29063e-29
CTBP2	4.86194e-09	0.262971	0.683	0.575	4.84638e-05	2.20398e-29	0.301233	0.805	0.663	2.19693e-25	4.86194e-09	4.40796e-29
SDC4	3.86747e-29	0.614075	0.574	0.321	3.8551e-25	2.05853e-15	-0.366449	0.065	0.153	2.05194e-11	2.05853e-15	7.73495e-29
MAP1B	9.61811e-22	-0.681759	0.317	0.525	9.58733e-18	5.02272e-29	-0.620506	0.308	0.438	5.00664e-25	9.61811e-22	1.00454e-28
IL17RD	6.69921e-29	0.683526	0.28	0.108	6.67777e-25	1.54073e-22	0.26333	0.167	0.08	1.5358e-18	1.54073e-22	1.33984e-28
CRELD1	8.39153e-06	0.288008	0.39	0.294	0.0836468	1.27598e-28	0.339166	0.219	0.108	1.2719e-24	8.39153e-06	2.55196e-28
CREG1	2.67647e-06	0.261169	0.345	0.238	0.0266791	2.59607e-28	-0.58009	0.18	0.332	2.58776e-24	2.67647e-06	5.19213e-28
NRP2	2.63144e-18	-0.734637	0.242	0.429	2.62302e-14	3.88416e-28	-0.4456	0.014	0.129	3.87173e-24	2.63144e-18	7.76832e-28
KRTCAP3	6.02511e-08	0.313108	0.139	0.069	0.000600583	4.00382e-28	0.352019	0.364	0.218	3.99101e-24	6.02511e-08	8.00764e-28
STXBP6	2.30902e-09	-0.501373	0.038	0.142	2.30163e-05	4.9051e-28	0.382798	0.474	0.317	4.8894e-24	2.30902e-09	9.81019e-28
ALPL	9.7148e-28	0.626415	0.501	0.264	9.68372e-24	2.11746e-16	-0.363946	0.104	0.206	2.11069e-12	2.11746e-16	1.94296e-27
GREB1L	1.6659e-05	-0.315793	0.164	0.264	0.166056	1.58663e-27	-0.447758	0.025	0.146	1.58155e-23	1.6659e-05	3.17326e-27
SKAP2	2.92855e-15	-0.653562	0.186	0.373	2.91918e-11	1.77075e-27	-0.515063	0.173	0.325	1.76508e-23	2.92855e-15	3.54149e-27
OVOL2	5.84963e-20	0.54126	0.322	0.154	5.83091e-16	5.87361e-27	0.390308	0.19	0.092	5.85481e-23	5.84963e-20	1.17472e-26
WNT5A	2.91459e-11	-0.627761	0.058	0.187	2.90526e-07	1.58934e-26	-0.472073	0.031	0.15	1.58426e-22	2.91459e-11	3.17868e-26
RGS5	2.19528e-26	-1.09176	0.073	0.319	2.18826e-22	1.52579e-12	-0.36691	0.036	0.102	1.52091e-08	1.52579e-12	4.39057e-26
COLEC12	6.8135e-26	-1.13091	0.063	0.3	6.79169e-22	3.24342e-22	-0.435447	0.081	0.201	3.23305e-18	3.24342e-22	1.3627e-25
APOE	6.97303e-26	0.252301	0.997	0.904	6.95072e-22	5.40375e-09	-0.277629	0.879	0.857	5.38646e-05	5.40375e-09	1.39461e-25
BMP4	1.25834e-16	-0.794214	0.098	0.284	1.25431e-12	1.23599e-25	-0.683122	0.1	0.231	1.23203e-21	1.25834e-16	2.47197e-25
MEIS1	4.86245e-25	-1.03152	0.018	0.245	4.84689e-21	1.7877e-25	-0.433648	0.011	0.115	1.78198e-21	4.86245e-25	3.57539e-25
FKBP14	0.0002346	-0.28858	0.06	0.12	1	3.59084e-25	0.279106	0.126	0.051	3.57935e-21	0.0002346	7.18168e-25
RHOB	2.56222e-10	-0.481412	0.287	0.429	2.55402e-06	8.59776e-24	-0.462798	0.124	0.256	8.57025e-20	2.56222e-10	1.71955e-23
BCAT1	5.86753e-10	-0.346378	0.474	0.609	5.84875e-06	1.2033e-23	0.277749	0.762	0.625	1.19945e-19	5.86753e-10	2.4066e-23
TSPAN4	9.91204e-13	-0.40953	0.458	0.607	9.88032e-09	1.82479e-23	-0.390536	0.419	0.551	1.81895e-19	9.91204e-13	3.64958e-23
ALAD	9.15011e-05	-0.468129	0.055	0.116	0.912083	4.00599e-23	-0.397434	0.542	0.65	3.99318e-19	9.15011e-05	8.01199e-23
COX4I2	0.0285869	-0.282215	0.103	0.137	1	1.06619e-22	-0.450302	0.058	0.174	1.06277e-18	0.0285869	2.13237e-22
CHD3	1.51003e-06	-0.383935	0.154	0.26	0.0150519	2.73586e-22	-0.431903	0.061	0.175	2.72711e-18	1.51003e-06	5.47173e-22
TSPAN12	8.91982e-07	0.304784	0.365	0.26	0.00889127	4.73955e-22	-0.428282	0.055	0.166	4.72438e-18	8.91982e-07	9.47909e-22
LIX1	1.27953e-14	-0.77296	0.053	0.209	1.27543e-10	4.77074e-22	-0.43422	0.016	0.109	4.75547e-18	1.27953e-14	9.54147e-22
TFPI	0.000548495	-0.259816	0.123	0.196	1	1.46133e-21	-0.512272	0.12	0.244	1.45666e-17	0.000548495	2.92267e-21
JARID2	5.03086e-08	0.313953	0.516	0.38	0.000501476	1.52816e-21	0.330366	0.425	0.291	1.52327e-17	5.03086e-08	3.05632e-21
NRP1	5.52298e-08	-0.513488	0.063	0.161	0.000550531	2.53452e-21	-0.443016	0.027	0.125	2.52641e-17	5.52298e-08	5.06903e-21
IFT74	2.71773e-06	0.30367	0.416	0.321	0.0270904	3.27898e-21	0.309217	0.658	0.537	3.26849e-17	2.71773e-06	6.55796e-21
FBN2	5.30809e-06	-0.373548	0.068	0.15	0.0529111	6.81952e-21	-0.426561	0.042	0.144	6.7977e-17	5.30809e-06	1.3639e-20
TUBB6	1.34174e-20	-0.875854	0.156	0.363	1.33744e-16	3.83144e-11	-0.261055	0.6	0.636	3.81918e-07	3.83144e-11	2.68347e-20
PLIN2	9.29636e-14	-0.574756	0.252	0.427	9.26661e-10	1.64313e-20	-0.428284	0.295	0.422	1.63787e-16	9.29636e-14	3.28626e-20
TSPAN5	1.56403e-09	-0.526311	0.139	0.271	1.55903e-05	5.77435e-20	0.299957	0.436	0.304	5.75587e-16	1.56403e-09	1.15487e-19
ST3GAL5	4.20406e-06	-0.391831	0.043	0.116	0.041906	1.33568e-19	-0.419674	0.077	0.185	1.33141e-15	4.20406e-06	2.67137e-19
KDELR3	0.000111345	-0.336902	0.234	0.31	1	2.87233e-19	-0.473789	0.025	0.114	2.86314e-15	0.000111345	5.74467e-19
TBX3	3.84168e-11	-0.593286	0.159	0.304	3.82938e-07	1.2123e-18	-0.370827	0.028	0.116	1.20842e-14	3.84168e-11	2.4246e-18
PRKAR2B	0.000844397	-0.294645	0.151	0.217	1	1.23343e-18	-0.475034	0.087	0.192	1.22948e-14	0.000844397	2.46686e-18
TMC4	9.32159e-15	0.46476	0.189	0.082	9.29176e-11	3.22774e-18	0.289142	0.244	0.147	3.21741e-14	9.32159e-15	6.45548e-18
TTR	0.00328753	-0.387342	0.368	0.4	1	4.17952e-18	-0.839805	0.245	0.363	4.16614e-14	0.00328753	8.35903e-18
UBE2L6	0.000177769	-0.332671	0.073	0.136	1	4.46494e-18	-0.451341	0.029	0.115	4.45066e-14	0.000177769	8.92989e-18
KDELR2	1.19282e-12	-0.293389	0.65	0.744	1.189e-08	5.49314e-18	-0.253704	0.634	0.712	5.47556e-14	1.19282e-12	1.09863e-17
ARID5B	3.91775e-15	-0.757226	0.073	0.239	3.90521e-11	1.73206e-17	-0.360689	0.064	0.163	1.72652e-13	3.91775e-15	3.46412e-17
COMT	2.28279e-17	0.37924	0.758	0.585	2.27549e-13	3.25144e-16	0.264038	0.689	0.593	3.24104e-12	3.25144e-16	4.56558e-17
ALKBH6	0.000812562	0.257746	0.199	0.143	1	2.88442e-17	0.260939	0.655	0.542	2.87519e-13	0.000812562	5.76885e-17
SLC39A6	2.58388e-09	-0.466336	0.156	0.295	2.57562e-05	3.43745e-17	-0.361507	0.078	0.178	3.42645e-13	2.58388e-09	6.8749e-17
PALLD	5.5911e-17	-0.630713	0.27	0.459	5.57321e-13	2.34584e-10	-0.306611	0.178	0.257	2.33833e-06	2.34584e-10	1.11822e-16
CMTM8	9.42286e-17	0.518047	0.433	0.255	9.39271e-13	2.21296e-10	-0.296148	0.342	0.42	2.20587e-06	2.21296e-10	1.88457e-16
PDLIM1	4.56191e-16	-0.489237	0.441	0.587	4.54731e-12	4.01139e-09	-0.326964	0.344	0.403	3.99855e-05	4.01139e-09	9.12381e-16
LRP2	1.13516e-11	-0.695763	0.053	0.181	1.13153e-07	5.17862e-16	-0.343169	0.027	0.104	5.16205e-12	1.13516e-11	1.03572e-15
FBLN1	3.60586e-12	-0.312748	0.65	0.713	3.59432e-08	7.49982e-16	-0.322219	0.435	0.528	7.47582e-12	3.60586e-12	1.49996e-15
PARVA	0.000159468	-0.332346	0.126	0.199	1	1.04866e-15	-0.338182	0.073	0.164	1.0453e-11	0.000159468	2.09732e-15
COL4A2	5.25288e-15	-0.586351	0.242	0.436	5.23607e-11	1.91911e-15	-0.348921	0.06	0.148	1.91297e-11	5.25288e-15	3.83822e-15
EFEMP2	0.000431819	-0.318131	0.134	0.201	1	2.64812e-15	0.258123	0.347	0.239	2.63965e-11	0.000431819	5.29624e-15
SFRP2	7.37254e-05	-0.382188	0.196	0.277	0.734895	3.47128e-15	-0.389297	0.139	0.239	3.46018e-11	7.37254e-05	6.94257e-15
GAMT	4.79508e-13	0.369004	0.627	0.433	4.77974e-09	4.90484e-15	-0.312641	0.048	0.13	4.88914e-11	4.79508e-13	9.80968e-15
HSD11B2	9.04229e-15	0.449602	0.174	0.072	9.01336e-11	2.10774e-12	-0.343582	0.058	0.131	2.10099e-08	2.10774e-12	1.80846e-14
PCBD1	9.1024e-15	0.264797	0.866	0.736	9.07327e-11	8.12934e-08	-0.390424	0.309	0.369	0.000810333	8.12934e-08	1.82048e-14
EMILIN1	9.29199e-15	-0.765729	0.058	0.217	9.26226e-11	5.46761e-13	-0.307325	0.052	0.126	5.45011e-09	5.46761e-13	1.8584e-14
GAB1	0.000179605	-0.293446	0.071	0.134	1	1.02092e-14	-0.331239	0.059	0.143	1.01765e-10	0.000179605	2.04183e-14
CLTB	3.74851e-08	-0.368811	0.363	0.484	0.000373651	1.04009e-14	-0.332986	0.063	0.149	1.03677e-10	3.74851e-08	2.08019e-14
ACAA2	2.0499e-06	0.270211	0.504	0.394	0.0204334	1.28559e-14	-0.3767	0.208	0.308	1.28148e-10	2.0499e-06	2.57119e-14
IRX2	1.68816e-06	-0.475783	0.108	0.201	0.0168276	2.61498e-14	-0.314175	0.032	0.105	2.60661e-10	1.68816e-06	5.22996e-14
TSPAN18	6.06777e-07	-0.412923	0.096	0.195	0.00604836	2.78537e-14	-0.295709	0.031	0.104	2.77645e-10	6.06777e-07	5.57073e-14
CLMP	4.68445e-10	-0.535451	0.025	0.13	4.66946e-06	3.8688e-14	-0.316649	0.053	0.132	3.85642e-10	4.68445e-10	7.73761e-14
TAGLN	3.9208e-14	-0.736268	0.207	0.367	3.90825e-10	7.8523e-10	-0.431171	0.049	0.107	7.82717e-06	7.8523e-10	7.84159e-14
TEX9	1.52854e-05	0.254564	0.111	0.059	0.152365	9.03424e-14	0.261204	0.418	0.312	9.00533e-10	1.52854e-05	1.80685e-13
SSBP2	9.6291e-14	-0.5839	0.166	0.352	9.59829e-10	1.55196e-13	-0.327897	0.283	0.381	1.54699e-09	1.55196e-13	1.92582e-13
MAP2K6	0.00182715	0.254007	0.29	0.233	1	1.09781e-13	-0.335866	0.122	0.214	1.0943e-09	0.00182715	2.19563e-13
TRIM2	1.54596e-09	-0.511303	0.111	0.24	1.54101e-05	1.21732e-13	-0.315043	0.062	0.141	1.21342e-09	1.54596e-09	2.43463e-13
LRP11	1.45504e-12	-0.630226	0.083	0.234	1.45039e-08	1.76498e-13	0.250703	0.28	0.187	1.75933e-09	1.45504e-12	3.52995e-13
LMNA	1.93223e-05	-0.354798	0.275	0.361	0.192605	2.26667e-13	-0.328843	0.06	0.138	2.25942e-09	1.93223e-05	4.53335e-13
RBP4	4.25949e-06	-0.605249	0.128	0.216	0.0424586	3.14005e-13	-0.791578	0.241	0.337	3.13e-09	4.25949e-06	6.2801e-13
ARHGAP10	1.71859e-07	-0.425871	0.139	0.252	0.00171309	7.24243e-13	-0.302128	0.125	0.216	7.21925e-09	1.71859e-07	1.44849e-12
AFP	3.43838e-09	-0.700029	0.166	0.285	3.42737e-05	1.37534e-12	-0.48521	0.038	0.106	1.37094e-08	3.43838e-09	2.75068e-12
CAPN2	1.64212e-12	-0.592107	0.176	0.337	1.63687e-08	3.22262e-08	-0.257412	0.194	0.263	0.000321231	3.22262e-08	3.28424e-12
HTRA1	9.37984e-08	-0.52503	0.025	0.108	0.000934982	4.04349e-12	-0.39126	0.047	0.115	4.03055e-08	9.37984e-08	8.08698e-12
PPIC	6.4152e-09	-0.455382	0.322	0.433	6.39468e-05	3.87869e-11	-0.372288	0.45	0.498	3.86628e-07	6.4152e-09	7.75738e-11
FGFR2	2.7039e-07	-0.439116	0.146	0.257	0.00269525	5.1826e-11	-0.259024	0.06	0.129	5.16602e-07	2.7039e-07	1.03652e-10
S100A1	6.61741e-11	0.359804	0.542	0.375	6.59623e-07	4.71068e-07	-0.426645	0.173	0.229	0.00469561	4.71068e-07	1.32348e-10
MTTP	9.03059e-11	-0.753368	0.025	0.135	9.00169e-07	1.54972e-07	-0.271213	0.103	0.161	0.00154476	1.54972e-07	1.80612e-10
ETS2	1.83141e-09	0.374024	0.32	0.199	1.82555e-05	1.26392e-10	-0.277963	0.091	0.163	1.25988e-06	1.83141e-09	2.52785e-10
CD47	1.89958e-10	-0.543585	0.166	0.311	1.8935e-06	1.84741e-08	-0.251702	0.162	0.234	0.00018415	1.84741e-08	3.79915e-10
RASL11A	3.72983e-09	0.403378	0.154	0.076	3.71789e-05	3.63852e-10	-0.267561	0.378	0.453	3.62688e-06	3.72983e-09	7.27705e-10
ANXA6	4.5154e-10	-0.420517	0.39	0.499	4.50095e-06	6.6498e-08	-0.257511	0.111	0.172	0.000662852	6.6498e-08	9.0308e-10
ABCB10	2.12158e-09	-0.572011	0.076	0.193	2.1148e-05	6.22998e-10	-0.305148	0.068	0.132	6.21004e-06	2.12158e-09	1.246e-09
APOM	0.0111785	-0.339193	0.179	0.222	1	1.31321e-09	-0.771983	0.132	0.203	1.30901e-05	0.0111785	2.62643e-09
MYCBP2	1.92727e-05	-0.298885	0.305	0.4	0.19211	2.22123e-09	-0.261413	0.208	0.285	2.21412e-05	1.92727e-05	4.44246e-09
LASP1	8.57125e-07	0.284202	0.499	0.383	0.00854383	2.23253e-09	-0.267425	0.159	0.234	2.22539e-05	8.57125e-07	4.46506e-09
LMO2	0.00706404	-0.379578	0.091	0.13	1	5.21156e-08	-0.548818	0.155	0.211	0.000519488	0.00706404	1.04231e-07
ATP1B1	9.49291e-06	-0.302365	0.476	0.534	0.0946253	5.68194e-08	-0.42658	0.164	0.223	0.000566376	9.49291e-06	1.13639e-07
HMOX1	6.39507e-07	-0.483762	0.078	0.17	0.00637461	2.10619e-07	-0.278392	0.293	0.354	0.00209945	6.39507e-07	4.21239e-07
APOA2	5.6586e-07	-0.65923	0.055	0.138	0.00564049	4.45972e-06	-0.423589	0.117	0.167	0.0444545	4.45972e-06	1.13172e-06
CTSH	6.56916e-05	-0.428757	0.081	0.148	0.654814	0.00015638	-0.549507	0.131	0.169	1	0.00015638	0.000131379

## Sheet: AntSomMeso_1Mouse_monkey_DEGs
	MONKEY_p_val	MONKEY_avg_log2FC	MONKEY_pct.1	MONKEY_pct.2	MONKEY_p_val_adj
SIX2	1.34245e-19	1.12796	0.212	0.016	1.33815e-15
NRN1	1.69728e-17	1.36078	0.242	0.023	1.69185e-13
SIX1	2.88148e-17	1.59446	0.455	0.08	2.87226e-13
PRRX2	1.89729e-14	1.35257	0.818	0.39	1.89122e-10
NASP	1.137e-12	0.38043	1	0.953	1.13336e-08
STMN1	5.09811e-12	0.301452	1	0.985	5.08179e-08
DDAH2	7.39455e-12	0.77652	0.909	0.691	7.37089e-08
COL12A1	1.36132e-11	1.01043	0.182	0.02	1.35697e-07
TUBA1B	3.42632e-11	0.271359	1	0.993	3.41535e-07
MARCKSL1	4.14572e-11	0.315446	1	0.964	4.13245e-07
TMEM119	9.09452e-11	1.35275	0.364	0.078	9.06542e-07
CBX1	1.24064e-10	0.441594	0.97	0.891	1.23667e-06
RANBP1	1.73785e-10	0.288376	1	0.972	1.73229e-06
PAFAH1B3	6.71236e-10	0.452982	0.97	0.89	6.69088e-06
NAP1L4	7.4637e-10	0.506548	0.939	0.835	7.43981e-06
MDK	9.30782e-10	0.312764	1	0.961	9.27804e-06
SNRPB	3.53181e-09	0.272077	1	0.987	3.52051e-05
VIM	7.56724e-09	0.503965	1	0.859	7.54302e-05
POMP	7.74424e-09	0.349625	1	0.937	7.71946e-05
FSCN1	1.07835e-08	0.418625	0.939	0.855	0.00010749
LSM7	1.1533e-08	0.321523	1	0.945	0.000114961
CCT3	1.25276e-08	0.298843	0.97	0.954	0.000124875
FUS	1.4893e-08	0.354838	0.97	0.907	0.000148453
CD81	1.49935e-08	0.394704	1	0.915	0.000149455
NDUFB4	2.31932e-08	0.276353	1	0.967	0.00023119
SLIRP	4.04706e-08	0.253993	1	0.972	0.000403411
PSMA7	4.54813e-08	0.259657	1	0.976	0.000453357
ADAMTS6	5.14246e-08	1.17528	0.545	0.219	0.0005126
HNRNPR	5.21183e-08	0.308408	0.939	0.932	0.000519515
HNRNPD	5.87015e-08	0.290222	0.97	0.948	0.000585137
AKR1B1	6.08165e-08	0.415193	1	0.874	0.000606219
SNRPA1	6.64423e-08	0.448458	0.939	0.839	0.000662297
PTOV1	7.68558e-08	0.334594	1	0.934	0.000766098
TBCB	8.35552e-08	0.37415	0.939	0.878	0.000832878
EBF3	1.03384e-07	1.02682	0.212	0.039	0.00103053
PRMT1	1.14523e-07	0.263366	1	0.975	0.00114157
CCT5	1.16211e-07	0.294241	0.939	0.924	0.00115839
SNRPA	1.29406e-07	0.551786	0.879	0.731	0.00128992
NCBP2	1.95184e-07	0.35774	0.97	0.9	0.0019456
NDUFA6	2.04481e-07	0.375702	0.909	0.859	0.00203827
PHF5A	2.27771e-07	0.377677	0.939	0.856	0.00227042
LMNB1	2.31162e-07	0.561341	0.879	0.699	0.00230423
RNPS1	2.31953e-07	0.491387	0.848	0.761	0.00231211
MED6	2.81002e-07	0.730155	0.788	0.579	0.00280103
SNF8	3.79622e-07	0.291836	0.909	0.916	0.00378407
XRN2	4.0355e-07	0.386846	0.909	0.852	0.00402259
TOMM20	4.8366e-07	0.285756	1	0.952	0.00482113
RAB34	4.98033e-07	0.489756	0.909	0.795	0.00496439
TRIM28	5.25068e-07	0.265666	0.97	0.931	0.00523387
SKP1	5.52224e-07	0.274	0.97	0.951	0.00550457
IRX5	7.15243e-07	1.03047	0.242	0.054	0.00712955
HSBP1	7.56933e-07	0.251059	1	0.971	0.00754511
PUF60	8.79778e-07	0.407542	0.909	0.835	0.00876963
EIF3E	9.89099e-07	0.271709	1	0.966	0.00985934
POLR2F	1.00137e-06	0.315274	0.879	0.864	0.00998165
AP2M1	1.17978e-06	0.273625	1	0.951	0.0117601
PPIF	1.20737e-06	0.619038	0.788	0.63	0.0120351
CCT8	1.35471e-06	0.28427	0.97	0.934	0.0135038
CSRP2	1.37703e-06	0.449818	0.909	0.817	0.0137263
SFRP1	1.49785e-06	0.655564	0.879	0.641	0.0149306
NT5C	1.59197e-06	0.349786	0.909	0.856	0.0158687
PSMA4	1.72591e-06	0.28421	0.97	0.927	0.0172039
SUMO3	1.87395e-06	0.472079	0.909	0.758	0.0186796
EYA1	1.99666e-06	0.760552	0.121	0.017	0.0199027
SSRP1	2.46603e-06	0.473845	0.848	0.735	0.0245813
VCAM1	2.57863e-06	0.955412	0.242	0.058	0.0257038
IGFBP2	2.78005e-06	0.335445	1	0.91	0.0277115
COL3A1	3.30019e-06	0.910677	0.727	0.378	0.0328963
KHDRBS1	3.35222e-06	0.263646	0.939	0.918	0.033415
CCNI	4.69499e-06	0.285305	0.939	0.905	0.0467996
ARPC5	4.75368e-06	-1.18801	0.152	0.643	0.0473846
DCTN3	5.126e-06	0.273967	0.939	0.927	0.0510959
MDFI	5.55265e-06	0.896807	0.636	0.36	0.0553488
CNN3	5.9751e-06	0.310365	0.939	0.894	0.0595598
COLEC12	6.33991e-06	0.959885	0.576	0.296	0.0631963
NUDC	7.56997e-06	0.270331	0.939	0.909	0.0754574
PSMD7	8.01636e-06	0.329128	0.848	0.82	0.0799071
HTATSF1	8.4886e-06	0.57682	0.788	0.617	0.0846143
TOMM40	8.62026e-06	0.392828	0.848	0.771	0.0859267
HBP1	9.23915e-06	-1.54037	0	0.393	0.0920959
SLC39A4	1.05439e-05	-1.01284	0.273	0.726	0.105102
NT5DC2	1.1085e-05	0.32337	0.909	0.877	0.110495
BPHL	1.10874e-05	0.756567	0.697	0.47	0.110519
THRAP3	1.14896e-05	0.344434	0.939	0.853	0.114528
NDUFS8	1.30674e-05	0.254108	0.879	0.897	0.130256
IRX3	1.37358e-05	0.96143	0.515	0.25	0.136918
ZNF428	1.37641e-05	0.550466	0.818	0.653	0.137201
DOK4	1.50872e-05	-1.49192	0.061	0.453	0.150389
PLEKHO1	1.62261e-05	0.564175	0.758	0.637	0.161742
ATXN10	1.62784e-05	0.342204	0.909	0.833	0.162263
SRRM1	1.6483e-05	0.276027	0.879	0.888	0.164303
PPA1	1.71827e-05	0.315381	0.909	0.856	0.171277
CCNB2	1.80354e-05	0.714618	0.727	0.524	0.179777
PGRMC1	1.83263e-05	0.337895	0.939	0.879	0.182677
TMEM98	1.87144e-05	0.420323	0.879	0.795	0.186546
CDC20	1.88539e-05	0.611278	0.788	0.614	0.187936
ISYNA1	1.88886e-05	0.345157	0.848	0.845	0.188281
PCOLCE	1.94674e-05	0.846636	0.636	0.408	0.194051
PPM1G	2.3308e-05	0.344626	0.879	0.815	0.232334
CUTA	2.55498e-05	0.252306	0.909	0.924	0.25468
STIP1	2.65026e-05	0.425417	0.788	0.725	0.264178
RTF1	2.84666e-05	0.412535	0.848	0.771	0.283755
TYMS	3.02261e-05	0.415838	0.848	0.744	0.301294
GSTM3	3.07727e-05	0.669369	0.697	0.489	0.306742
EFNA2	3.10351e-05	0.992485	0.364	0.139	0.309357
CCT7	3.15348e-05	0.250641	0.879	0.901	0.314339
SAE1	3.16099e-05	0.405116	0.848	0.74	0.315087
FAM89B	3.65998e-05	0.828759	0.606	0.394	0.364826
FDFT1	4.45688e-05	0.48391	0.788	0.685	0.444262
ILF3	4.48761e-05	0.302912	0.848	0.834	0.447325
AKAP12	4.50588e-05	0.895932	0.576	0.356	0.449146
PGBD1	4.85132e-05	0.975329	0.364	0.144	0.483579
WIPI2	5.15072e-05	0.570461	0.758	0.591	0.513424
POLR2G	5.26508e-05	0.296989	0.879	0.838	0.524823
HP1BP3	5.69766e-05	0.598464	0.727	0.546	0.567943
PCDH7	6.35062e-05	0.863127	0.545	0.317	0.633029
EIF4H	6.97527e-05	0.372609	0.879	0.805	0.695295
RNASEH2A	7.38569e-05	0.414568	0.818	0.72	0.736205
PNN	7.768e-05	0.291967	0.909	0.875	0.774314
LLPH	8.56396e-05	0.538173	0.727	0.615	0.853656
TET1	9.17119e-05	0.610413	0.727	0.57	0.914185
PRTG	9.22773e-05	0.356378	0.879	0.783	0.919821
PDGFRB	9.27636e-05	0.951429	0.394	0.172	0.924667
FIBP	9.41931e-05	0.448119	0.758	0.727	0.938917
CENPF	9.5405e-05	0.435733	0.818	0.706	0.950997
CYP1B1	9.54751e-05	1.04047	0.242	0.075	0.951696
PSMD4	9.80186e-05	0.360977	0.818	0.779	0.977049
RB1CC1	0.000100928	-1.0974	0.091	0.455	1
GSN	0.000101667	-1.40379	0.03	0.374	1
FUBP1	0.000107076	0.45805	0.788	0.695	1
PRELID1	0.000107532	0.326841	0.818	0.79	1
RUVBL1	0.000113863	0.374086	0.848	0.757	1
RALY	0.000114064	0.411926	0.818	0.738	1
MRPL11	0.00011615	0.250903	1	0.938	1
ACAA2	0.000118972	-1.22821	0.061	0.396	1
KIF20B	0.000131325	0.561746	0.727	0.569	1
DLGAP5	0.000134015	0.721429	0.636	0.443	1
MCM7	0.000141581	0.373259	0.879	0.772	1
TTR	0.000142767	-1.45919	0.061	0.4	1
SH3BGRL3	0.000146927	0.281977	0.939	0.901	1
HSD17B10	0.000154209	0.302518	0.848	0.838	1
AKR1A1	0.000158115	0.365776	0.848	0.782	1
AKAP8L	0.000161724	0.649645	0.667	0.5	1
FLYWCH2	0.000164081	0.598644	0.667	0.544	1
SASH1	0.000167103	0.869558	0.212	0.062	1
SIVA1	0.000174281	0.326429	0.818	0.797	1
SERINC3	0.000180502	-1.13507	0.091	0.427	1
MKI67	0.000194049	0.513801	0.758	0.577	1
PTN	0.000217158	0.77733	0.606	0.372	1
PSIP1	0.000234383	0.295546	0.909	0.854	1
HAND1	0.000234943	-1.69822	0.03	0.332	1
EIF1B	0.000248204	0.270938	0.909	0.874	1
DCTN2	0.000253373	0.410931	0.788	0.72	1
PSMC3	0.000253524	0.335146	0.758	0.743	1
PSMD13	0.000254376	0.29581	0.848	0.802	1
UBXN1	0.000304125	0.286477	0.818	0.831	1
GNB4	0.000310423	0.809134	0.242	0.08	1
NDUFB9	0.000311019	0.25697	0.848	0.854	1
CCNB1	0.000312794	0.6565	0.636	0.444	1
F11R	0.000321447	-1.08874	0.091	0.425	1
NONO	0.000339714	0.280211	0.879	0.844	1
NUDCD2	0.000341325	0.581273	0.667	0.551	1
WFDC2	0.000362286	-1.05476	0.121	0.461	1
CDK12	0.000365066	-1.03023	0.061	0.39	1
ITGA6	0.000365316	-1.25571	0	0.286	1
MRPS24	0.000376622	0.36364	0.788	0.728	1
VBP1	0.000381944	0.356697	0.788	0.746	1
BOK	0.000385578	0.725663	0.576	0.434	1
JARID2	0.000398549	-1.09112	0.061	0.383	1
IQGAP2	0.000400262	0.84448	0.515	0.325	1
RBM17	0.000402113	0.319984	0.848	0.814	1
UBE2A	0.000446211	-0.94522	0.121	0.452	1
EPCAM	0.000448721	-1.01416	0.182	0.515	1
TMEM147	0.000491019	0.304283	0.879	0.83	1
CD9	0.000498033	-1.28307	0.03	0.311	1
POLR2H	0.000523766	0.403521	0.788	0.685	1
CDC42EP4	0.000526147	0.913642	0.424	0.234	1
CSRP1	0.000536	-1.16462	0.061	0.35	1
SHC1	0.000543067	-0.946961	0.152	0.473	1
CTTN	0.000543223	-0.824017	0.212	0.561	1
RAF1	0.000548909	-1.09945	0.03	0.319	1
RABEPK	0.000557012	0.879296	0.242	0.087	1
GPC3	0.000557191	0.414487	0.727	0.686	1
SUCLG1	0.000585915	-0.742372	0.333	0.704	1
CLMP	0.000650484	0.899073	0.303	0.129	1
HAPLN3	0.00068626	0.833274	0.424	0.233	1
AK1	0.000697213	0.646525	0.606	0.413	1
LBR	0.000711543	0.395689	0.727	0.682	1
PEG10	0.000749847	0.475191	0.727	0.626	1
B3GNT2	0.000801647	-1.13766	0	0.26	1
FLAD1	0.000848198	0.769506	0.455	0.255	1
RFXANK	0.000864521	0.601336	0.606	0.461	1
AK3	0.00086861	-0.982626	0.061	0.365	1
DDX24	0.000873026	0.340199	0.727	0.705	1
ATG12	0.000874788	0.293547	0.788	0.766	1
SCAND1	0.000889101	0.281211	0.848	0.833	1
CLCN5	0.000889276	-1.16049	0	0.256	1
RPP21	0.000911667	0.468582	0.697	0.585	1
TIMM17B	0.000916244	0.269763	0.818	0.808	1
GPSM1	0.000964759	0.87175	0.455	0.285	1
TNFAIP8	0.000977871	-1.03906	0.061	0.352	1
RBM42	0.000983124	0.447925	0.667	0.607	1
THOC5	0.00101956	0.559182	0.636	0.518	1
BCL7C	0.0010571	0.351016	0.788	0.737	1
PHF6	0.00107638	0.571374	0.636	0.515	1
FLII	0.00108723	-0.959761	0.091	0.38	1
AFP	0.00110081	-1.40654	0.03	0.284	1
NISCH	0.00110292	-0.977409	0.061	0.345	1
GPSM2	0.00111751	0.860934	0.364	0.178	1
SF3A3	0.0011318	0.358701	0.727	0.709	1
CENPW	0.00113929	0.265777	0.758	0.764	1
SEC24D	0.00116243	-1.08076	0	0.247	1
CLSTN1	0.00117189	0.56805	0.636	0.473	1
SFXN4	0.00117432	0.498844	0.697	0.595	1
GGPS1	0.00117793	0.687949	0.545	0.423	1
NDUFS4	0.00118691	0.251935	0.788	0.826	1
PTK2	0.00124433	-0.845199	0.121	0.452	1
ENSA	0.0012557	0.392043	0.727	0.658	1
RBFOX2	0.00129164	0.523392	0.636	0.527	1
IAH1	0.00131078	0.484759	0.667	0.549	1
LAMC1	0.00136413	-0.88027	0.121	0.419	1
SF3B2	0.00136883	0.345876	0.758	0.732	1
COPS7A	0.0013963	-1.03655	0.03	0.281	1
STK11	0.00142241	-0.876729	0.091	0.397	1
IDH3B	0.00142678	0.363063	0.727	0.694	1
CREG1	0.00144344	-1.10123	0	0.24	1
SNX2	0.00144373	0.401379	0.758	0.629	1
ESD	0.00144515	0.303649	0.788	0.759	1
NR2F2	0.00149215	0.757092	0.485	0.31	1
GAR1	0.00149388	0.363201	0.727	0.693	1
NCAPG2	0.00149437	-1.02069	0	0.239	1
ZFP36L1	0.00151965	0.370708	0.727	0.692	1
ERRFI1	0.00156492	-1.10398	0	0.237	1
MEA1	0.0015677	0.38225	0.727	0.695	1
ARID5B	0.00159584	-1.13108	0	0.236	1
EZR	0.00160041	-0.666982	0.364	0.731	1
CLDN11	0.00163122	0.860293	0.212	0.077	1
SIPA1L2	0.00167706	-1.08344	0.03	0.276	1
JUP	0.00168506	-0.871981	0.121	0.411	1
MGST2	0.00171178	-0.965236	0.061	0.334	1
KPNA6	0.00171835	-0.838559	0.091	0.38	1
SEC23A	0.00173025	-0.960193	0.03	0.288	1
FOSB	0.00177751	-1.16455	0	0.233	1
SMARCE1	0.00177801	0.26711	0.758	0.785	1
CADM1	0.00179098	-0.804272	0.182	0.527	1
LRP11	0.0017959	-1.09499	0	0.232	1
EMILIN1	0.00182204	0.784248	0.394	0.214	1
ANXA2	0.00183065	0.304004	0.909	0.805	1
TPRKB	0.00189627	0.319099	0.758	0.74	1
UPF3B	0.00190098	0.493056	0.636	0.52	1
PDLIM5	0.00194108	-0.971943	0.03	0.285	1
ACSS1	0.00198782	0.72061	0.121	0.031	1
USP44	0.00205412	-1.10127	0	0.227	1
CDC16	0.002055	-0.820678	0.061	0.338	1
POU5F1	0.00205793	-1.26472	0.091	0.332	1
CDH11	0.0021056	0.785246	0.455	0.297	1
PHC2	0.00212923	0.447193	0.697	0.617	1
PMPCB	0.00217665	0.305923	0.727	0.719	1
GPSM3	0.00222055	0.795334	0.424	0.249	1
B4GALT1	0.00227258	-0.914339	0.061	0.314	1
GMPS	0.00227767	0.423171	0.667	0.64	1
TNKS	0.00231731	-0.898624	0.061	0.316	1
PGD	0.002345	0.328591	0.727	0.714	1
ZDHHC5	0.00236567	-0.962626	0	0.222	1
ANXA11	0.00239585	-0.886028	0.121	0.384	1
PPP6R3	0.00242655	-0.796004	0.121	0.412	1
SMARCD1	0.00247878	0.538108	0.606	0.51	1
TMEM183A	0.00249683	0.381692	0.697	0.637	1
ID4	0.00249842	-0.810131	0.152	0.455	1
PKP2	0.0024997	-0.963972	0.061	0.306	1
TPD52L2	0.00255258	0.418629	0.697	0.598	1
IMP3	0.00259322	0.39554	0.697	0.684	1
TSFM	0.00259654	-0.98356	0.03	0.257	1
GATA3	0.00260339	-1.06268	0.03	0.264	1
ASCC3	0.00270384	-0.917311	0.03	0.27	1
TSPAN3	0.00273228	0.283754	0.818	0.78	1
KANK1	0.00274891	-1.02635	0	0.217	1
PLK1	0.00281278	0.612381	0.576	0.455	1
U2SURP	0.00283686	0.29007	0.818	0.774	1
WBP2	0.00286305	-0.76135	0.121	0.413	1
MRPS33	0.00289811	-0.675011	0.273	0.626	1
USP1	0.00290765	0.504823	0.636	0.528	1
NTPCR	0.0029463	-0.801574	0.061	0.326	1
DNAJC3	0.00299007	-0.844122	0.091	0.364	1
CDC37	0.00305082	0.256144	0.758	0.775	1
S100A1	0.00309875	-0.903304	0.121	0.378	1
MATN3	0.00310752	0.634939	0.121	0.033	1
LUC7L3	0.00312626	0.272766	0.788	0.785	1
SF3B4	0.00320426	0.392525	0.667	0.638	1
FAM120A	0.00323449	-0.69357	0.091	0.38	1
FOSL2	0.00323644	-1.08348	0	0.211	1
CCDC124	0.00324847	0.489603	0.606	0.548	1
EBAG9	0.00325743	-0.877639	0.061	0.303	1
TMEM47	0.0032617	-0.925191	0.03	0.264	1
PXMP2	0.00327021	0.495951	0.636	0.536	1
DENND5A	0.00329053	-0.937166	0	0.211	1
AP2B1	0.00331562	-0.791481	0.091	0.368	1
STXBP3	0.00336028	-0.935739	0	0.21	1
DNAJC2	0.00339023	0.43469	0.606	0.569	1
TNNI1	0.00358481	0.887686	0.303	0.149	1
CAPG	0.00363308	-0.822018	0.121	0.391	1
MEX3A	0.00368511	0.541409	0.606	0.486	1
NOSIP	0.00376135	0.536646	0.576	0.484	1
ZDHHC20	0.00379331	-0.803356	0.091	0.343	1
ARHGEF19	0.00380345	-0.946321	0.03	0.247	1
RAP2C	0.0038299	-0.955637	0	0.205	1
BSCL2	0.00385963	-0.641738	0.212	0.548	1
THTPA	0.00392324	-0.935026	0	0.204	1
DNM1	0.00399264	0.79263	0.273	0.127	1
PFDN1	0.0040943	0.280528	0.727	0.753	1
DDR1	0.00419342	-0.93492	0	0.202	1
TXNRD2	0.00419908	0.800087	0.333	0.176	1
KCTD13	0.00421642	0.668369	0.152	0.048	1
ITGAE	0.00426041	0.613154	0.545	0.446	1
YY1	0.00432643	0.303371	0.727	0.746	1
MKRN2	0.00432897	-0.926007	0.03	0.24	1
MLF2	0.00435242	0.266574	0.788	0.777	1
ARID1B	0.00445143	-0.719001	0.061	0.313	1
GCA	0.0044804	-0.792145	0.121	0.381	1
SLC7A8	0.00455595	-0.883957	0.03	0.255	1
FAM98A	0.00456983	-0.803006	0.061	0.304	1
SH3BP4	0.00458936	-0.900951	0	0.198	1
MYSM1	0.004644	-0.892643	0.03	0.241	1
CBX2	0.00475132	0.676663	0.485	0.36	1
DTYMK	0.00486645	0.282115	0.697	0.736	1
ERCC2	0.0049201	0.737449	0.394	0.242	1
EME1	0.00495726	0.762983	0.394	0.236	1
KLHL8	0.00500276	0.667521	0.182	0.066	1
OLA1	0.00503774	0.258234	0.758	0.781	1
TAGLN	0.0050959	0.605079	0.545	0.364	1
GCK	0.00510884	-0.988265	0.03	0.247	1
RNF4	0.00513595	-0.781429	0.091	0.338	1
MFAP4	0.00521565	0.593725	0.152	0.049	1
DDR2	0.00523114	0.638581	0.242	0.102	1
PPIC	0.0052425	-0.751638	0.152	0.432	1
RGL2	0.00540332	-0.898631	0.03	0.235	1
VAMP5	0.005435	-0.929709	0.03	0.242	1
MVD	0.00550492	0.419419	0.667	0.635	1
G3BP2	0.00550748	0.281331	0.758	0.742	1
DNAJC10	0.00550832	-0.716105	0.182	0.451	1
RAP1A	0.0056035	-0.675938	0.212	0.508	1
CHST10	0.00561291	0.687144	0.273	0.125	1
EID2	0.00569088	0.668222	0.485	0.352	1
TAF12	0.00574864	-0.700544	0.152	0.437	1
RBPMS2	0.00576378	-0.641401	0.182	0.49	1
RCC1	0.0058223	-0.697351	0.152	0.407	1
PRSS8	0.00582923	-0.892447	0	0.19	1
VAT1	0.00597572	-0.869344	0.061	0.277	1
ZNF318	0.00604202	0.748473	0.303	0.154	1
NLN	0.00604784	-0.684603	0.121	0.386	1
CCNT2	0.00608273	-0.69987	0.061	0.3	1
EXTL2	0.0062581	0.577619	0.545	0.445	1
PLEKHA1	0.00628088	-0.814033	0.03	0.241	1
PBX2	0.00629514	-0.852131	0	0.187	1
ADAR	0.00636236	0.556764	0.545	0.447	1
COX7A1	0.0064699	0.593971	0.515	0.432	1
SCYL1	0.0065392	0.566396	0.515	0.428	1
MAP3K1	0.00655766	-0.773093	0.03	0.242	1
EBF1	0.00661051	0.73536	0.152	0.052	1
SERINC5	0.0066945	-0.917352	0.03	0.227	1
SLC37A4	0.00679046	-0.760753	0.091	0.333	1
LSR	0.00682603	-0.695176	0.182	0.441	1
EFNA4	0.00691743	0.672233	0.455	0.317	1
PLIN2	0.00698441	-0.709554	0.152	0.424	1
ATP13A3	0.00701247	-0.777426	0.03	0.239	1
DUSP5	0.00701919	-0.834369	0.061	0.281	1
TRIM8	0.00710554	-0.862526	0	0.182	1
CLEC11A	0.0071124	0.67246	0.424	0.289	1
COL2A1	0.00713764	0.600792	0.485	0.34	1
EFCAB11	0.00718875	-0.834108	0	0.182	1
SNX4	0.00723593	-0.714894	0.091	0.334	1
ALCAM	0.00723794	0.768492	0.242	0.112	1
TRIM26	0.00727244	-0.730579	0.061	0.288	1
APEX2	0.00734242	-0.828253	0	0.181	1
ATP6V1B2	0.00748356	-0.649468	0.182	0.469	1
ATG13	0.00749127	-0.821528	0	0.18	1
GPD1	0.00751383	0.310322	0.727	0.684	1
WDFY3	0.0075225	-0.775365	0.03	0.235	1
PMS2	0.00763595	0.592002	0.121	0.037	1
FAM32A	0.00766068	0.420752	0.636	0.607	1
FNDC3B	0.00772615	-0.691687	0.152	0.411	1
TAF8	0.00775326	0.40581	0.121	0.036	1
GPX8	0.00775827	0.332251	0.697	0.651	1
ZC3H15	0.00782834	0.256919	0.758	0.739	1
EI24	0.00788562	0.271215	0.727	0.729	1
SPINT2	0.00790609	-0.486981	0.545	0.852	1
CCDC50	0.00795445	-0.7484	0.121	0.35	1
SERPINE2	0.00801718	-0.774162	0.152	0.382	1
ARFRP1	0.00805577	-0.622767	0.212	0.498	1
NIP7	0.00806269	0.549457	0.545	0.426	1
GTSE1	0.00819733	0.729157	0.455	0.334	1
MMP15	0.00820195	-0.855158	0.03	0.222	1
ORAI1	0.00825139	-0.667251	0.091	0.34	1
SMC2	0.00838013	0.313101	0.636	0.621	1
RPS6KA3	0.00838638	-0.821604	0.03	0.228	1
RAE1	0.00850529	0.429683	0.606	0.55	1
ZNHIT3	0.0085727	0.39356	0.636	0.587	1
TRAM2	0.00862516	-0.809037	0	0.175	1
ACOT8	0.00863774	-0.744848	0.03	0.231	1
F2RL1	0.00870687	-0.827349	0	0.174	1
ADAMTS19	0.00873187	-0.799297	0.061	0.272	1
PCYT2	0.00883329	-0.632487	0.212	0.494	1
SETD3	0.00893023	-0.707063	0.091	0.316	1
APIP	0.00908012	-0.614245	0.182	0.468	1
ORC6	0.00925029	0.541239	0.515	0.406	1
SLC16A2	0.00927063	-0.810632	0	0.172	1
HAUS1	0.00931266	-0.619438	0.212	0.506	1
PRKRA	0.00935548	0.325394	0.697	0.673	1
HMGCS1	0.00940117	0.257636	0.727	0.715	1
MAP2K1	0.00957931	-0.696693	0.061	0.279	1
OLFML3	0.00962167	0.555674	0.485	0.299	1
PTPRZ1	0.0096671	-0.879904	0.03	0.225	1
ETFA	0.00967655	-0.599714	0.303	0.665	1
ADAMTS9	0.00969576	-0.890952	0	0.17	1
HIPK3	0.00976669	-0.796149	0	0.17	1
RPAP3	0.00983731	0.599635	0.485	0.382	1
ZMYND11	0.00983817	-0.657768	0.091	0.324	1
RALGPS2	0.00992369	-0.767441	0.061	0.262	1
ASNS	0.0100318	-0.74945	0.091	0.305	1
CCDC25	0.0100634	0.51832	0.545	0.47	1
TFRC	0.0101773	-0.746345	0.091	0.308	1
ESRP1	0.0102133	-0.799697	0	0.168	1
FKBP4	0.0104092	0.271161	0.758	0.726	1
PDK1	0.0104376	-0.615808	0.182	0.436	1
CLDN4	0.0107905	-0.878878	0	0.166	1
CCM2	0.0108143	-0.643561	0.121	0.366	1
ATP6V1H	0.0108617	-0.721353	0.03	0.222	1
RBP4	0.0109572	-1.04095	0.03	0.214	1
PHAX	0.0110169	0.519279	0.545	0.445	1
TEK	0.0110734	-0.967546	0	0.165	1
ERBB2	0.0112303	-0.691593	0.121	0.346	1
SPTLC2	0.0112768	-0.717708	0.03	0.221	1
TOMM34	0.0112943	0.677639	0.333	0.19	1
TGFB1	0.0113563	-0.869716	0.03	0.214	1
NUDT1	0.0113927	0.292423	0.667	0.679	1
NXPH2	0.0115049	-0.81678	0	0.164	1
TIMM44	0.0115472	-0.644008	0.091	0.322	1
IFT88	0.0116087	-0.638102	0.061	0.275	1
IBTK	0.0116111	-0.684085	0.091	0.307	1
RAB11FIP1	0.0116917	-0.707102	0.121	0.346	1
FOXH1	0.0118226	-0.826075	0.091	0.292	1
MEMO1	0.0118314	-0.683136	0.03	0.219	1
GPANK1	0.0118969	0.533655	0.515	0.415	1
INSR	0.0119033	-0.750971	0	0.162	1
ZNF395	0.0119605	-0.623858	0.152	0.396	1
THOC3	0.0119931	-0.619609	0.121	0.365	1
POP7	0.0120227	-0.59926	0.273	0.56	1
CDK5RAP2	0.0120844	0.653611	0.455	0.336	1
KIF5C	0.0121353	-0.730807	0.03	0.218	1
GINS2	0.0121385	0.329683	0.667	0.605	1
ADD3	0.0121938	-0.685572	0.152	0.378	1
STIM2	0.0122187	-0.679109	0.03	0.219	1
RBP1	0.0122307	0.405657	0.697	0.56	1
PLEKHA3	0.0122362	-0.638631	0.03	0.219	1
ARID4B	0.0123269	0.49898	0.576	0.497	1
FDX1	0.0124228	-0.607247	0.242	0.514	1
CCNDBP1	0.0124933	-0.796065	0	0.16	1
MESP2	0.0125156	0.605729	0.182	0.074	1
SKIL	0.0125454	-0.734222	0.091	0.294	1
CAPRIN2	0.0125559	-0.710917	0.03	0.216	1
POLR1A	0.0125835	-0.743569	0	0.16	1
ALX1	0.0126175	0.490219	0.121	0.039	1
TMEM126A	0.0126355	0.260311	0.727	0.718	1
TSTD1	0.0127181	-0.631889	0.152	0.385	1
PSPC1	0.0127715	-0.572968	0.182	0.447	1
F3	0.0128843	-0.852903	0	0.159	1
TNIK	0.0129085	-0.806525	0.03	0.201	1
POP5	0.0129299	0.251905	0.667	0.701	1
SLC39A14	0.013049	-0.72826	0.061	0.254	1
RBKS	0.0130819	-0.67743	0.061	0.266	1
SCARB2	0.0130828	-0.615851	0.091	0.317	1
SPG11	0.0131379	-0.736287	0	0.158	1
PDSS1	0.0132891	-0.597939	0.152	0.379	1
CDKN1C	0.0133904	-0.621673	0.333	0.573	1
TFB2M	0.0134166	-0.691763	0.061	0.254	1
SEMA6A	0.013445	-0.688661	0.121	0.351	1
ANKRD35	0.0135275	0.57297	0.121	0.04	1
RAB8A	0.0136272	-0.564456	0.152	0.426	1
NEDD9	0.0137198	-0.774249	0.03	0.208	1
SLC9A3R1	0.0137361	-0.514013	0.424	0.686	1
IMP4	0.0138042	-0.598235	0.152	0.407	1
EXOC3	0.0138429	-0.651345	0.091	0.307	1
RAP2B	0.0138892	-0.642203	0.091	0.313	1
UAP1	0.013931	-0.700689	0.091	0.291	1
SSX2IP	0.0139989	-0.766034	0	0.156	1
ABCA1	0.0140129	-0.668533	0.121	0.343	1
IL13RA1	0.0140132	-0.733321	0	0.156	1
OSTF1	0.0140337	-0.801064	0.061	0.243	1
UBE2R2	0.0140974	0.262964	0.667	0.694	1
SHISA2	0.0141647	0.628095	0.394	0.25	1
ATG16L1	0.0142879	-0.721973	0	0.155	1
SDHC	0.0143171	-0.733244	0	0.155	1
SREBF1	0.0143707	-0.716234	0.061	0.248	1
SLC7A3	0.0144346	-0.786736	0	0.155	1
PLIN3	0.0144454	0.389027	0.606	0.536	1
TMEM54	0.014453	-0.811174	0.061	0.251	1
WDR26	0.0145567	-0.59399	0.091	0.303	1
CAD	0.0146614	-0.635459	0.121	0.345	1
STARD3NL	0.0146971	-0.672411	0.121	0.336	1
SKAP2	0.0147049	-0.569259	0.121	0.37	1
SFXN1	0.0149743	-0.719586	0	0.153	1
RAB43	0.015004	-0.729349	0.03	0.206	1
ELOF1	0.0150302	0.477342	0.545	0.453	1
HDDC2	0.0150646	0.3879	0.606	0.583	1
SPAG9	0.0150875	-0.680486	0.03	0.208	1
MTSS1	0.0151122	-0.753286	0	0.153	1
BRD2	0.0151417	-0.547634	0.303	0.589	1
STOM	0.0152091	-0.703619	0.061	0.257	1
INSIG2	0.0152203	-0.751412	0	0.153	1
CPE	0.0152312	0.529635	0.545	0.443	1
RBM18	0.0152833	-0.706801	0.03	0.206	1
EDEM3	0.015376	-0.718546	0	0.152	1
BAIAP2	0.015478	-0.68267	0.061	0.256	1
GMNN	0.0155089	0.382212	0.576	0.546	1
RPN1	0.0156471	-0.543451	0.333	0.643	1
LRBA	0.0156784	-0.720189	0.03	0.204	1
LPCAT3	0.0157181	-0.629557	0.091	0.294	1
GIGYF2	0.0157593	-0.618653	0.121	0.341	1
RPAP1	0.0158041	-0.719052	0	0.151	1
DPYSL3	0.0158721	-0.644763	0.091	0.306	1
C1orf50	0.0159979	-0.730359	0	0.151	1
KCNQ2	0.0160735	0.644276	0.333	0.198	1
UBE2J1	0.0161087	-0.643096	0.061	0.257	1
FGFR2	0.016121	-0.690444	0.061	0.255	1
CHMP5	0.016154	0.335425	0.636	0.633	1
PTS	0.0161553	-0.536433	0.121	0.358	1
HMOX2	0.0161795	-0.674168	0.061	0.254	1
FZD3	0.0162929	-0.726456	0	0.15	1
CTSB	0.0163664	-0.531145	0.242	0.536	1
NFKBIZ	0.0165092	-0.763866	0	0.149	1
HIF1A	0.0165649	-0.542438	0.364	0.659	1
SLC20A1	0.0166331	-0.610278	0.121	0.345	1
DCBLD2	0.0166548	-0.592452	0.121	0.35	1
RAB25	0.0167486	-0.771176	0.03	0.202	1
MTHFD2	0.016761	-0.624434	0.091	0.295	1
HOXB2	0.0168109	-0.669689	0.121	0.355	1
USP10	0.0168307	0.35625	0.606	0.558	1
NPTN	0.0169599	-0.570494	0.182	0.441	1
NAA40	0.0170006	-0.636243	0.03	0.205	1
ADNP	0.0170051	0.345752	0.606	0.571	1
CDCA8	0.0170425	0.683528	0.424	0.318	1
ST3GAL6	0.0170468	-0.658767	0.061	0.25	1
TIMMDC1	0.0171379	-0.636293	0.121	0.334	1
HNRNPH1	0.0171427	0.287332	0.667	0.679	1
BCL2L1	0.0172373	-0.638717	0.152	0.362	1
TF	0.0172443	-0.968567	0	0.148	1
OSBPL11	0.0172585	-0.554116	0.182	0.429	1
BDH2	0.0172868	0.713061	0.303	0.179	1
SEC14L1	0.0173324	-0.65585	0.091	0.287	1
ATP6V1E1	0.0173786	-0.577467	0.182	0.43	1
PDXK	0.0174652	-0.646025	0.121	0.341	1
AVEN	0.017518	-0.501064	0.182	0.472	1
CDH3	0.0175772	-0.674388	0.152	0.357	1
CTSH	0.0177037	-0.850302	0	0.147	1
PRR7	0.0179868	0.63543	0.303	0.169	1
DPH2	0.0180024	-0.616977	0.061	0.252	1
ATXN7	0.0180286	-0.681602	0	0.146	1
FERMT1	0.0181199	-0.755293	0	0.146	1
GTF2B	0.018235	-0.56534	0.182	0.417	1
BAIAP2L1	0.0182717	-0.716491	0.03	0.199	1
RHOBTB3	0.018298	0.471372	0.545	0.494	1
MSX2	0.0183438	-0.819727	0.061	0.233	1
SEC31A	0.0184055	-0.556727	0.152	0.393	1
MSN	0.0184832	-0.555302	0.212	0.487	1
MYOF	0.0184893	-0.772347	0	0.145	1
ZNF410	0.0185149	0.651266	0.364	0.235	1
MED13L	0.0185388	-0.566906	0.121	0.339	1
ING4	0.0185568	0.65828	0.394	0.273	1
BUB1	0.0185786	0.522499	0.485	0.384	1
OGFOD1	0.018614	-0.622014	0.03	0.202	1
NFE2L3	0.0186391	-0.764481	0	0.145	1
SLC7A7	0.0186391	-0.802434	0	0.145	1
CDC42BPB	0.0186445	-0.582075	0.091	0.298	1
ABCB7	0.0186612	-0.630541	0.061	0.242	1
IFT52	0.0186718	0.643888	0.364	0.237	1
GLDC	0.0186759	-0.761726	0.03	0.187	1
MEIS1	0.0187617	-0.736508	0.061	0.242	1
STRADA	0.0188006	0.685194	0.273	0.152	1
E2F7	0.018809	-0.690846	0	0.144	1
BCR	0.0188171	-0.703551	0.03	0.193	1
EVL	0.0188305	0.378114	0.606	0.564	1
SGMS1	0.0188659	-0.719281	0	0.144	1
TSPAN2	0.0189138	-0.678161	0.091	0.283	1
STRBP	0.0189399	-0.501342	0.182	0.45	1
GGA1	0.0189421	-0.678092	0	0.144	1
MAEA	0.0191346	0.511072	0.515	0.455	1
UBA6	0.0192194	-0.671413	0.03	0.197	1
RBM22	0.0192395	0.437254	0.576	0.483	1
FGB	0.0192894	-1.03025	0.03	0.19	1
PIBF1	0.0193275	-0.692614	0	0.143	1
STAT3	0.0193665	-0.693493	0	0.143	1
BRD7	0.0194179	0.302456	0.636	0.623	1
SLC7A2	0.0195567	-0.765359	0.091	0.265	1
TMEM43	0.019557	-0.654104	0.091	0.28	1
MTA3	0.0196522	-0.583686	0.121	0.345	1
DNAJB1	0.0198419	-0.697456	0.03	0.19	1
PAMR1	0.019954	-0.794494	0.091	0.267	1
STARD3	0.020034	-0.622252	0.061	0.248	1
ATF7IP2	0.0200805	-0.684601	0	0.142	1
ARHGAP12	0.0202074	-0.63625	0.061	0.243	1
FAM117A	0.0203487	-0.583008	0.061	0.248	1
TSPAN4	0.0203683	0.349025	0.636	0.604	1
CCDC97	0.0204059	-0.676031	0	0.141	1
EDEM2	0.0204353	-0.680697	0.061	0.234	1
TLE1	0.0204738	-0.620963	0.091	0.284	1
STXBP6	0.0205498	-0.698994	0	0.141	1
ALDH4A1	0.0205624	-0.634383	0.03	0.197	1
ENPP2	0.020619	-0.777852	0.03	0.191	1
TMEM30A	0.0206237	-0.577823	0.091	0.297	1
VPS39	0.0207222	-0.718494	0.03	0.184	1
TMEM107	0.0207223	-0.628267	0.03	0.197	1
FBXO2	0.0207873	-0.738954	0.03	0.192	1
ITPA	0.0211274	0.455448	0.545	0.49	1
SGK1	0.0211564	-0.69929	0	0.14	1
BSDC1	0.0211641	-0.588039	0.061	0.247	1
PES1	0.021165	-0.648451	0.061	0.235	1
DNAJC9	0.0212186	0.300421	0.667	0.651	1
ESCO2	0.0213909	-0.657899	0	0.139	1
CGA	0.0214768	-0.90503	0	0.139	1
CUL1	0.0215138	-0.453341	0.182	0.468	1
DHDDS	0.0215187	0.580427	0.424	0.316	1
PKIG	0.0216254	-0.586783	0.182	0.407	1
DUSP23	0.0217217	0.434808	0.545	0.456	1
CENPE	0.0217446	0.452462	0.545	0.439	1
VPS54	0.0217648	-0.652054	0.03	0.192	1
MOCS2	0.0218193	-0.553666	0.212	0.472	1
PITRM1	0.0218375	-0.572993	0.091	0.292	1
ERCC3	0.0218522	-0.700391	0.03	0.182	1
PPWD1	0.0219238	-0.646686	0.03	0.192	1
RARA	0.0221334	-0.626423	0.03	0.193	1
KIF2A	0.0222083	0.359522	0.606	0.557	1
BLVRB	0.0222315	-0.557755	0.273	0.545	1
NSMCE1	0.0222398	0.529239	0.485	0.405	1
TP53I13	0.022353	-0.578733	0.061	0.247	1
NUP85	0.0223813	-0.602268	0.091	0.278	1
DCXR	0.0224505	0.460899	0.515	0.443	1
APOA2	0.0224663	-0.959636	0	0.137	1
PSMB10	0.0225399	-0.604986	0.152	0.357	1
MYO19	0.022624	-0.642539	0	0.137	1
MTX1	0.0226394	0.402745	0.606	0.551	1
STT3A	0.0226506	-0.585729	0.121	0.321	1
COX4I2	0.022692	-0.855589	0	0.137	1
MED16	0.0227849	0.615503	0.394	0.279	1
ELP4	0.0228284	-0.658647	0	0.137	1
USP7	0.0228654	-0.551545	0.152	0.37	1
YIPF6	0.022897	-0.661673	0	0.136	1
NDRG1	0.0230222	-0.800172	0.03	0.185	1
LHFPL2	0.0230416	-0.602821	0.061	0.241	1
GRIPAP1	0.0231037	-0.659312	0	0.136	1
CDK19	0.0231499	-0.655501	0	0.136	1
GNAI1	0.0231867	-0.581622	0.091	0.294	1
HAND2	0.0232658	-0.799326	0	0.136	1
VPS13C	0.0232674	-0.643335	0.061	0.238	1
XPOT	0.0233254	-0.543487	0.091	0.291	1
SUPT5H	0.0234349	-0.53604	0.121	0.343	1
YARS2	0.0235563	-0.516336	0.242	0.477	1
RND2	0.023607	-0.669454	0.061	0.237	1
ACSS3	0.0236709	-0.679885	0.061	0.228	1
ETV2	0.0236788	0.622655	0.152	0.062	1
DPY19L4	0.0237111	-0.66232	0	0.135	1
WDHD1	0.0237191	-0.625733	0.03	0.19	1
ABHD8	0.023727	0.598474	0.394	0.271	1
NFXL1	0.0237585	-0.656685	0	0.135	1
PSMD3	0.0238442	0.38285	0.576	0.531	1
SYT1	0.0238582	-0.676101	0.061	0.236	1
PANK1	0.0238907	0.713143	0.333	0.22	1
DCLK2	0.0239089	0.562439	0.121	0.044	1
RNF216	0.0239113	-0.549727	0.061	0.244	1
SH3BGRL2	0.0239727	-0.652789	0	0.135	1
ATP1B1	0.0242069	-0.553258	0.303	0.533	1
CASC3	0.024257	-0.719411	0.03	0.177	1
P4HA1	0.024276	-0.559738	0.212	0.446	1
DCAF11	0.0242826	-0.619548	0.121	0.308	1
XPC	0.0243134	0.568299	0.455	0.347	1
GMPR2	0.0243151	-0.509928	0.273	0.537	1
AP1B1	0.0243529	-0.584538	0.091	0.287	1
FOXN2	0.0244797	-0.653041	0	0.134	1
ANGPTL6	0.0245285	-0.890829	0	0.134	1
CTSC	0.0245529	-0.709353	0	0.134	1
DAAM1	0.0247459	-0.534946	0.212	0.442	1
PIKFYVE	0.0248694	-0.601291	0.03	0.188	1
MTTP	0.0249224	-0.884765	0	0.133	1
HIC2	0.0250213	-0.525196	0.121	0.33	1
IFT74	0.0251115	0.580338	0.424	0.323	1
VPS29	0.0253198	-0.488524	0.394	0.673	1
SLC12A7	0.0253323	-0.577278	0.061	0.24	1
SAV1	0.0253641	-0.478309	0.182	0.447	1
SPATS2L	0.0253795	-0.668006	0.061	0.232	1
YPEL5	0.0254273	-0.558708	0.121	0.324	1
CACHD1	0.0255835	-0.691832	0.03	0.178	1
PLK2	0.0257498	-0.682519	0.03	0.186	1
TFB1M	0.0257725	-0.575839	0.152	0.357	1
CCDC115	0.0257839	0.446001	0.515	0.44	1
SLC41A3	0.0258439	-0.650825	0.03	0.182	1
GAS6	0.0258824	-0.663644	0	0.132	1
WNT5A	0.025889	-0.698628	0.03	0.185	1
MLX	0.0259161	-0.564757	0.091	0.278	1
ATF6	0.0261789	-0.625472	0.03	0.184	1
SLITRK4	0.0262189	-0.653061	0	0.131	1
NCKAP1	0.026269	-0.52775	0.212	0.465	1
TRIM2	0.0263624	-0.577845	0.061	0.238	1
PDXDC1	0.0263741	-0.642079	0.061	0.224	1
CRADD	0.0263756	-0.642955	0	0.131	1
SIN3B	0.0264415	-0.621736	0.03	0.184	1
CHST2	0.0264922	0.654522	0.242	0.129	1
REXO2	0.0265309	-0.481887	0.303	0.55	1
ARAF	0.0265596	-0.62568	0	0.13	1
HDDC3	0.0265734	-0.576173	0.091	0.28	1
BANP	0.026596	-0.624119	0.03	0.184	1
AADAT	0.0266583	-0.697466	0.03	0.174	1
SNX6	0.0267211	0.428707	0.545	0.504	1
ALDOC	0.0267582	-0.631265	0.061	0.224	1
NF1	0.0268047	-0.495007	0.091	0.292	1
BMPR2	0.0268511	-0.641661	0	0.13	1
SNAP23	0.0268635	-0.526065	0.212	0.454	1
SMARCAL1	0.0268778	-0.626747	0	0.13	1
FOXA2	0.0269847	-0.796911	0	0.13	1
TRIM37	0.0270237	-0.561515	0.152	0.356	1
ASB1	0.027073	-0.625807	0.03	0.184	1
TGFB1I1	0.0271189	-0.743743	0	0.13	1
SH3YL1	0.0271727	-0.63724	0	0.13	1
GFM1	0.0272118	-0.606413	0.091	0.269	1
HOXB9	0.0272807	-0.797158	0	0.129	1
AP1M1	0.0273578	0.603443	0.364	0.247	1
STX3	0.0273892	-0.630318	0	0.129	1
HCFC1R1	0.0275019	-0.528659	0.242	0.486	1
NDFIP2	0.0275322	-0.537078	0.121	0.321	1
IGFBP7	0.027659	0.686342	0.182	0.084	1
MCCC1	0.0276895	-0.636662	0	0.129	1
EXOSC7	0.0278384	0.306312	0.636	0.632	1
TFDP2	0.0278689	0.302727	0.667	0.665	1
FAR1	0.0279373	-0.59383	0.121	0.309	1
BMP1	0.0279375	-0.660787	0	0.128	1
TAF1C	0.0279384	-0.675028	0.03	0.173	1
COL23A1	0.0279437	0.574138	0.273	0.151	1
TNPO1	0.0279696	0.321364	0.636	0.617	1
FRYL	0.0280443	-0.680888	0.03	0.172	1
NUBP2	0.0280652	0.410843	0.545	0.489	1
HERC1	0.0280686	-0.538358	0.061	0.237	1
ABCC10	0.0281123	-0.595472	0.03	0.183	1
GNL1	0.0281153	-0.557561	0.152	0.352	1
MEIS2	0.0281755	-0.55385	0.273	0.5	1
GNMT	0.0281877	-0.658298	0	0.128	1
CEP290	0.0282168	-0.575478	0.061	0.234	1
LARP4B	0.0282983	-0.452219	0.091	0.29	1
PRR14L	0.0283166	-0.484676	0.091	0.29	1
RABGAP1L	0.0283838	-0.623236	0	0.128	1
UBL3	0.028521	-0.600302	0.061	0.231	1
ABCF3	0.0285219	-0.522167	0.03	0.185	1
GCC2	0.0288019	-0.542606	0.152	0.357	1
REEP5	0.0288368	-0.517006	0.273	0.525	1
SEC24B	0.0288532	-0.564456	0.03	0.183	1
STXBP2	0.0289237	-0.554519	0.091	0.273	1
DLK1	0.0290742	0.505694	0.485	0.339	1
KIF4A	0.0290906	0.634376	0.364	0.258	1
DHRS3	0.0291589	-0.704508	0.061	0.214	1
MAPRE2	0.0291697	-0.54699	0.03	0.184	1
IQGAP1	0.0292123	-0.493419	0.242	0.485	1
PPP1R1A	0.0292501	-0.517218	0.212	0.444	1
RPP40	0.0292916	0.523164	0.485	0.413	1
COL8A2	0.0293406	0.525407	0.121	0.045	1
MKRN1	0.029352	-0.518708	0.182	0.389	1
TSHZ1	0.0293839	-0.6671	0	0.126	1
DERL2	0.029442	-0.501101	0.212	0.474	1
MME	0.0294421	-0.715115	0	0.126	1
ARL6IP6	0.0294577	-0.500909	0.212	0.452	1
ATE1	0.0295474	-0.560237	0.03	0.182	1
RNASE4	0.0296307	-0.681272	0.03	0.179	1
FOXO1	0.0297639	-0.61712	0	0.126	1
FGFR3	0.029795	-0.564753	0.091	0.279	1
MMP28	0.0299705	-0.782195	0	0.126	1
NUF2	0.0300668	0.308	0.576	0.562	1
DNAJC5	0.0301338	-0.524003	0.121	0.317	1
LARP4	0.03014	-0.634	0.061	0.219	1
KIT	0.0301785	-0.652622	0	0.125	1
KDELR2	0.0302399	-0.451125	0.455	0.743	1
MCOLN1	0.0302681	-0.622424	0	0.125	1
TSPAN33	0.030298	-0.643241	0	0.125	1
PRRC2A	0.0303511	-0.494579	0.303	0.583	1
FAM184A	0.0304577	-0.602603	0.061	0.227	1
JDP2	0.0306591	-0.66763	0	0.125	1
RNF38	0.030782	-0.491373	0.121	0.32	1
RSF1	0.0308364	0.322712	0.606	0.591	1
CLPTM1L	0.0309298	-0.443055	0.152	0.382	1
TBX3	0.0309601	-0.630445	0.121	0.302	1
RNF145	0.0309796	-0.487238	0.182	0.433	1
GABARAPL1	0.0309935	-0.53146	0.152	0.358	1
SSH1	0.0311163	-0.598254	0	0.124	1
ASH1L	0.031281	-0.519041	0.121	0.32	1
FGFR1	0.0313258	-0.499721	0.333	0.615	1
PPIL1	0.0313648	0.321609	0.606	0.625	1
SLC11A2	0.031429	-0.510047	0.061	0.232	1
SOX9	0.0315121	0.593858	0.212	0.105	1
CSTF2	0.0315178	-0.605015	0	0.124	1
PRSS35	0.0315945	-0.693291	0.061	0.225	1
GAK	0.0317077	-0.558679	0.061	0.228	1
SPTBN1	0.0317633	-0.46632	0.394	0.667	1
FOXA3	0.0317674	-0.63685	0	0.123	1
SORT1	0.0318929	-0.584441	0	0.123	1
DCLRE1A	0.0318929	-0.647165	0	0.123	1
SCARB1	0.0318929	-0.612557	0	0.123	1
TH	0.0319042	0.589996	0.273	0.157	1
INPP5A	0.0319244	-0.594843	0	0.123	1
ELOVL2	0.0320505	-0.643289	0	0.123	1
CUTC	0.0322152	-0.534623	0.061	0.228	1
NCOA3	0.0323699	-0.504378	0.061	0.231	1
EXO1	0.032503	-0.529499	0.03	0.179	1
SCNN1A	0.0326882	-0.634451	0	0.122	1
PER1	0.0327526	-0.608672	0	0.122	1
MED23	0.0329024	-0.553626	0.03	0.177	1
RCE1	0.0329359	-0.455565	0.182	0.4	1
ITIH5	0.0330061	0.625527	0.182	0.086	1
ST14	0.0332726	-0.610706	0	0.121	1
FEZ2	0.0332729	-0.477187	0.152	0.359	1
HOXB8	0.0333381	-0.667006	0	0.121	1
FUT8	0.0335508	-0.580739	0.03	0.176	1
EPN2	0.03361	-0.580847	0.091	0.259	1
CMTM7	0.0336162	0.569111	0.424	0.321	1
IDI1	0.0336182	0.343398	0.606	0.603	1
THBS3	0.0336807	-0.568415	0.03	0.177	1
FST	0.0337316	0.468558	0.515	0.418	1
RAB31	0.0337787	0.563317	0.212	0.108	1
CENPM	0.034037	0.37112	0.576	0.534	1
CD200	0.0341461	-0.529679	0.121	0.323	1
TMBIM1	0.0341609	-0.553355	0.061	0.224	1
KLF10	0.0341843	-0.626909	0.03	0.172	1
ADI1	0.0342249	-0.411479	0.242	0.53	1
OGFOD2	0.0342852	0.504574	0.152	0.065	1
IDH3A	0.0342859	-0.515156	0.061	0.228	1
CEBPG	0.0342982	-0.450185	0.091	0.279	1
SIGIRR	0.0344714	-0.583337	0.03	0.175	1
FNBP4	0.0347684	0.487887	0.485	0.429	1
PIK3CB	0.0349148	-0.579618	0	0.119	1
TRAF3	0.0349333	0.715886	0.212	0.114	1
TPP1	0.0350393	-0.471102	0.061	0.228	1
MRS2	0.0350523	-0.582253	0	0.119	1
CPNE3	0.035151	0.498928	0.455	0.375	1
SLC35A5	0.0352905	0.601755	0.303	0.185	1
TTC3	0.0353457	0.357634	0.606	0.555	1
MYO9B	0.0354061	-0.573502	0.03	0.172	1
MAP2K3	0.0357224	-0.499272	0.091	0.265	1
JAK2	0.0357475	-0.610002	0	0.118	1
MON2	0.0358177	-0.587494	0	0.118	1
HPGD	0.0358529	-0.689705	0	0.118	1
AMOT	0.0359826	-0.595164	0.091	0.263	1
SYNGR2	0.035996	-0.486001	0.152	0.37	1
EFCAB7	0.0360625	0.679155	0.182	0.09	1
CDX2	0.0360995	-0.664722	0.061	0.221	1
SLC35F2	0.0361528	-0.545961	0.03	0.174	1
USP15	0.0361627	-0.51328	0.091	0.271	1
ARHGAP18	0.0362064	-0.628043	0	0.118	1
AAAS	0.0362662	0.417364	0.545	0.496	1
ANTXR2	0.0363845	-0.604784	0	0.118	1
CDK8	0.0363887	-0.5533	0.061	0.219	1
ETS1	0.0365419	-0.57658	0.03	0.173	1
PIAS3	0.0365498	-0.541073	0.03	0.173	1
TRIP10	0.0366916	-0.560666	0.061	0.212	1
SH3GLB1	0.0367496	-0.499656	0.212	0.431	1
OXR1	0.0367954	-0.472728	0.091	0.274	1
PFKFB4	0.0369092	-0.601793	0.03	0.17	1
ACAP2	0.0369357	-0.457021	0.182	0.42	1
TNNC1	0.0369904	-0.791321	0.061	0.207	1
AGT	0.0369961	-0.773521	0	0.117	1
STMN2	0.0370324	-0.900141	0	0.117	1
UCP2	0.0371664	-0.519161	0.182	0.386	1
PDHX	0.0373214	-0.457934	0.061	0.227	1
DSP	0.0374493	-0.473201	0.364	0.641	1
INTS3	0.0374562	-0.54921	0.091	0.254	1
IFNGR1	0.0374593	0.539258	0.394	0.284	1
ZYX	0.0375169	0.432506	0.485	0.425	1
SAT2	0.0375578	-0.527066	0.091	0.267	1
NFKBIA	0.0376713	-0.504646	0.121	0.315	1
ANXA1	0.0377285	-0.855163	0	0.116	1
BIN2	0.0377655	-0.617293	0	0.116	1
RAB6B	0.0378395	-0.646316	0	0.116	1
SRXN1	0.0378766	-0.607504	0	0.116	1
KIF13A	0.0380253	-0.571451	0	0.116	1
CD44	0.0380253	-0.795836	0	0.116	1
SLC2A10	0.0380999	-0.563282	0	0.116	1
MCMBP	0.0381969	-0.470994	0.212	0.427	1
VANGL2	0.0382141	-0.519802	0.091	0.267	1
ZDBF2	0.0382494	-0.576701	0	0.116	1
NLK	0.038536	-0.627429	0.03	0.16	1
AGMAT	0.0385502	-0.736023	0	0.115	1
PURB	0.038642	-0.509342	0.061	0.221	1
TRMT1L	0.0386544	-0.513207	0.061	0.211	1
VPS37D	0.0387689	0.609607	0.121	0.048	1
TROAP	0.0388217	-0.501428	0.03	0.171	1
RNF10	0.0389792	-0.455532	0.242	0.477	1
PSEN1	0.0390731	-0.571941	0.091	0.253	1
DLL1	0.039197	-0.647393	0	0.115	1
MED4	0.0392172	0.378465	0.576	0.54	1
DYNLT3	0.0392738	-0.583403	0	0.115	1
BRD8	0.0395865	0.534792	0.455	0.404	1
COL1A2	0.0397256	0.445142	0.545	0.391	1
DDX39A	0.0397685	0.342694	0.545	0.542	1
NTRK2	0.0397742	0.531893	0.152	0.067	1
SLC31A1	0.0397764	-0.560256	0	0.114	1
PROM1	0.0398365	-0.519937	0.091	0.266	1
PPP2R5A	0.0398659	-0.500004	0.121	0.311	1
C1orf115	0.0398933	-0.586465	0	0.114	1
ANKIB1	0.0398946	-0.554157	0.03	0.167	1
SNCG	0.0401503	-0.687718	0.03	0.158	1
EIF4EBP2	0.0401689	-0.476994	0.091	0.27	1
GRK6	0.0405228	-0.453674	0.091	0.273	1
DEPDC1	0.0405545	-0.49977	0.091	0.256	1
DRAP1	0.040787	0.305958	0.606	0.618	1
NFS1	0.0407876	-0.560744	0.03	0.166	1
POMT1	0.0408403	-0.557344	0	0.113	1
CLOCK	0.0408704	-0.507565	0.03	0.169	1
HSPA14	0.040887	0.392699	0.515	0.502	1
KAT2A	0.0409307	-0.563177	0.091	0.25	1
GAS7	0.0411608	-0.650368	0	0.113	1
TRRAP	0.04118	-0.461439	0.091	0.27	1
LGALS3	0.0413639	-0.714464	0.091	0.243	1
PPP1R9A	0.0413676	-0.495311	0.03	0.169	1
AXIN2	0.041481	-0.503372	0.03	0.169	1
MLST8	0.0415006	-0.554762	0.121	0.292	1
HOXB5	0.0415648	-0.604296	0	0.112	1
EPAS1	0.0416055	-0.664064	0	0.112	1
TSSC4	0.0416414	-0.424402	0.242	0.499	1
ARL5B	0.0416882	-0.439407	0.121	0.322	1
ZDHHC17	0.0417959	-0.527911	0.03	0.167	1
ARHGAP9	0.0418091	-0.629939	0	0.112	1
MLLT6	0.0419318	-0.563531	0	0.112	1
CA9	0.0419451	-0.475667	0.091	0.256	1
SOD3	0.0419794	-0.551193	0.03	0.168	1
LAMP1	0.0420729	0.262157	0.636	0.637	1
FGG	0.0422605	-0.839343	0	0.112	1
NEDD4L	0.0423018	-0.543586	0	0.112	1
SRSF4	0.0423491	0.252864	0.636	0.633	1
VRTN	0.0424234	-0.671898	0.03	0.155	1
FUCA1	0.0424577	-0.467043	0.273	0.525	1
SLC38A10	0.042533	-0.404683	0.152	0.355	1
WDR3	0.0425362	-0.492647	0.152	0.339	1
OVOL2	0.0427848	-0.65894	0.03	0.157	1
MAPK9	0.0429151	-0.484324	0.03	0.167	1
ASXL1	0.0429995	-0.422408	0.121	0.317	1
ZBTB4	0.0430514	-0.550831	0	0.111	1
IFRD2	0.0432655	0.524255	0.424	0.351	1
TTC5	0.0434462	-0.465929	0.061	0.216	1
KLHDC2	0.0434602	0.268151	0.667	0.667	1
RGMB	0.0435158	-0.57897	0	0.11	1
TXLNA	0.0436482	-0.459601	0.091	0.268	1
XYLT2	0.0436854	-0.509124	0.03	0.166	1
RHOD	0.0437154	-0.632157	0.061	0.2	1
PRCP	0.043719	-0.482852	0.121	0.309	1
PERP	0.0438168	0.409277	0.515	0.437	1
PIK3CA	0.0439615	-0.56948	0.03	0.161	1
PARVA	0.0440404	0.602059	0.303	0.197	1
NDRG2	0.0440629	-0.628493	0.061	0.2	1
GYG1	0.044069	-0.498035	0.03	0.166	1
DYNC2H1	0.0441112	-0.455706	0.182	0.393	1
AURKB	0.04421	0.465371	0.455	0.426	1
DDX42	0.0442392	-0.448861	0.273	0.517	1
NAPB	0.0442863	-0.544941	0	0.11	1
BNC1	0.0443727	-0.661641	0	0.11	1
TCERG1	0.0446836	0.309592	0.606	0.608	1
LMCD1	0.04472	-0.63304	0	0.109	1
SRI	0.0447587	-0.405068	0.424	0.729	1
COBLL1	0.0447636	-0.576287	0	0.109	1
FUZ	0.0448025	-0.472612	0.03	0.166	1
SDC4	0.0449117	-0.528196	0.152	0.326	1
ARHGAP42	0.0449385	-0.57358	0	0.109	1
SRF	0.0449574	-0.475929	0.061	0.215	1
CHPF	0.0450936	-0.598563	0.061	0.2	1
TERF1	0.045094	0.291887	0.636	0.641	1
PDZK1	0.0451139	-0.776852	0	0.109	1
COPG2	0.0451139	-0.550615	0	0.109	1
WHAMM	0.0451579	-0.544633	0	0.109	1
MTMR10	0.0453342	-0.539247	0	0.109	1
DHX8	0.0453897	-0.485672	0.061	0.204	1
ORMDL3	0.0454669	-0.544232	0	0.109	1
EPB41	0.0455359	0.442055	0.485	0.424	1
DOCK9	0.0455555	-0.558494	0	0.109	1
CUL5	0.0455696	-0.419607	0.242	0.479	1
CXCL12	0.0455728	0.489544	0.424	0.309	1
LACTB2	0.0456444	-0.534015	0	0.108	1
ZFAND3	0.045734	-0.494879	0.03	0.164	1
OLFM1	0.045897	-0.483946	0.091	0.257	1
NHLRC2	0.045953	-0.505928	0.03	0.164	1
TNFAIP8L1	0.046091	-0.547334	0	0.108	1
AFF1	0.0461293	-0.472834	0.061	0.215	1
ZFP36	0.0461527	-0.684208	0.061	0.198	1
PLA2G12B	0.0461809	-0.651889	0	0.108	1
LPP	0.0462004	-0.49624	0.091	0.26	1
ANXA4	0.0462855	-0.577787	0.152	0.322	1
UBFD1	0.0463074	-0.44143	0.182	0.385	1
CTR9	0.0463388	-0.376096	0.121	0.32	1
MBNL3	0.046361	-0.551027	0	0.108	1
MTMR14	0.0463644	-0.537746	0.091	0.247	1
PRPF19	0.0463901	0.327631	0.576	0.569	1
ACSL3	0.0464097	0.342683	0.545	0.552	1
LUC7L	0.0464497	0.299574	0.576	0.565	1
MAN2C1	0.0464966	-0.532407	0	0.108	1
SLC9A3R2	0.0465901	0.564889	0.242	0.136	1
CPPED1	0.0466961	-0.516795	0.03	0.162	1
IDE	0.0467086	-0.543628	0.061	0.201	1
ARHGEF12	0.0467387	-0.484867	0.03	0.163	1
HEATR5B	0.0468145	-0.530862	0	0.107	1
KIAA1522	0.0471111	-0.542374	0.091	0.25	1
TRAK1	0.0471804	-0.532598	0	0.107	1
DAXX	0.0472008	0.574904	0.394	0.331	1
ST7L	0.0472263	-0.538724	0	0.107	1
SNRNP35	0.0473281	0.50398	0.394	0.298	1
DPAGT1	0.0473878	-0.546312	0.03	0.158	1
MIB2	0.0474601	-0.486346	0.061	0.213	1
GGT7	0.0475953	-0.54181	0	0.107	1
SCG3	0.0477344	-0.557488	0	0.107	1
NRP1	0.0478319	-0.583036	0.03	0.16	1
ARMC10	0.0478705	0.548152	0.424	0.37	1
TMEM82	0.0479671	-0.566107	0	0.106	1
FAH	0.0479731	-0.461101	0.182	0.401	1
TM9SF4	0.048046	-0.394164	0.121	0.314	1
FGF12	0.0480811	-0.558158	0.061	0.2	1
AKAP9	0.0481955	-0.402435	0.364	0.626	1
SLC40A1	0.0482478	-0.584787	0	0.106	1
TAC3	0.0483888	-0.646129	0	0.106	1
CYP2S1	0.0486246	-0.578357	0	0.106	1
ARL6IP5	0.0486962	0.288743	0.636	0.631	1
PRKCI	0.0487192	-0.528232	0	0.106	1
IL6R	0.0487666	-0.625516	0	0.106	1
PAWR	0.0487944	-0.490959	0.091	0.258	1
NRG1	0.04882	0.521281	0.152	0.069	1
RAB15	0.048909	-0.539401	0	0.106	1
CNOT4	0.0489131	0.536045	0.394	0.304	1
DHRS1	0.0489591	-0.448395	0.091	0.252	1
SPAG4	0.0490042	-0.567773	0	0.105	1
DTX2	0.0490519	-0.531317	0	0.105	1
CHD3	0.0491135	-0.481103	0.091	0.259	1
MAT2B	0.0491208	-0.458774	0.061	0.213	1
MCM6	0.0491248	0.300257	0.636	0.581	1
SS18L2	0.0491647	-0.432163	0.303	0.579	1
TMEM177	0.0492121	-0.487156	0.061	0.211	1
SLC19A2	0.0493583	-0.532497	0.03	0.158	1
CLINT1	0.0493681	-0.424688	0.303	0.549	1
INPPL1	0.0493693	-0.454567	0.121	0.306	1
PKNOX1	0.0494347	-0.535594	0	0.105	1
ZCCHC7	0.0495421	-0.50525	0.091	0.247	1
DDX21	0.0495659	0.477791	0.485	0.422	1
UGP2	0.0496322	-0.485896	0.182	0.384	1
CYP51A1	0.0496652	0.344857	0.545	0.505	1
LMF2	0.0496775	-0.491239	0.182	0.363	1
NFU1	0.0497613	-0.420575	0.182	0.402	1
TPD52L1	0.0497793	0.684911	0.242	0.144	1
CLDND1	0.049959	-0.412451	0.182	0.4	1
SLC25A17	0.0500386	-0.478069	0.091	0.248	1
BAG3	0.0501466	-0.490837	0.03	0.16	1
GANAB	0.0502017	-0.447774	0.364	0.654	1
ZNF367	0.0502523	-0.47492	0.03	0.16	1
RFX3	0.050306	-0.452475	0.091	0.259	1
N4BP1	0.0503373	0.570029	0.394	0.31	1
ELF3	0.0504537	-0.535888	0	0.104	1
RECK	0.0504537	-0.544096	0	0.104	1
THAP4	0.0504647	0.568949	0.303	0.195	1
PLCB3	0.0506654	-0.501517	0.03	0.158	1
FZD4	0.0507901	-0.432323	0.061	0.21	1
NXN	0.0507947	-0.494983	0.152	0.328	1
BCL9L	0.0508966	-0.523342	0	0.104	1
CCNB1IP1	0.0509893	-0.527354	0.03	0.157	1
RELN	0.0509956	-0.619832	0	0.104	1
CNDP2	0.0510863	-0.438654	0.212	0.44	1
TMEM39A	0.0511324	-0.583788	0.061	0.193	1
CFL2	0.051222	-0.49712	0.152	0.33	1
ETV4	0.0512267	-0.619515	0.061	0.194	1
NKAIN1	0.0513205	0.735034	0.273	0.183	1
BDH1	0.0513433	-0.550524	0	0.104	1
SLC35A1	0.0514431	-0.532661	0	0.103	1
RNF115	0.0515305	-0.432787	0.182	0.369	1
MRPS28	0.0515387	0.265379	0.606	0.592	1
BRI3BP	0.0516567	-0.438942	0.121	0.307	1
ARHGAP29	0.0516724	-0.479911	0.212	0.399	1
TMOD3	0.0517817	-0.413647	0.242	0.489	1
HEXIM1	0.0517842	-0.497228	0.121	0.288	1
FAM76A	0.051902	-0.475483	0.03	0.159	1
POGZ	0.0520416	-0.464987	0.212	0.405	1
GRIK5	0.052044	-0.470349	0.03	0.159	1
PTH1R	0.0520521	0.530148	0.182	0.091	1
INTS5	0.0520794	-0.500769	0.061	0.204	1
CRIM1	0.0520816	-0.419086	0.03	0.16	1
NUP37	0.052091	-0.407259	0.121	0.304	1
KLHL9	0.0521853	0.668371	0.182	0.095	1
DENND4B	0.0521976	-0.509629	0	0.103	1
INPP5E	0.0522483	-0.517833	0	0.103	1
ATP2B4	0.0522605	-0.5623	0.091	0.237	1
CEBPZ	0.0523382	0.338058	0.545	0.536	1
MCPH1	0.0524586	-0.516961	0.03	0.156	1
CHCHD6	0.0525598	0.536934	0.394	0.314	1
SPAST	0.0525688	-0.38716	0.061	0.212	1
JAKMIP2	0.0526554	-0.532137	0	0.103	1
PPFIA1	0.0528299	-0.410581	0.121	0.308	1
HOXD3	0.0528599	-0.613652	0.03	0.157	1
CUL4A	0.053164	-0.422075	0.182	0.406	1
SDAD1	0.0532464	0.331537	0.576	0.552	1
ILK	0.0533374	0.315084	0.576	0.589	1
ITGB1BP1	0.0533479	0.426363	0.515	0.484	1
TMED1	0.0534093	0.434554	0.485	0.437	1
NSMAF	0.053419	-0.413046	0.03	0.158	1
ZNF23	0.0535612	0.7055	0.242	0.151	1
RTTN	0.053687	-0.502476	0	0.102	1
DARS2	0.0536952	0.592308	0.152	0.072	1
FN1	0.053751	-0.408955	0.424	0.645	1
ARHGAP1	0.0537856	-0.490037	0.091	0.25	1
PCDH18	0.0539253	0.585103	0.273	0.173	1
TMED5	0.0539479	-0.506974	0	0.102	1
UBTD1	0.0539479	-0.509148	0	0.102	1
CHD1L	0.0539837	-0.471709	0.03	0.157	1
ACTR6	0.0539905	-0.398658	0.121	0.308	1
INPP5K	0.0541051	-0.50998	0	0.101	1
DND1	0.0541576	-0.516593	0	0.101	1
HOXB4	0.0542139	-0.512567	0.03	0.157	1
ACBD3	0.0542707	-0.403657	0.242	0.481	1
AIFM2	0.0545264	-0.578659	0	0.101	1
CMTM8	0.0546233	-0.409268	0.091	0.258	1
ADAM12	0.0547382	-0.570759	0	0.101	1
THOC1	0.0548883	-0.370294	0.152	0.329	1
LOX	0.0548977	-0.619088	0	0.101	1
AMPD2	0.0549394	-0.494945	0.03	0.155	1
NBR1	0.054961	-0.480959	0.061	0.204	1
MAFF	0.0549974	-0.469009	0.061	0.207	1
MYO1D	0.0550575	-0.507564	0	0.101	1
WEE1	0.0550812	-0.376061	0.152	0.364	1
ZER1	0.0551912	-0.424254	0.03	0.157	1
TRIP11	0.0552168	-0.482833	0.152	0.323	1
PDK3	0.0554771	-0.560477	0.03	0.148	1
CUL2	0.0555715	-0.472931	0.091	0.25	1
TRMT5	0.0556232	-0.497092	0.03	0.155	1
CLU	0.0556893	-0.453658	0.152	0.339	1
NBEAL2	0.0558096	-0.49918	0	0.1	1
ADAM9	0.0558285	-0.50156	0.03	0.155	1
SLC39A8	0.0559138	-0.505488	0.182	0.364	1
CHTF18	0.055994	-0.39795	0.061	0.207	1
MAB21L2	0.0560263	-0.618923	0	0.1	1
SOX17	0.0560263	-0.737557	0	0.1	1
GPATCH1	0.0560263	-0.513322	0	0.1	1
KDM6A	0.0561773	-0.476952	0.061	0.203	1
NXT1	0.0562728	0.389692	0.515	0.446	1
ALAS2	0.0564076	-0.830403	0	0.1	1
MMD	0.0565353	-0.459173	0.091	0.242	1
RAP1GDS1	0.0568022	-0.48398	0.061	0.204	1
SLC30A1	0.0568601	-0.511597	0.091	0.239	1
MBD3	0.0568911	0.369969	0.515	0.524	1
NFATC4	0.0569612	0.576317	0.152	0.073	1
PICALM	0.0569757	-0.342424	0.121	0.305	1
CCDC127	0.057016	0.591272	0.303	0.21	1
NUP155	0.0571288	-0.411399	0.091	0.256	1
COMMD2	0.0571445	-0.404343	0.242	0.455	1
SCAPER	0.057263	-0.504197	0.03	0.152	1
REEP3	0.0573434	-0.347274	0.182	0.378	1
GBE1	0.057403	-0.526146	0.03	0.152	1
RNF126	0.0574117	-0.429743	0.303	0.568	1
ATG14	0.0576465	-0.544591	0.03	0.146	1
GDE1	0.0576563	0.36309	0.545	0.502	1
KAT6B	0.0578467	-0.390014	0.091	0.256	1
LTBP3	0.0581862	-0.546447	0.03	0.151	1
NCK2	0.0583244	0.462513	0.424	0.363	1
POLE	0.0584492	0.536379	0.394	0.312	1
RARS2	0.0585102	-0.444748	0.061	0.204	1
SPTLC1	0.0587135	-0.418478	0.121	0.301	1
DIAPH3	0.0587574	-0.387862	0.121	0.291	1
KCMF1	0.0587829	0.332323	0.545	0.536	1
NEK7	0.0588404	-0.522814	0.061	0.193	1
SNX10	0.0588443	-0.576644	0.03	0.143	1
PPP6R2	0.0590834	-0.478682	0.03	0.152	1
NSMCE4A	0.0592046	0.319995	0.545	0.559	1
PSME3	0.0593064	-0.413609	0.212	0.427	1
AIP	0.0593383	-0.419847	0.152	0.346	1
CORO1B	0.0595154	-0.414965	0.273	0.495	1
TIMP1	0.0595497	0.304674	0.636	0.579	1
KCTD10	0.0599088	-0.535067	0.121	0.267	1
ATG4B	0.0600295	0.516164	0.455	0.389	1
LRRC17	0.0600786	0.569515	0.212	0.118	1
CENPH	0.0603997	0.577708	0.333	0.251	1
NR2C1	0.0604754	-0.488606	0.061	0.192	1
GPC1	0.0605437	-0.449447	0.121	0.294	1
NUP210	0.0605483	-0.51079	0.061	0.191	1
MED22	0.0605581	0.588374	0.333	0.252	1
BGN	0.0606266	0.522949	0.152	0.072	1
MAL2	0.0608264	-0.500881	0.03	0.15	1
ISG15	0.0609296	0.60227	0.152	0.074	1
PCMTD2	0.0609567	-0.399212	0.121	0.301	1
PACS1	0.0610725	-0.489003	0.03	0.15	1
LTBR	0.0610729	-0.584641	0.03	0.142	1
ANKRD28	0.0610948	-0.436411	0.061	0.202	1
HIP1R	0.0611855	-0.391084	0.03	0.153	1
PPM1H	0.0613757	-0.485075	0.03	0.149	1
CBLB	0.0614127	0.573429	0.152	0.073	1
ACVR2A	0.0616156	-0.433076	0.03	0.152	1
FKBP15	0.0618466	0.521445	0.182	0.095	1
ZDHHC9	0.062257	-0.490879	0.061	0.19	1
KYNU	0.0623224	-0.654894	0.03	0.142	1
SNAPIN	0.0625387	-0.420278	0.182	0.374	1
NR2C2AP	0.0625914	0.522471	0.364	0.269	1
SLC50A1	0.0627614	-0.407939	0.121	0.286	1
SPIN4	0.0628518	0.588004	0.212	0.121	1
PGAP2	0.062853	-0.512202	0.091	0.23	1
TNIP2	0.0629628	0.565082	0.394	0.33	1
HYAL1	0.0629653	-0.498212	0.03	0.149	1
BCAM	0.0631478	-0.452145	0.212	0.407	1
EDEM1	0.0631709	-0.547683	0.03	0.141	1
ERGIC1	0.0633979	-0.381635	0.182	0.4	1
ZNF692	0.063477	0.585525	0.182	0.097	1
ABL1	0.0637043	-0.423061	0.121	0.291	1
GALNT2	0.0637128	-0.447906	0.091	0.245	1
MAPK1	0.0639977	-0.382447	0.182	0.391	1
EPC2	0.0640544	-0.394582	0.061	0.199	1
G2E3	0.0641304	-0.395547	0.182	0.385	1
SLC16A9	0.0641625	-0.470804	0.091	0.242	1
RPA2	0.0641736	-0.391157	0.273	0.506	1
EPHA2	0.0645046	-0.515216	0.03	0.144	1
HSD17B11	0.0646212	-0.502736	0.061	0.195	1
EIF1AD	0.064694	-0.468298	0.091	0.241	1
ZZZ3	0.0647205	-0.436011	0.061	0.199	1
RNF13	0.0647864	-0.394063	0.091	0.249	1
CCDC80	0.064847	0.640365	0.273	0.18	1
FAM118A	0.0648929	-0.444455	0.03	0.149	1
LMF1	0.0649245	-0.431277	0.061	0.199	1
MNS1	0.0649868	-0.464179	0.152	0.314	1
BCKDK	0.0650115	0.294287	0.576	0.606	1
MED21	0.0650237	-0.44409	0.152	0.321	1
BMP2	0.0650523	-0.57811	0.061	0.19	1
LHX1	0.0651116	0.495545	0.152	0.072	1
ZNF639	0.0654429	-0.448179	0.091	0.24	1
CCDC34	0.0657975	0.417996	0.485	0.442	1
LGR4	0.0658289	-0.421599	0.152	0.335	1
SLC4A2	0.0658856	-0.452135	0.121	0.279	1
ZFAND2B	0.0659436	-0.391964	0.091	0.246	1
LRP6	0.0662743	-0.367735	0.121	0.285	1
GSTZ1	0.0663176	0.377037	0.515	0.492	1
ABHD13	0.0663281	-0.454629	0.091	0.242	1
CISD3	0.0664009	-0.409156	0.121	0.285	1
WDR73	0.0664208	-0.456851	0.091	0.242	1
TP53INP1	0.0664231	-0.569356	0.03	0.138	1
AP2A2	0.0665306	-0.354239	0.121	0.301	1
NSDHL	0.0665633	0.369356	0.515	0.487	1
SNX7	0.0666414	-0.559626	0.061	0.183	1
SEC63	0.0668507	-0.370242	0.303	0.547	1
FANCD2	0.067203	-0.359096	0.121	0.285	1
SPRED2	0.0672336	-0.470601	0.03	0.146	1
MAF	0.0673123	0.509686	0.182	0.096	1
FH	0.0673325	0.267508	0.636	0.607	1
UBTF	0.0674886	0.296612	0.576	0.572	1
CCDC102A	0.0674977	0.59324	0.333	0.255	1
NRAS	0.0675215	-0.345892	0.212	0.409	1
CDH2	0.0676266	-0.430784	0.303	0.53	1
ZDHHC7	0.0677711	-0.349928	0.091	0.248	1
PUS3	0.0678225	0.601812	0.182	0.099	1
EPC1	0.0678273	0.423075	0.455	0.406	1
NCK1	0.0679806	-0.514009	0.061	0.185	1
NEIL2	0.0680062	0.585603	0.242	0.149	1
RICTOR	0.0680471	-0.415456	0.091	0.243	1
POLR1C	0.0683597	-0.41965	0.091	0.244	1
MAP7	0.0685443	-0.399899	0.03	0.147	1
SHKBP1	0.0686841	0.490362	0.424	0.365	1
RIBC1	0.0686922	0.560652	0.121	0.054	1
BAZ1B	0.0687151	0.267011	0.545	0.574	1
ARSA	0.068723	-0.485796	0.03	0.144	1
SSBP4	0.0687814	0.398552	0.485	0.425	1
HERPUD2	0.0689036	-0.493223	0.091	0.227	1
CERS4	0.0689087	-0.440626	0.061	0.194	1
CDCA5	0.0689837	0.480344	0.424	0.356	1
BMP4	0.0692083	-0.488534	0.121	0.281	1
GDI1	0.0693508	-0.418096	0.152	0.332	1
MKKS	0.0693524	-0.402422	0.303	0.567	1
DZIP3	0.069362	-0.330106	0.121	0.301	1
TAF7	0.0694813	0.293715	0.576	0.582	1
PITPNA	0.0695549	-0.371365	0.273	0.513	1
ABCC1	0.069581	-0.429594	0.03	0.146	1
MYLIP	0.0696152	-0.475854	0.121	0.277	1
E2F6	0.0696708	0.573256	0.303	0.218	1
EIF2B5	0.0699569	-0.378254	0.121	0.291	1
ABCB10	0.0700872	-0.494561	0.061	0.192	1
CERS5	0.0703525	0.462183	0.455	0.384	1
HPN	0.0704546	-0.508184	0.091	0.227	1
DIAPH1	0.07056	-0.409373	0.152	0.33	1
FIGNL1	0.0705885	0.637294	0.273	0.184	1
VEGFA	0.0705992	-0.430574	0.212	0.416	1
TRMU	0.0706049	-0.296886	0.091	0.25	1
RBBP8	0.0706253	-0.524744	0.03	0.138	1
MRPL39	0.0707221	-0.37774	0.212	0.42	1
TMEM115	0.0708322	0.526717	0.394	0.322	1
IGSF9	0.0708866	0.534464	0.333	0.237	1
ZFHX4	0.0709249	-0.557073	0.03	0.141	1
PARD3	0.0709312	-0.378141	0.152	0.321	1
WFS1	0.0710293	-0.417471	0.061	0.195	1
TSPAN18	0.0712574	-0.440765	0.061	0.194	1
PELI1	0.0713585	-0.44479	0.061	0.192	1
MLLT3	0.0714336	-0.509485	0.152	0.312	1
ALPL	0.0714682	-0.49711	0.121	0.268	1
NCOA2	0.0716253	-0.414066	0.091	0.241	1
CDC40	0.0718855	-0.401032	0.152	0.321	1
IPO4	0.071995	-0.376191	0.121	0.292	1
CLK2	0.0725037	-0.381483	0.091	0.244	1
LAMTOR3	0.0725975	-0.390714	0.242	0.442	1
KIDINS220	0.0726212	-0.419631	0.212	0.415	1
CHD9	0.0726599	0.269187	0.576	0.584	1
CA2	0.0727006	-0.621819	0.03	0.134	1
MRRF	0.0727447	-0.416196	0.091	0.238	1
KIF3B	0.0728296	-0.425215	0.03	0.144	1
RB1	0.0728533	-0.467511	0.061	0.184	1
BID	0.0729331	-0.378184	0.182	0.369	1
SLC25A11	0.0730667	-0.368819	0.333	0.575	1
UBE2G2	0.0730992	-0.334948	0.152	0.346	1
CCDC28B	0.0733052	-0.385015	0.152	0.326	1
ACER3	0.0733641	-0.460316	0.061	0.19	1
DNAJA2	0.0734591	-0.362284	0.273	0.546	1
UGCG	0.0737013	-0.479432	0.152	0.301	1
BRAP	0.0738485	-0.444839	0.061	0.185	1
NID2	0.0739363	-0.521961	0.121	0.266	1
STX6	0.0742716	-0.439082	0.03	0.142	1
MFSD10	0.0743991	-0.3597	0.303	0.567	1
DDB1	0.0744344	-0.401043	0.364	0.646	1
MCAT	0.0746485	-0.397082	0.091	0.237	1
NCAPH	0.0746791	-0.340432	0.091	0.242	1
PAN3	0.0749326	-0.443027	0.061	0.185	1
RABGGTA	0.0749508	0.559736	0.182	0.101	1
CDC45	0.0750171	-0.464023	0.121	0.272	1
NUP214	0.0751352	-0.380997	0.061	0.194	1
LAMB1	0.0751611	-0.408527	0.273	0.483	1
B4GALT3	0.0752145	-0.441691	0.121	0.276	1
DCAF5	0.0753602	-0.380986	0.121	0.29	1
UBXN8	0.0753768	-0.425829	0.061	0.189	1
OSBPL9	0.0753781	-0.363942	0.242	0.476	1
RAB40C	0.0754436	-0.404489	0.03	0.143	1
GABPA	0.0756439	-0.431893	0.091	0.228	1
CCDC106	0.0758019	-0.472848	0.091	0.227	1
GADD45B	0.0758919	-0.544663	0.091	0.224	1
STK4	0.0763574	-0.350846	0.091	0.243	1
TTC1	0.0764147	0.415696	0.485	0.478	1
ZMAT2	0.0766015	0.277469	0.576	0.604	1
STK11IP	0.0766621	-0.339558	0.03	0.143	1
AP3M2	0.0768022	-0.443027	0.03	0.141	1
PIK3R1	0.0770159	0.541609	0.364	0.295	1
SLIT2	0.0771817	-0.500961	0.061	0.186	1
STOX2	0.0772451	-0.420774	0.03	0.142	1
STAM2	0.0774766	-0.387156	0.03	0.142	1
SLC26A2	0.0774776	-0.38981	0.121	0.28	1
FLOT2	0.0776898	-0.331974	0.212	0.42	1
AUH	0.0777305	-0.41954	0.121	0.271	1
SMAP1	0.0779125	-0.409197	0.333	0.594	1
OLFM2	0.0779886	-0.434957	0.091	0.229	1
ZFP30	0.0781299	-0.433023	0.03	0.14	1
CWC27	0.0782617	-0.400564	0.303	0.528	1
KIF14	0.0783712	-0.458271	0.03	0.138	1
UNC93B1	0.0784631	-0.446535	0.03	0.14	1
SP1	0.0787063	-0.331346	0.091	0.242	1
KIFAP3	0.0788243	-0.52871	0.061	0.176	1
ALKBH5	0.078999	-0.385145	0.212	0.395	1
SMPD2	0.0790315	-0.524507	0.03	0.131	1
TRAPPC3	0.079081	-0.376635	0.182	0.356	1
VPS37B	0.0790924	-0.39344	0.03	0.141	1
RAB8B	0.079229	0.565911	0.303	0.218	1
UBLCP1	0.0793911	0.463704	0.394	0.33	1
L3MBTL2	0.0794681	-0.37471	0.091	0.238	1
ANXA10	0.0795046	-0.488928	0.061	0.179	1
ATG4C	0.0795416	-0.433952	0.152	0.302	1
GLT8D2	0.0797062	0.556282	0.182	0.101	1
MICU1	0.0802376	-0.376555	0.152	0.318	1
NFE2L2	0.0803761	-0.410256	0.121	0.282	1
PIM1	0.0803761	-0.381228	0.212	0.409	1
TMEM132C	0.0806668	0.514267	0.273	0.179	1
MBTPS1	0.0808682	-0.379431	0.212	0.414	1
CCDC88A	0.0813927	0.392628	0.455	0.406	1
FYN	0.0814431	-0.43897	0.121	0.264	1
FRMD4B	0.0814573	-0.396407	0.03	0.14	1
WAC	0.0815465	-0.390541	0.303	0.528	1
ZNF146	0.0815946	-0.42539	0.121	0.267	1
DKK1	0.0816281	0.514393	0.152	0.076	1
OAZ2	0.0816821	0.361882	0.515	0.466	1
PHTF1	0.0817137	-0.360293	0.03	0.14	1
PAF1	0.0817174	-0.439388	0.152	0.303	1
RCOR2	0.0821362	0.382784	0.515	0.471	1
ARFGAP3	0.0825946	-0.344671	0.061	0.19	1
ZFYVE21	0.0826346	-0.317498	0.242	0.463	1
CDCA3	0.0826432	-0.408793	0.182	0.363	1
ATP6V1C1	0.0826671	-0.421107	0.03	0.138	1
MAPKBP1	0.0827842	-0.399952	0.03	0.139	1
TRPC4AP	0.0827991	-0.393597	0.152	0.314	1
ABHD10	0.0829202	-0.385836	0.091	0.228	1
BYSL	0.0829556	0.652154	0.242	0.163	1
CDYL	0.0830179	-0.413106	0.091	0.232	1
UBXN2B	0.0831158	-0.368925	0.091	0.237	1
KLF15	0.0837639	-0.4044	0.03	0.138	1
SORL1	0.0838468	-0.502387	0.03	0.129	1
USP24	0.0839411	-0.35889	0.061	0.187	1
ROCK1	0.0840808	0.257462	0.576	0.58	1
CORO1A	0.0841565	0.516501	0.121	0.056	1
DNAJC17	0.0844345	-0.361982	0.121	0.272	1
RRN3	0.0846119	-0.354339	0.061	0.188	1
FAF2	0.0846195	-0.327132	0.242	0.443	1
SOX13	0.0846867	-0.367181	0.091	0.236	1
ACTC1	0.0847973	-0.556617	0.061	0.175	1
PROCR	0.0848603	-0.492406	0.03	0.133	1
RPUSD4	0.0849366	-0.405531	0.03	0.137	1
SEMA3A	0.0852157	-0.428502	0.091	0.229	1
GOLGA5	0.0852907	-0.365254	0.061	0.188	1
ADAMTS7	0.0853976	-0.426326	0.03	0.137	1
WDR82	0.0854587	-0.342573	0.242	0.458	1
ACADM	0.0856928	-0.439087	0.121	0.256	1
SLC35A2	0.0858044	-0.317827	0.061	0.188	1
ATP11A	0.0859036	-0.441364	0.091	0.22	1
PEA15	0.0859786	-0.385959	0.152	0.315	1
LACTB	0.0860967	-0.356217	0.03	0.138	1
TPX2	0.0861586	0.346346	0.485	0.458	1
ATF2	0.0862099	-0.418708	0.121	0.264	1
DGKD	0.0863724	-0.431571	0.061	0.182	1
KAT5	0.0865172	-0.397009	0.121	0.268	1
NUP160	0.0865917	-0.478957	0.061	0.174	1
PTPRD	0.0866017	-0.434069	0.121	0.262	1
AHSG	0.0866643	-0.707747	0.03	0.129	1
ESRRA	0.0867042	-0.324289	0.061	0.188	1
DUSP6	0.086955	-0.409343	0.273	0.466	1
GMFB	0.0870458	-0.347123	0.273	0.525	1
GTF3C1	0.0870536	-0.356974	0.182	0.372	1
SCAMP1	0.0873936	-0.374779	0.091	0.233	1
UHRF1BP1L	0.0874532	-0.370062	0.061	0.186	1
POLA1	0.0876324	-0.334636	0.121	0.286	1
APOM	0.0876456	-0.526005	0.091	0.222	1
IGF2BP2	0.0876961	-0.353368	0.394	0.692	1
CLSPN	0.0877021	0.470446	0.364	0.298	1
GPCPD1	0.0877622	-0.479188	0.061	0.175	1
ANKLE2	0.0879715	-0.347653	0.212	0.395	1
CLIP3	0.0881822	-0.43764	0.03	0.134	1
PMP22	0.0883034	-0.532204	0.152	0.29	1
FAM3C	0.088436	-0.31021	0.242	0.49	1
BBX	0.0885251	-0.330182	0.242	0.477	1
PRSS23	0.0886893	-0.513916	0.091	0.214	1
AFAP1	0.0887009	-0.304732	0.061	0.187	1
WWC1	0.0887567	-0.39741	0.03	0.135	1
UBE2K	0.0887654	-0.403107	0.394	0.671	1
FBN1	0.0888101	0.59008	0.212	0.13	1
IKBKG	0.0889798	-0.357519	0.061	0.186	1
GALNT11	0.0890709	-0.26265	0.091	0.235	1
ZBTB8OS	0.0893614	0.514078	0.333	0.255	1
STK40	0.089487	-0.394288	0.091	0.228	1
TMEM39B	0.089739	0.647881	0.273	0.195	1
COL11A1	0.0903129	0.597402	0.212	0.129	1
TAOK2	0.0905591	-0.420302	0.03	0.133	1
CTSZ	0.0908752	-0.356695	0.121	0.273	1
PEX3	0.0908994	-0.432386	0.061	0.18	1
ZNF143	0.0909293	0.524686	0.242	0.154	1
API5	0.090952	-0.32488	0.212	0.413	1
ISL1	0.0910228	-0.579951	0.03	0.126	1
KIF3C	0.0910636	-0.39367	0.03	0.134	1
METTL14	0.0912452	-0.334928	0.091	0.233	1
ABCB6	0.0915486	-0.497855	0.061	0.171	1
LANCL2	0.091681	-0.411448	0.061	0.176	1
UBE4B	0.0917158	-0.275751	0.121	0.283	1
COL4A5	0.0918921	-0.422301	0.061	0.18	1
FBXO4	0.0919072	-0.397954	0.03	0.134	1
CHUK	0.0920401	-0.398219	0.03	0.133	1
HPCAL1	0.0922203	-0.353026	0.03	0.135	1
AP3M1	0.0924553	-0.336637	0.121	0.275	1
LMNB2	0.0927316	-0.403592	0.091	0.224	1
TMCC1	0.0929902	-0.515717	0.061	0.165	1
ITM2A	0.093056	-0.494712	0.03	0.127	1
GALNS	0.0932369	-0.35738	0.061	0.183	1
MMS19	0.0932523	-0.403864	0.152	0.303	1
BAMBI	0.0933114	-0.407217	0.333	0.504	1
MAU2	0.0933375	-0.42114	0.03	0.131	1
GEMIN8	0.0933554	-0.340121	0.061	0.184	1
SLC27A4	0.0933727	-0.392703	0.03	0.133	1
OSBPL6	0.0934392	0.527541	0.182	0.103	1
TCEAL1	0.0936818	-0.483608	0.061	0.17	1
PRPF31	0.0939336	0.311165	0.545	0.524	1
TAX1BP1	0.0939427	-0.312347	0.273	0.495	1
SEC61A1	0.0939625	-0.354475	0.273	0.508	1
TMEM50B	0.0939664	-0.367216	0.212	0.392	1
PECR	0.0940585	-0.403473	0.061	0.18	1
METTL17	0.09409	0.509805	0.152	0.08	1
MCM4	0.094131	0.307889	0.545	0.522	1
GPATCH2	0.0942029	0.536096	0.303	0.22	1
POSTN	0.0942816	-0.644647	0.03	0.127	1
SPRY1	0.0944292	0.552784	0.242	0.158	1
HMGXB4	0.0945086	0.407617	0.455	0.423	1
RGS16	0.094552	-0.480295	0.03	0.131	1
YTHDF1	0.0946049	-0.338662	0.182	0.363	1
PSMG3	0.0947439	0.334769	0.485	0.473	1
VPS45	0.0948028	-0.401837	0.03	0.132	1
AP3D1	0.0954529	-0.355705	0.303	0.523	1
CECR2	0.095461	-0.310414	0.121	0.276	1
FOS	0.0954989	-0.340303	0.485	0.686	1
ADIPOR2	0.0956369	0.568632	0.303	0.226	1
ZNF330	0.095724	-0.346472	0.121	0.275	1
GAB1	0.0957648	-0.319507	0.03	0.133	1
PARG	0.0958768	-0.332573	0.061	0.182	1
MAPKAP1	0.0961362	-0.3141	0.121	0.269	1
FAM204A	0.0961512	0.294641	0.576	0.568	1
TSPAN17	0.0962546	0.507936	0.303	0.219	1
CD151	0.096491	0.323452	0.515	0.508	1
LEPR	0.0965685	-0.446179	0.091	0.213	1
ATP8B2	0.0970221	-0.407582	0.03	0.13	1
CNOT6L	0.0970601	-0.387327	0.03	0.131	1
AGPS	0.0971103	-0.323425	0.242	0.472	1
RSBN1L	0.0971121	0.573891	0.333	0.274	1
NRIP1	0.0972219	0.440669	0.424	0.386	1
CENPT	0.0975724	0.408746	0.455	0.422	1
TATDN1	0.0979187	0.426287	0.455	0.448	1
ABAT	0.0979977	-0.372361	0.03	0.131	1
ARAP1	0.0980751	-0.390955	0.03	0.13	1
BRWD3	0.0981574	-0.320533	0.061	0.182	1
PDZD11	0.0982348	0.329066	0.545	0.534	1
VPS41	0.0985072	-0.309123	0.061	0.182	1
SDHAF2	0.0985485	0.359145	0.515	0.507	1
PATZ1	0.0990428	-0.334154	0.182	0.365	1
SRP68	0.0991537	-0.291017	0.182	0.381	1
AP3B1	0.0992372	-0.411613	0.152	0.297	1
RNF5	0.0994875	-0.363549	0.394	0.663	1
TUBGCP4	0.099555	-0.478788	0.061	0.166	1
CDK7	0.0996296	-0.322261	0.121	0.273	1
TLK2	0.0996851	-0.299773	0.061	0.182	1
EHBP1	0.0997036	-0.386459	0.091	0.216	1
PLXNA3	0.0999532	-0.410281	0.03	0.128	1
TOM1	0.099965	-0.384142	0.061	0.171	1
PPM1F	0.100141	-0.371548	0.03	0.13	1
FGD6	0.100366	-0.461537	0.061	0.169	1
TSPAN31	0.10037	0.537474	0.333	0.264	1
NEDD1	0.100519	-0.368387	0.121	0.262	1
LRP2	0.100757	-0.408053	0.061	0.179	1
TNRC6C	0.100873	-0.43745	0.061	0.169	1
ENTPD6	0.100876	0.590657	0.242	0.166	1
NCAPD3	0.100945	-0.40706	0.091	0.214	1
SUGP1	0.100958	-0.315721	0.061	0.179	1
GULP1	0.101176	-0.379166	0.061	0.177	1
POLL	0.101317	-0.415338	0.121	0.256	1
APOB	0.101432	-0.788473	0.03	0.12	1
DERL1	0.101901	-0.349284	0.182	0.363	1
SMARCAD1	0.102079	-0.26791	0.152	0.329	1
APC	0.102127	-0.386429	0.121	0.263	1
HMOX1	0.102145	-0.494614	0.061	0.168	1
GOLT1B	0.102347	-0.346706	0.121	0.271	1
SLC4A1AP	0.102381	0.515444	0.333	0.259	1
FAM89A	0.10239	-0.410969	0.152	0.292	1
SETD7	0.102435	-0.341644	0.03	0.13	1
DAZAP2	0.102571	-0.352057	0.061	0.178	1
EIF2A	0.102768	-0.280637	0.182	0.368	1
PNPLA8	0.102781	-0.349629	0.061	0.174	1
WASL	0.102794	-0.315566	0.303	0.539	1
HMGCR	0.102905	0.310282	0.515	0.514	1
TMEM144	0.10307	0.377646	0.121	0.057	1
DAB2	0.103278	-0.429317	0.212	0.377	1
FLNB	0.103549	-0.387174	0.121	0.264	1
ANGEL2	0.103657	-0.379216	0.121	0.257	1
DKK3	0.103884	-0.512404	0.03	0.121	1
MDN1	0.103904	-0.295857	0.182	0.378	1
TRMT11	0.104172	-0.266274	0.061	0.18	1
EXT1	0.104676	-0.332129	0.091	0.226	1
CTHRC1	0.10472	-0.435296	0.242	0.398	1
RSPRY1	0.104809	-0.367447	0.061	0.175	1
GRB10	0.104919	-0.411563	0.091	0.211	1
GIN1	0.104934	-0.349649	0.03	0.129	1
MICALL2	0.105375	0.408553	0.121	0.059	1
METTL3	0.105399	0.454513	0.333	0.246	1
RNF20	0.105434	-0.32256	0.182	0.346	1
CHSY1	0.105503	-0.342169	0.091	0.223	1
UBN1	0.105623	-0.329233	0.121	0.26	1
WWTR1	0.105672	-0.460903	0.061	0.167	1
MYO5A	0.105677	-0.340333	0.091	0.223	1
HEATR1	0.105715	-0.371615	0.121	0.266	1
LENG8	0.105718	-0.321054	0.182	0.348	1
PREP	0.105792	-0.301682	0.061	0.179	1
NUP35	0.106004	-0.371143	0.152	0.292	1
TMEM161A	0.106068	-0.440165	0.061	0.166	1
DENND2A	0.106087	-0.433306	0.03	0.127	1
SLC25A38	0.106164	-0.383734	0.061	0.173	1
HS3ST3A1	0.106167	0.531836	0.152	0.081	1
SBDS	0.10618	-0.329763	0.182	0.351	1
L3MBTL3	0.10646	-0.430669	0.061	0.168	1
LPIN1	0.106506	-0.446123	0.061	0.165	1
RBAK	0.10652	-0.342027	0.061	0.176	1
SLC39A9	0.10664	-0.330319	0.03	0.128	1
FKBP7	0.106685	0.547667	0.303	0.232	1
STRN4	0.106711	-0.325493	0.212	0.4	1
TRUB2	0.10673	-0.339329	0.182	0.362	1
DLG3	0.106932	0.467966	0.364	0.303	1
CTNNBL1	0.106951	0.266912	0.576	0.604	1
ATP6V0D1	0.107046	-0.349411	0.273	0.454	1
NEK2	0.107957	-0.417729	0.091	0.208	1
NSUN2	0.107967	-0.289213	0.182	0.353	1
HK2	0.107979	-0.347548	0.212	0.395	1
DPYSL5	0.108195	-0.431498	0.091	0.215	1
PHKB	0.108232	-0.349145	0.091	0.214	1
USO1	0.108257	-0.319908	0.242	0.471	1
ANGPTL2	0.108339	0.442025	0.152	0.081	1
EIF4G3	0.108397	-0.29925	0.152	0.323	1
GFPT2	0.108765	-0.390084	0.03	0.126	1
ITPR2	0.108778	-0.474598	0.03	0.119	1
NT5DC1	0.108928	0.572814	0.273	0.196	1
CDO1	0.109126	-0.499955	0.061	0.165	1
DUSP1	0.109302	-0.393643	0.212	0.381	1
MLLT10	0.109305	-0.331527	0.182	0.364	1
HOOK3	0.109418	0.533423	0.303	0.23	1
CUL4B	0.109439	-0.297623	0.091	0.223	1
EFR3A	0.109513	-0.352679	0.182	0.342	1
GINS1	0.109785	-0.362503	0.121	0.257	1
GLCCI1	0.109837	-0.380509	0.03	0.125	1
TMEM19	0.109891	-0.359201	0.061	0.174	1
WDR61	0.110072	-0.322731	0.212	0.41	1
FAM110B	0.110221	0.591252	0.242	0.167	1
MPPED2	0.110324	0.577822	0.212	0.136	1
UBE2Z	0.110546	-0.329503	0.061	0.175	1
CSRNP1	0.110807	-0.440523	0.061	0.166	1
CLPTM1	0.111079	0.350549	0.455	0.419	1
C1orf174	0.111184	0.457286	0.394	0.323	1
CRLF1	0.111266	-0.436705	0.03	0.124	1
BCL10	0.111345	-0.354646	0.152	0.301	1
PON2	0.111377	0.290562	0.515	0.517	1
ANKRD13A	0.111427	-0.318415	0.03	0.126	1
MED8	0.111464	0.451176	0.182	0.105	1
DMXL1	0.111507	-0.359572	0.03	0.125	1
TRAFD1	0.111585	-0.327064	0.03	0.126	1
SDSL	0.111623	-0.443138	0.121	0.244	1
KIF2C	0.111718	0.461515	0.394	0.347	1
ADAMTS1	0.112202	-0.460296	0.03	0.122	1
S100PBP	0.112214	-0.375922	0.061	0.167	1
B3GNT7	0.112261	-0.447453	0.03	0.12	1
INTS2	0.112382	-0.353895	0.091	0.213	1
ROR1	0.112396	-0.420099	0.061	0.167	1
SAC3D1	0.112412	0.486419	0.424	0.394	1
MED30	0.112662	-0.354939	0.303	0.528	1
TFAM	0.112684	0.405645	0.424	0.38	1
ATAD1	0.11285	0.48579	0.303	0.216	1
KCTD9	0.112858	-0.335996	0.03	0.125	1
TRIM13	0.113087	0.563652	0.273	0.196	1
YIF1A	0.113332	-0.372854	0.364	0.665	1
DDX23	0.113429	0.382894	0.485	0.445	1
WDR6	0.113471	0.375391	0.485	0.464	1
RPRD1A	0.113495	-0.373759	0.121	0.245	1
WDR19	0.11365	0.482707	0.152	0.082	1
CCNY	0.113669	-0.298048	0.212	0.417	1
ASAP2	0.113821	-0.369253	0.152	0.286	1
MAPK8IP3	0.113858	-0.374175	0.061	0.167	1
PTPN9	0.113906	-0.377527	0.03	0.123	1
C3orf52	0.113944	-0.434729	0.061	0.166	1
HACE1	0.114018	-0.429165	0.061	0.164	1
TRIM27	0.114122	-0.280376	0.212	0.421	1
GGH	0.114235	-0.422823	0.03	0.121	1
NARF	0.114945	0.376562	0.455	0.412	1
EXOC6	0.115126	-0.333041	0.03	0.124	1
VMP1	0.115187	-0.368557	0.333	0.536	1
COIL	0.115325	-0.344239	0.152	0.304	1
PYGB	0.115352	-0.343983	0.091	0.218	1
COMMD3	0.115693	-0.287592	0.182	0.372	1
MTUS1	0.115929	-0.41866	0.03	0.121	1
AKAP11	0.116254	-0.353277	0.03	0.123	1
TUBGCP2	0.116493	-0.313371	0.212	0.405	1
PHC1	0.116643	-0.352917	0.03	0.123	1
SNTB2	0.116784	-0.321032	0.03	0.124	1
YAP1	0.116872	-0.36147	0.152	0.3	1
UGGT1	0.116952	-0.380156	0.03	0.122	1
HMGXB3	0.117041	-0.377159	0.03	0.122	1
ZBTB1	0.117138	0.522241	0.242	0.164	1
SURF2	0.117417	0.298585	0.515	0.499	1
DGAT1	0.117661	-0.331328	0.03	0.123	1
TSPO	0.117759	0.505018	0.152	0.084	1
ACOT7	0.118014	-0.28926	0.182	0.357	1
CLN6	0.118097	-0.338571	0.121	0.257	1
LCAT	0.118241	-0.359424	0.03	0.123	1
RSU1	0.118593	-0.299784	0.212	0.411	1
ABCE1	0.118719	-0.340175	0.273	0.479	1
MIER2	0.118801	-0.329712	0.061	0.171	1
ZDHHC13	0.119354	-0.367082	0.03	0.122	1
PPM1A	0.119838	-0.310758	0.212	0.38	1
TBK1	0.119867	-0.437523	0.03	0.115	1
ZNF250	0.120006	0.529011	0.182	0.111	1
CRYL1	0.12018	-0.391629	0.03	0.12	1
KLF6	0.120347	-0.346936	0.364	0.557	1
CUL3	0.120402	-0.318597	0.303	0.546	1
CDS2	0.120566	-0.351841	0.121	0.25	1
ECD	0.120683	-0.392731	0.061	0.163	1
CRELD1	0.120866	-0.329115	0.152	0.295	1
BIRC6	0.120984	-0.304485	0.273	0.453	1
TMEM9B	0.12111	-0.488577	0.091	0.192	1
SMG7	0.121111	-0.314172	0.152	0.303	1
CEP78	0.12117	-0.270877	0.061	0.173	1
LRRN1	0.121459	-0.40408	0.121	0.247	1
AXL	0.12192	-0.313475	0.091	0.217	1
POLDIP2	0.122222	-0.301685	0.212	0.402	1
SMAP2	0.122364	-0.392047	0.03	0.12	1
DLG5	0.122478	-0.319563	0.182	0.338	1
FBXL19	0.122511	-0.35465	0.061	0.168	1
PLOD2	0.122602	-0.352421	0.152	0.298	1
ELL	0.122841	-0.385361	0.03	0.119	1
APPL2	0.123148	-0.349628	0.061	0.168	1
GLS	0.123246	-0.38293	0.091	0.206	1
CDR2L	0.123301	-0.332978	0.061	0.169	1
CUEDC1	0.123381	-0.384698	0.091	0.209	1
PDE6D	0.123417	-0.411877	0.061	0.161	1
FANCG	0.123655	-0.269597	0.03	0.122	1
SLC7A1	0.123682	-0.363974	0.03	0.12	1
OTX2	0.123717	-0.484047	0.03	0.115	1
TRIM24	0.123757	-0.316755	0.273	0.47	1
ATF5	0.12384	0.558529	0.212	0.14	1
ELOVL6	0.124086	0.27032	0.545	0.549	1
UTP3	0.124109	-0.298851	0.121	0.261	1
FMNL2	0.12413	-0.347707	0.121	0.249	1
USP11	0.124164	-0.330243	0.121	0.248	1
SLC27A3	0.124225	-0.397614	0.03	0.119	1
B4GALT7	0.124242	-0.343091	0.121	0.249	1
PLCD1	0.124449	-0.357274	0.03	0.12	1
OGDH	0.124688	-0.304836	0.121	0.252	1
ZFYVE27	0.124809	-0.370296	0.03	0.119	1
PAPOLG	0.124848	-0.349778	0.03	0.12	1
GALE	0.125579	-0.328949	0.212	0.375	1
DNALI1	0.125693	-0.344509	0.03	0.12	1
EXOC7	0.125759	0.466996	0.364	0.301	1
GOT1	0.126007	-0.322346	0.152	0.294	1
TYK2	0.126375	-0.352713	0.03	0.119	1
NINJ1	0.126399	-0.39956	0.152	0.283	1
PSRC1	0.126441	0.405539	0.394	0.328	1
USP16	0.126474	-0.265846	0.242	0.452	1
ZNF740	0.1265	-0.305231	0.061	0.166	1
PLS3	0.126653	-0.299254	0.152	0.301	1
UBAC2	0.126864	-0.286853	0.273	0.459	1
AP2A1	0.126895	-0.328705	0.242	0.429	1
ACTR5	0.12691	-0.320428	0.03	0.12	1
WDR4	0.126965	-0.326223	0.03	0.12	1
PLCG1	0.12723	-0.31616	0.121	0.256	1
UROS	0.127239	-0.306367	0.152	0.303	1
PAK1IP1	0.127493	0.383519	0.455	0.466	1
EPHA7	0.127592	-0.382426	0.061	0.165	1
CTNND2	0.127669	-0.438983	0.03	0.113	1
YAF2	0.127682	0.530648	0.303	0.241	1
WBP1	0.127724	0.342362	0.455	0.402	1
WDR5	0.127731	-0.298721	0.303	0.512	1
NUDT22	0.127797	-0.295993	0.212	0.378	1
EHMT2	0.12784	0.288709	0.515	0.515	1
ATR	0.127893	-0.314026	0.061	0.168	1
AP1AR	0.127937	-0.347394	0.03	0.119	1
STX5	0.128002	-0.282381	0.091	0.213	1
MED14	0.128007	-0.328394	0.03	0.119	1
CLPX	0.128047	0.439961	0.333	0.26	1
TGFBR3	0.128095	-0.46261	0.121	0.234	1
SGSM3	0.128634	0.379879	0.424	0.367	1
GART	0.128656	-0.265547	0.121	0.263	1
PTPN14	0.128847	-0.341019	0.121	0.246	1
EBNA1BP2	0.128868	-0.333457	0.333	0.567	1
GIT1	0.128913	-0.317234	0.091	0.213	1
UBE2L6	0.128924	0.471873	0.212	0.134	1
CDKN2D	0.12925	-0.344745	0.03	0.119	1
TRAM1	0.129416	-0.323792	0.333	0.567	1
UTRN	0.129589	-0.304672	0.212	0.383	1
RASSF7	0.129864	-0.389963	0.03	0.116	1
RHOBTB1	0.12988	-0.344029	0.03	0.118	1
DHTKD1	0.129922	-0.356753	0.03	0.117	1
SMG6	0.129952	-0.340963	0.152	0.287	1
UMPS	0.12999	-0.284599	0.182	0.344	1
CCDC160	0.130171	0.426838	0.121	0.062	1
NFRKB	0.130251	-0.336052	0.03	0.118	1
RNPEPL1	0.130565	-0.373196	0.061	0.162	1
BTAF1	0.130812	-0.289912	0.121	0.252	1
PUS7	0.131218	-0.309246	0.182	0.334	1
DNAJB9	0.131368	-0.400385	0.091	0.195	1
IRF9	0.132031	-0.32418	0.03	0.118	1
AIG1	0.132088	-0.269562	0.182	0.36	1
PJA2	0.132133	-0.27836	0.212	0.408	1
GAA	0.13217	0.457927	0.364	0.309	1
CASP9	0.1322	-0.264375	0.152	0.311	1
SECISBP2L	0.132657	-0.2531	0.091	0.217	1
DNAJB2	0.132701	-0.34233	0.121	0.248	1
B3GALNT1	0.133009	-0.311899	0.091	0.213	1
ZNF691	0.133032	-0.3709	0.03	0.116	1
ZC3H18	0.133304	-0.340697	0.182	0.33	1
RBL2	0.13337	-0.404955	0.03	0.112	1
CSNK1D	0.133678	-0.317986	0.273	0.448	1
NCOA5	0.133708	-0.250494	0.091	0.216	1
LTN1	0.133817	-0.292518	0.212	0.378	1
PDE5A	0.133819	-0.324181	0.091	0.211	1
ITGAV	0.133938	-0.274586	0.182	0.329	1
PYCR1	0.134158	-0.290782	0.152	0.302	1
FAM171B	0.134296	0.349969	0.152	0.083	1
ANXA7	0.134353	0.337075	0.455	0.417	1
ABHD16A	0.134775	-0.295693	0.091	0.21	1
BCL9	0.134975	-0.319739	0.091	0.209	1
FANCF	0.135009	0.492043	0.182	0.112	1
ORC2	0.135067	-0.34417	0.091	0.207	1
LLGL2	0.135164	-0.301979	0.061	0.166	1
ENC1	0.135482	-0.417289	0.061	0.157	1
MED7	0.135943	-0.257017	0.091	0.215	1
NBEA	0.136179	-0.29924	0.03	0.117	1
PREX2	0.136317	0.547201	0.152	0.087	1
CDAN1	0.136433	0.565016	0.152	0.088	1
SESN3	0.136469	0.412751	0.394	0.329	1
LAS1L	0.136573	-0.304768	0.212	0.376	1
EVI5	0.136579	-0.303317	0.03	0.117	1
HECTD1	0.136724	-0.324493	0.303	0.503	1
TWF1	0.137219	-0.254718	0.121	0.262	1
CBR4	0.137235	-0.326958	0.121	0.246	1
LIMK1	0.137498	-0.319913	0.061	0.163	1
NXF1	0.137578	-0.292041	0.121	0.247	1
TAF6L	0.137663	-0.293687	0.121	0.247	1
ZDHHC2	0.13773	-0.32553	0.03	0.116	1
HSPB11	0.137748	-0.298171	0.182	0.329	1
YIPF5	0.138215	0.27197	0.515	0.513	1
TBRG1	0.138304	0.42863	0.333	0.265	1
THAP1	0.138577	-0.355378	0.061	0.16	1
AKTIP	0.13872	-0.369285	0.03	0.113	1
CCHCR1	0.138788	-0.309871	0.061	0.163	1
MFSD8	0.1389	-0.341048	0.091	0.2	1
WNK1	0.138959	-0.33226	0.333	0.534	1
LIFR	0.139257	-0.366522	0.212	0.358	1
GNB1L	0.139697	-0.34613	0.03	0.114	1
RNF114	0.139916	-0.304765	0.212	0.379	1
WDR37	0.140167	-0.27875	0.03	0.116	1
MRPL21	0.140192	0.254184	0.515	0.529	1
FAM120C	0.140338	-0.360533	0.061	0.155	1
B9D2	0.14054	-0.397654	0.061	0.154	1
ARRDC3	0.140605	-0.313511	0.242	0.417	1
ZNF704	0.140611	0.421328	0.364	0.292	1
TMEM41B	0.141216	-0.300167	0.121	0.247	1
PUS1	0.141234	-0.279098	0.121	0.254	1
IGSF3	0.141272	-0.380612	0.152	0.272	1
PEX7	0.141925	0.564147	0.152	0.09	1
ALG12	0.141971	-0.312401	0.152	0.283	1
ABCB8	0.142148	-0.333056	0.03	0.114	1
ST3GAL5	0.142251	-0.322662	0.03	0.115	1
SCRN1	0.142654	-0.266732	0.03	0.115	1
LPCAT4	0.142669	0.464955	0.242	0.167	1
CIC	0.142691	-0.290015	0.091	0.207	1
CREB3L4	0.14283	0.495548	0.273	0.2	1
MSRB2	0.143192	0.428935	0.394	0.337	1
PIK3C3	0.143224	-0.371432	0.091	0.196	1
SPON1	0.143238	-0.472593	0.03	0.108	1
NUP205	0.14332	-0.294484	0.121	0.252	1
POLR3F	0.143386	-0.36116	0.03	0.112	1
THUMPD2	0.143643	0.410068	0.424	0.381	1
FUCA2	0.143647	-0.316358	0.152	0.278	1
SPTAN1	0.143844	-0.278146	0.273	0.481	1
PTPN2	0.143885	0.333823	0.485	0.461	1
CCND1	0.143958	-0.344354	0.303	0.522	1
COL27A1	0.14403	-0.251053	0.061	0.162	1
PRADC1	0.144045	-0.374305	0.061	0.155	1
ALDH6A1	0.144403	-0.403837	0.03	0.108	1
GPN3	0.144431	-0.306768	0.303	0.524	1
PTAR1	0.14486	-0.335807	0.121	0.241	1
CHAC2	0.145619	-0.264593	0.091	0.21	1
RAB35	0.145942	0.453425	0.273	0.197	1
FAM53A	0.145991	-0.29116	0.061	0.162	1
CXCR4	0.146221	-0.349114	0.061	0.155	1
NEO1	0.146411	-0.313478	0.182	0.326	1
HERPUD1	0.146423	-0.306127	0.182	0.329	1
SRPK2	0.146588	-0.264251	0.242	0.427	1
RMND5B	0.146638	0.531117	0.242	0.176	1
PDE3A	0.146915	-0.46939	0.03	0.106	1
RAPGEF2	0.147187	-0.290527	0.121	0.253	1
MAML2	0.147414	-0.369696	0.03	0.111	1
HBS1L	0.147512	-0.311995	0.212	0.361	1
MPHOSPH8	0.147618	-0.320622	0.303	0.471	1
AQR	0.147719	-0.282817	0.152	0.284	1
GRAMD1A	0.147947	-0.285168	0.212	0.379	1
SPRY2	0.148026	-0.271363	0.091	0.208	1
MLH3	0.148028	-0.289483	0.061	0.16	1
ALKBH1	0.148229	0.505892	0.121	0.065	1
TSN	0.148418	0.441136	0.424	0.419	1
FURIN	0.148495	-0.354634	0.182	0.317	1
TFAP2A	0.148764	-0.444125	0.03	0.11	1
BACH1	0.148971	-0.273913	0.121	0.243	1
PHF8	0.148978	-0.269431	0.03	0.113	1
TMEM184C	0.149629	-0.318374	0.03	0.112	1
KLHL28	0.149702	-0.316084	0.061	0.153	1
HPS4	0.149714	-0.310915	0.091	0.198	1
ISCA2	0.149795	-0.287661	0.242	0.419	1
CPT2	0.150069	0.568793	0.242	0.181	1
DCTN5	0.15013	0.499726	0.273	0.203	1
IREB2	0.150157	-0.268053	0.212	0.392	1
TFPI	0.150182	0.436876	0.273	0.195	1
SH3GL3	0.150587	-0.359127	0.03	0.11	1
EIF2AK1	0.150634	-0.295189	0.061	0.16	1
RBM41	0.150877	-0.320553	0.121	0.239	1
SNX27	0.150883	-0.263328	0.061	0.161	1
SHROOM3	0.150907	-0.300148	0.03	0.112	1
FBXL15	0.151155	-0.297737	0.03	0.112	1
NEK8	0.15123	-0.306475	0.03	0.112	1
DPPA5	0.151443	-0.38698	0.03	0.11	1
SIKE1	0.151473	-0.251532	0.242	0.461	1
DPP4	0.151619	-0.408579	0.03	0.11	1
PCSK5	0.151786	-0.275614	0.03	0.112	1
ANO5	0.151803	0.450504	0.121	0.065	1
LGALS8	0.151965	-0.265085	0.03	0.112	1
SEC62	0.152004	-0.348032	0.455	0.723	1
ZNF512	0.152168	-0.3223	0.091	0.197	1
AGPAT5	0.152304	-0.263136	0.242	0.406	1
RRP12	0.152305	-0.37856	0.061	0.151	1
AIDA	0.152382	0.433913	0.394	0.36	1
DERA	0.152629	0.29474	0.485	0.506	1
NUFIP2	0.152718	-0.310194	0.333	0.549	1
NIPA1	0.152739	-0.289043	0.061	0.159	1
EML4	0.152751	0.293318	0.485	0.526	1
PNO1	0.152773	0.373543	0.424	0.427	1
FHOD1	0.152829	-0.308918	0.03	0.111	1
EFNA5	0.15283	0.428638	0.364	0.304	1
ERGIC2	0.152865	-0.301082	0.303	0.535	1
LCP1	0.152901	-0.433369	0.03	0.106	1
SPPL2A	0.153084	-0.283961	0.03	0.112	1
RAMP2	0.153125	0.494876	0.242	0.171	1
PWWP2A	0.153126	0.520656	0.273	0.211	1
TMEM88	0.15351	-0.284802	0.515	0.666	1
UNC5B	0.153535	-0.353103	0.061	0.154	1
POLR2B	0.153547	-0.283675	0.242	0.431	1
CCNJL	0.153604	-0.301033	0.03	0.111	1
TXNIP	0.153789	-0.342499	0.242	0.396	1
TMEM203	0.154165	0.281599	0.485	0.504	1
PIAS4	0.154353	-0.299071	0.091	0.195	1
TMEM67	0.154428	-0.288948	0.03	0.111	1
ZNF205	0.154876	-0.25888	0.121	0.251	1
LRR1	0.154989	-0.316468	0.121	0.239	1
TBC1D22A	0.154989	-0.292289	0.091	0.203	1
RHEBL1	0.155161	0.556311	0.152	0.092	1
NTM	0.155273	-0.361473	0.03	0.109	1
PRMT3	0.155379	-0.306589	0.091	0.196	1
TOPORS	0.155497	-0.273476	0.152	0.294	1
STX4	0.15559	-0.269013	0.03	0.111	1
DALRD3	0.155618	-0.254016	0.121	0.249	1
SLC29A1	0.155627	-0.307299	0.061	0.157	1
CYP26A1	0.155692	-0.479227	0.091	0.186	1
LGMN	0.155715	-0.346902	0.182	0.315	1
EXOSC3	0.155778	0.354178	0.455	0.451	1
GBA2	0.156269	-0.39718	0.03	0.104	1
ANKRD27	0.156692	-0.301102	0.03	0.11	1
GOT2	0.156728	0.318459	0.455	0.5	1
DGUOK	0.156811	0.388128	0.424	0.41	1
RRBP1	0.157075	-0.331269	0.455	0.673	1
FLRT3	0.15712	0.526433	0.273	0.204	1
NGLY1	0.157236	-0.293758	0.152	0.284	1
ARFGAP2	0.157298	0.275446	0.515	0.505	1
TUBG1	0.157395	0.345322	0.455	0.444	1
CCDC82	0.15771	-0.353491	0.121	0.232	1
ANGPT1	0.157855	0.471448	0.152	0.089	1
RINT1	0.157954	-0.331815	0.091	0.194	1
GMPPA	0.158131	-0.291338	0.091	0.201	1
SGPL1	0.158343	-0.256288	0.091	0.205	1
NSUN3	0.158354	-0.289643	0.03	0.11	1
UBE3C	0.15841	-0.34012	0.091	0.193	1
ZDHHC21	0.158661	-0.362888	0.03	0.108	1
SCARF2	0.158832	-0.273556	0.03	0.111	1
PLBD2	0.158869	0.374955	0.121	0.064	1
NEK6	0.159072	0.42205	0.333	0.269	1
ETV3	0.159081	-0.318613	0.03	0.109	1
GOLPH3L	0.159174	-0.286972	0.03	0.11	1
AIFM1	0.159393	-0.281705	0.212	0.375	1
ZMYND8	0.159817	-0.317388	0.333	0.555	1
GNB2	0.159994	-0.330642	0.485	0.741	1
TNKS2	0.160033	-0.273573	0.152	0.29	1
SAMD14	0.160338	-0.329306	0.061	0.154	1
RAPGEF1	0.160373	-0.310082	0.061	0.151	1
CASP6	0.160403	0.322626	0.455	0.416	1
GLA	0.160597	0.429197	0.364	0.318	1
ITCH	0.160712	-0.302906	0.091	0.194	1
DCHS1	0.160885	-0.354067	0.03	0.107	1
ATP13A2	0.161044	-0.33313	0.121	0.232	1
TRPM7	0.161169	-0.26134	0.121	0.242	1
MMP23B	0.16146	-0.357724	0.03	0.109	1
FZD2	0.161625	0.305654	0.485	0.446	1
HK3	0.161657	-0.344131	0.061	0.15	1
LRFN4	0.161748	-0.337444	0.091	0.195	1
RECQL	0.161797	-0.25392	0.061	0.158	1
MAPK7	0.161953	-0.270043	0.03	0.109	1
SERTAD3	0.162276	-0.263227	0.303	0.506	1
NDUFAF2	0.162334	0.418318	0.333	0.265	1
APPL1	0.162352	-0.270754	0.212	0.382	1
RBM26	0.162456	-0.303986	0.333	0.548	1
KLF11	0.162469	-0.311371	0.061	0.155	1
RNF149	0.162587	-0.347472	0.03	0.106	1
USP12	0.162758	-0.282841	0.061	0.156	1
HOPX	0.162969	-0.371984	0.03	0.108	1
ACADSB	0.163345	-0.273733	0.061	0.156	1
HDAC7	0.163359	-0.350768	0.152	0.271	1
KIN	0.163404	-0.2785	0.121	0.241	1
MYL9	0.163438	0.300562	0.485	0.448	1
WDR43	0.163596	-0.273113	0.212	0.386	1
CLP1	0.163642	-0.335355	0.061	0.152	1
ATG10	0.163715	-0.410119	0.121	0.221	1
UVRAG	0.163735	-0.334455	0.03	0.107	1
LUM	0.164414	0.423142	0.364	0.28	1
CERS6	0.16472	-0.279699	0.121	0.24	1
SPRY4	0.165291	-0.272257	0.03	0.108	1
SNUPN	0.166206	-0.32477	0.061	0.148	1
USP33	0.166323	-0.268943	0.242	0.411	1
PNKP	0.166339	-0.312525	0.091	0.196	1
C2orf49	0.16646	0.478516	0.242	0.174	1
EFTUD2	0.166761	0.433904	0.364	0.329	1
JRK	0.16696	-0.283959	0.03	0.107	1
KIAA0319L	0.16699	-0.322274	0.061	0.151	1
TRNT1	0.167614	-0.257554	0.121	0.247	1
CRTC1	0.167645	-0.26422	0.061	0.153	1
TRABD	0.167672	-0.270239	0.242	0.406	1
GPKOW	0.168107	-0.324083	0.061	0.151	1
TSEN2	0.168121	-0.278364	0.03	0.107	1
SOCS4	0.168505	-0.261601	0.03	0.108	1
ELMO2	0.168993	-0.306763	0.03	0.106	1
CENPK	0.168994	0.317449	0.485	0.472	1
TMEM64	0.169065	-0.291905	0.061	0.152	1
SNX12	0.169145	-0.27942	0.152	0.286	1
ELP2	0.169165	0.410727	0.333	0.271	1
ZC3H7A	0.169176	-0.295184	0.121	0.234	1
ANAPC1	0.169191	-0.278369	0.182	0.322	1
STAT5B	0.169346	0.39085	0.182	0.113	1
RASSF1	0.169359	0.417847	0.364	0.311	1
TMCO1	0.169475	-0.304808	0.364	0.572	1
[truncated: 580 more rows]

## Sheet: AntSomMeso_2Mouse_monkey_DEGs
	MONKEY_p_val	MONKEY_avg_log2FC	MONKEY_pct.1	MONKEY_pct.2	MONKEY_p_val_adj	MOUSE_p_val	MOUSE_avg_log2FC	MOUSE_pct.1	MOUSE_pct.2	MOUSE_p_val_adj	max_pval	minimump_p_val
ALX1	5.38348e-41	0.971704	0.281	0.038	5.36626e-37	0	2.43251	0.833	0.048	0	5.38348e-41	0
IRX5	5.46551e-49	1.09927	0.368	0.053	5.44802e-45	4.02033e-74	1.49722	0.75	0.15	4.00746e-70	5.46551e-49	8.04065e-74
EBF2	4.97884e-37	0.80573	0.184	0.019	4.96291e-33	8.24242e-69	0.826811	0.231	0.016	8.21604e-65	4.97884e-37	1.64848e-68
CER1	1.0848e-16	0.615967	0.237	0.054	1.08133e-12	1.58698e-53	1.14928	0.398	0.054	1.5819e-49	1.0848e-16	3.17397e-53
JAG1	4.73055e-50	1.41175	0.667	0.175	4.71541e-46	1.22772e-20	0.433703	0.185	0.03	1.22379e-16	1.22772e-20	9.4611e-50
MESP1	3.93145e-49	1.2149	0.474	0.081	3.91887e-45	3.68558e-21	0.952982	0.537	0.172	3.67378e-17	3.68558e-21	7.86291e-49
IRX3	2.8899e-48	1.32335	0.798	0.248	2.88066e-44	2.25765e-24	0.908414	0.713	0.273	2.25043e-20	2.25765e-24	5.77981e-48
SIX1	2.59001e-45	1.21379	0.439	0.078	2.58173e-41	4.24206e-36	0.815409	0.352	0.06	4.22849e-32	4.24206e-36	5.18003e-45
PCDH19	5.75758e-38	1.12687	0.377	0.069	5.73916e-34	1.45404e-08	0.449525	0.213	0.071	0.000144939	1.45404e-08	1.15152e-37
SFRP1	3.74936e-14	0.554389	0.904	0.64	3.73737e-10	1.08241e-37	1.23747	0.806	0.306	1.07895e-33	3.74936e-14	2.16483e-37
COL13A1	1.82971e-36	1.09328	0.5	0.115	1.82385e-32	9.99929e-37	0.849122	0.361	0.063	9.96729e-33	1.82971e-36	1.99986e-36
APLNR	4.44584e-20	0.925805	0.675	0.289	4.43161e-16	3.74456e-32	0.962389	0.602	0.168	3.73257e-28	4.44584e-20	7.48911e-32
MFAP4	0.00534227	0.274812	0.105	0.049	1	2.0216e-30	1.04885	0.565	0.168	2.01513e-26	0.00534227	4.0432e-30
PKDCC	1.01853e-16	0.774892	0.728	0.381	1.01527e-12	9.93529e-30	0.861842	0.5	0.13	9.9035e-26	1.01853e-16	1.98706e-29
PSRC1	1.1045e-29	1.00256	0.781	0.326	1.10097e-25	0.00551416	0.264055	0.556	0.423	1	0.00551416	2.209e-29
STRA6	7.73464e-07	0.457848	0.675	0.431	0.00770989	1.40955e-28	0.884565	0.361	0.077	1.40504e-24	7.73464e-07	2.81911e-28
LHX1	2.37627e-28	0.984907	0.342	0.071	2.36866e-24	2.02131e-07	0.562383	0.306	0.133	0.00201484	2.02131e-07	4.75253e-28
CYP26A1	0.00487264	0.295756	0.298	0.185	1	6.37813e-28	1.10059	0.759	0.303	6.35772e-24	0.00487264	1.27563e-27
SALL1	5.223e-27	1.01385	0.711	0.291	5.20629e-23	0.00184026	0.304152	0.315	0.193	1	0.00184026	1.0446e-26
DLL3	1.21443e-26	0.94619	0.395	0.094	1.21054e-22	1.23499e-23	1.04558	0.565	0.196	1.23104e-19	1.23499e-23	2.42886e-26
SHISA2	1.0946e-17	0.913036	0.579	0.249	1.0911e-13	3.59249e-26	0.930905	0.546	0.168	3.58099e-22	1.0946e-17	7.18498e-26
CDCA2	7.56368e-24	0.944685	0.658	0.26	7.53948e-20	0.000414442	0.308196	0.565	0.398	1	0.000414442	1.51274e-23
HMMR	1.23791e-22	0.878307	0.746	0.33	1.23395e-18	0.000114355	0.342508	0.667	0.495	1	0.000114355	2.47581e-22
CLMP	0.0110633	0.263068	0.211	0.128	1	1.26303e-22	0.853792	0.435	0.128	1.25898e-18	0.0110633	2.52605e-22
LRIG3	3.38523e-13	0.737552	0.465	0.193	3.3744e-09	2.30199e-22	0.825995	0.463	0.139	2.29462e-18	3.38523e-13	4.60398e-22
OTX2	9.68907e-13	0.675783	0.333	0.114	9.65807e-09	4.85934e-21	0.829375	0.694	0.277	4.84379e-17	9.68907e-13	9.71868e-21
TPX2	1.34001e-20	0.777332	0.833	0.456	1.33573e-16	0.000257449	0.273611	0.861	0.686	1	0.000257449	2.68003e-20
CDH11	3.27676e-20	0.850797	0.719	0.295	3.26627e-16	8.77723e-12	0.681905	0.324	0.118	8.74914e-08	8.77723e-12	6.55352e-20
TFPI	5.20242e-10	0.658952	0.43	0.194	5.18578e-06	1.83845e-19	0.79306	0.62	0.237	1.83257e-15	5.20242e-10	3.6769e-19
EPCAM	6.4834e-19	-1.6451	0.105	0.517	6.46266e-15	7.23168e-11	-1.05247	0.38	0.58	7.20854e-07	7.23168e-11	1.29668e-18
ASPM	9.08519e-19	0.775817	0.807	0.431	9.05612e-15	1.39997e-10	0.472647	0.315	0.113	1.39549e-06	1.39997e-10	1.81704e-18
SPINT2	3.03412e-06	-0.250017	0.781	0.852	0.0302441	1.89585e-18	-1.19029	0.333	0.663	1.88979e-14	3.03412e-06	3.7917e-18
FBN2	8.64696e-06	0.408742	0.307	0.148	0.0861929	1.91603e-18	0.737639	0.435	0.139	1.9099e-14	8.64696e-06	3.83207e-18
RBM24	2.23373e-11	0.491023	0.202	0.055	2.22658e-07	2.99152e-18	0.57817	0.25	0.055	2.98195e-14	2.23373e-11	5.98305e-18
EPB41L3	0.00143013	0.310212	0.351	0.215	1	1.38847e-17	0.776322	0.537	0.213	1.38403e-13	0.00143013	2.77695e-17
CA14	1.64006e-06	0.477029	0.386	0.199	0.0163481	1.95476e-17	0.630327	0.991	0.673	1.9485e-13	1.64006e-06	3.90951e-17
EZR	2.60843e-12	-0.586882	0.588	0.731	2.60009e-08	3.52567e-17	-1.26287	0.222	0.602	3.51439e-13	2.60843e-12	7.05134e-17
DEPDC1	5.36508e-17	0.800218	0.596	0.254	5.34791e-13	0.00118011	0.308678	0.352	0.22	1	0.00118011	1.07302e-16
AURKB	1.05634e-16	0.728921	0.789	0.425	1.05296e-12	4.15934e-06	0.311853	0.852	0.71	0.0414603	4.15934e-06	2.11268e-16
CRABP1	0.0385582	-0.308816	0.193	0.284	1	2.28294e-16	0.61629	0.917	0.46	2.27563e-12	0.0385582	4.56588e-16
HS3ST3A1	2.8215e-12	0.624754	0.263	0.081	2.81247e-08	2.54174e-16	0.322654	0.111	0.015	2.53361e-12	2.8215e-12	5.08348e-16
EBF1	2.64974e-16	0.839684	0.219	0.051	2.64126e-12	7.62938e-13	0.646172	0.287	0.091	7.60497e-09	7.62938e-13	5.29949e-16
MAP2K5	4.58985e-16	0.836569	0.439	0.164	4.57517e-12	5.18387e-06	0.416349	0.481	0.283	0.0516729	5.18387e-06	9.17971e-16
PPP1R1A	0.000229469	-0.522524	0.316	0.444	1	1.18581e-15	0.886101	0.694	0.396	1.18202e-11	0.000229469	2.37162e-15
CENPE	1.73975e-15	0.705778	0.789	0.438	1.73418e-11	5.08161e-08	0.442709	0.815	0.588	0.000506535	5.08161e-08	3.4795e-15
ROBO1	1.10912e-08	0.546271	0.482	0.236	0.000110557	3.01252e-15	0.597713	0.278	0.076	3.00288e-11	1.10912e-08	6.02503e-15
PRRX2	1.10184e-05	0.49151	0.561	0.39	0.109832	4.28452e-15	0.86235	0.509	0.21	4.27081e-11	1.10184e-05	8.56904e-15
WFDC2	1.41554e-05	-0.703489	0.325	0.461	0.141101	5.50699e-15	-1.18059	0.269	0.599	5.48936e-11	1.41554e-05	1.1014e-14
FN1	6.37985e-05	-0.414929	0.632	0.645	0.635944	5.83212e-15	0.700809	0.815	0.467	5.81345e-11	6.37985e-05	1.16642e-14
FZD2	2.53775e-12	0.621569	0.781	0.444	2.52963e-08	9.83743e-15	0.725629	0.694	0.36	9.80595e-11	2.53775e-12	1.96749e-14
NCAM1	1.15947e-14	0.718989	0.57	0.239	1.15576e-10	9.17302e-06	0.31979	0.343	0.167	0.0914367	9.17302e-06	2.31894e-14
PPP3CA	2.81995e-07	0.497215	0.465	0.243	0.00281092	3.57374e-14	0.692632	0.593	0.277	3.56231e-10	2.81995e-07	7.14748e-14
CDKN1C	3.87212e-14	-1.175	0.246	0.574	3.85973e-10	1.27152e-05	0.281818	0.843	0.607	0.126745	1.27152e-05	7.74425e-14
ID3	1.71277e-12	0.377823	0.991	0.802	1.70729e-08	5.04202e-13	0.383224	1	0.877	5.02589e-09	1.71277e-12	1.0084e-12
CKAP2L	2.19158e-12	0.710369	0.377	0.148	2.18457e-08	9.0935e-06	0.392928	0.565	0.342	0.090644	9.0935e-06	4.38317e-12
GPC3	4.19019e-05	-0.446756	0.482	0.687	0.417678	4.09065e-12	0.519763	0.926	0.64	4.07756e-08	4.19019e-05	8.18129e-12
CMTM8	0.000380936	-0.570713	0.114	0.258	1	4.50613e-12	-1.08758	0.093	0.418	4.49171e-08	0.000380936	9.01226e-12
BCAM	4.81076e-12	-1.22027	0.079	0.408	4.79536e-08	0.13804	-0.258612	0.194	0.243	1	0.13804	9.62152e-12
PCOLCE	1.89532e-05	0.40735	0.632	0.408	0.188926	5.11306e-12	0.562664	0.37	0.135	5.09669e-08	1.89532e-05	1.02261e-11
ZIC3	9.62258e-12	0.599007	0.263	0.083	9.59179e-08	1.93347e-07	0.543937	0.37	0.18	0.00192728	1.93347e-07	1.92452e-11
EOMES	1.61571e-11	0.580012	0.228	0.066	1.61054e-07	0.0191598	-0.472985	0.241	0.314	1	0.0191598	3.23142e-11
GSC	1.85218e-11	0.472686	0.167	0.04	1.84625e-07	0.189688	-0.290972	0.074	0.11	1	0.189688	3.70436e-11
BMP7	0.00121739	-0.513606	0.07	0.191	1	2.57289e-11	0.616255	0.417	0.174	2.56466e-07	0.00121739	5.14579e-11
EMB	0.0597277	-0.340196	0.096	0.155	1	2.60927e-11	0.379478	0.963	0.895	2.60092e-07	0.0597277	5.21853e-11
PCSK5	0.0108306	-0.313628	0.035	0.113	1	3.10547e-11	0.383524	0.157	0.036	3.09554e-07	0.0108306	6.21095e-11
F11R	6.46139e-10	-1.00556	0.158	0.426	6.44072e-06	3.94034e-11	-0.958814	0.204	0.49	3.92773e-07	6.46139e-10	7.88067e-11
COLEC12	8.23503e-05	0.373462	0.509	0.295	0.820868	5.91881e-11	0.633398	0.444	0.195	5.89987e-07	8.23503e-05	1.18376e-10
TRIB2	0.00401128	0.317633	0.404	0.278	1	6.49699e-11	0.545333	0.204	0.059	6.4762e-07	0.00401128	1.2994e-10
KIF20B	6.73481e-11	0.524585	0.86	0.568	6.71326e-07	0.0030969	0.269054	0.657	0.493	1	0.0030969	1.34696e-10
PDGFRA	0.00127212	0.342456	0.175	0.088	1	9.98273e-11	0.530165	0.306	0.109	9.95078e-07	0.00127212	1.99655e-10
EID2	3.5615e-07	0.501425	0.579	0.351	0.00355011	1.01555e-10	0.458461	0.259	0.084	1.0123e-06	3.5615e-07	2.0311e-10
GREB1L	9.0169e-07	0.476983	0.482	0.262	0.00898804	1.12593e-10	0.526398	0.361	0.14	1.12233e-06	9.0169e-07	2.25186e-10
ACOT7	0.00747907	-0.401721	0.254	0.357	1	1.51529e-10	-0.91294	0.167	0.453	1.51044e-06	0.00747907	3.03057e-10
GPX7	0.0275927	-0.33121	0.193	0.283	1	1.92042e-10	0.54353	0.583	0.294	1.91427e-06	0.0275927	3.84084e-10
TGFBI	0.000280555	-0.704882	0.105	0.247	1	5.38457e-10	0.300219	0.12	0.025	5.36734e-06	0.000280555	1.07691e-09
IGDCC4	2.81157e-05	0.396227	0.368	0.197	0.280258	6.13564e-10	0.305396	0.102	0.019	6.116e-06	2.81157e-05	1.22713e-09
CDX2	1.80152e-07	-1.06924	0.018	0.222	0.00179576	6.83961e-10	-1.32073	0.046	0.322	6.81772e-06	1.80152e-07	1.36792e-09
HOXB2	7.48017e-10	-1.12259	0.079	0.356	7.45623e-06	0.00162742	-0.558307	0.176	0.302	1	0.00162742	1.49603e-09
ITGA6	1.67673e-09	-1.08434	0.026	0.286	1.67137e-05	0.025234	-0.269975	0.065	0.138	1	0.025234	3.35346e-09
HYLS1	2.0785e-09	0.627332	0.474	0.245	2.07185e-05	0.000402012	0.291665	0.194	0.094	1	0.000402012	4.15699e-09
SLC29A1	0.000835798	-0.533257	0.044	0.158	1	5.6997e-09	-0.91522	0.13	0.389	5.68146e-05	0.000835798	1.13994e-08
UNG	0.000260708	-0.518273	0.316	0.435	1	6.38139e-09	-0.503273	0.685	0.783	6.36097e-05	0.000260708	1.27628e-08
BRD8	9.85852e-09	0.547861	0.649	0.403	9.82698e-05	0.0030223	0.263607	0.657	0.474	1	0.0030223	1.9717e-08
TTC3	0.00689655	-0.292972	0.482	0.555	1	1.08629e-08	0.369916	0.935	0.787	0.000108281	0.00689655	2.17258e-08
FREM1	0.00304936	-0.445863	0.053	0.154	1	1.64211e-08	0.269962	0.102	0.022	0.000163685	0.00304936	3.28422e-08
TMEM119	9.86488e-05	0.460273	0.175	0.078	0.983331	1.67374e-08	0.472262	0.259	0.096	0.000166838	9.86488e-05	3.34747e-08
CXXC5	1.82756e-08	0.394954	0.895	0.663	0.000182172	0.00446941	0.270363	0.657	0.495	1	0.00446941	3.65513e-08
RBM38	0.0254075	-0.357641	0.184	0.269	1	2.35194e-08	-0.746281	0.407	0.604	0.000234441	0.0254075	4.70387e-08
GPX8	4.84002e-05	0.30451	0.842	0.65	0.482454	3.006e-08	0.475021	0.676	0.397	0.000299638	4.84002e-05	6.01199e-08
PSMB10	0.0696926	-0.278962	0.298	0.357	1	3.0827e-08	-0.668517	0.407	0.611	0.000307284	0.0696926	6.1654e-08
HJURP	4.08992e-08	0.580073	0.447	0.233	0.000407683	0.00125818	0.291377	0.583	0.424	1	0.00125818	8.17984e-08
CAPN2	0.000214842	-0.603557	0.193	0.335	1	4.09878e-08	0.545342	0.481	0.26	0.000408567	0.000214842	8.19756e-08
PPFIBP1	0.0018658	0.293986	0.456	0.299	1	4.43194e-08	0.50898	0.361	0.166	0.000441775	0.0018658	8.86387e-08
CENPW	6.79342e-05	0.267956	0.947	0.763	0.677169	5.22521e-08	-0.429649	0.685	0.804	0.000520849	6.79342e-05	1.04504e-07
IDH3A	0.00803405	-0.434302	0.132	0.228	1	6.60017e-08	-0.337944	0.843	0.89	0.000657905	0.00803405	1.32003e-07
BAMBI	2.44037e-07	-0.75717	0.307	0.504	0.00243257	1.17331e-07	0.426726	0.815	0.56	0.00116956	2.44037e-07	2.34662e-07
CDH2	1.04479e-05	-0.553996	0.404	0.531	0.104145	1.34729e-07	0.511753	0.537	0.295	0.00134298	1.04479e-05	2.69457e-07
GCLM	0.0293512	-0.404482	0.14	0.214	1	1.72872e-07	-0.573475	0.519	0.665	0.00172319	0.0293512	3.45744e-07
TEAD2	9.5124e-05	0.360918	0.588	0.377	0.948196	2.03981e-07	0.256332	1	0.908	0.00203329	9.5124e-05	4.07963e-07
MIS18BP1	2.9473e-07	0.422949	0.754	0.537	0.00293787	0.000570955	0.340132	0.639	0.485	1	0.000570955	5.89461e-07
GLDC	3.76894e-05	-0.665987	0.035	0.188	0.375688	3.08797e-07	-0.822686	0.102	0.317	0.00307809	3.76894e-05	6.17594e-07
EFNA5	4.64437e-07	0.490556	0.544	0.303	0.00462951	0.00289136	0.25853	0.176	0.092	1	0.00289136	9.28874e-07
ARRB1	0.000375732	-0.522427	0	0.1	1	5.00486e-07	0.432591	0.296	0.13	0.00498885	0.000375732	1.00097e-06
CCDC88A	0.000204357	0.363623	0.57	0.406	1	5.26744e-07	0.471665	0.5	0.286	0.00525058	0.000204357	1.05349e-06
EFNB1	0.00010627	0.409421	0.474	0.3	1	6.23679e-07	0.425809	0.435	0.223	0.00621683	0.00010627	1.24736e-06
OIP5	6.42822e-07	0.534396	0.377	0.196	0.00640765	4.99004e-05	0.377848	0.417	0.245	0.497407	4.99004e-05	1.28564e-06
RAB25	5.16972e-05	-0.74674	0.053	0.202	0.515318	1.08686e-06	-0.75697	0.074	0.288	0.0108338	5.16972e-05	2.17371e-06
CASP6	1.1504e-06	0.461923	0.632	0.415	0.0114672	9.30576e-05	0.355636	0.694	0.502	0.927599	9.30576e-05	2.3008e-06
CLYBL	1.68347e-06	0.45072	0.246	0.105	0.0167808	0.00059321	0.362075	0.519	0.359	1	0.00059321	3.36694e-06
CRMP1	0.00542591	0.351231	0.246	0.154	1	1.8096e-06	-0.684583	0.065	0.268	0.0180381	0.00542591	3.6192e-06
TMEM54	4.18622e-05	-0.81743	0.096	0.252	0.417283	2.48778e-06	-0.743168	0.037	0.227	0.0247982	4.18622e-05	4.97556e-06
GRB7	0.000282854	-0.562636	0.018	0.134	1	2.80562e-06	-0.716866	0.093	0.283	0.0279664	0.000282854	5.61123e-06
PBX3	2.81288e-06	0.449712	0.561	0.345	0.0280387	1.90407e-05	0.330135	0.361	0.184	0.189798	1.90407e-05	5.62574e-06
PKP2	3.07503e-06	-0.783085	0.114	0.307	0.0306519	0.000454062	-0.50563	0.074	0.202	1	0.000454062	6.15005e-06
POU5F1	3.07624e-06	0.427003	0.64	0.33	0.030664	0.0291044	-0.411712	0.639	0.573	1	0.0291044	6.15248e-06
FBN1	0.00260312	0.309127	0.228	0.129	1	3.34109e-06	0.330056	0.111	0.032	0.033304	0.00260312	6.68218e-06
CCND3	0.0822983	-0.308639	0.237	0.295	1	3.86951e-06	-0.416431	0.713	0.848	0.0385712	0.0822983	7.739e-06
DOK4	4.65334e-06	-0.704134	0.281	0.454	0.0463845	0.0162021	-0.377899	0.065	0.141	1	0.0162021	9.30666e-06
RACGAP1	6.24024e-06	0.46404	0.325	0.167	0.0622027	4.88767e-06	0.360553	0.787	0.609	0.0487203	6.24024e-06	9.77532e-06
KIF15	4.89361e-06	0.487286	0.465	0.276	0.0487795	0.00082868	0.316103	0.519	0.349	1	0.00082868	9.7872e-06
EFNA2	0.000941376	0.379612	0.246	0.139	1	5.53282e-06	0.41554	0.361	0.184	0.0551512	0.000941376	1.10656e-05
LMO2	0.0216647	-0.507313	0.061	0.13	1	6.90283e-06	-1.01423	0.037	0.21	0.0688074	0.0216647	1.38056e-05
CD9	0.132113	-0.315341	0.281	0.31	1	7.54261e-06	-0.633203	0.389	0.547	0.0751847	0.132113	1.50852e-05
ATP1B1	8.73002e-06	-0.587718	0.386	0.534	0.0870209	0.000262714	-0.698322	0.083	0.221	1	0.000262714	1.746e-05
SGK1	0.0295955	-0.344952	0.07	0.14	1	8.79857e-06	-0.803652	0.139	0.318	0.0877041	0.0295955	1.75971e-05
PRSS8	0.00174397	-0.528066	0.079	0.19	1	9.1526e-06	-0.751505	0.056	0.228	0.0912331	0.00174397	1.83051e-05
EFNA4	9.35138e-06	0.432911	0.526	0.316	0.0932145	3.39798e-05	0.383632	0.62	0.415	0.338711	3.39798e-05	1.87027e-05
RNF19A	0.0833959	-0.289865	0.132	0.191	1	9.47083e-06	0.341615	0.241	0.105	0.0944052	0.0833959	1.89416e-05
ERCC6L	9.98377e-06	0.441759	0.377	0.203	0.0995182	0.0425235	-0.288536	0.093	0.156	1	0.0425235	1.99674e-05
PERP	1.12715e-05	0.408978	0.667	0.436	0.112355	0.0103681	-0.588572	0.111	0.202	1	0.0103681	2.25429e-05
SKAP2	1.18986e-05	-0.706568	0.193	0.371	0.118605	0.00591278	-0.450223	0.231	0.319	1	0.00591278	2.37971e-05
KIF11	1.68279e-05	0.429007	0.395	0.221	0.167741	0.00425242	0.271902	0.417	0.284	1	0.00425242	3.36555e-05
PMP22	1.82664e-05	-0.857015	0.123	0.29	0.18208	0.263993	-0.43584	0.213	0.243	1	0.263993	3.65325e-05
LIFR	0.00445716	0.279021	0.518	0.357	1	1.85565e-05	0.28997	0.148	0.054	0.184971	0.00445716	3.71126e-05
MTSS1	1.93272e-05	-0.706787	0.009	0.153	0.192654	0.0357512	-0.263499	0.083	0.153	1	0.0357512	3.8654e-05
FRZB	0.000271308	-0.691122	0.193	0.339	1	1.95258e-05	0.479741	0.454	0.288	0.194634	0.000271308	3.90513e-05
TSPAN33	0.00141024	0.306118	0.228	0.125	1	2.10441e-05	-0.604385	0.009	0.158	0.209767	0.00141024	4.20877e-05
SYNGR2	2.1913e-05	-0.639952	0.184	0.371	0.218429	0.00309688	-0.377158	0.38	0.466	1	0.00309688	4.38255e-05
SLC6A6	0.0385227	-0.357129	0.114	0.183	1	2.31863e-05	0.416646	0.546	0.351	0.231121	0.0385227	4.6372e-05
NFATC4	2.72971e-05	0.408616	0.175	0.073	0.272098	2.40761e-05	0.267405	0.157	0.06	0.239991	2.72971e-05	4.81517e-05
SNX9	2.47534e-05	-0.699912	0.158	0.329	0.246742	0.0133211	-0.300996	0.065	0.149	1	0.0133211	4.95062e-05
FOS	0.000707565	-0.290724	0.667	0.686	1	2.50921e-05	0.456108	0.389	0.224	0.250119	0.000707565	5.01837e-05
NINJ1	2.51102e-05	-0.685662	0.105	0.284	0.250298	0.0106245	-0.431544	0.324	0.395	1	0.0106245	5.02198e-05
TOR1A	2.96234e-05	0.396246	0.579	0.371	0.295286	0.00695046	-0.253705	0.593	0.629	1	0.00695046	5.92458e-05
FZD1	0.00319066	0.255828	0.114	0.052	1	3.25373e-05	0.297447	0.185	0.077	0.324331	0.00319066	6.50735e-05
HOXA1	0.000131825	-0.628364	0.026	0.162	1	3.71563e-05	-0.766431	0.037	0.188	0.370374	0.000131825	7.43112e-05
ACSL3	4.03834e-05	0.35715	0.772	0.551	0.402541	9.37675e-05	0.343032	0.472	0.277	0.934674	9.37675e-05	8.07651e-05
HOXB4	4.72256e-05	-0.697416	0.018	0.158	0.470745	0.000180382	-0.524048	0.009	0.132	1	0.000180382	9.4449e-05
CENPL	5.4629e-05	0.401565	0.149	0.06	0.544542	0.000417148	0.299537	0.463	0.289	1	0.000417148	0.000109255
KIF20A	5.55633e-05	0.434677	0.333	0.186	0.553855	0.00051817	0.300678	0.713	0.591	1	0.00051817	0.000111124
CDX1	0.000285544	-0.660947	0.009	0.119	1	5.60412e-05	-0.91847	0.037	0.185	0.558619	0.000285544	0.000112079
HOXB6	5.83415e-05	-0.706	0.009	0.139	0.581548	0.00127532	-0.58376	0.028	0.129	1	0.00127532	0.00011668
NXN	6.09528e-05	-0.607789	0.149	0.328	0.607578	0.000402206	0.353279	0.435	0.283	1	0.000402206	0.000121902
TRIM59	0.000200523	0.370817	0.272	0.146	1	8.02948e-05	0.338529	0.731	0.56	0.800379	0.000200523	0.000160583
GUF1	8.28113e-05	0.391545	0.386	0.221	0.825463	0.000202333	0.360648	0.417	0.256	1	0.000202333	0.000165616
SLC7A7	0.00065728	-0.644101	0.035	0.145	1	9.75289e-05	-0.680758	0.093	0.245	0.972168	0.00065728	0.000195048
IAH1	0.00395286	-0.318634	0.456	0.55	1	9.85889e-05	0.29478	0.806	0.608	0.982734	0.00395286	0.000197168
HOXB8	0.000217624	-0.627482	0.009	0.122	1	0.00010121	-0.70624	0.009	0.14	1	0.000217624	0.00020241
STMN2	0.000103451	-0.902319	0	0.117	1	0.00740024	-0.440043	0.324	0.411	1	0.00740024	0.000206891
HOXB9	0.000112276	-0.762459	0.009	0.13	1	0.000972823	-0.564907	0.009	0.108	1	0.000972823	0.00022454
CLIC4	0.00397794	0.252425	0.833	0.638	1	0.000115451	0.334935	0.75	0.58	1	0.00397794	0.000230889
STXBP6	0.0247486	-0.365574	0.07	0.141	1	0.000122462	0.374238	0.5	0.323	1	0.0247486	0.00024491
PKNOX2	0.00181402	0.314327	0.175	0.09	1	0.000133701	0.259406	0.194	0.086	1	0.00181402	0.000267384
MEF2C	0.0201386	-0.405329	0.035	0.1	1	0.000154268	0.261357	0.167	0.071	1	0.0201386	0.000308512
TRMT61A	0.000159732	-0.613795	0.07	0.214	1	0.0247425	-0.2544	0.361	0.428	1	0.0247425	0.000319438
APOA2	0.000180169	-0.854946	0.018	0.138	1	0.00280766	-0.658479	0.065	0.165	1	0.00280766	0.000360306
MAPK12	0.000734204	-0.572594	0.07	0.193	1	0.000229059	-0.509004	0.056	0.19	1	0.000734204	0.000458065
PTH1R	0.000718919	0.343866	0.184	0.091	1	0.000234513	0.313401	0.389	0.228	1	0.000718919	0.00046897
PDPN	0.0692796	-0.326727	0.219	0.278	1	0.000252827	-0.495908	0.074	0.22	1	0.0692796	0.00050559
ATG10	0.0322268	-0.41143	0.149	0.222	1	0.000261017	0.283494	0.204	0.097	1	0.0322268	0.000521967
SERPINF1	0.000430056	-0.661216	0.184	0.319	1	0.000286401	0.26684	0.13	0.052	1	0.000430056	0.00057272
AIDA	0.0395058	-0.294197	0.281	0.36	1	0.00029419	0.276706	0.583	0.366	1	0.0395058	0.000588294
PHF20L1	0.0880848	-0.259025	0.193	0.261	1	0.000300687	0.287126	0.37	0.213	1	0.0880848	0.000601283
ESRP1	0.000307488	-0.59207	0.044	0.169	1	0.00212926	-0.375872	0.037	0.138	1	0.00212926	0.000614882
SLC35F2	0.018577	-0.327277	0.088	0.174	1	0.000310905	-0.491416	0.065	0.2	1	0.018577	0.000621714
NRP2	0.000320435	0.338479	0.684	0.424	1	0.0401724	0.321118	0.185	0.124	1	0.0401724	0.000640768
RHOBTB3	0.000322569	0.331396	0.693	0.494	1	0.00205845	0.307075	0.37	0.235	1	0.00205845	0.000645034
FOXA2	0.000372394	-0.661428	0.018	0.13	1	0.00132872	-0.514664	0.009	0.102	1	0.00132872	0.000744648
HPN	0.000389332	-0.64577	0.096	0.227	1	0.00473954	-0.344369	0.037	0.128	1	0.00473954	0.000778512
ATF7IP	0.000399858	0.369263	0.377	0.231	1	0.00174667	0.26833	0.361	0.223	1	0.00174667	0.000799556
INTS7	0.00398863	0.335721	0.219	0.13	1	0.000420798	0.283925	0.389	0.23	1	0.00398863	0.000841419
RND2	0.000461926	-0.624473	0.105	0.237	1	0.0039125	-0.385394	0.065	0.167	1	0.0039125	0.000923638
SRPK2	0.000476919	0.330734	0.605	0.426	1	0.00700558	0.250718	0.444	0.328	1	0.00700558	0.00095361
MDFI	0.00321067	0.289453	0.518	0.359	1	0.000495195	0.29498	0.472	0.298	1	0.00321067	0.000990146
P4HA1	0.0183037	-0.311185	0.368	0.446	1	0.000499749	0.309517	0.537	0.362	1	0.0183037	0.000999247
ZC4H2	0.0146269	0.260175	0.246	0.16	1	0.000503044	0.307955	0.296	0.168	1	0.0146269	0.00100583
NAV2	0.000562731	-0.547694	0.167	0.306	1	0.0292683	-0.282844	0.065	0.132	1	0.0292683	0.00112515
PEA15	0.0085551	-0.399929	0.211	0.315	1	0.000593717	-0.415412	0.324	0.472	1	0.0085551	0.00118708
LLGL2	0.00140875	-0.463988	0.053	0.166	1	0.000703551	-0.426195	0.028	0.138	1	0.00140875	0.00140661
PCMTD1	0.0503122	-0.281618	0.184	0.265	1	0.000746908	0.278904	0.259	0.141	1	0.0503122	0.00149326
CSRP1	0.00080723	-0.539884	0.219	0.351	1	0.0721683	-0.291038	0.454	0.499	1	0.0721683	0.00161381
PLIN2	0.0309504	-0.314685	0.36	0.424	1	0.000874134	0.257246	0.611	0.416	1	0.0309504	0.0017475
NPDC1	0.00089931	-0.578979	0.061	0.179	1	0.00170495	-0.39333	0.037	0.139	1	0.00170495	0.00179781
ABHD11	0.00448991	-0.415349	0.281	0.385	1	0.000995801	-0.454976	0.241	0.363	1	0.00448991	0.00199061
SNX10	0.00102623	-0.493864	0.035	0.143	1	0.0308171	-0.300791	0.37	0.42	1	0.0308171	0.00205141
TBX3	0.00116563	-0.573059	0.184	0.302	1	0.0114967	-0.330061	0.037	0.113	1	0.0114967	0.0023299
ASAH1	0.0506842	-0.260986	0.167	0.251	1	0.00126397	-0.448737	0.25	0.374	1	0.0506842	0.00252634
COX4I2	0.00601266	-0.603706	0.053	0.137	1	0.00131737	0.330214	0.287	0.169	1	0.00601266	0.00263301
UCP2	0.0505253	-0.276461	0.307	0.386	1	0.00132603	-0.487406	0.148	0.27	1	0.0505253	0.00265029
AEN	0.0619776	-0.262186	0.061	0.117	1	0.00147069	-0.266518	0.676	0.741	1	0.0619776	0.00293921
VRTN	0.00151393	0.251238	0.281	0.154	1	0.14589	-0.292478	0.222	0.26	1	0.14589	0.00302557
FUCA1	0.00246927	-0.350926	0.439	0.525	1	0.00152669	-0.403727	0.093	0.218	1	0.00246927	0.00305105
ENAH	0.00163999	0.280599	0.833	0.631	1	0.00275641	0.289441	0.537	0.376	1	0.00275641	0.00327729
AKTIP	0.00847481	-0.369253	0.035	0.113	1	0.00166293	-0.400801	0.241	0.37	1	0.00847481	0.0033231
CBX2	0.00171437	0.303628	0.526	0.36	1	0.0044066	0.268419	0.361	0.234	1	0.0044066	0.0034258
CDC42EP4	0.0114194	0.281221	0.342	0.233	1	0.00172732	0.29594	0.361	0.229	1	0.0114194	0.00345167
CTSH	0.00176769	-0.571566	0.044	0.147	1	0.134418	-0.592026	0.12	0.167	1	0.134418	0.00353225
HTRA1	0.00184317	-0.582977	0.018	0.107	1	0.0219764	-0.445754	0.046	0.113	1	0.0219764	0.00368293
ANKRD46	0.00189982	0.319425	0.404	0.267	1	0.010226	0.263507	0.38	0.273	1	0.010226	0.00379603
TUBA4A	0.00239553	-0.484184	0.053	0.158	1	0.00191676	-0.502357	0.167	0.285	1	0.00239553	0.00382984
SLC35A1	0.0665918	-0.278715	0.053	0.104	1	0.00193489	0.261919	0.685	0.537	1	0.0665918	0.00386603
GABARAPL1	0.00219347	-0.436538	0.228	0.358	1	0.0526048	-0.28974	0.222	0.295	1	0.0526048	0.00438214
CTSB	0.00230198	-0.3427	0.439	0.536	1	0.0598846	-0.277293	0.741	0.723	1	0.0598846	0.00459866
FZR1	0.00275352	0.317021	0.342	0.221	1	0.00242746	0.299063	0.667	0.522	1	0.00275352	0.00484903
GYG1	0.0025688	-0.471297	0.061	0.166	1	0.109957	-0.293544	0.435	0.452	1	0.109957	0.005131
SOX17	0.00284031	-0.657466	0.018	0.1	1	0.0341078	-0.522759	0.056	0.118	1	0.0341078	0.00567255
CIB1	0.0463468	-0.326734	0.263	0.328	1	0.00299967	-0.347543	0.611	0.655	1	0.0463468	0.00599035
DSCC1	0.0030535	0.302002	0.351	0.226	1	0.0590214	-0.272233	0.324	0.37	1	0.0590214	0.00609768
AKAP12	0.00864442	-0.375463	0.237	0.356	1	0.00306114	-0.364084	0.056	0.16	1	0.00864442	0.00611291
AKAP7	0.0459235	-0.337171	0.088	0.152	1	0.0039202	0.261187	0.213	0.122	1	0.0459235	0.00782502
MSX2	0.076968	-0.339516	0.175	0.233	1	0.00398037	-0.463274	0.157	0.279	1	0.076968	0.0079449
VAT1	0.00497226	-0.447649	0.167	0.277	1	0.0556287	-0.295653	0.12	0.184	1	0.0556287	0.00991981
CTSC	0.00520427	-0.423891	0.044	0.134	1	0.476467	-0.294714	0.361	0.351	1	0.476467	0.0103815
DLK1	0.00577214	-0.524577	0.237	0.34	1	0.0278104	-0.62047	0.176	0.248	1	0.0278104	0.011511
STARD10	0.00730142	-0.367298	0.044	0.13	1	0.0232641	-0.419827	0.13	0.205	1	0.0232641	0.0145495
SIAH2	0.0768403	-0.27317	0.123	0.187	1	0.00800189	0.257984	0.194	0.115	1	0.0768403	0.0159398
TNFRSF19	0.00842751	-0.42754	0.07	0.159	1	0.0491006	-0.299002	0.167	0.236	1	0.0491006	0.016784
SMOX	0.00914471	-0.376066	0.035	0.112	1	0.0711694	-0.304017	0.083	0.14	1	0.0711694	0.0182058
PON2	0.00921333	-0.304707	0.474	0.517	1	0.022004	-0.335424	0.12	0.202	1	0.022004	0.0183418
MYL9	0.00929137	-0.3695	0.368	0.449	1	0.342636	-0.269241	0.139	0.166	1	0.342636	0.0184964
AFP	0.00959321	-0.682396	0.211	0.284	1	0.250566	-0.444831	0.074	0.103	1	0.250566	0.0190944
TTR	0.010459	-0.627122	0.36	0.399	1	0.0541515	-0.781061	0.306	0.358	1	0.0541515	0.0208087
RELL1	0.0111425	-0.351174	0.053	0.136	1	0.0522916	-0.272952	0.13	0.198	1	0.0522916	0.0221609
GLMN	0.0123252	0.274802	0.36	0.251	1	0.0124069	0.258761	0.509	0.392	1	0.0124069	0.0244985
HEXB	0.0216398	-0.384545	0.184	0.269	1	0.0123452	-0.307601	0.065	0.15	1	0.0216398	0.024538
LHPP	0.0359493	-0.315032	0.184	0.266	1	0.0170969	-0.351986	0.194	0.287	1	0.0359493	0.0339015
CNTFR	0.0181689	-0.385463	0.044	0.114	1	0.13665	-0.270443	0.139	0.184	1	0.13665	0.0360076
OSTF1	0.0200832	-0.437145	0.167	0.243	1	0.0666245	-0.275126	0.333	0.394	1	0.0666245	0.039763
SCARB1	0.0219028	-0.328776	0.053	0.123	1	0.0202268	-0.365527	0.148	0.227	1	0.0219028	0.0400445
SDC4	0.0210795	-0.387265	0.254	0.326	1	0.0223628	-0.325765	0.074	0.149	1	0.0223628	0.0417147
TRIM8	0.0280363	-0.359525	0.105	0.182	1	0.0614337	-0.262328	0.222	0.292	1	0.0614337	0.0552866
CREG1	0.0314092	-0.349166	0.158	0.24	1	0.223985	-0.27995	0.306	0.326	1	0.223985	0.0618318
FST	0.0336353	-0.34568	0.395	0.418	1	0.275048	-0.285316	0.343	0.364	1	0.275048	0.0661392
SFRP2	0.0341089	-0.367346	0.193	0.276	1	0.0347847	-0.310788	0.157	0.235	1	0.0347847	0.0670543
NRP1	0.0365549	-0.324026	0.088	0.16	1	0.106737	-0.281527	0.074	0.121	1	0.106737	0.0717736
STX3	0.0470476	-0.33279	0.07	0.129	1	0.0573603	-0.308935	0.481	0.488	1	0.0573603	0.0918816
RBP4	0.0520624	-0.591315	0.158	0.214	1	0.973805	-0.464838	0.37	0.333	1	0.973805	0.101414
TMEM150A	0.0537666	-0.34953	0.175	0.239	1	0.391771	-0.345072	0.204	0.22	1	0.391771	0.104642
APOM	0.0969302	-0.394152	0.167	0.222	1	0.979498	-0.528535	0.213	0.2	1	0.979498	0.184465
HAND1	0.400902	-0.287252	0.368	0.331	1	0.105771	-0.370924	0.213	0.272	1	0.400902	0.200355

## Sheet: AntSurEctoMouse_monkey_DEGs
	MONKEY_p_val	MONKEY_avg_log2FC	MONKEY_pct.1	MONKEY_pct.2	MONKEY_p_val_adj	MOUSE_p_val	MOUSE_avg_log2FC	MOUSE_pct.1	MOUSE_pct.2	MOUSE_p_val_adj	max_pval	minimump_p_val
DLX5	0	1.523	0.556	0.052	0	0	1.68376	0.555	0.033	0	0	0
DLX6	0	1.42466	0.495	0.036	0	0	0.579076	0.167	0.004	0	0	0
TFAP2A	0	1.69571	0.74	0.093	0	0	1.36383	0.542	0.047	0	0	0
IRX2	0	1.33711	0.791	0.183	0	3.8809e-63	0.652344	0.314	0.097	3.86848e-59	3.8809e-63	0
CLDN10	0	1.38789	0.442	0.059	0	2.28126e-52	0.397863	0.118	0.021	2.27396e-48	2.28126e-52	0
TFAP2C	7.79628e-286	1.1141	0.401	0.054	7.77133e-282	1.1454e-19	0.338263	0.259	0.122	1.14173e-15	1.1454e-19	1.55926e-285
TMEM54	2.93141e-262	1.33287	0.803	0.236	2.92203e-258	4.2795e-75	0.749928	0.553	0.219	4.2658e-71	4.2795e-75	5.86283e-262
GRHL2	6.13418e-231	1.01218	0.417	0.07	6.11455e-227	1.04307e-46	0.414106	0.153	0.035	1.03974e-42	1.04307e-46	1.22684e-230
SIX1	4.36718e-97	0.762641	0.302	0.074	4.35321e-93	1.47972e-225	1.0818	0.379	0.054	1.47499e-221	4.36718e-97	2.95944e-225
RAB25	9.82108e-206	1.13704	0.679	0.189	9.78965e-202	2.19206e-108	0.875456	0.704	0.278	2.18505e-104	2.19206e-108	1.96422e-205
ID4	2.22504e-77	0.681723	0.839	0.444	2.21792e-73	3.13308e-184	0.898376	0.33	0.049	3.12305e-180	2.22504e-77	6.26615e-184
NPNT	1.88663e-69	0.535616	0.281	0.079	1.88059e-65	2.61924e-182	0.780835	0.239	0.026	2.61085e-178	1.88663e-69	5.23847e-182
ESRP1	7.98108e-175	1.00139	0.583	0.157	7.95554e-171	3.53663e-61	0.604172	0.379	0.132	3.52531e-57	3.53663e-61	1.59622e-174
IRX1	4.1761e-158	0.916679	0.351	0.068	4.16273e-154	1.3415e-97	0.804339	0.348	0.088	1.33721e-93	1.3415e-97	8.35219e-158
SIX3	7.45526e-114	0.583525	0.163	0.022	7.43141e-110	1.23339e-150	0.876398	0.257	0.036	1.22944e-146	7.45526e-114	2.46677e-150
WFDC2	1.31334e-116	0.832657	0.927	0.448	1.30913e-112	2.25725e-143	0.950624	0.966	0.59	2.25002e-139	1.31334e-116	4.5145e-143
EYA2	1.96261e-73	0.571584	0.223	0.054	1.95633e-69	1.73787e-131	0.414036	0.138	0.012	1.73231e-127	1.96261e-73	3.47574e-131
FBXO2	9.88835e-131	0.930374	0.571	0.181	9.85671e-127	6.5552e-17	0.270862	0.149	0.061	6.53422e-13	6.5552e-17	1.97767e-130
GATA3	1.44092e-122	0.939264	0.662	0.252	1.43631e-118	2.00294e-101	0.771202	0.321	0.075	1.99653e-97	2.00294e-101	2.88184e-122
PRSS8	2.82349e-116	0.83098	0.552	0.179	2.81446e-112	5.26064e-65	0.667364	0.535	0.22	5.2438e-61	5.26064e-65	5.64698e-116
BCAM	5.66178e-112	0.823586	0.843	0.395	5.64366e-108	1.05633e-106	0.883339	0.621	0.234	1.05295e-102	1.05633e-106	1.13236e-111
ARHGEF19	1.92754e-110	0.841194	0.631	0.236	1.92137e-106	2.70276e-43	0.305791	0.11	0.021	2.69412e-39	2.70276e-43	3.85508e-110
OVOL2	2.54162e-110	0.793327	0.486	0.148	2.53349e-106	5.42762e-43	0.504713	0.266	0.092	5.41025e-39	5.42762e-43	5.08324e-110
VIM	5.6075e-109	-0.632228	0.785	0.861	5.58956e-105	6.81626e-05	-0.352891	0.422	0.46	0.679445	6.81626e-05	1.1215e-108
CYFIP2	1.86147e-106	0.735976	0.39	0.107	1.85552e-102	2.65355e-35	0.340855	0.153	0.042	2.64506e-31	2.65355e-35	3.72294e-106
ISL1	6.24971e-104	0.829018	0.41	0.118	6.22971e-100	6.51408e-55	0.665926	0.294	0.095	6.49324e-51	6.51408e-55	1.24994e-103
FREM2	3.66036e-102	0.726695	0.38	0.104	3.64865e-98	1.5825e-49	0.475506	0.196	0.052	1.57744e-45	1.5825e-49	7.32072e-102
FERMT1	7.37611e-59	0.559642	0.383	0.139	7.35251e-55	7.58817e-102	0.734234	0.293	0.063	7.56388e-98	7.37611e-59	1.51763e-101
RAB15	1.97217e-100	0.796104	0.357	0.099	1.96586e-96	1.04319e-25	0.362146	0.176	0.064	1.03985e-21	1.04319e-25	3.94434e-100
IGFBP5	3.53406e-46	0.564464	0.64	0.324	3.52276e-42	3.62806e-95	0.861166	0.343	0.087	3.61645e-91	3.53406e-46	7.25611e-95
S100A10	4.01129e-94	-0.610773	0.75	0.834	3.99845e-90	3.02506e-15	-0.38299	0.671	0.729	3.01538e-11	3.02506e-15	8.02257e-94
EPCAM	1.32854e-92	0.738731	0.976	0.502	1.32429e-88	1.7901e-88	0.753351	0.957	0.571	1.78437e-84	1.7901e-88	2.65709e-92
DYNC1I1	4.64297e-75	0.56189	0.241	0.06	4.62812e-71	5.02868e-46	0.303738	0.108	0.019	5.01259e-42	5.02868e-46	9.28595e-75
CXCL12	5.37065e-72	0.699942	0.653	0.299	5.35346e-68	6.07522e-52	0.67537	0.388	0.154	6.05578e-48	6.07522e-52	1.07413e-71
SLC44A2	1.84053e-71	0.681499	0.704	0.354	1.83464e-67	1.3198e-14	0.340735	0.241	0.13	1.31557e-10	1.3198e-14	3.68106e-71
ARID3B	1.37615e-69	0.668275	0.701	0.345	1.37175e-65	2.18069e-22	0.428581	0.582	0.394	2.17371e-18	2.18069e-22	2.7523e-69
RABGAP1L	9.26719e-60	0.598855	0.342	0.122	9.23753e-56	5.25991e-67	0.41355	0.147	0.025	5.24308e-63	9.26719e-60	1.05198e-66
IKZF2	9.78394e-48	0.417456	0.181	0.05	9.75263e-44	1.08348e-66	0.502528	0.185	0.038	1.08002e-62	9.78394e-48	2.16697e-66
TEAD3	3.13277e-64	0.648479	0.487	0.201	3.12274e-60	1.39652e-19	0.261462	0.117	0.04	1.39205e-15	1.39652e-19	6.26553e-64
FLRT3	0.00229255	-0.302014	0.17	0.205	1	3.76901e-61	0.687895	0.452	0.179	3.75695e-57	0.00229255	7.53802e-61
EFNA5	1.08668e-58	0.623549	0.619	0.295	1.0832e-54	3.51101e-28	0.374511	0.228	0.089	3.49977e-24	3.51101e-28	2.17335e-58
STARD10	1.85967e-51	0.514173	0.335	0.124	1.85372e-47	2.00409e-57	0.663146	0.479	0.199	1.99768e-53	1.85967e-51	4.00818e-57
PHLDA1	2.29815e-15	0.276524	0.23	0.121	2.2908e-11	4.10127e-57	0.839571	0.727	0.466	4.08815e-53	2.29815e-15	8.20254e-57
BDNF	8.18246e-57	0.483816	0.22	0.061	8.15627e-53	2.82648e-20	0.28903	0.124	0.043	2.81744e-16	2.82648e-20	1.63649e-56
MAPK13	3.52505e-56	0.493974	0.272	0.086	3.51377e-52	3.64113e-50	0.579063	0.339	0.126	3.62948e-46	3.64113e-50	7.0501e-56
CADM1	6.00187e-54	0.555761	0.855	0.518	5.98266e-50	3.50847e-40	0.45484	0.887	0.634	3.49725e-36	3.50847e-40	1.20037e-53
ANXA6	5.70204e-52	-0.958486	0.269	0.503	5.6838e-48	6.70449e-05	-0.27954	0.113	0.171	0.668303	6.70449e-05	1.14041e-51
PATZ1	3.87397e-50	0.562401	0.671	0.356	3.86157e-46	3.05749e-15	0.32987	0.542	0.373	3.04771e-11	3.05749e-15	7.74794e-50
PROM1	1.77977e-49	0.566137	0.543	0.258	1.77408e-45	1.16787e-22	0.417508	0.345	0.181	1.16413e-18	1.16787e-22	3.55955e-49
KCNK1	2.20032e-48	0.361128	0.141	0.033	2.19327e-44	8.48048e-44	0.576523	0.67	0.375	8.45335e-40	8.48048e-44	4.40063e-48
IGFBP4	1.81203e-47	-0.812951	0.377	0.564	1.80623e-43	2.28394e-22	-0.607659	0.42	0.56	2.27663e-18	2.28394e-22	3.62405e-47
FAM110A	2.482e-47	0.440746	0.218	0.068	2.47406e-43	8.11764e-11	0.257214	0.268	0.161	8.09166e-07	8.11764e-11	4.96401e-47
IGSF9	1.4712e-46	0.544036	0.493	0.23	1.46649e-42	3.05873e-38	0.49247	0.266	0.099	3.04894e-34	3.05873e-38	2.9424e-46
CDH1	1.87162e-45	0.443256	0.175	0.049	1.86563e-41	2.96989e-10	0.26374	0.364	0.242	2.96039e-06	2.96989e-10	3.74324e-45
SNX3	2.43103e-20	-0.282704	0.685	0.699	2.42325e-16	4.92832e-44	-0.310282	0.943	0.966	4.91255e-40	2.43103e-20	9.85665e-44
TIMM17A	1.37336e-20	-0.341118	0.59	0.639	1.36897e-16	5.38187e-44	-0.277794	0.953	0.972	5.36465e-40	1.37336e-20	1.07637e-43
ABLIM1	4.69136e-43	0.526393	0.505	0.246	4.67634e-39	9.52115e-11	0.259225	0.181	0.097	9.49069e-07	9.52115e-11	9.38271e-43
APLNR	5.9283e-43	-1.26358	0.064	0.297	5.90933e-39	3.67043e-17	-0.598855	0.039	0.172	3.65868e-13	3.67043e-17	1.18566e-42
PPIC	6.15472e-43	-0.976329	0.217	0.437	6.13503e-39	2.11511e-33	-0.818522	0.276	0.501	2.10834e-29	2.11511e-33	1.23094e-42
ARRDC1	2.9086e-23	0.345889	0.396	0.211	2.89929e-19	6.88362e-43	0.501754	0.25	0.084	6.86159e-39	2.9086e-23	1.37672e-42
ARPC1B	1.82763e-42	-0.523637	0.568	0.682	1.82178e-38	5.72367e-30	-0.852163	0.291	0.493	5.70536e-26	5.72367e-30	3.65526e-42
MBTD1	1.64207e-41	0.50568	0.558	0.282	1.63682e-37	1.78597e-12	0.284735	0.61	0.46	1.78025e-08	1.78597e-12	3.28415e-41
ROR2	3.41515e-41	0.507159	0.451	0.212	3.40422e-37	2.739e-24	0.430107	0.307	0.151	2.73024e-20	2.739e-24	6.8303e-41
DAG1	1.55755e-39	0.49798	0.67	0.375	1.55256e-35	3.20302e-20	0.407838	0.447	0.272	3.19277e-16	3.20302e-20	3.11509e-39
ANXA5	2.35933e-39	-0.284851	0.813	0.812	2.35178e-35	2.81587e-05	-0.383669	0.33	0.383	0.280686	2.81587e-05	4.71865e-39
NAV2	3.30232e-39	0.510022	0.562	0.298	3.29175e-35	6.43233e-11	0.255144	0.226	0.13	6.41175e-07	6.43233e-11	6.60464e-39
TUBB6	1.11897e-38	-1.04462	0.151	0.366	1.11539e-34	2.76621e-35	-0.654907	0.451	0.638	2.75735e-31	2.76621e-35	2.23794e-38
MARVELD2	8.32204e-35	0.375845	0.138	0.04	8.29541e-31	9.15697e-38	0.389259	0.174	0.05	9.12767e-34	8.32204e-35	1.83139e-37
GPRC5C	3.39966e-24	0.378178	0.578	0.343	3.38878e-20	4.74909e-37	0.53542	0.305	0.126	4.7339e-33	3.39966e-24	9.49819e-37
DDR1	2.04842e-36	0.45131	0.417	0.196	2.04186e-32	3.89069e-09	0.25055	0.257	0.162	3.87824e-05	3.89069e-09	4.09684e-36
HOXB2	2.37156e-35	-0.960095	0.154	0.36	2.36398e-31	2.86381e-05	-0.342729	0.237	0.303	0.285464	2.86381e-05	4.74313e-35
ELAVL2	3.38384e-35	0.419419	0.151	0.046	3.37301e-31	9.92522e-30	0.461768	0.285	0.124	9.89346e-26	9.92522e-30	6.76768e-35
AKTIP	3.61764e-35	0.403424	0.271	0.109	3.60607e-31	7.993e-24	0.413517	0.571	0.365	7.96742e-20	7.993e-24	7.23528e-35
SLAIN1	7.43663e-35	0.378392	0.205	0.073	7.41283e-31	1.41226e-16	0.305818	0.235	0.117	1.40774e-12	1.41226e-16	1.48733e-34
LIN28A	9.39871e-35	0.337908	0.994	0.783	9.36864e-31	1.1425e-27	0.388789	0.813	0.612	1.13884e-23	1.1425e-27	1.87974e-34
LGI2	6.10364e-34	0.378799	0.178	0.06	6.08411e-30	3.50629e-27	0.273408	0.111	0.03	3.49507e-23	3.50629e-27	1.22073e-33
PRTG	2.61318e-26	0.315023	0.976	0.778	2.60482e-22	6.59392e-34	0.448697	0.844	0.602	6.57282e-30	2.61318e-26	1.31878e-33
GREB1L	9.44091e-34	0.479364	0.489	0.257	9.4107e-30	2.98175e-11	0.255784	0.241	0.138	2.97221e-07	2.98175e-11	1.88818e-33
SOX9	1.40285e-25	0.410896	0.232	0.102	1.39836e-21	2.20787e-33	0.496074	0.228	0.083	2.20081e-29	1.40285e-25	4.41575e-33
CDH3	4.61459e-33	0.44374	0.649	0.348	4.59983e-29	5.89792e-31	0.399899	0.192	0.067	5.87904e-27	5.89792e-31	9.22918e-33
PMP22	1.17334e-32	-1.08548	0.1	0.295	1.16958e-28	5.50703e-08	-0.566775	0.154	0.245	0.000548941	5.50703e-08	2.34668e-32
BMP4	4.01801e-31	0.44238	0.525	0.274	4.00515e-27	1.83199e-06	-0.459062	0.154	0.227	0.0182612	1.83199e-06	8.03601e-31
MSX2	4.14566e-31	0.487239	0.438	0.227	4.13239e-27	7.2668e-19	0.365467	0.46	0.274	7.24355e-15	7.2668e-19	8.29131e-31
TUBA4A	3.62473e-29	0.347238	0.333	0.153	3.61313e-25	1.54313e-09	-0.432695	0.187	0.286	1.53819e-05	1.54313e-09	7.24946e-29
EFNB2	4.94159e-29	0.428193	0.604	0.347	4.92577e-25	4.75626e-21	0.334019	0.185	0.076	4.74104e-17	4.75626e-21	9.88317e-29
PKDCC	5.68903e-28	0.448032	0.613	0.376	5.67083e-24	9.78168e-14	0.337787	0.235	0.129	9.75037e-10	9.78168e-14	1.13781e-27
MSN	2.60945e-27	-0.629943	0.348	0.49	2.6011e-23	3.17989e-05	-0.250003	0.325	0.388	0.316971	3.17989e-05	5.21891e-27
SIX4	9.61601e-25	0.321449	0.218	0.093	9.58524e-21	3.86858e-27	0.389219	0.201	0.077	3.8562e-23	9.61601e-25	7.73715e-27
GADD45A	5.31104e-14	-0.518228	0.329	0.418	5.29404e-10	3.38454e-26	0.551207	0.452	0.258	3.37371e-22	5.31104e-14	6.76909e-26
PCOLCE	5.98622e-26	-0.803345	0.268	0.413	5.96706e-22	8.14594e-07	-0.323784	0.068	0.137	0.00811988	8.14594e-07	1.19724e-25
REEP5	6.32958e-18	-0.471302	0.46	0.526	6.30932e-14	7.2299e-26	-0.504562	0.54	0.687	7.20677e-22	6.32958e-18	1.44598e-25
UPP1	1.60498e-25	0.36286	0.214	0.09	1.59984e-21	1.91155e-12	-0.703624	0.257	0.365	1.90544e-08	1.91155e-12	3.20995e-25
APP	1.69463e-24	0.322777	0.916	0.697	1.6892e-20	2.32439e-14	0.324235	0.329	0.194	2.31695e-10	2.32439e-14	3.38925e-24
PLCD1	2.79109e-24	0.32739	0.254	0.116	2.78216e-20	1.48477e-12	0.27305	0.181	0.093	1.48002e-08	1.48477e-12	5.58218e-24
RIPK4	5.85736e-24	0.292632	0.179	0.071	5.83862e-20	1.89191e-12	0.259733	0.185	0.095	1.88585e-08	1.89191e-12	1.17147e-23
SIPA1L1	6.18899e-17	0.306241	0.395	0.234	6.16918e-13	7.02177e-24	0.438425	0.338	0.174	6.9993e-20	6.18899e-17	1.40435e-23
TRIM59	1.18174e-23	0.341148	0.293	0.142	1.17796e-19	3.00004e-14	0.296698	0.722	0.557	2.99044e-10	3.00004e-14	2.36349e-23
RSPO3	3.76108e-13	-0.637229	0.07	0.171	3.74905e-09	1.39603e-23	-0.850824	0.101	0.288	1.39156e-19	3.76108e-13	2.79206e-23
ZNF462	2.42006e-23	0.37447	0.695	0.44	2.41232e-19	1.16748e-18	0.355323	0.357	0.2	1.16375e-14	1.16748e-18	4.84012e-23
TGFB1	3.4814e-23	-0.846548	0.067	0.218	3.47026e-19	2.65959e-09	-0.384398	0.059	0.147	2.65108e-05	2.65959e-09	6.96279e-23
TFPI	4.16466e-23	-0.790265	0.049	0.199	4.15134e-19	1.15597e-22	-0.756254	0.068	0.243	1.15227e-18	1.15597e-22	8.32933e-23
RND3	0.00158608	-0.268643	0.359	0.367	1	7.74247e-23	0.43546	0.352	0.188	7.7177e-19	0.00158608	1.54849e-22
DCN	7.83187e-23	-1.02573	0.028	0.168	7.80681e-19	3.56027e-21	0.258736	0.102	0.031	3.54888e-17	3.56027e-21	1.56637e-22
RASSF7	1.0532e-22	0.312938	0.245	0.113	1.04983e-18	1.63063e-10	0.271932	0.506	0.377	1.62541e-06	1.63063e-10	2.1064e-22
POU5F1	2.83417e-22	0.489085	0.507	0.327	2.8251e-18	1.65272e-05	-0.338366	0.601	0.572	0.164743	1.65272e-05	5.66834e-22
FOXF1	3.32683e-22	-0.73391	0.007	0.136	3.31619e-18	6.23509e-15	-0.741429	0.061	0.184	6.21514e-11	6.23509e-15	6.65367e-22
MAPK12	8.05006e-05	-0.346309	0.143	0.194	0.80243	4.82311e-22	0.403059	0.35	0.185	4.80768e-18	8.05006e-05	9.64622e-22
CDC25C	1.82493e-21	0.336086	0.453	0.255	1.81909e-17	3.40607e-09	0.266115	0.399	0.286	3.39517e-05	3.40607e-09	3.64986e-21
DDAH1	2.66162e-21	0.328502	0.202	0.09	2.65311e-17	0.000305028	-0.359967	0.424	0.445	1	0.000305028	5.32325e-21
EMILIN1	2.74152e-21	-0.765782	0.073	0.218	2.73274e-17	8.19638e-09	-0.337664	0.045	0.125	8.17015e-05	8.19638e-09	5.48303e-21
SLC7A7	4.88742e-21	-0.73046	0.019	0.148	4.87178e-17	3.17389e-21	-0.704183	0.079	0.248	3.16373e-17	4.88742e-21	6.34777e-21
WEE1	3.43992e-21	0.352	0.584	0.358	3.42891e-17	6.24874e-09	0.253833	0.361	0.252	6.22874e-05	6.24874e-09	6.87984e-21
FNBP1L	5.06316e-21	0.354622	0.738	0.496	5.04696e-17	5.4904e-19	0.357196	0.451	0.269	5.47283e-15	5.4904e-19	1.01263e-20
HOXB4	7.07319e-21	-0.699472	0.028	0.161	7.05056e-17	3.17751e-14	-0.492867	0.025	0.134	3.16734e-10	3.17751e-14	1.41464e-20
TOX3	7.13568e-21	0.31275	0.333	0.173	7.11285e-17	6.91945e-12	0.275539	0.253	0.145	6.89731e-08	6.91945e-12	1.42714e-20
SPRY1	5.9129e-20	0.370257	0.291	0.154	5.89398e-16	5.55548e-17	0.384729	0.381	0.229	5.5377e-13	5.55548e-17	1.18258e-19
HOXB6	6.37674e-20	-0.684372	0.019	0.142	6.35633e-16	5.25252e-12	-0.543404	0.034	0.131	5.23572e-08	5.25252e-12	1.27535e-19
CHD7	9.18947e-13	0.275258	0.828	0.612	9.16006e-09	1.30289e-19	0.382335	0.643	0.473	1.29872e-15	9.18947e-13	2.60579e-19
MLLT3	1.96171e-19	-0.754249	0.182	0.315	1.95543e-15	3.49467e-05	-0.365807	0.174	0.237	0.348348	3.49467e-05	3.92342e-19
CD9	2.46256e-18	0.366601	0.483	0.305	2.45468e-14	2.30272e-19	0.314369	0.756	0.542	2.29535e-15	2.46256e-18	4.60543e-19
COL2A1	5.19986e-19	0.370069	0.528	0.335	5.18322e-15	6.7504e-18	0.296048	0.176	0.076	6.7288e-14	6.7504e-18	1.03997e-18
TTR	9.09887e-19	-0.835164	0.297	0.402	9.06976e-15	0.656934	-0.619174	0.384	0.358	1	0.656934	1.81977e-18
CDX2	0.000768921	-0.375536	0.188	0.221	1	1.15137e-18	-0.764925	0.16	0.324	1.14768e-14	0.000768921	2.30273e-18
OCLN	2.4481e-18	0.262835	0.146	0.061	2.44027e-14	5.1446e-16	0.271777	0.136	0.056	5.12814e-12	5.1446e-16	4.8962e-18
CBX2	3.59415e-18	0.318404	0.572	0.355	3.58265e-14	4.98529e-10	0.262875	0.352	0.232	4.96934e-06	4.98529e-10	7.1883e-18
SNAI1	2.31318e-09	-0.452745	0.088	0.17	2.30578e-05	6.50492e-18	-0.664092	0.12	0.275	6.4841e-14	2.31318e-09	1.30098e-17
HBP1	8.94713e-18	0.304939	0.613	0.386	8.9185e-14	1.58174e-17	0.360049	0.558	0.38	1.57668e-13	1.58174e-17	1.78943e-17
HOXB9	9.25759e-18	-0.715131	0.021	0.132	9.22796e-14	2.81519e-08	-0.481676	0.038	0.109	0.000280618	2.81519e-08	1.85152e-17
TLCD1	1.33686e-17	0.311346	0.357	0.203	1.33258e-13	5.36412e-11	-0.334655	0.488	0.579	5.34696e-07	5.36412e-11	2.67373e-17
GATA4	3.04253e-16	-0.618143	0.019	0.122	3.03279e-12	1.81087e-17	-0.563319	0.025	0.154	1.80508e-13	3.04253e-16	3.62175e-17
CSRP1	2.51077e-17	-0.620622	0.23	0.353	2.50274e-13	1.24737e-08	-0.372504	0.436	0.501	0.000124338	1.24737e-08	5.02154e-17
SPRED1	3.10799e-17	0.305563	0.471	0.288	3.09804e-13	2.30698e-10	0.291627	0.336	0.222	2.2996e-06	2.30698e-10	6.21597e-17
PEG10	4.76693e-17	-0.343491	0.605	0.627	4.75167e-13	9.68181e-16	-0.636351	0.174	0.313	9.65083e-12	9.68181e-16	9.53386e-17
ACVR2B	2.22177e-12	0.254316	0.861	0.664	2.21466e-08	6.26896e-17	0.302397	0.794	0.637	6.24889e-13	2.22177e-12	1.25379e-16
OTX2	3.65788e-16	0.29246	0.221	0.112	3.64618e-12	8.44493e-16	0.363437	0.436	0.275	8.41791e-12	8.44493e-16	7.31577e-16
FN1	5.7939e-16	-0.368868	0.611	0.646	5.77536e-12	5.91808e-12	-0.45352	0.366	0.471	5.89915e-08	5.91808e-12	1.15878e-15
CDCA7L	7.83951e-16	0.293029	0.493	0.31	7.81443e-12	4.56802e-12	0.28012	0.549	0.397	4.5534e-08	4.56802e-12	1.5679e-15
STRBP	9.66185e-16	0.303205	0.655	0.444	9.63094e-12	1.17896e-12	0.295868	0.603	0.456	1.17519e-08	1.17896e-12	1.93237e-15
CRLF1	1.11715e-15	0.279388	0.232	0.121	1.11358e-11	2.55248e-12	-0.36834	0.029	0.129	2.54432e-08	2.55248e-12	2.2343e-15
HOXB8	2.91784e-15	-0.563611	0.024	0.124	2.9085e-11	7.43648e-09	-0.533893	0.059	0.141	7.41269e-05	7.43648e-09	5.83567e-15
TGFB1I1	8.1436e-15	-0.633119	0.033	0.132	8.11754e-11	1.16677e-06	-0.28617	0.045	0.108	0.0116303	1.16677e-06	1.62872e-14
CCND3	7.83837e-09	-0.492772	0.226	0.296	7.81328e-05	8.38745e-15	-0.278361	0.817	0.848	8.36061e-11	7.83837e-09	1.67749e-14
APOA2	9.47448e-15	-0.790024	0.039	0.14	9.44416e-11	0.00204896	-0.413455	0.124	0.166	1	0.00204896	1.8949e-14
ZNF48	2.13435e-14	0.255517	0.505	0.314	2.12752e-10	1.72506e-10	0.272012	0.501	0.366	1.71954e-06	1.72506e-10	4.2687e-14
PHIP	2.60174e-14	0.274247	0.87	0.658	2.59342e-10	5.46321e-13	0.297974	0.646	0.504	5.44573e-09	5.46321e-13	5.20349e-14
TAGLN	4.53042e-14	-0.659043	0.28	0.367	4.51592e-10	0.000504082	-0.391408	0.063	0.105	1	0.000504082	9.06084e-14
PON2	7.27683e-14	-0.388789	0.46	0.518	7.25354e-10	6.98751e-10	-0.377287	0.101	0.203	6.96515e-06	6.98751e-10	1.45537e-13
CTSH	1.00543e-13	-0.653413	0.051	0.149	1.00221e-09	1.62241e-08	-0.842863	0.086	0.169	0.000161722	1.62241e-08	2.01085e-13
MAPK8IP1	2.08444e-13	0.260024	0.248	0.139	2.07777e-09	1.15307e-13	0.277146	0.255	0.139	1.14938e-09	2.08444e-13	2.30613e-13
BLVRB	1.31562e-13	-0.434497	0.51	0.546	1.31141e-09	1.23198e-08	-0.627816	0.206	0.299	0.000122804	1.23198e-08	2.63123e-13
DOK4	1.80874e-13	-0.504711	0.396	0.455	1.80296e-09	1.59447e-08	-0.366356	0.061	0.143	0.000158937	1.59447e-08	3.61749e-13
SOX17	9.74932e-13	-0.648401	0.019	0.102	9.71812e-09	0.00230735	-0.392744	0.081	0.119	1	0.00230735	1.94986e-12
TNNI1	1.5926e-12	-0.617378	0.057	0.152	1.5875e-08	1.22911e-11	-0.602398	0.038	0.134	1.22517e-07	1.22911e-11	3.1852e-12
KDELR3	1.60811e-12	-0.551985	0.215	0.311	1.60297e-08	7.51388e-06	-0.364921	0.054	0.112	0.0748983	7.51388e-06	3.21622e-12
MTTP	2.09106e-12	-0.645451	0.045	0.135	2.08437e-08	0.000937846	-0.252065	0.113	0.16	1	0.000937846	4.18213e-12
PDLIM5	3.2287e-12	0.273674	0.422	0.281	3.21836e-08	1.78694e-06	-0.269091	0.059	0.124	0.0178123	1.78694e-06	6.45739e-12
LMO2	9.44189e-12	-0.659694	0.046	0.132	9.41168e-08	2.18727e-07	-0.570545	0.129	0.211	0.00218027	2.18727e-07	1.88838e-11
CDH11	4.13909e-11	-0.529131	0.209	0.299	4.12585e-07	3.24617e-07	-0.286494	0.05	0.12	0.00323578	3.24617e-07	8.27818e-11
TSPAN4	4.6847e-11	-0.266071	0.61	0.604	4.66971e-07	6.69161e-07	-0.262839	0.478	0.547	0.00667019	6.69161e-07	9.3694e-11
ARMCX3	8.0077e-05	-0.250435	0.459	0.456	0.798207	1.07627e-10	0.285292	0.348	0.226	1.07283e-06	8.0077e-05	2.15255e-10
HAND1	1.2537e-10	-0.624664	0.266	0.333	1.24968e-06	3.96456e-06	-0.485375	0.199	0.274	0.0395187	3.96456e-06	2.50739e-10
TCF15	0.00177165	-0.42499	0.148	0.178	1	1.58689e-10	-0.576485	0.052	0.145	1.58181e-06	0.00177165	3.17378e-10
LPGAT1	1.05285e-06	-0.395403	0.148	0.214	0.0104949	2.92859e-10	-0.374252	0.075	0.174	2.91922e-06	1.05285e-06	5.85718e-10
SORD	0.00153688	-0.254532	0.126	0.166	1	2.94955e-10	-0.478646	0.167	0.271	2.94011e-06	0.00153688	5.89911e-10
TMBIM1	0.0439228	-0.259307	0.214	0.224	1	6.65367e-09	-0.30367	0.043	0.123	6.63238e-05	0.0439228	1.33073e-08
ST3GAL4	1.84759e-05	-0.37585	0.197	0.249	0.184167	6.66612e-09	-0.278598	0.031	0.106	6.64479e-05	1.84759e-05	1.33322e-08
NCAM1	1.24931e-08	-0.485933	0.166	0.243	0.000124531	7.37879e-05	-0.309907	0.113	0.169	0.735518	7.37879e-05	2.49861e-08
AP1M1	1.32912e-05	-0.348948	0.193	0.249	0.132486	3.03019e-08	-0.301073	0.375	0.462	0.000302049	1.32912e-05	6.06038e-08
ARL4D	9.31082e-08	-0.513747	0.16	0.226	0.000928102	4.89186e-08	-0.375987	0.063	0.14	0.00048762	9.31082e-08	9.78372e-08
CDX1	5.35335e-08	-0.438391	0.054	0.12	0.000533622	1.48594e-07	-0.551058	0.104	0.187	0.00148118	1.48594e-07	1.07067e-07
HMOX1	5.55502e-08	-0.504496	0.1	0.17	0.000553724	1.72713e-05	-0.308781	0.291	0.353	0.17216	1.72713e-05	1.111e-07
NINJ1	0.000430043	-0.333047	0.251	0.284	1	7.38489e-08	-0.359607	0.303	0.397	0.000736126	0.000430043	1.47698e-07
ABCB10	0.000819916	-0.372975	0.154	0.193	1	1.34435e-07	-0.345534	0.057	0.131	0.00134004	0.000819916	2.68869e-07
CAPN2	0.0021434	-0.288057	0.324	0.334	1	6.96591e-07	-0.3143	0.18	0.262	0.00694361	0.0021434	1.39318e-06
RBP4	7.52478e-07	-0.66505	0.157	0.216	0.0075007	0.0362338	-0.633251	0.318	0.334	1	0.0362338	1.50496e-06
NFE2L2	0.00182537	-0.286457	0.254	0.282	1	8.16476e-07	-0.291402	0.273	0.357	0.00813864	0.00182537	1.63295e-06
FOXA2	1.29745e-06	-0.439158	0.072	0.131	0.012933	2.92823e-05	-0.316021	0.05	0.103	0.291886	2.92823e-05	2.5949e-06
AK1	2.18187e-06	-0.323873	0.386	0.414	0.0217489	0.000152558	-0.291385	0.135	0.19	1	0.000152558	4.36373e-06
BAG3	0.0164601	-0.259291	0.136	0.16	1	2.18336e-06	-0.274355	0.115	0.19	0.0217637	0.0164601	4.36671e-06
CYP26A1	0.0130873	-0.313382	0.163	0.187	1	3.26704e-06	-0.511415	0.239	0.307	0.0325659	0.0130873	6.53407e-06
NKD1	2.50159e-05	-0.303047	0.063	0.113	0.249359	4.58545e-06	-0.316169	0.311	0.382	0.0457078	2.50159e-05	9.17088e-06
CDC42EP4	8.31037e-06	-0.365969	0.176	0.235	0.0828378	5.68516e-06	-0.28564	0.158	0.231	0.0566697	8.31037e-06	1.13703e-05
CISD3	0.00980036	-0.261718	0.271	0.285	1	9.56705e-06	-0.25602	0.289	0.368	0.0953644	0.00980036	1.9134e-05
LGMN	1.98243e-05	-0.371237	0.277	0.315	0.197609	0.00193232	-0.386366	0.504	0.517	1	0.00193232	3.96483e-05
TMEM9B	0.00371309	-0.291544	0.161	0.193	1	1.99118e-05	-0.293788	0.255	0.321	0.198481	0.00371309	3.98231e-05
APOM	0.00137382	-0.483683	0.196	0.222	1	0.000693011	-0.832296	0.154	0.201	1	0.00137382	0.00138554
AFP	0.350362	-0.310931	0.306	0.283	1	0.0493256	-0.400005	0.083	0.104	1	0.350362	0.0962182

## Sheet: Blood_ProgenMouse_Monkey_DEGs
	MONKEY_p_val	MONKEY_avg_log2FC	MONKEY_pct.1	MONKEY_pct.2	MONKEY_p_val_adj	MOUSE_p_val	MOUSE_avg_log2FC	MOUSE_pct.1	MOUSE_pct.2	MOUSE_p_val_adj	max_pval	minimump_p_val
ABCB10	0	2.07628	0.808	0.147	0	0	1.78622	0.723	0.095	0	0	0
CREG1	0	1.63845	0.758	0.202	0	0	1.67253	0.875	0.295	0	0	0
NPL	0	1.63753	0.5	0.051	0	5.56974e-61	0.344676	0.376	0.185	5.55191e-57	5.56974e-61	0
UCHL5	0	0.947483	0.784	0.427	0	9.5139e-163	0.416862	0.953	0.875	9.48345e-159	9.5139e-163	0
TIMM17A	0	0.791441	0.911	0.618	0	4.8849e-192	0.318194	0.999	0.97	4.86927e-188	4.8849e-192	0
SLC30A10	0	1.46179	0.339	0.009	0	0	0.834058	0.233	0.005	0	0	0
PPOX	0	1.325	0.665	0.241	0	0	1.45968	0.629	0.158	0	0	0
SPTA1	0	2.08929	0.493	0.002	0	0	0.490986	0.114	0.003	0	0	0
CRABP2	0	-2.0975	0.051	0.688	0	7.28249e-108	-1.30063	0.146	0.44	7.25918e-104	7.28249e-108	0
CNN3	0	-1.08082	0.469	0.925	0	0	-1.01986	0.591	0.939	0	0	0
GCLM	0	1.22431	0.584	0.187	0	0	1.01996	0.935	0.649	0	0	0
GADD45A	0	1.28674	0.847	0.385	0	4.15623e-99	0.689925	0.479	0.25	4.14293e-95	4.15623e-99	0
TAL1	0	1.6475	0.464	0.023	0	0	2.15335	0.8	0.04	0	0	0
UROD	0	1.17222	0.862	0.502	0	0	1.00999	0.89	0.676	0	0	0
EBNA1BP2	0	0.90555	0.868	0.545	0	7.81971e-194	0.276221	0.991	0.982	7.79469e-190	7.81971e-194	0
ERMAP	0	2.08879	0.571	0.008	0	0	0.762078	0.19	0.003	0	0	0
MARCKSL1	0	-0.938592	0.641	0.987	0	0	-0.74448	0.927	0.993	0	0	0
LIN28A	0	-1.72217	0.193	0.832	0	6.94053e-197	-1.09871	0.209	0.64	6.91832e-193	6.94053e-197	0
ID3	0	-2.2319	0.099	0.853	0	0	-1.66466	0.353	0.907	0	0	0
MFAP2	0	-1.86193	0.087	0.695	0	4.26541e-138	-1.11283	0.097	0.444	4.25176e-134	4.26541e-138	0
TFRC	0	1.45703	0.748	0.277	0	6.00576e-94	0.700055	0.459	0.246	5.98654e-90	6.00576e-94	0
RAB6B	0	1.71372	0.58	0.083	0	1.05628e-26	-0.34817	0.029	0.127	1.0529e-22	1.05628e-26	0
MRPS22	0	1.23151	0.796	0.355	0	1.33843e-123	0.566191	0.798	0.617	1.33414e-119	1.33843e-123	0
RBP1	0	-1.96827	0.057	0.596	0	1.1641e-239	-1.33309	0.287	0.719	1.16038e-235	1.1641e-239	0
NMNAT3	0	1.2096	0.294	0.016	0	0	0.772082	0.202	0.006	0	0	0
LXN	0	1.81783	0.613	0.097	0	6.50594e-57	-0.767317	0.131	0.333	6.48512e-53	6.50594e-57	0
ACVR2B	0	-1.38408	0.188	0.704	0	3.27451e-130	-0.798369	0.331	0.658	3.26403e-126	3.27451e-130	0
CTNNB1	0	-1.14601	0.373	0.865	0	3.42787e-167	-0.740458	0.486	0.821	3.41691e-163	3.42787e-167	0
GPX1	0	0.437346	0.986	0.912	0	0	0.722568	1	0.989	0	0	0
UBA7	0	1.2706	0.407	0.072	0	0	0.478486	0.124	0.005	0	0	0
FSTL1	0	-1.22736	0.264	0.735	0	9.62385e-71	-0.743307	0.165	0.401	9.59306e-67	9.62385e-71	0
CD47	0	1.13786	0.708	0.28	0	8.24796e-96	0.639278	0.442	0.219	8.22157e-92	8.24796e-96	0
MRPS24	0	0.632889	0.924	0.715	0	1.05136e-193	0.385207	0.98	0.931	1.04799e-189	1.05136e-193	0
PEG10	0	-2.01575	0.063	0.667	0	6.23403e-56	-0.766286	0.123	0.32	6.21408e-52	6.23403e-56	0
CALD1	0	-1.23491	0.373	0.896	0	1.00221e-102	-0.853589	0.296	0.586	9.99002e-99	1.00221e-102	0
DENND2A	0	1.8215	0.602	0.093	0	2.88936e-24	-0.311674	0.027	0.117	2.88011e-20	2.88936e-24	0
SOD2	0	1.59453	0.849	0.275	0	0	0.803969	0.978	0.83	0	0	0
RHAG	0	2.4469	0.589	0.001	0	0	0.652712	0.157	0.001	0	0	0
CCND3	0	1.53785	0.8	0.258	0	0	0.916012	0.992	0.839	0	0	0
DDAH2	0	-1.67537	0.139	0.731	0	8.49624e-24	-0.270075	0.549	0.726	8.46905e-20	8.49624e-24	0
TRIM10	0	0.965203	0.184	0.001	0	0	2.18195	0.664	0.005	0	0	0
SNCA	0	1.55078	0.392	0.026	0	0	2.80367	0.915	0.054	0	0	0
DAPP1	0	0.685368	0.125	0.001	0	0	0.664228	0.201	0.019	0	0	0
SLC39A8	0	1.17443	0.768	0.335	0	0	1.98884	0.909	0.176	0	0	0
ABCE1	0	0.91986	0.803	0.455	0	1.3903e-67	0.345355	0.853	0.767	1.38585e-63	1.3903e-67	0
GPX8	0	-1.75805	0.096	0.691	0	1.7154e-102	-0.880425	0.116	0.415	1.70991e-98	1.7154e-102	0
RFESD	0	1.67604	0.457	0.045	0	0	1.29047	0.567	0.185	0	0	0
HSPA9	0	0.598493	0.963	0.774	0	1.61393e-172	0.295381	0.994	0.975	1.60876e-168	1.61393e-172	0
SPARC	0	-1.54699	0.248	0.803	0	6.8691e-244	-1.28303	0.245	0.73	6.84712e-240	6.8691e-244	0
DBN1	0	-1.24799	0.294	0.804	0	1.63239e-158	-1.05613	0.195	0.572	1.62716e-154	1.63239e-158	0
EPB42	0	1.12418	0.209	0	0	0	0.923243	0.246	0.002	0	0	0
PRTG	0	-1.54305	0.264	0.821	0	2.37002e-110	-0.836703	0.332	0.623	2.36244e-106	2.37002e-110	0
ANXA2	0	-1.05446	0.437	0.831	0	1.90493e-25	-0.523182	0.105	0.222	1.89883e-21	1.90493e-25	0
TSPAN3	0	-1.06506	0.357	0.811	0	1.89089e-292	-0.68076	0.757	0.959	1.88484e-288	1.89089e-292	0
MFGE8	0	-1.6864	0.065	0.576	0	3.91645e-61	-0.660384	0.104	0.319	3.90392e-57	3.91645e-61	0
BAZ1A	0	1.16632	0.772	0.329	0	1.90111e-262	0.970263	0.762	0.373	1.89503e-258	1.90111e-262	0
SLC25A21	0	1.09067	0.284	0.037	0	0	0.964182	0.269	0.01	0	0	0
SPTB	0	0.690094	0.137	0.009	0	0	1.16718	0.344	0.01	0	0	0
GLRX5	0	0.739667	0.97	0.826	0	0	0.726489	1	0.99	0	0	0
CINP	0	0.726329	0.885	0.634	0	1.80594e-144	0.495266	0.901	0.762	1.80016e-140	1.80594e-144	0
FGFR1	0	-1.54698	0.123	0.65	0	7.49887e-154	-1.08907	0.091	0.471	7.47487e-150	7.49887e-154	0
SFRP1	0	-1.92753	0.103	0.68	0	5.15259e-106	-1.09893	0.039	0.323	5.13611e-102	5.15259e-106	0
ANK1	0	2.45986	0.704	0.01	0	0	0.827448	0.227	0.004	0	0	0
CA2	0	1.36314	0.468	0.11	0	0	1.54933	0.998	0.721	0	0	0
MTDH	0	0.800361	0.955	0.692	0	8.81975e-109	0.297212	0.974	0.927	8.79153e-105	8.81975e-109	0
LAPTM4B	0	-1.08833	0.49	0.932	0	4.14643e-173	-1.11475	0.263	0.642	4.13317e-169	4.14643e-173	0
CYC1	0	0.414571	0.986	0.907	0	1.00177e-223	0.271815	0.997	0.989	9.98567e-220	1.00177e-223	0
ANXA7	0	1.12542	0.82	0.388	0	1.16844e-30	0.307019	0.667	0.54	1.1647e-26	1.16844e-30	0
HK1	0	1.63226	0.867	0.323	0	0	0.962187	0.374	0.076	0	0	0
ARL3	0	-1.14594	0.409	0.905	0	2.11295e-117	-0.579445	0.598	0.809	2.10619e-113	2.11295e-117	0
EIF3A	0	0.426179	0.977	0.886	0	6.60898e-139	0.25975	0.989	0.974	6.58783e-135	6.60898e-139	0
PRDX3	0	0.734922	0.907	0.66	0	0	1.22759	0.99	0.743	0	0	0
UROS	0	1.61638	0.759	0.27	0	0	1.55617	0.673	0.162	0	0	0
MKI67	0	0.817829	0.88	0.555	0	3.2083e-114	0.672297	0.65	0.418	3.19803e-110	3.2083e-114	0
FBLN1	0	-1.67095	0.17	0.75	0	3.72322e-179	-1.17587	0.146	0.546	3.71131e-175	3.72322e-179	0
EIF3D	0	0.540861	0.937	0.782	0	3.47944e-201	0.404742	0.977	0.923	3.46831e-197	3.47944e-201	0
ID1	0	-2.03138	0.139	0.824	0	4.13169e-271	-1.51778	0.272	0.717	4.11847e-267	4.13169e-271	0
RBM38	0	1.13006	0.616	0.243	0	0	1.04629	0.947	0.583	0	0	0
C12orf57	0	-1.08582	0.436	0.925	0	2.97862e-38	-0.476764	0.081	0.233	2.96909e-34	2.97862e-38	0
ARHGDIB	0	1.3565	0.345	0.069	0	1.14572e-220	0.735849	0.233	0.04	1.14205e-216	1.14572e-220	0
CMAS	0	1.27713	0.903	0.471	0	0	0.852604	0.916	0.674	0	0	0
CSRP2	0	-2.02158	0.136	0.866	0	6.85738e-268	-1.27478	0.339	0.779	6.83544e-264	6.85738e-268	0
CKAP4	0	-1.38787	0.201	0.733	0	3.3956e-171	-1.07815	0.177	0.587	3.38473e-167	3.3956e-171	0
IGFBP2	0	-0.924798	0.566	0.935	0	0	-2.16369	0.116	0.731	0	0	0
TUBA4A	0	1.65113	0.615	0.125	0	1.05417e-172	0.892178	0.576	0.267	1.0508e-168	1.05417e-172	0
ITM2C	0	-1.28616	0.283	0.824	0	2.29767e-220	-1.21064	0.163	0.624	2.29032e-216	2.29767e-220	0
MRPL35	0	0.535532	0.944	0.79	0	2.61589e-188	0.414653	0.966	0.909	2.60752e-184	2.61589e-188	0
BOLA3	0	0.897457	0.904	0.586	0	0	0.757196	0.938	0.807	0	0	0
SPTBN1	0	-1.35143	0.19	0.701	0	1.33522e-13	-0.253598	0.199	0.295	1.33095e-09	1.33522e-13	0
LAPTM4A	0	-0.874106	0.544	0.905	0	2.2992e-165	-0.527826	0.756	0.926	2.29184e-161	2.2992e-165	0
ID2	0	-1.71108	0.141	0.701	0	0	-1.91888	0.151	0.701	0	0	0
RNASEH2C	0	0.476224	0.969	0.844	0	9.74463e-48	0.263119	0.902	0.842	9.71345e-44	9.74463e-48	0
FERMT3	0	1.6551	0.427	0.018	0	0	1.71923	0.541	0.015	0	0	0
COX8A	0	0.560679	0.981	0.845	0	0	0.322302	1	0.998	0	0	0
SLC43A1	0	0.943196	0.222	0.025	0	3.31514e-277	0.991424	0.445	0.12	3.30453e-273	3.31514e-277	0
SLC43A3	0	1.81014	0.52	0.02	0	0	1.49737	0.578	0.072	0	0	0
MDK	0	-1.17594	0.533	0.992	0	7.76812e-161	-0.316661	0.97	0.977	7.74326e-157	7.76812e-161	0
LMO2	0	2.52597	0.929	0.072	0	0	2.3605	0.957	0.166	0	0	0
SERPINH1	0	-1.97496	0.157	0.871	0	1.34769e-229	-0.905512	0.551	0.921	1.34337e-225	1.34769e-229	0
TMEM126A	0	0.657477	0.917	0.704	0	7.90124e-55	-0.29968	0.78	0.896	7.87595e-51	7.90124e-55	0
CADM1	0	-1.93113	0.019	0.563	0	4.02832e-285	-1.48541	0.139	0.668	4.01542e-281	4.02832e-285	0
HMBS	0	1.72769	0.815	0.326	0	0	1.34988	0.981	0.805	0	0	0
GFI1B	0	2.23461	0.615	0.002	0	0	1.79826	0.575	0.006	0	0	0
ALAD	0	2.47895	0.742	0.07	0	0	1.53812	0.934	0.629	0	0	0
UGCG	0	1.12894	0.638	0.276	0	4.18212e-50	0.432664	0.193	0.08	4.16874e-46	4.18212e-50	0
MLLT3	0	1.63194	0.821	0.275	0	0	1.69091	0.679	0.211	0	0	0
GOLM1	0	-1.73853	0.097	0.678	0	1.10909e-25	-0.367329	0.196	0.34	1.10554e-21	1.10909e-25	0
TMEM88	0	-1.77012	0.15	0.703	0	4.38012e-107	-1.01935	0.07	0.364	4.3661e-103	4.38012e-107	0
RAB34	0	-1.42738	0.267	0.833	0	1.4687e-195	-1.0703	0.219	0.658	1.464e-191	1.4687e-195	0
CBX1	0	-0.728773	0.616	0.911	0	2.10816e-253	-0.407957	0.95	0.987	2.10141e-249	2.10816e-253	0
SLC4A1	0	1.16975	0.211	0.001	0	0	1.1665	0.257	0.003	0	0	0
FECH	0	2.39629	0.708	0.041	0	0	1.69371	0.815	0.256	0	0	0
TTR	0	1.01088	0.787	0.371	0	3.18212e-07	-0.385474	0.433	0.354	0.00317193	3.18212e-07	0
CDH2	0	-1.99219	0.023	0.566	0	1.11663e-100	-0.942452	0.037	0.311	1.11305e-96	1.11663e-100	0
ICAM4	0	2.71072	0.801	0.027	0	0	1.64318	0.521	0.023	0	0	0
EPOR	0	1.71177	0.51	0.04	0	0	2.12622	0.759	0.046	0	0	0
KLF1	0	2.5857	0.755	0.029	0	0	2.87928	0.857	0.02	0	0	0
GADD45GIP1	0	0.405032	0.969	0.896	0	6.11717e-273	0.409942	0.99	0.954	6.0976e-269	6.11717e-273	0
LYL1	0	1.89986	0.555	0.032	0	0	1.58303	0.517	0.025	0	0	0
BLVRB	0	1.59168	0.963	0.515	0	0	2.63933	0.882	0.264	0	0	0
KCNN4	0	1.17694	0.282	0.019	0	0	1.62574	0.503	0.006	0	0	0
XK	0	1.40652	0.336	0.009	0	3.27956e-137	0.372195	0.105	0.013	3.26906e-133	3.27956e-137	0
SLC38A5	0	1.54505	0.58	0.124	0	0	2.40393	0.78	0.033	0	0	0
GATA1	0	2.44398	0.705	0.004	0	0	2.55856	0.906	0.035	0	0	0
PIM2	0	1.0888	0.312	0.057	0	1.15181e-170	-1.73596	0.056	0.443	1.14812e-166	1.15181e-170	0
MAGED1	0	-1.39556	0.171	0.669	0	1.45751e-111	-0.597081	0.576	0.823	1.45284e-107	1.45751e-111	0
ALAS2	0	2.92573	0.803	0.049	0	0	2.57108	0.731	0.012	0	0	0
MSN	0	0.953402	0.834	0.461	0	1.48962e-14	0.260673	0.46	0.383	1.48485e-10	1.48962e-14	0
PGRMC1	0	-1.37799	0.352	0.917	0	2.24702e-143	-0.562869	0.674	0.893	2.23983e-139	2.24702e-143	0
SLC25A5	0	0.454977	1	0.935	0	0	0.311271	1	1	0	0	0
GPC3	0	-1.70406	0.179	0.722	0	4.67298e-224	-1.30762	0.22	0.665	4.65803e-220	4.67298e-224	0
FLNA	0	-1.38618	0.255	0.823	0	4.69654e-29	-0.416141	0.225	0.373	4.68151e-25	4.69654e-29	0
PSMB10	2.2079e-294	0.998358	0.695	0.332	2.20084e-290	0	1.18404	0.911	0.593	0	2.2079e-294	0
RAP1A	1.85308e-293	0.849607	0.818	0.486	1.84715e-289	0	0.715855	0.992	0.871	0	1.85308e-293	0
CCND1	1.53737e-284	-1.66799	0.071	0.554	1.53245e-280	0	-1.67197	0.154	0.732	0	1.53737e-284	0
LYAR	1.70487e-263	0.727088	0.829	0.568	1.69942e-259	0	0.278552	1	0.995	0	1.70487e-263	0
TGIF1	5.5211e-263	-1.27764	0.196	0.642	5.50343e-259	0	-1.69013	0.111	0.695	0	5.5211e-263	0
SLC9A3R1	5.17901e-235	-1.03664	0.345	0.71	5.16244e-231	0	-1.74228	0.253	0.863	0	5.17901e-235	0
PRKAR2B	7.84153e-234	1.02448	0.503	0.195	7.81644e-230	0	2.0228	0.892	0.148	0	7.84153e-234	0
TSPAN33	1.35368e-232	1.00987	0.368	0.108	1.34935e-228	0	1.62654	0.688	0.127	0	1.35368e-232	0
RELN	4.96132e-225	0.8996	0.336	0.087	4.94545e-221	0	0.879369	0.264	0.013	0	4.96132e-225	0
SLC29A1	5.54785e-214	1.02516	0.404	0.139	5.53009e-210	0	1.35163	0.834	0.363	0	5.54785e-214	0
TEAD2	1.95641e-184	-1.34952	0.038	0.403	1.95014e-180	0	-1.59426	0.344	0.941	0	1.95641e-184	0
PDIA6	4.49876e-160	-0.358809	0.83	0.963	4.48437e-156	0	-0.430722	0.957	0.996	0	4.49876e-160	0
FRRS1	1.13458e-151	0.653627	0.16	0.031	1.13095e-147	0	1.30283	0.649	0.191	0	1.13458e-151	0
RAC2	5.0381e-149	0.756281	0.153	0.03	5.02198e-145	0	0.658945	0.168	0.004	0	5.0381e-149	0
ASNS	7.81212e-140	0.819271	0.535	0.288	7.78712e-136	0	1.00261	0.929	0.654	0	7.81212e-140	0
TIMM8A	3.60953e-138	0.608648	0.714	0.493	3.59798e-134	0	0.413429	0.999	0.981	0	3.60953e-138	0
METAP2	3.48774e-116	0.406006	0.827	0.696	3.47657e-112	0	0.392245	0.999	0.99	0	3.48774e-116	0
CA14	3.98264e-92	-0.919137	0.006	0.213	3.96989e-88	0	-1.77206	0.127	0.705	0	3.98264e-92	0
SLC16A10	1.55964e-91	0.547265	0.143	0.038	1.55465e-87	0	1.02702	0.413	0.08	0	1.55964e-91	0
SUPT4H1	2.09235e-90	0.538207	0.641	0.463	2.08565e-86	0	0.461897	0.995	0.957	0	2.09235e-90	0
CLDN4	8.57816e-70	-0.857728	0.01	0.177	8.55071e-66	0	0.568448	0.132	0.001	0	8.57816e-70	0
RAB3IL1	3.10204e-59	0.506427	0.175	0.068	3.09211e-55	0	1.30495	0.517	0.088	0	3.10204e-59	0
PFKFB4	7.1741e-50	0.563406	0.289	0.161	7.15114e-46	0	0.977575	0.296	0.015	0	7.1741e-50	0
SAMD14	2.77833e-48	-0.594638	0.028	0.163	2.76944e-44	0	0.999044	0.348	0.049	0	2.77833e-48	0
SLC6A9	2.30172e-47	0.430457	0.125	0.046	2.29436e-43	0	0.758555	0.215	0.014	0	2.30172e-47	0
PHLDA1	1.01157e-42	-0.577384	0.017	0.131	1.00833e-38	0	1.13516	0.868	0.449	0	1.01157e-42	0
HEBP1	2.91816e-41	-0.503734	0.191	0.363	2.90883e-37	0	1.72593	0.577	0.146	0	2.91816e-41	0
UBE2L6	4.08161e-38	-0.524312	0.03	0.142	4.06855e-34	0	2.18319	0.788	0.073	0	4.08161e-38	0
TSEN34	3.06252e-29	-0.40256	0.217	0.357	3.05272e-25	0	-1.2773	0.502	0.981	0	3.06252e-29	0
SSX2IP	2.59263e-23	0.373967	0.235	0.15	2.58434e-19	0	1.62724	0.684	0.116	0	2.59263e-23	0
RGS10	6.71029e-23	0.509414	0.25	0.175	6.68881e-19	0	1.57886	0.774	0.254	0	6.71029e-23	0
PNPO	2.57745e-22	0.306612	0.131	0.069	2.5692e-18	0	1.74363	0.791	0.251	0	2.57745e-22	0
RBPMS2	6.41582e-21	0.258295	0.551	0.485	6.39529e-17	0	-1.54399	0.254	0.797	0	6.41582e-21	0
RPIA	5.42391e-16	0.309725	0.285	0.213	5.40655e-12	0	1.4346	0.663	0.165	0	5.42391e-16	0
EMB	7.86823e-15	-0.25896	0.086	0.16	7.84305e-11	0	-1.50919	0.502	0.918	0	7.86823e-15	0
SMOX	2.24752e-14	-0.285312	0.055	0.116	2.24033e-10	0	1.95053	0.735	0.106	0	2.24752e-14	0
PPP1R15A	9.52705e-216	0.888901	0.66	0.347	9.49657e-212	9.46785e-308	1.10286	0.662	0.261	9.43755e-304	9.52705e-216	1.89357e-307
ABCB6	9.92535e-308	1.13379	0.483	0.149	9.89359e-304	6.85893e-221	0.913357	0.41	0.122	6.83699e-217	6.85893e-221	1.98507e-307
USP15	2.31728e-306	1.0793	0.611	0.247	2.30986e-302	2.79226e-108	0.604998	0.712	0.508	2.78333e-104	2.79226e-108	4.63456e-306
VCAN	3.01759e-306	-1.73037	0.072	0.577	3.00793e-302	2.51631e-22	-0.398455	0.058	0.152	2.50826e-18	2.51631e-22	6.03517e-306
HMGCS1	1.08617e-303	-1.17025	0.303	0.745	1.08269e-299	9.44791e-56	-0.613434	0.153	0.362	9.41768e-52	9.44791e-56	2.17233e-303
IFRD2	4.53007e-185	0.826372	0.622	0.332	4.51557e-181	5.78136e-303	0.780785	0.926	0.706	5.76286e-299	4.53007e-185	1.15627e-302
AMOTL2	1.32759e-301	-1.69789	0.046	0.552	1.32334e-297	3.06003e-50	-0.566663	0.072	0.253	3.05023e-46	3.06003e-50	2.65517e-301
AFP	2.58458e-301	1.1048	0.647	0.257	2.57631e-297	0.000132893	-0.39375	0.075	0.105	1	0.000132893	5.16916e-301
EPCAM	7.07443e-286	-1.80067	0.072	0.546	7.05179e-282	5.25637e-301	-2.14488	0.059	0.609	5.23955e-297	7.07443e-286	1.05127e-300
DYNLL2	4.1015e-114	0.460341	0.783	0.641	4.08838e-110	2.61165e-300	0.617496	0.974	0.861	2.60329e-296	4.1015e-114	5.2233e-300
DCUN1D5	1.90111e-298	0.615152	0.903	0.699	1.89502e-294	5.82532e-158	0.25742	0.996	0.982	5.80668e-154	5.82532e-158	3.80221e-298
ENAH	1.5022e-297	-1.34371	0.179	0.664	1.4974e-293	1.59756e-81	-0.721355	0.126	0.391	1.59245e-77	1.59756e-81	3.0044e-297
NDUFA10	6.41507e-297	0.636375	0.911	0.682	6.39454e-293	5.10565e-103	0.268483	0.975	0.943	5.08931e-99	5.10565e-103	1.28301e-296
TGFB1	3.5047e-296	1.13681	0.545	0.19	3.49348e-292	8.92553e-154	0.803688	0.384	0.132	8.89697e-150	8.92553e-154	7.00939e-296
MBNL1	7.64916e-296	1.08639	0.496	0.159	7.62468e-292	2.98877e-288	0.85851	0.302	0.054	2.97921e-284	2.98877e-288	1.52983e-295
ARPC3	1.05076e-294	0.392853	0.979	0.891	1.0474e-290	4.46681e-78	0.266392	0.955	0.917	4.45251e-74	4.46681e-78	2.10153e-294
TXNL1	4.15591e-97	0.268337	0.905	0.833	4.14261e-93	3.56556e-294	0.35487	0.998	0.98	3.55415e-290	4.15591e-97	7.13113e-294
NOL7	4.7689e-291	0.773802	0.84	0.561	4.75364e-287	3.7108e-224	0.368512	0.988	0.961	3.69892e-220	3.7108e-224	9.5378e-291
UNC13D	5.98106e-172	0.840432	0.279	0.08	5.96192e-168	5.64002e-291	0.635758	0.2	0.022	5.62197e-287	5.98106e-172	1.128e-290
APP	8.13454e-288	-1.1669	0.266	0.734	8.10851e-284	3.50519e-46	-0.561212	0.048	0.206	3.49397e-42	3.50519e-46	1.62691e-287
RAP1B	1.42617e-119	0.400691	0.842	0.721	1.42161e-115	2.08416e-287	0.566835	0.977	0.905	2.07749e-283	1.42617e-119	4.16832e-287
PRDX4	1.39266e-135	0.363301	0.902	0.796	1.3882e-131	2.86075e-287	-0.671081	0.757	0.959	2.85159e-283	1.39266e-135	5.7215e-287
PCBP4	3.74054e-287	-1.6421	0.053	0.544	3.72857e-283	2.41749e-285	-0.887841	0.555	0.921	2.40976e-281	2.41749e-285	7.48109e-287
TET1	1.80147e-285	-1.46149	0.115	0.603	1.7957e-281	2.52063e-24	-0.346012	0.063	0.168	2.51256e-20	2.52063e-24	3.60293e-285
NOLC1	9.37735e-283	0.826765	0.8	0.495	9.34734e-279	3.89152e-247	0.445589	0.989	0.922	3.87907e-243	3.89152e-247	1.87547e-282
PGP	8.7687e-145	0.456845	0.852	0.696	8.74064e-141	1.9683e-281	0.441539	0.99	0.935	1.962e-277	8.7687e-145	3.9366e-281
WLS	1.08304e-280	-1.74622	0.031	0.511	1.07957e-276	1.22912e-117	-0.944872	0.195	0.515	1.22519e-113	1.22912e-117	2.16607e-280
WFDC2	1.23376e-234	-1.70134	0.066	0.489	1.22982e-230	1.19697e-280	-1.72064	0.098	0.627	1.19314e-276	1.23376e-234	2.39394e-280
GNL3	8.50717e-280	0.53814	0.916	0.757	8.47995e-276	5.32944e-106	0.286198	0.972	0.938	5.31239e-102	5.32944e-106	1.70143e-279
RELL1	1.22034e-279	1.09394	0.409	0.116	1.21644e-275	1.09991e-60	-0.648643	0.024	0.208	1.09639e-56	1.09991e-60	2.44069e-279
ARPC1B	1.29255e-279	0.640896	0.911	0.663	1.28842e-275	2.76447e-19	-0.390047	0.37	0.496	2.75562e-15	2.76447e-19	2.5851e-279
PICALM	3.89025e-81	0.610197	0.478	0.292	3.8778e-77	7.79319e-278	1.06727	0.504	0.159	7.76825e-274	3.89025e-81	1.55864e-277
HSD11B2	6.36349e-276	0.995908	0.287	0.059	6.34312e-272	2.97397e-14	-0.320528	0.062	0.132	2.96445e-10	2.97397e-14	1.2727e-275
KLHDC8B	4.72876e-38	-0.536939	0.099	0.237	4.71363e-34	9.41485e-276	0.81166	0.267	0.044	9.38472e-272	4.72876e-38	1.88297e-275
MRPS5	1.05099e-271	0.622872	0.887	0.672	1.04763e-267	5.76539e-117	0.428065	0.901	0.796	5.74694e-113	5.76539e-117	2.10198e-271
ERAL1	1.29691e-271	0.863602	0.773	0.486	1.29276e-267	3.11726e-23	0.341039	0.356	0.251	3.10729e-19	3.11726e-23	2.59383e-271
LSR	4.32768e-240	-1.5463	0.035	0.47	4.31383e-236	1.79638e-271	-1.07699	0.37	0.814	1.79063e-267	4.32768e-240	3.59276e-271
TUBB6	3.27337e-269	0.965157	0.722	0.334	3.26289e-265	5.13552e-140	-0.897975	0.287	0.654	5.11909e-136	5.13552e-140	6.54673e-269
LAMB1	1.6124e-267	-1.65977	0.047	0.514	1.60724e-263	2.49933e-38	-0.492797	0.057	0.199	2.49133e-34	2.49933e-38	3.22481e-267
NOP56	2.58265e-266	0.518674	0.916	0.755	2.57439e-262	4.75393e-184	0.297845	0.995	0.977	4.73872e-180	4.75393e-184	5.16531e-266
ITSN2	8.0001e-122	0.745176	0.252	0.084	7.9745e-118	5.20659e-266	0.87554	0.352	0.078	5.18993e-262	8.0001e-122	1.04132e-265
POU5F1	1.20208e-130	-1.43982	0.067	0.351	1.19823e-126	2.43347e-264	-2.24906	0.112	0.599	2.42568e-260	1.20208e-130	4.86694e-264
NDUFAF4	3.63713e-263	0.754848	0.815	0.538	3.62549e-259	7.56929e-204	0.536365	0.947	0.829	7.54507e-200	7.56929e-204	7.27427e-263
DSTN	6.46965e-263	-0.474222	0.801	0.973	6.44895e-259	4.14796e-98	-0.323854	0.89	0.972	4.13469e-94	4.14796e-98	1.29393e-262
MRTO4	2.54936e-262	0.951677	0.682	0.343	2.5412e-258	2.03305e-236	0.342836	0.996	0.967	2.02654e-232	2.03305e-236	5.09871e-262
BMP2K	2.16903e-65	0.450168	0.127	0.039	2.16209e-61	3.15529e-261	0.688719	0.205	0.027	3.14519e-257	2.16903e-65	6.31058e-261
RBP4	5.63591e-261	0.949419	0.554	0.19	5.61788e-257	0.00535478	-0.603348	0.309	0.335	1	0.00535478	1.12718e-260
UBXN2A	1.52708e-18	0.317871	0.273	0.192	1.52219e-14	2.96158e-259	0.99559	0.504	0.164	2.9521e-255	1.52708e-18	5.92316e-259
EGFL7	4.25853e-258	1.01476	0.672	0.346	4.2449e-254	8.24112e-75	0.419678	0.8	0.658	8.21475e-71	8.24112e-75	8.51706e-258
NDUFA5	2.22517e-223	0.533822	0.895	0.716	2.21805e-219	1.8703e-257	0.574568	0.96	0.864	1.86432e-253	2.22517e-223	3.7406e-257
PSMD7	2.62332e-104	0.296147	0.896	0.815	2.61492e-100	2.6292e-257	0.261636	0.999	0.995	2.62078e-253	2.62332e-104	5.25839e-257
FZD2	2.22901e-254	-1.63923	0.026	0.476	2.22188e-250	2.64678e-132	-1.07739	0.045	0.379	2.63831e-128	2.64678e-132	4.45802e-254
PECAM1	6.20297e-254	0.944762	0.249	0.046	6.18312e-250	4.68604e-110	0.416392	0.129	0.024	4.67105e-106	4.68604e-110	1.24059e-253
NOP10	2.32891e-163	0.258504	0.978	0.926	2.32146e-159	6.18706e-253	0.347505	0.997	0.99	6.16726e-249	2.32891e-163	1.23741e-252
UGDH	2.95647e-249	-1.38347	0.115	0.559	2.94701e-245	4.49199e-125	-0.970193	0.124	0.462	4.47761e-121	4.49199e-125	5.91295e-249
APOA2	1.18646e-247	0.93868	0.42	0.117	1.18267e-243	1.08892e-05	-0.355609	0.123	0.167	0.108544	1.08892e-05	2.37292e-247
LLPH	6.63972e-246	0.674375	0.848	0.598	6.61847e-242	1.51336e-243	0.343355	0.996	0.975	1.50851e-239	1.51336e-243	1.32794e-245
PABPC4	5.72511e-108	0.385149	0.839	0.709	5.70679e-104	1.77607e-245	0.667391	0.927	0.743	1.77039e-241	5.72511e-108	3.55214e-245
TBRG4	4.82634e-245	0.924263	0.671	0.345	4.81089e-241	1.14383e-26	0.325345	0.532	0.427	1.14017e-22	1.14383e-26	9.65268e-245
CPE	2.50512e-244	-1.65754	0.033	0.472	2.4971e-240	5.34266e-89	-0.838577	0.039	0.292	5.32557e-85	5.34266e-89	5.01023e-244
MEIS2	2.75891e-242	-1.51295	0.097	0.529	2.75008e-238	5.79918e-127	-1.18009	0.051	0.378	5.78062e-123	5.79918e-127	5.51782e-242
FSCN1	6.72524e-87	-0.359225	0.702	0.866	6.70372e-83	4.60506e-241	-0.665015	0.731	0.949	4.59032e-237	6.72524e-87	9.21012e-241
MRPL14	3.09783e-239	0.527487	0.908	0.736	3.08791e-235	9.86796e-115	0.450925	0.9	0.779	9.83639e-111	9.86796e-115	6.19565e-239
TAF10	1.04304e-236	0.405653	0.954	0.856	1.0397e-232	4.30048e-139	0.384415	0.956	0.879	4.28672e-135	4.30048e-139	2.08608e-236
NES	1.04344e-236	-1.27643	0.182	0.603	1.0401e-232	6.89244e-18	-0.254224	0.034	0.109	6.87039e-14	6.89244e-18	2.08687e-236
GTPBP4	1.59895e-236	0.77919	0.761	0.478	1.59383e-232	2.48513e-93	0.297328	0.961	0.904	2.47717e-89	2.48513e-93	3.1979e-236
NDUFB9	2.62612e-104	0.27029	0.924	0.849	2.61772e-100	1.9197e-236	0.315791	0.996	0.989	1.91355e-232	2.62612e-104	3.83939e-236
ADSL	4.04476e-236	0.94786	0.62	0.298	4.03182e-232	1.07433e-76	0.366659	0.858	0.756	1.07089e-72	1.07433e-76	8.08953e-236
PDIA4	3.05521e-235	-0.744204	0.527	0.846	3.04543e-231	2.38389e-195	-0.941348	0.361	0.745	2.37627e-191	2.38389e-195	6.11042e-235
NT5C	3.30216e-235	0.425613	0.955	0.849	3.29159e-231	8.34027e-24	-0.290523	0.464	0.612	8.31358e-20	8.34027e-24	6.60432e-235
PERP	6.76373e-234	-1.57208	0.039	0.466	6.74208e-230	9.96945e-40	-0.764492	0.065	0.21	9.93755e-36	9.96945e-40	1.35275e-233
NAA10	9.87723e-232	0.51125	0.904	0.761	9.84563e-228	3.50584e-89	0.317017	0.927	0.872	3.49463e-85	3.50584e-89	1.97545e-231
TUFM	9.62605e-231	0.446171	0.934	0.8	9.59525e-227	1.77008e-33	0.30285	0.725	0.65	1.76441e-29	1.77008e-33	1.92521e-230
ZNF462	3.10754e-230	-1.48197	0.051	0.475	3.09759e-226	1.47783e-58	-0.609447	0.03	0.213	1.4731e-54	1.47783e-58	6.21508e-230
CHCHD3	5.36119e-230	0.557465	0.881	0.696	5.34404e-226	1.74123e-60	0.26259	0.914	0.859	1.73565e-56	1.74123e-60	1.07224e-229
HTRA2	8.40224e-84	0.64282	0.261	0.109	8.37535e-80	1.00952e-228	0.829331	0.812	0.522	1.00629e-224	8.40224e-84	2.01904e-228
MEX3A	1.05709e-227	-1.37349	0.087	0.515	1.0537e-223	3.21058e-58	-0.615618	0.129	0.343	3.20031e-54	3.21058e-58	2.11417e-227
FST	1.58286e-227	-1.71096	0.029	0.446	1.5778e-223	1.02384e-149	-1.62565	0.024	0.383	1.02056e-145	1.02384e-149	3.16573e-227
NPC2	3.65113e-227	-0.831601	0.461	0.792	3.63944e-223	4.20353e-99	-0.342346	0.875	0.961	4.19008e-95	4.20353e-99	7.30225e-227
TXN2	1.09813e-212	0.470397	0.923	0.767	1.09462e-208	1.40772e-226	0.312108	0.993	0.978	1.40321e-222	1.09813e-212	2.81544e-226
PTK7	3.53338e-224	-1.35993	0.094	0.519	3.52208e-220	8.30548e-101	-0.898041	0.085	0.372	8.2789e-97	8.30548e-101	7.06677e-224
PDHA1	5.21905e-223	0.694997	0.803	0.552	5.20234e-219	1.06302e-56	0.308809	0.878	0.801	1.05962e-52	1.06302e-56	1.04381e-222
SPTAN1	4.55951e-222	-1.35155	0.083	0.509	4.54492e-218	6.47694e-20	-0.311727	0.104	0.207	6.45621e-16	6.47694e-20	9.11901e-222
HES1	1.11892e-194	-1.44075	0.048	0.43	1.11534e-190	1.39627e-221	-1.35769	0.131	0.596	1.39181e-217	1.11892e-194	2.79255e-221
ACAA2	5.2153e-57	0.474827	0.544	0.385	5.19861e-53	1.82083e-221	0.957954	0.631	0.286	1.815e-217	5.2153e-57	3.64166e-221
NRGN	7.9428e-26	0.342949	0.109	0.05	7.91738e-22	2.47227e-221	0.675086	0.196	0.029	2.46436e-217	7.9428e-26	4.94455e-221
STX3	8.26083e-45	-0.556572	0.017	0.137	8.23439e-41	4.16599e-221	-1.5176	0.047	0.513	4.15266e-217	8.26083e-45	8.33198e-221
CD81	5.72617e-98	-0.38498	0.73	0.929	5.70784e-94	1.62132e-220	-0.699852	0.677	0.943	1.61614e-216	5.72617e-98	3.24265e-220
TAOK3	1.9154e-219	0.956264	0.362	0.109	1.90927e-215	1.25347e-108	0.609214	0.265	0.087	1.24946e-104	1.25347e-108	3.8308e-219
NARF	2.76341e-219	0.870488	0.69	0.392	2.75456e-215	9.69716e-12	0.251911	0.195	0.135	9.66613e-08	9.69716e-12	5.52681e-219
MAD2L2	4.17041e-219	-1.12695	0.228	0.633	4.15706e-215	1.23108e-28	0.339738	0.546	0.43	1.22714e-24	1.23108e-28	8.34081e-219
LMNA	1.45076e-218	0.891667	0.661	0.338	1.44612e-214	3.27978e-51	0.476567	0.266	0.127	3.26929e-47	3.27978e-51	2.90152e-218
MTIF2	5.02369e-218	0.778796	0.736	0.454	5.00762e-214	9.73535e-16	0.26249	0.329	0.241	9.7042e-12	9.73535e-16	1.00474e-217
NAAA	1.52008e-216	0.736235	0.181	0.029	1.51522e-212	8.27351e-34	-0.472046	0.03	0.147	8.24703e-30	8.27351e-34	3.04016e-216
DUS1L	1.09065e-214	0.897433	0.629	0.322	1.08716e-210	5.5787e-32	0.261936	0.768	0.699	5.56085e-28	5.5787e-32	2.1813e-214
TCF7L2	1.29666e-214	-1.32117	0.096	0.511	1.29251e-210	8.09667e-36	-0.452308	0.043	0.173	8.07076e-32	8.09667e-36	2.59332e-214
GSPT1	1.77994e-213	0.516431	0.876	0.698	1.77424e-209	7.14796e-123	0.334592	0.97	0.911	7.12509e-119	7.14796e-123	3.55987e-213
SLC39A10	6.61084e-213	-1.14102	0.199	0.605	6.58968e-209	1.45794e-20	-0.316311	0.178	0.302	1.45327e-16	1.45794e-20	1.32217e-212
SMARCA1	1.1323e-212	-1.34725	0.083	0.495	1.12868e-208	1.09392e-49	-0.541109	0.018	0.172	1.09042e-45	1.09392e-49	2.26461e-212
DDX21	4.56464e-194	0.789283	0.682	0.403	4.55004e-190	1.34137e-211	0.647075	0.903	0.724	1.33708e-207	4.56464e-194	2.68275e-211
PPP1R1A	4.24292e-211	-1.43044	0.07	0.47	4.22934e-207	2.63795e-162	-1.30563	0.037	0.418	2.62951e-158	2.63795e-162	8.48584e-211
PCOLCE	1.12633e-210	-1.58768	0.038	0.435	1.12272e-206	6.50138e-35	-0.484054	0.024	0.142	6.48058e-31	6.50138e-35	2.25266e-210
ATP1B1	1.88927e-210	-1.28857	0.158	0.56	1.88323e-206	2.41724e-55	-0.798987	0.049	0.23	2.4095e-51	2.41724e-55	3.77855e-210
MRPS18C	1.22533e-209	0.624603	0.84	0.604	1.22141e-205	9.32959e-61	0.277053	0.909	0.875	9.29974e-57	9.32959e-61	2.45066e-209
PRRX2	2.96896e-209	-1.55098	0.023	0.417	2.95946e-205	2.87519e-56	-0.871427	0.042	0.221	2.86599e-52	2.87519e-56	5.93792e-209
MRPL46	2.32983e-208	0.765964	0.739	0.464	2.32237e-204	4.83515e-63	0.278377	0.912	0.855	4.81968e-59	4.83515e-63	4.65966e-208
LUZP1	1.65883e-165	-1.09918	0.126	0.49	1.65352e-161	3.57486e-208	-1.06598	0.264	0.702	3.56342e-204	1.65883e-165	7.14972e-208
ST3GAL6	4.19114e-96	-0.9723	0.035	0.265	4.17773e-92	2.44357e-207	0.871485	0.367	0.102	2.43575e-203	4.19114e-96	4.88714e-207
PRKAB1	7.76102e-158	0.863003	0.442	0.192	7.73618e-154	2.82476e-206	0.838581	0.76	0.465	2.81572e-202	7.76102e-158	5.64953e-206
POLR2F	1.88322e-128	0.287013	0.919	0.86	1.87719e-124	1.09502e-204	0.327183	0.993	0.976	1.09151e-200	1.88322e-128	2.19003e-204
IDH2	6.51054e-139	-0.540181	0.602	0.873	6.4897e-135	2.79091e-204	-0.794328	0.529	0.851	2.78198e-200	6.51054e-139	5.58183e-204
CTBP2	5.73699e-50	-0.438844	0.411	0.589	5.71863e-46	6.20328e-204	-1.06495	0.272	0.692	6.18343e-200	5.73699e-50	1.24066e-203
ACTN1	6.70176e-204	-0.997324	0.263	0.662	6.68032e-200	8.36772e-54	-0.487684	0.389	0.622	8.34094e-50	8.36772e-54	1.34035e-203
PALLD	7.45098e-204	-1.3603	0.085	0.482	7.42713e-200	4.51731e-58	-0.66134	0.07	0.264	4.50285e-54	4.51731e-58	1.4902e-203
SDSL	3.4668e-203	0.972974	0.514	0.224	3.45571e-199	1.65093e-34	-0.435564	0.048	0.178	1.64564e-30	1.65093e-34	6.93361e-203
PTN	1.28763e-201	-1.66416	0.016	0.398	1.28351e-197	2.96991e-89	-1.24551	0.108	0.373	2.96041e-85	2.96991e-89	2.57526e-201
PSMD4	6.7754e-90	0.315501	0.866	0.773	6.75372e-86	6.88056e-200	0.284881	0.997	0.982	6.85854e-196	6.7754e-90	1.37611e-199
ITGB1	7.44422e-200	-0.704407	0.514	0.829	7.4204e-196	5.77394e-15	-0.252817	0.411	0.524	5.75546e-11	5.77394e-15	1.48884e-199
NDUFV3	6.87613e-199	0.575993	0.847	0.633	6.85413e-195	4.29852e-54	0.261233	0.895	0.864	4.28476e-50	4.29852e-54	1.37523e-198
UBE2D1	2.27647e-94	-0.778521	0.196	0.458	2.26918e-90	6.38267e-198	-1.03693	0.261	0.682	6.36224e-194	2.27647e-94	1.27653e-197
BOK	1.56172e-197	-1.33578	0.071	0.46	1.55672e-193	2.33247e-123	-1.05422	0.043	0.359	2.32501e-119	2.33247e-123	3.12344e-197
MYL9	2.76686e-197	-1.37167	0.084	0.474	2.75801e-193	3.70243e-15	-0.383957	0.09	0.17	3.69059e-11	3.70243e-15	5.53373e-197
FXN	6.17102e-196	0.873519	0.618	0.326	6.15128e-192	5.64804e-153	0.631979	0.814	0.632	5.62996e-149	5.64804e-153	1.2342e-195
PPM1G	1.6227e-172	0.379479	0.926	0.807	1.61751e-168	1.55031e-195	0.402956	0.981	0.919	1.54534e-191	1.6227e-172	3.10061e-195
PAPOLA	6.35582e-70	0.31799	0.804	0.694	6.33548e-66	8.51515e-194	0.422745	0.974	0.908	8.4879e-190	6.35582e-70	1.70303e-193
MTFP1	5.04785e-76	0.379789	0.773	0.641	5.03169e-72	8.76903e-194	0.861217	0.659	0.329	8.74097e-190	5.04785e-76	1.75381e-193
ITGB5	1.41771e-193	-1.30299	0.07	0.46	1.41317e-189	1.42571e-100	-0.876048	0.042	0.319	1.42115e-96	1.42571e-100	2.83541e-193
PTCH1	1.7548e-193	-1.3995	0.065	0.444	1.74918e-189	4.99006e-16	-0.357488	0.174	0.269	4.97409e-12	4.99006e-16	3.50959e-193
EIF1AD	1.75934e-193	0.90747	0.508	0.222	1.75371e-189	1.81523e-160	0.532789	0.881	0.728	1.80942e-156	1.81523e-160	3.51869e-193
ARHGAP29	8.47682e-193	-1.41153	0.044	0.424	8.44969e-189	1.79387e-17	-0.298449	0.05	0.128	1.78813e-13	1.79387e-17	1.69536e-192
TYRO3	5.5849e-192	-1.41495	0.015	0.385	5.56703e-188	1.00183e-31	-0.38447	0.015	0.118	9.98626e-28	1.00183e-31	1.11698e-191
PCBD1	3.26619e-191	-0.80944	0.41	0.761	3.25574e-187	1.00433e-70	-0.890996	0.143	0.379	1.00112e-66	1.00433e-70	6.53238e-191
NSUN2	2.29267e-49	0.447481	0.492	0.343	2.28533e-45	5.75379e-191	0.426118	0.973	0.9	5.73538e-187	2.29267e-49	1.15076e-190
FNBP1L	6.40006e-191	-1.16861	0.142	0.528	6.37957e-187	1.32419e-65	-0.660688	0.071	0.285	1.31995e-61	1.32419e-65	1.28001e-190
STAT5B	8.58669e-106	0.705576	0.269	0.102	8.55921e-102	7.00217e-188	0.523793	0.174	0.026	6.97976e-184	8.58669e-106	1.40043e-187
TRIB3	3.38087e-187	0.574032	0.103	0.01	3.37005e-183	1.70975e-31	0.302597	0.114	0.045	1.70428e-27	1.70975e-31	6.76174e-187
RBFOX2	4.67322e-187	-1.11353	0.166	0.553	4.65826e-183	9.56673e-75	-0.688201	0.141	0.395	9.53612e-71	9.56673e-75	9.34643e-187
CMPK1	1.27879e-15	0.2766	0.399	0.324	1.27469e-11	6.47219e-187	0.534879	0.928	0.788	6.45148e-183	1.27879e-15	1.29444e-186
PKDCC	7.63559e-187	-1.41654	0.036	0.407	7.61116e-183	3.08241e-20	-0.297789	0.048	0.136	3.07255e-16	3.08241e-20	1.52712e-186
TBCB	8.82499e-102	-0.371551	0.721	0.889	8.79675e-98	8.51589e-187	-0.502034	0.8	0.952	8.48864e-183	8.82499e-102	1.70318e-186
USP14	3.06885e-104	0.61449	0.594	0.387	3.05903e-100	9.97291e-187	0.576817	0.923	0.747	9.941e-183	3.06885e-104	1.99458e-186
APOE	3.85339e-186	-0.413927	0.834	0.911	3.84106e-182	1.54889e-154	-0.813495	0.567	0.874	1.54394e-150	1.54889e-154	7.70678e-186
IDH3A	8.10897e-167	0.850678	0.475	0.21	8.08302e-163	5.43239e-185	0.439664	0.976	0.885	5.415e-181	8.10897e-167	1.08648e-184
ZFP36L1	1.53933e-184	-0.879518	0.343	0.717	1.53441e-180	1.97245e-93	-0.824423	0.122	0.407	1.96614e-89	1.97245e-93	3.07866e-184
WDR12	4.51655e-101	0.547771	0.659	0.471	4.5021e-97	3.26813e-183	0.485646	0.944	0.827	3.25768e-179	4.51655e-101	6.53627e-183
GPRC5C	9.19833e-183	-1.41753	0.016	0.373	9.1689e-179	1.00529e-38	-0.454668	0.014	0.136	1.00207e-34	1.00529e-38	1.83967e-182
EIF5B	5.90262e-63	0.282904	0.81	0.717	5.88373e-59	3.25942e-182	0.321901	0.989	0.974	3.24899e-178	5.90262e-63	6.51885e-182
SOD1	6.95778e-182	0.359437	0.942	0.85	6.93551e-178	7.23266e-49	0.37933	0.707	0.577	7.20951e-45	7.23266e-49	1.39156e-181
GYG1	1.43408e-180	0.892456	0.403	0.149	1.42949e-176	4.95417e-120	0.637651	0.69	0.439	4.93831e-116	4.95417e-120	2.86817e-180
FERMT2	1.1411e-76	-0.623082	0.287	0.532	1.13744e-72	5.95908e-179	-1.12244	0.174	0.586	5.94001e-175	1.1411e-76	1.19182e-178
NRTN	1.37552e-46	-0.624031	0.029	0.159	1.37112e-42	1.80994e-178	0.833557	0.35	0.106	1.80415e-174	1.37552e-46	3.61988e-178
PAK1IP1	1.42005e-177	0.725336	0.706	0.449	1.4155e-173	1.34572e-167	0.440038	0.955	0.867	1.34141e-163	1.34572e-167	2.84009e-177
BAMBI	4.47511e-176	-1.20504	0.167	0.528	4.46079e-172	5.16955e-60	-0.661334	0.375	0.571	5.15301e-56	5.16955e-60	8.95023e-176
DUSP6	4.50863e-141	-1.01744	0.144	0.489	4.4942e-137	5.12778e-176	-1.30414	0.045	0.452	5.11137e-172	4.50863e-141	1.02556e-175
TMC6	2.71607e-92	0.658187	0.209	0.072	2.70738e-88	1.7323e-175	0.726161	0.304	0.081	1.72676e-171	2.71607e-92	3.4646e-175
AKAP12	9.09233e-175	-1.38017	0.029	0.379	9.06323e-171	3.19341e-46	-0.519656	0.021	0.167	3.18319e-42	3.19341e-46	1.81847e-174
MRPS11	9.32321e-175	0.527847	0.84	0.656	9.29338e-171	1.25293e-86	0.337555	0.917	0.837	1.24892e-82	1.25293e-86	1.86464e-174
CCNH	1.47803e-174	0.833309	0.583	0.305	1.4733e-170	2.23826e-43	0.286386	0.831	0.753	2.23109e-39	2.23826e-43	2.95607e-174
SERPINE2	4.68633e-174	-1.3682	0.053	0.405	4.67133e-170	9.4637e-114	-0.873555	0.15	0.476	9.43342e-110	9.4637e-114	9.37266e-174
ATP8A1	4.40624e-121	0.746901	0.247	0.082	4.39214e-117	4.75427e-174	0.639132	0.236	0.05	4.73905e-170	4.40624e-121	9.50853e-174
RND2	8.51372e-107	-1.07822	0.014	0.252	8.48648e-103	6.07511e-174	0.962152	0.416	0.152	6.05566e-170	8.51372e-107	1.21502e-173
SNRPN	5.20964e-160	0.296048	0.935	0.883	5.19297e-156	9.20624e-174	-0.728748	0.752	0.862	9.17678e-170	5.20964e-160	1.84125e-173
MMP2	1.16753e-173	-1.35888	0.057	0.412	1.16379e-169	4.25347e-46	-0.541906	0.032	0.184	4.23986e-42	4.25347e-46	2.33506e-173
DAP3	1.21636e-173	0.779907	0.636	0.36	1.21247e-169	5.2956e-47	0.263824	0.876	0.807	5.27866e-43	5.2956e-47	2.43272e-173
LRRC42	8.03945e-46	-0.450797	0.346	0.537	8.01372e-42	2.47727e-173	-0.966637	0.279	0.662	2.46935e-169	8.03945e-46	4.95455e-173
CDKN1C	4.42193e-121	-0.879613	0.319	0.591	4.40778e-117	5.22287e-173	-1.26857	0.248	0.629	5.20616e-169	4.42193e-121	1.04457e-172
CNN2	6.65002e-173	-0.99302	0.219	0.607	6.62874e-169	1.24196e-47	-0.606272	0.267	0.475	1.23799e-43	1.24196e-47	1.33e-172
ARFRP1	8.9996e-172	0.692122	0.73	0.481	8.97081e-168	2.00903e-47	0.341018	0.755	0.647	2.0026e-43	2.00903e-47	1.79992e-171
CTTN	1.15822e-171	-0.990954	0.219	0.585	1.15451e-167	6.74248e-30	-0.335564	0.448	0.616	6.72091e-26	6.74248e-30	2.31644e-171
MKNK1	4.74517e-72	0.551682	0.179	0.064	4.72999e-68	1.59761e-171	0.749304	0.33	0.096	1.59249e-167	4.74517e-72	3.19521e-171
SNX6	1.80041e-21	0.255262	0.583	0.498	1.79465e-17	2.18407e-171	-0.594819	0.682	0.908	2.17709e-167	1.80041e-21	4.36815e-171
TSPAN31	1.05245e-18	-0.322673	0.167	0.271	1.04908e-14	1.13725e-170	-0.702566	0.543	0.834	1.13361e-166	1.05245e-18	2.2745e-170
SSBP4	1.57498e-170	0.728898	0.688	0.406	1.56994e-166	2.76552e-97	0.659124	0.44	0.22	2.75667e-93	2.76552e-97	3.14996e-170
ST3GAL5	8.44828e-94	0.675033	0.265	0.104	8.42124e-90	1.77515e-170	0.848385	0.445	0.166	1.76947e-166	8.44828e-94	3.55031e-170
EPB41	2.28788e-170	0.748114	0.673	0.407	2.28055e-166	1.05889e-134	0.769531	0.448	0.195	1.0555e-130	1.05889e-134	4.57575e-170
VIM	4.8125e-170	-0.612966	0.62	0.877	4.7971e-166	7.32149e-51	-0.611531	0.247	0.471	7.29806e-47	7.32149e-51	9.62501e-170
IGF2BP2	1.24868e-114	-0.621583	0.432	0.711	1.24468e-110	1.14326e-169	-0.948589	0.269	0.674	1.1396e-165	1.24868e-114	2.28652e-169
TMEM59	1.18935e-37	-0.281878	0.644	0.775	1.18554e-33	5.70389e-169	-0.540033	0.738	0.919	5.68564e-165	1.18935e-37	1.14078e-168
MRPS10	1.72827e-168	0.506016	0.827	0.662	1.72274e-164	1.29771e-85	0.328586	0.915	0.842	1.29356e-81	1.29771e-85	3.45653e-168
GNAI2	3.19039e-168	-0.652569	0.528	0.852	3.18018e-164	8.23395e-165	-0.501185	0.792	0.938	8.2076e-161	8.23395e-165	6.38077e-168
PHLDB2	5.92285e-168	-1.32055	0.019	0.357	5.9039e-164	6.93016e-37	-0.435159	0.021	0.143	6.90798e-33	6.93016e-37	1.18457e-167
SUZ12	4.73049e-167	0.669583	0.719	0.476	4.71536e-163	4.33046e-21	0.321934	0.396	0.297	4.3166e-17	4.33046e-21	9.46099e-167
CTHRC1	1.10345e-166	-1.39288	0.078	0.42	1.09992e-162	1.32173e-141	-1.20965	0.032	0.379	1.3175e-137	1.32173e-141	2.20689e-166
MAPKAPK3	9.98319e-166	0.812125	0.547	0.266	9.95124e-162	5.46468e-31	0.302527	0.146	0.065	5.44719e-27	5.46468e-31	1.99664e-165
RND3	1.23056e-165	-1.31025	0.045	0.39	1.22662e-161	2.18461e-47	-0.561226	0.041	0.2	2.17762e-43	2.18461e-47	2.46112e-165
NOP58	3.24954e-114	0.427099	0.82	0.662	3.23914e-110	1.02305e-164	0.328723	0.993	0.956	1.01978e-160	3.24954e-114	2.04611e-164
KDM5B	1.58052e-163	-1.00589	0.19	0.552	1.57546e-159	2.2066e-70	-0.591145	0.328	0.582	2.19954e-66	2.2066e-70	3.16104e-163
NEO1	8.27375e-163	-1.28482	0.017	0.347	8.24728e-159	7.28978e-28	-0.348767	0.022	0.118	7.26645e-24	7.28978e-28	1.65475e-162
CLSTN1	1.25054e-162	-1.07454	0.134	0.497	1.24654e-158	3.40536e-26	-0.355392	0.042	0.145	3.39447e-22	3.40536e-26	2.50109e-162
LEF1	4.20099e-155	-1.313	0.028	0.347	4.18755e-151	2.45991e-162	-1.29226	0.053	0.438	2.45204e-158	4.20099e-155	4.91982e-162
CLPP	3.55057e-161	0.610496	0.769	0.54	3.53921e-157	2.86571e-112	0.309224	0.97	0.917	2.85654e-108	2.86571e-112	7.10115e-161
KATNB1	1.19048e-160	0.875383	0.475	0.22	1.18667e-156	1.19065e-15	0.284584	0.319	0.239	1.18684e-11	1.19065e-15	2.38097e-160
RASGRP3	4.33061e-160	0.696036	0.182	0.038	4.31675e-156	8.57229e-27	-0.380675	0.019	0.11	8.54486e-23	8.57229e-27	8.66122e-160
ST3GAL4	3.34586e-159	0.872183	0.49	0.23	3.33515e-155	2.27491e-17	0.262114	0.171	0.101	2.26763e-13	2.27491e-17	6.69171e-159
RCOR2	5.1086e-159	-1.07265	0.142	0.495	5.09225e-155	1.04574e-65	-0.591916	0.287	0.529	1.04239e-61	1.04574e-65	1.02172e-158
ARMCX2	1.11611e-158	-1.29126	0.022	0.347	1.11254e-154	1.43614e-108	-0.885422	0.134	0.443	1.43154e-104	1.43614e-108	2.23222e-158
MRPL22	1.81527e-158	0.451052	0.867	0.72	1.80946e-154	7.86503e-52	0.27385	0.87	0.818	7.83986e-48	7.86503e-52	3.63055e-158
LDB1	5.36983e-158	0.852878	0.426	0.18	5.35265e-154	1.28448e-47	0.450085	0.523	0.368	1.28037e-43	1.28448e-47	1.07397e-157
UTRN	7.24706e-158	-1.20058	0.068	0.405	7.22387e-154	1.03675e-26	-0.345049	0.033	0.133	1.03343e-22	1.03675e-26	1.44941e-157
RRBP1	1.06017e-157	-0.797691	0.369	0.695	1.05678e-153	1.74711e-48	-0.45734	0.509	0.678	1.74152e-44	1.74711e-48	2.12034e-157
FARP1	7.01375e-157	-1.27287	0.025	0.348	6.9913e-153	3.0234e-24	-0.311177	0.022	0.109	3.01373e-20	3.0234e-24	1.40275e-156
GPATCH4	4.60394e-156	0.754071	0.623	0.362	4.58921e-152	2.12162e-114	0.417234	0.903	0.792	2.11483e-110	2.12162e-114	9.20788e-156
TAX1BP3	8.15587e-110	-0.654578	0.395	0.671	8.12977e-106	4.6975e-156	-0.943464	0.304	0.672	4.68246e-152	8.15587e-110	9.39499e-156
FTSJ3	9.03679e-66	0.53267	0.491	0.324	9.00787e-62	5.19152e-156	0.533577	0.879	0.744	5.1749e-152	9.03679e-66	1.0383e-155
NXN	7.60258e-156	-1.26084	0.025	0.349	7.57825e-152	3.45948e-48	-0.543307	0.109	0.293	3.44841e-44	3.45948e-48	1.52052e-155
IGF2BP3	1.52063e-95	-0.474544	0.562	0.778	1.51576e-91	3.47524e-155	-0.865757	0.324	0.684	3.46412e-151	1.52063e-95	6.95049e-155
NOL8	6.18108e-155	0.70979	0.656	0.405	6.1613e-151	1.584e-27	0.347162	0.554	0.449	1.57893e-23	1.584e-27	1.23622e-154
PNRC1	7.44834e-155	-0.790643	0.355	0.704	7.4245e-151	1.61578e-143	-0.834839	0.337	0.683	1.61061e-139	1.61578e-143	1.48967e-154
LRPPRC	7.68405e-155	0.472244	0.838	0.67	7.65946e-151	2.08613e-28	0.380001	0.362	0.245	2.07945e-24	2.08613e-28	1.53681e-154
OLA1	6.30704e-68	0.263194	0.864	0.775	6.28686e-64	1.26465e-154	0.355848	0.98	0.926	1.2606e-150	6.30704e-68	2.5293e-154
NCKAP1	2.18524e-154	-1.04249	0.142	0.488	2.17825e-150	7.23032e-28	-0.382116	0.173	0.317	7.20718e-24	7.23032e-28	4.37048e-154
EHD3	5.83061e-154	0.609836	0.153	0.028	5.81195e-150	8.31359e-55	0.430393	0.183	0.071	8.28699e-51	8.31359e-55	1.16612e-153
F11R	2.651e-122	-0.98592	0.153	0.444	2.64252e-118	2.80379e-153	-1.10054	0.128	0.509	2.79481e-149	2.651e-122	5.60757e-153
MRPS18B	6.97186e-153	0.689142	0.687	0.434	6.94955e-149	4.86755e-127	0.350453	0.957	0.889	4.85197e-123	4.86755e-127	1.39437e-152
YAP1	1.10753e-152	-1.25397	0.01	0.32	1.10399e-148	1.42478e-121	-0.913326	0.097	0.433	1.42022e-117	1.42478e-121	2.21507e-152
SMC2	1.58959e-152	0.533079	0.808	0.607	1.58451e-148	1.92978e-106	0.308621	0.962	0.918	1.92361e-102	1.92978e-106	3.17919e-152
STMN2	2.83107e-28	-0.709765	0.035	0.123	2.82201e-24	3.53892e-152	-1.29392	0.059	0.431	3.5276e-148	2.83107e-28	7.07785e-152
COL4A2	7.89036e-152	-1.11167	0.115	0.455	7.86511e-148	2.16252e-09	-0.252946	0.091	0.148	2.1556e-05	2.16252e-09	1.57807e-151
EFNA4	1.00506e-89	-0.852214	0.092	0.333	1.00184e-85	4.64036e-151	-1.12261	0.065	0.436	4.62551e-147	1.00506e-89	9.28073e-151
PSME3	1.62864e-72	0.506712	0.586	0.416	1.62342e-68	5.7266e-151	0.448509	0.949	0.837	5.70828e-147	1.62864e-72	1.14532e-150
TIPIN	9.04833e-85	0.607483	0.494	0.296	9.01938e-81	6.26804e-151	0.287675	0.99	0.97	6.24798e-147	9.04833e-85	1.25361e-150
TSFM	8.88248e-151	0.797581	0.496	0.24	8.85406e-147	2.00265e-70	0.279631	0.93	0.876	1.99624e-66	2.00265e-70	1.7765e-150
RBM19	5.39731e-150	0.795729	0.516	0.257	5.38003e-146	2.17871e-22	0.313395	0.275	0.177	2.17173e-18	2.17871e-22	1.07946e-149
NRP2	8.36249e-150	-1.19687	0.123	0.447	8.33573e-146	2.37353e-16	-0.279577	0.053	0.128	2.36593e-12	2.37353e-16	1.6725e-149
HOXB2	2.1289e-149	-1.29908	0.056	0.376	2.12209e-145	1.88334e-42	-0.598717	0.134	0.311	1.87731e-38	1.88334e-42	4.2578e-149
MIDN	5.37897e-148	-0.829405	0.3	0.635	5.36176e-144	7.5963e-82	-0.709865	0.181	0.452	7.57199e-78	7.5963e-82	1.07579e-147
NIPA1	5.3394e-24	-0.357406	0.069	0.165	5.32231e-20	6.15121e-148	0.605532	0.216	0.049	6.13153e-144	5.3394e-24	1.23024e-147
MRRF	6.95758e-148	0.828221	0.467	0.221	6.93531e-144	1.26321e-28	0.304057	0.601	0.493	1.25917e-24	1.26321e-28	1.39152e-147
SHMT2	6.77973e-61	0.47136	0.576	0.423	6.75804e-57	1.66004e-147	0.617519	0.805	0.6	1.65473e-143	6.77973e-61	3.32008e-147
DPYSL3	1.81269e-146	-1.27474	0.02	0.326	1.80689e-142	1.02348e-29	-0.39924	0.025	0.129	1.0202e-25	1.02348e-29	3.62537e-146
CISD3	7.33749e-146	0.799561	0.523	0.268	7.31401e-142	1.3844e-30	-0.422605	0.222	0.375	1.37997e-26	1.3844e-30	1.4675e-145
PEA15	2.4981e-85	-0.833624	0.096	0.33	2.49011e-81	1.6704e-145	-1.03114	0.12	0.492	1.66506e-141	2.4981e-85	3.34081e-145
RASGRP2	5.83158e-145	0.851275	0.242	0.07	5.81292e-141	7.76257e-47	0.481095	0.596	0.43	7.73773e-43	7.76257e-47	1.16632e-144
GIPC1	7.83869e-145	-1.12027	0.07	0.392	7.81361e-141	3.47215e-33	-0.399587	0.322	0.491	3.46104e-29	3.47215e-33	1.56774e-144
HSPG2	2.2116e-144	-1.1822	0.043	0.357	2.20453e-140	1.47972e-16	-0.258217	0.059	0.139	1.47498e-12	1.47972e-16	4.42321e-144
CDH11	3.36498e-144	-1.33739	0.017	0.317	3.35421e-140	1.65301e-31	-0.418361	0.019	0.124	1.64772e-27	1.65301e-31	6.72995e-144
HSPA5	1.93983e-91	-0.264702	0.84	0.93	1.93362e-87	3.51469e-144	-0.327242	0.958	0.986	3.50344e-140	1.93983e-91	7.02937e-144
MLX	5.75581e-144	0.783073	0.514	0.261	5.73739e-140	1.16568e-23	0.310141	0.511	0.408	1.16195e-19	1.16568e-23	1.15116e-143
BYSL	1.31542e-143	0.809598	0.373	0.148	1.31122e-139	1.81768e-100	0.480973	0.814	0.667	1.81186e-96	1.81768e-100	2.63085e-143
SYPL1	1.64083e-143	-0.760567	0.354	0.671	1.63558e-139	6.63679e-67	-0.584134	0.315	0.563	6.61555e-63	6.63679e-67	3.28167e-143
DOK4	1.33039e-142	-1.12085	0.161	0.474	1.32613e-138	1.69398e-29	-0.459044	0.038	0.147	1.68856e-25	1.69398e-29	2.66077e-142
AIF1L	1.95421e-142	-1.06023	0.115	0.44	1.94796e-138	7.76714e-132	-0.992373	0.082	0.425	7.74229e-128	7.76714e-132	3.90842e-142
CXCL12	6.55877e-142	-1.31492	0.028	0.329	6.53778e-138	2.20078e-51	-0.636671	0.013	0.167	2.19373e-47	2.20078e-51	1.31175e-141
MYO1B	7.3645e-142	-1.12214	0.059	0.371	7.34093e-138	2.0985e-50	-0.55185	0.039	0.204	2.09178e-46	2.0985e-50	1.4729e-141
IFT74	1.58479e-99	-0.90955	0.085	0.34	1.57972e-95	5.54621e-141	-0.952522	0.207	0.561	5.52846e-137	1.58479e-99	1.10924e-140
MRPS7	2.06071e-140	0.564214	0.766	0.558	2.05412e-136	6.18e-88	0.252433	0.955	0.925	6.16022e-84	6.18e-88	4.12142e-140
TMEM9B	3.58737e-140	0.803184	0.41	0.176	3.57589e-136	8.16169e-127	0.6903	0.586	0.305	8.13557e-123	8.16169e-127	7.17475e-140
NAV2	8.19363e-140	-1.18436	0.027	0.325	8.16741e-136	6.42266e-38	-0.433686	0.016	0.139	6.40211e-34	6.42266e-38	1.63873e-139
TM7SF3	9.27977e-140	0.750469	0.224	0.062	9.25007e-136	1.45791e-67	0.546734	0.365	0.187	1.45325e-63	1.45791e-67	1.85595e-139
PTPN13	2.63452e-139	-1.20502	0.011	0.303	2.62609e-135	1.47646e-36	-0.447283	0.048	0.182	1.47173e-32	1.47646e-36	5.26904e-139
CBX2	1.25647e-138	-1.10863	0.069	0.381	1.25245e-134	7.39176e-40	-0.488488	0.085	0.243	7.3681e-36	7.39176e-40	2.51294e-138
LRPAP1	8.69536e-138	-0.425001	0.731	0.916	8.66754e-134	2.53481e-71	-0.639545	0.453	0.655	2.5267e-67	2.53481e-71	1.73907e-137
ATIC	9.52158e-138	0.610715	0.724	0.497	9.49111e-134	5.43091e-66	0.309586	0.886	0.807	5.41353e-62	5.43091e-66	1.90432e-137
SAP30	8.73171e-39	0.390823	0.499	0.361	8.70377e-35	2.36052e-137	-0.65689	0.58	0.799	2.35297e-133	8.73171e-39	4.72105e-137
TBX3	4.22398e-137	-1.27176	0.029	0.322	4.21046e-133	1.40901e-19	-0.322294	0.037	0.117	1.4045e-15	1.40901e-19	8.44796e-137
IDH1	3.42427e-136	-0.946348	0.164	0.496	3.41331e-132	2.67573e-22	-0.333195	0.117	0.235	2.66717e-18	2.67573e-22	6.84853e-136
OAZ2	4.00477e-49	-0.501032	0.282	0.48	3.99196e-45	4.60839e-136	-0.7765	0.373	0.706	4.59364e-132	4.00477e-49	9.21677e-136
BMP4	1.15619e-135	-1.30467	0.014	0.3	1.15249e-131	6.43804e-50	-0.801846	0.065	0.235	6.41744e-46	6.43804e-50	2.31238e-135
IMP3	2.6148e-134	0.45649	0.834	0.673	2.60643e-130	3.92346e-135	0.358544	0.961	0.895	3.9109e-131	2.6148e-134	7.84692e-135
TAGLN	2.31791e-134	-1.2643	0.088	0.385	2.3105e-130	1.52953e-14	-0.427996	0.043	0.108	1.52464e-10	1.52953e-14	4.63583e-134
CXXC5	5.01568e-99	0.405335	0.78	0.656	4.99963e-95	2.65448e-134	-0.958864	0.163	0.514	2.64598e-130	5.01568e-99	5.30895e-134
SEC11C	4.14811e-134	0.741955	0.535	0.281	4.13484e-130	3.2866e-46	0.447511	0.535	0.376	3.27608e-42	3.2866e-46	8.29623e-134
SFRP2	5.34416e-134	-1.35135	0.013	0.295	5.32706e-130	2.99796e-75	-0.779956	0.028	0.247	2.98836e-71	2.99796e-75	1.06883e-133
PAFAH1B3	6.1691e-121	-0.400598	0.724	0.902	6.14936e-117	7.17878e-134	-0.64057	0.55	0.809	7.15581e-130	6.1691e-121	1.43576e-133
ABHD6	2.57369e-133	0.663861	0.173	0.041	2.56545e-129	4.75198e-26	-0.32861	0.026	0.121	4.73677e-22	4.75198e-26	5.14737e-133
GRN	4.47501e-133	-0.774539	0.312	0.647	4.46069e-129	5.36788e-46	-0.527404	0.094	0.271	5.3507e-42	5.36788e-46	8.95001e-133
GSTM3	4.85937e-133	-0.93461	0.186	0.511	4.84382e-129	6.33924e-80	0.50007	0.786	0.651	6.31896e-76	6.33924e-80	9.71873e-133
IDH3B	5.28385e-133	0.454615	0.837	0.684	5.26694e-129	1.67888e-43	0.294266	0.807	0.732	1.67351e-39	1.67888e-43	1.05677e-132
IGFBP4	1.15531e-132	-0.859052	0.212	0.584	1.15161e-128	5.27721e-70	-0.589752	0.287	0.572	5.26032e-66	5.27721e-70	2.31061e-132
PMP22	5.01303e-132	-1.38522	0.025	0.308	4.99698e-128	2.03389e-48	-0.923697	0.081	0.252	2.02738e-44	2.03389e-48	1.00261e-131
TMEM98	9.29418e-132	-0.562335	0.555	0.812	9.26444e-128	9.4061e-37	-0.448471	0.056	0.197	9.376e-33	9.4061e-37	1.85884e-131
SDC4	2.05261e-130	-1.11749	0.051	0.345	2.04604e-126	6.07199e-40	-0.510607	0.024	0.156	6.05256e-36	6.07199e-40	4.10522e-130
MKRN1	2.24107e-18	-0.291175	0.281	0.397	2.23389e-14	2.60922e-130	-0.677293	0.623	0.815	2.60087e-126	2.24107e-18	5.21843e-130
CRABP1	2.97022e-130	-1.33062	0.022	0.303	2.96072e-126	2.59396e-110	-1.25894	0.184	0.477	2.58566e-106	2.59396e-110	5.94045e-130
SKAP1	3.43252e-113	0.64744	0.166	0.043	3.42154e-109	3.75927e-130	0.428761	0.127	0.02	3.74724e-126	3.43252e-113	7.51854e-130
CDCA7	4.74933e-48	0.435637	0.148	0.059	4.73413e-44	4.11227e-130	-0.633183	0.584	0.805	4.09911e-126	4.74933e-48	8.22455e-130
PDPN	1.55538e-129	-1.20954	0.019	0.297	1.5504e-125	2.20914e-74	-0.766742	0.018	0.23	2.20207e-70	2.20914e-74	3.11076e-129
WASL	4.04522e-129	-0.839017	0.243	0.56	4.03228e-125	1.23167e-66	-0.570849	0.31	0.558	1.22772e-62	1.23167e-66	8.09045e-129
CMTM7	1.93758e-24	-0.372751	0.202	0.33	1.93138e-20	1.35043e-128	-0.848372	0.287	0.644	1.34611e-124	1.93758e-24	2.70086e-128
GRK6	2.23258e-128	0.751309	0.494	0.256	2.22544e-124	5.18119e-21	-0.327097	0.193	0.32	5.16461e-17	5.18119e-21	4.46517e-128
BTBD2	1.81081e-84	-0.802749	0.109	0.346	1.80502e-80	3.73883e-128	-0.845769	0.267	0.597	3.72686e-124	1.81081e-84	7.47766e-128
NOC2L	3.5003e-31	0.337742	0.526	0.425	3.4891e-27	9.51566e-128	0.58654	0.79	0.596	9.48521e-124	3.5003e-31	1.90313e-127
HYAL2	1.31427e-127	-0.904837	0.189	0.503	1.31007e-123	1.98914e-112	-0.749678	0.297	0.615	1.98278e-108	1.98914e-112	2.62855e-127
HMMR	3.62237e-85	0.618905	0.505	0.32	3.61078e-81	2.29339e-127	0.687945	0.714	0.483	2.28605e-123	3.62237e-85	4.58678e-127
CHAC2	1.49557e-126	0.764505	0.42	0.195	1.49078e-122	2.80001e-16	0.278285	0.249	0.171	2.79105e-12	2.80001e-16	2.99114e-126
EXTL2	2.34763e-126	-0.939343	0.157	0.465	2.34011e-122	3.15351e-18	-0.282034	0.074	0.164	3.14342e-14	3.15351e-18	4.69525e-126
UMPS	1.29647e-109	0.665862	0.548	0.329	1.29232e-105	2.52722e-126	0.390831	0.941	0.854	2.51913e-122	1.29647e-109	5.05444e-126
MAK16	4.38603e-81	0.633431	0.35	0.177	4.372e-77	5.98479e-126	0.410705	0.92	0.834	5.96564e-122	4.38603e-81	1.19696e-125
FSD1	9.28629e-126	-1.14744	0.01	0.279	9.25657e-122	2.50155e-99	-0.88026	0.022	0.29	2.49354e-95	2.50155e-99	1.85726e-125
ATG3	1.1668e-125	0.561312	0.73	0.515	1.16307e-121	7.40963e-31	0.286497	0.709	0.621	7.38592e-27	7.40963e-31	2.3336e-125
RGMA	1.33626e-125	-1.17452	0.008	0.276	1.33198e-121	4.10644e-49	-0.570807	0.019	0.17	4.0933e-45	4.10644e-49	2.67252e-125
IGF1R	2.88802e-125	-0.952479	0.14	0.445	2.87878e-121	5.85085e-27	0.384064	0.359	0.248	5.83212e-23	5.85085e-27	5.77604e-125
GDI1	8.62617e-125	-1.04467	0.061	0.351	8.59857e-121	7.44681e-18	-0.298372	0.19	0.302	7.42298e-14	7.44681e-18	1.72523e-124
RALA	1.63232e-46	-0.314136	0.615	0.751	1.6271e-42	3.18705e-124	-0.476871	0.731	0.91	3.17686e-120	1.63232e-46	6.37411e-124
APLNR	4.49943e-124	-1.31505	0.036	0.309	4.48504e-120	8.84986e-18	-0.338035	0.084	0.174	8.82154e-14	8.84986e-18	8.99887e-124
MRPS23	4.53808e-124	0.40842	0.827	0.69	4.52355e-120	3.98014e-93	0.38654	0.892	0.781	3.96741e-89	3.98014e-93	9.07615e-124
LGMN	3.75833e-69	-0.642733	0.103	0.33	3.7463e-65	5.42492e-124	-1.11172	0.197	0.535	5.40756e-120	3.75833e-69	1.08498e-123
ZIC2	2.10557e-123	-1.2567	0.014	0.279	2.09883e-119	5.0677e-42	-0.462666	0.01	0.139	5.05148e-38	5.0677e-42	4.21114e-123
MRPL9	2.50011e-123	0.455521	0.818	0.649	2.49211e-119	8.3548e-53	0.361783	0.767	0.649	8.32807e-49	8.3548e-53	5.00022e-123
MRPS30	2.97139e-123	0.48957	0.798	0.614	2.96189e-119	1.52172e-64	0.278814	0.917	0.849	1.51685e-60	1.52172e-64	5.94279e-123
CD276	7.00411e-123	-1.01561	0.076	0.369	6.98169e-119	1.28039e-36	-0.427486	0.034	0.164	1.27629e-32	1.28039e-36	1.40082e-122
TNNI1	1.76109e-54	-0.821146	0.019	0.159	1.75546e-50	1.98507e-122	0.569514	0.343	0.12	1.97872e-118	1.76109e-54	3.97015e-122
STXBP6	1.18176e-57	-0.674722	0.008	0.15	1.17798e-53	2.83297e-122	-1.04042	0.03	0.34	2.8239e-118	1.18176e-57	5.66594e-122
CMTM8	1.1725e-88	-0.916531	0.049	0.273	1.16875e-84	3.01357e-122	-1.02309	0.105	0.434	3.00393e-118	1.1725e-88	6.02714e-122
PIM1	3.62684e-48	0.444676	0.538	0.399	3.61523e-44	8.95653e-122	0.805007	0.605	0.358	8.92787e-118	3.62684e-48	1.79131e-121
MYBBP1A	4.15484e-13	0.29049	0.237	0.175	4.14154e-09	3.16213e-121	0.471682	0.869	0.739	3.15201e-117	4.15484e-13	6.32426e-121
FGFR2	3.76701e-121	-1.15114	0.011	0.273	3.75495e-117	3.06346e-26	-0.368466	0.033	0.132	3.05365e-22	3.06346e-26	7.53402e-121
IRX3	1.26172e-120	-1.22152	0.01	0.268	1.25769e-116	7.22834e-95	-1.00243	0.029	0.289	7.20521e-91	7.22834e-95	2.52345e-120
FOS	1.65675e-120	-0.723117	0.384	0.708	1.65145e-116	7.96595e-44	-0.587178	0.071	0.234	7.94046e-40	7.96595e-44	3.3135e-120
MPZL1	3.86463e-94	-0.852494	0.116	0.369	3.85227e-90	2.21435e-120	-0.74298	0.357	0.679	2.20726e-116	3.86463e-94	4.42869e-120
RFC4	2.71423e-120	0.517136	0.753	0.566	2.70554e-116	4.95273e-91	0.340703	0.932	0.868	4.93688e-87	4.95273e-91	5.42845e-120
MVD	7.50467e-120	-0.711269	0.368	0.654	7.48065e-116	5.64784e-30	-0.40053	0.254	0.41	5.62977e-26	5.64784e-30	1.50093e-119
VANGL2	9.40333e-120	-1.08045	0.021	0.284	9.37324e-116	6.61718e-89	-0.795807	0.071	0.335	6.59601e-85	6.61718e-89	1.88067e-119
TRMT61A	1.55228e-119	0.762701	0.416	0.198	1.54731e-115	7.33895e-47	0.436861	0.568	0.42	7.31546e-43	7.33895e-47	3.10455e-119
SALL1	3.97595e-119	-1.09178	0.041	0.311	3.96323e-115	6.09932e-52	-0.582627	0.035	0.202	6.0798e-48	6.09932e-52	7.9519e-119
TLE1	1.19386e-118	-1.06907	0.033	0.302	1.19004e-114	3.49996e-13	-0.265719	0.168	0.256	3.48876e-09	3.49996e-13	2.38771e-118
TMEM47	2.36562e-118	-1.09724	0.02	0.281	2.35805e-114	5.24618e-68	-0.701266	0.095	0.322	5.22939e-64	5.24618e-68	4.73125e-118
ALPL	4.74703e-118	-1.12406	0.023	0.285	4.73184e-114	1.2571e-53	-0.604336	0.039	0.211	1.25308e-49	1.2571e-53	9.49407e-118
PFKM	1.07492e-117	-0.952929	0.118	0.409	1.07148e-113	1.1862e-29	0.385403	0.278	0.168	1.1824e-25	1.1862e-29	2.14984e-117
HAND1	1.55559e-117	-1.41651	0.089	0.349	1.55061e-113	3.90258e-70	-1.16464	0.069	0.284	3.89009e-66	3.90258e-70	3.11118e-117
BLVRA	4.62769e-117	0.741082	0.464	0.241	4.61288e-113	4.43259e-47	0.462883	0.36	0.204	4.41841e-43	4.43259e-47	9.25538e-117
EPHB4	6.62388e-117	-0.987647	0.078	0.36	6.60268e-113	3.8848e-21	-0.296462	0.033	0.117	3.87237e-17	3.8848e-21	1.32478e-116
RRP9	1.19874e-116	0.679696	0.576	0.354	1.19491e-112	4.7824e-84	0.370896	0.879	0.778	4.76709e-80	4.7824e-84	2.39748e-116
PROM1	1.3846e-115	-1.05745	0.024	0.283	1.38017e-111	3.77341e-54	-0.59885	0.026	0.193	3.76133e-50	3.77341e-54	2.76921e-115
AMOTL1	1.69521e-115	-1.01916	0.07	0.345	1.68979e-111	2.70246e-62	-0.641394	0.033	0.224	2.69381e-58	2.70246e-62	3.39042e-115
ZNF358	3.78292e-115	-0.966221	0.097	0.382	3.77081e-111	2.71113e-37	-0.470371	0.103	0.257	2.70245e-33	2.71113e-37	7.56583e-115
GREB1L	3.84047e-115	-1.06425	0.022	0.28	3.82818e-111	3.33757e-33	-0.433015	0.03	0.147	3.32689e-29	3.33757e-33	7.68094e-115
BCAR1	4.21893e-115	-1.01204	0.044	0.313	4.20543e-111	2.08002e-64	-0.649966	0.094	0.314	2.07336e-60	2.08002e-64	8.43786e-115
SHISA2	5.90147e-115	-1.18469	0.015	0.267	5.88259e-111	1.74316e-50	-0.673687	0.021	0.178	1.73758e-46	1.74316e-50	1.18029e-114
EIF2AK1	3.7953e-33	0.455254	0.255	0.153	3.78315e-29	4.39417e-114	0.729595	0.486	0.248	4.38011e-110	3.7953e-33	8.78835e-114
IGSF9	8.05588e-113	-1.0648	0.007	0.254	8.0301e-109	3.21682e-28	-0.338439	0.014	0.108	3.20653e-24	3.21682e-28	1.61118e-112
TMEM54	9.80298e-113	-1.20535	0.018	0.268	9.77161e-109	6.1255e-78	-0.859942	0.018	0.238	6.1059e-74	6.1255e-78	1.9606e-112
ZNF428	6.64247e-87	-0.566881	0.426	0.669	6.62122e-83	1.83965e-112	-0.638105	0.491	0.755	1.83376e-108	6.64247e-87	3.6793e-112
ZNF800	2.07176e-112	0.680579	0.232	0.076	2.06514e-108	4.73472e-41	0.359049	0.168	0.071	4.71957e-37	4.73472e-41	4.14353e-112
PTBP2	5.48063e-112	-0.906975	0.142	0.429	5.46309e-108	1.20334e-109	-0.88084	0.143	0.455	1.19949e-105	1.20334e-109	1.09613e-111
MSI1	5.68699e-112	-1.04379	0.008	0.253	5.66879e-108	1.54078e-89	-0.824102	0.04	0.295	1.53585e-85	1.54078e-89	1.1374e-111
AK1	3.68859e-111	-0.906677	0.146	0.433	3.67679e-107	3.27297e-48	-0.605036	0.038	0.198	3.2625e-44	3.27297e-48	7.37718e-111
RAB25	1.77658e-86	-0.974305	0.013	0.215	1.7709e-82	4.36884e-111	-1.0646	0.016	0.303	4.35485e-107	1.77658e-86	8.73767e-111
SULF2	4.74383e-111	-1.02899	0.045	0.304	4.72865e-107	8.59896e-51	-0.569956	0.049	0.22	8.57145e-47	8.59896e-51	9.48766e-111
ZNF704	2.85595e-110	-1.00766	0.049	0.31	2.84681e-106	1.29218e-21	0.283563	0.169	0.093	1.28805e-17	1.29218e-21	5.7119e-110
KLK8	3.7347e-110	-1.05082	0.01	0.252	3.72275e-106	1.51726e-82	-0.752838	0.126	0.391	1.51241e-78	1.51726e-82	7.4694e-110
APEH	3.54547e-26	0.391376	0.325	0.227	3.53412e-22	4.8732e-110	0.695685	0.434	0.203	4.85761e-106	3.54547e-26	9.7464e-110
PRRC2B	7.04377e-110	-0.753858	0.266	0.561	7.02123e-106	9.83551e-15	-0.251157	0.244	0.353	9.80404e-11	9.83551e-15	1.40875e-109
FRZB	1.5566e-82	-0.987146	0.132	0.353	1.55162e-78	7.42033e-110	-1.11869	0.019	0.304	7.39659e-106	1.5566e-82	1.48407e-109
CD151	7.70765e-110	-0.797861	0.238	0.527	7.68299e-106	2.11213e-51	-0.528189	0.272	0.484	2.10537e-47	2.11213e-51	1.54153e-109
SGK1	2.83052e-37	-0.514285	0.034	0.147	2.82146e-33	4.79815e-109	-1.12345	0.043	0.333	4.7828e-105	2.83052e-37	9.59631e-109
USP22	6.84704e-109	-0.583095	0.461	0.729	6.82513e-105	4.59052e-31	-0.410187	0.119	0.261	4.57584e-27	4.59052e-31	1.36941e-108
NCAM1	1.52009e-108	-1.10294	0.015	0.257	1.51522e-104	1.33512e-41	-0.568174	0.035	0.175	1.33084e-37	1.33512e-41	3.04017e-108
WDR43	3.34742e-108	0.637422	0.586	0.372	3.33671e-104	2.61167e-61	0.291678	0.901	0.841	2.60331e-57	2.61167e-61	6.69484e-108
AMPD2	2.03454e-16	0.304437	0.219	0.15	2.02803e-12	3.63924e-108	0.667923	0.37	0.155	3.62759e-104	2.03454e-16	7.27848e-108
SNX10	1.40398e-19	0.371302	0.21	0.138	1.39948e-15	4.03289e-108	-0.871251	0.125	0.437	4.01998e-104	1.40398e-19	8.06577e-108
CLPTM1L	1.96762e-14	0.257874	0.441	0.377	1.96132e-10	8.11621e-108	0.642694	0.659	0.437	8.09024e-104	1.96762e-14	1.62324e-107
MRPS28	7.63502e-89	0.440615	0.735	0.581	7.61059e-85	2.39849e-107	0.342074	0.936	0.884	2.39082e-103	7.63502e-89	4.79699e-107
NID2	2.58345e-107	-1.16547	0.036	0.283	2.57518e-103	5.99461e-47	-0.550298	0.055	0.221	5.97543e-43	5.99461e-47	5.16689e-107
PKP2	1.4202e-106	-0.992008	0.065	0.323	1.41566e-102	3.23128e-21	-0.343372	0.1	0.207	3.22094e-17	3.23128e-21	2.84041e-106
DAG1	1.56392e-106	-0.888287	0.123	0.402	1.55892e-102	3.13518e-53	-0.605467	0.095	0.287	3.12515e-49	3.13518e-53	3.12784e-106
STX7	2.24762e-106	0.692253	0.472	0.256	2.24043e-102	1.6837e-19	-0.408408	0.325	0.446	1.67831e-15	1.6837e-19	4.49525e-106
OTX2	9.36226e-50	-0.67228	0.003	0.123	9.3323e-46	2.67274e-106	-1.09187	0.016	0.293	2.66419e-102	9.36226e-50	5.34549e-106
SMAD1	3.16861e-17	-0.304921	0.11	0.197	3.15847e-13	4.38443e-106	-0.915315	0.072	0.366	4.3704e-102	3.16861e-17	8.76885e-106
LRR1	5.12049e-106	0.701389	0.435	0.225	5.1041e-102	1.89222e-21	0.32066	0.416	0.314	1.88617e-17	1.89222e-21	1.0241e-105
LPP	6.59974e-106	-0.992599	0.03	0.276	6.57862e-102	1.80126e-20	-0.30181	0.033	0.114	1.7955e-16	1.80126e-20	1.31995e-105
PTPN14	1.1665e-105	-0.985897	0.022	0.262	1.16276e-101	2.80114e-25	-0.331463	0.029	0.122	2.79217e-21	2.80114e-25	2.33299e-105
RFK	1.32489e-105	0.703548	0.408	0.2	1.32065e-101	6.25593e-98	0.626794	0.607	0.385	6.23591e-94	6.25593e-98	2.64978e-105
GPC6	2.16057e-105	-1.0035	0.045	0.294	2.15365e-101	2.67175e-29	-0.383418	0.036	0.146	2.6632e-25	2.67175e-29	4.32113e-105
BCL7C	1.62042e-104	-0.558431	0.492	0.755	1.61524e-100	3.08579e-62	-0.478574	0.457	0.668	3.07592e-58	3.08579e-62	3.24085e-104
WDR86	3.87072e-104	-1.07169	0.005	0.234	3.85834e-100	6.48157e-23	-0.338762	0.068	0.171	6.46083e-19	6.48157e-23	7.74145e-104
PRADC1	4.79532e-104	0.710087	0.33	0.142	4.77998e-100	2.01581e-19	0.285837	0.438	0.339	2.00936e-15	2.01581e-19	9.59064e-104
MSX2	2.65553e-103	-1.12425	0.016	0.248	2.64704e-99	1.98549e-79	-0.972521	0.055	0.291	1.97913e-75	1.98549e-79	5.31107e-103
KIF5C	2.7348e-103	-1.03136	0.005	0.233	2.72604e-99	6.36986e-78	-0.743507	0.021	0.244	6.34948e-74	6.36986e-78	5.46959e-103
GRB7	8.68449e-53	-0.639199	0.01	0.142	8.6567e-49	1.16061e-102	-0.935908	0.023	0.297	1.1569e-98	8.68449e-53	2.32122e-102
CDV3	7.91593e-42	0.422878	0.462	0.319	7.8906e-38	1.72671e-102	0.313258	0.944	0.906	1.72118e-98	7.91593e-42	3.45341e-102
PDLIM1	1.74916e-102	0.48477	0.76	0.572	1.74356e-98	2.66416e-60	-0.68345	0.192	0.413	2.65563e-56	2.66416e-60	3.49832e-102
CDX2	2.96151e-98	-1.15531	0.014	0.235	2.95204e-94	1.95471e-102	-1.28702	0.057	0.335	1.94845e-98	2.96151e-98	3.90941e-102
TST	2.5989e-102	0.556829	0.673	0.479	2.59059e-98	1.29133e-22	0.358445	0.297	0.202	1.2872e-18	1.29133e-22	5.1978e-102
CYP26A1	8.08333e-76	-0.977748	0.017	0.198	8.05747e-72	3.84866e-102	-1.29592	0.043	0.32	3.83635e-98	8.08333e-76	7.69733e-102
MMP14	1.02435e-29	-0.413406	0.019	0.104	1.02108e-25	2.39153e-100	-0.916666	0.05	0.328	2.38388e-96	1.02435e-29	4.78306e-100
RAC3	2.68929e-100	-0.903795	0.1	0.359	2.68068e-96	4.77012e-81	-0.776943	0.06	0.303	4.75486e-77	4.77012e-81	5.37858e-100
FAM126A	2.34235e-15	0.304869	0.256	0.185	2.33485e-11	3.4845e-100	0.500011	0.179	0.047	3.47335e-96	2.34235e-15	6.969e-100
PLS3	4.84788e-100	-0.936042	0.068	0.317	4.83237e-96	3.65608e-23	-0.363822	0.345	0.477	3.64438e-19	3.65608e-23	9.69576e-100
AUTS2	5.23877e-100	-0.87111	0.129	0.394	5.22201e-96	1.439e-71	-0.688383	0.125	0.369	1.43439e-67	1.439e-71	1.04775e-99
GTF2H1	9.6123e-55	0.526724	0.37	0.221	9.58154e-51	5.72784e-100	0.577315	0.713	0.503	5.70951e-96	9.6123e-55	1.14557e-99
DPYSL5	5.73511e-100	-1.08703	0.008	0.23	5.71676e-96	1.20858e-40	-0.464235	0.014	0.141	1.20471e-36	1.20858e-40	1.14702e-99
STAT3	2.25722e-29	0.409425	0.23	0.137	2.25e-25	6.0525e-100	0.546029	0.235	0.074	6.03313e-96	2.25722e-29	1.2105e-99
MDFI	1.13273e-99	-0.904474	0.112	0.378	1.1291e-95	6.2187e-96	-0.866624	0.044	0.313	6.1988e-92	6.2187e-96	2.26546e-99
AKTIP	2.0072e-40	-0.509206	0.013	0.12	2.00077e-36	1.48932e-99	-0.842073	0.097	0.385	1.48455e-95	2.0072e-40	2.97863e-99
CEBPZ	9.14507e-68	0.414458	0.67	0.527	9.11581e-64	1.49444e-99	0.493045	0.82	0.687	1.48966e-95	9.14507e-68	2.98888e-99
SMC4	2.28177e-99	0.378557	0.814	0.675	2.27447e-95	1.82789e-92	0.284295	0.973	0.925	1.82204e-88	1.82789e-92	4.56354e-99
ORC2	3.57198e-49	0.519406	0.333	0.198	3.56055e-45	2.69196e-99	0.57477	0.713	0.52	2.68335e-95	3.57198e-49	5.38392e-99
DPPA5	1.6224e-45	-0.601787	0.005	0.117	1.61721e-41	2.72026e-99	-1.02292	0.04	0.312	2.71155e-95	1.6224e-45	5.44051e-99
SDAD1	2.78397e-99	0.489688	0.718	0.54	2.77506e-95	4.35322e-23	0.303463	0.554	0.459	4.33929e-19	4.35322e-23	5.56793e-99
NDUFA6	5.3346e-99	0.261876	0.92	0.855	5.31753e-95	1.1844e-97	0.31463	0.955	0.913	1.18061e-93	1.1844e-97	1.06692e-98
TSC22D3	5.768e-15	-0.26677	0.132	0.219	5.74955e-11	5.34397e-99	-0.829604	0.135	0.434	5.32686e-95	5.768e-15	1.06879e-98
SLC7A3	2.83381e-66	-0.781672	0.007	0.165	2.82474e-62	1.52457e-98	-1.28821	0.037	0.303	1.51969e-94	2.83381e-66	3.04914e-98
TMEM9	7.51874e-45	-0.396095	0.441	0.634	7.49468e-41	2.32815e-98	0.435695	0.849	0.715	2.3207e-94	7.51874e-45	4.65629e-98
SESN3	6.08844e-98	-0.935176	0.093	0.346	6.06896e-94	5.70978e-73	-0.710357	0.019	0.23	5.69151e-69	5.70978e-73	1.21769e-97
NR6A1	1.68452e-30	-0.438246	0.027	0.119	1.67912e-26	1.43168e-97	-0.85731	0.133	0.419	1.4271e-93	1.68452e-30	2.86336e-97
PGM2	1.55751e-97	0.50312	0.121	0.027	1.55252e-93	8.15364e-61	0.519767	0.406	0.232	8.12755e-57	8.15364e-61	3.11501e-97
FARSA	2.31678e-97	0.643525	0.527	0.323	2.30936e-93	1.22637e-82	0.365016	0.878	0.78	1.22245e-78	1.22637e-82	4.63355e-97
NKD1	1.5309e-40	-0.553326	0.012	0.118	1.526e-36	1.03902e-96	-0.952376	0.113	0.396	1.03569e-92	1.5309e-40	2.07804e-96
METTL9	6.44111e-69	-0.39009	0.61	0.803	6.4205e-65	1.5467e-96	-0.330369	0.858	0.946	1.54175e-92	6.44111e-69	3.09339e-96
RNF114	3.09294e-96	0.620236	0.562	0.365	3.08304e-92	3.23864e-69	-0.572913	0.327	0.584	3.22828e-65	3.23864e-69	6.18588e-96
SMAP2	6.03114e-96	0.683066	0.272	0.108	6.01184e-92	3.47799e-33	0.418692	0.31	0.192	3.46686e-29	3.47799e-33	1.20623e-95
DPH5	6.99186e-96	0.682551	0.358	0.17	6.96949e-92	3.55259e-62	0.521156	0.543	0.371	3.54122e-58	3.55259e-62	1.39837e-95
UBE2R2	3.10416e-45	-0.35773	0.529	0.706	3.09423e-41	1.34817e-95	-0.514545	0.584	0.796	1.34385e-91	3.10416e-45	2.69633e-95
DDX56	1.74018e-59	0.505227	0.481	0.313	1.73461e-55	2.09289e-95	0.379642	0.889	0.796	2.08619e-91	1.74018e-59	4.18578e-95
FLRT3	2.19827e-95	-1.0254	0.005	0.218	2.19123e-91	3.70721e-47	-0.617321	0.038	0.193	3.69534e-43	3.70721e-47	4.39653e-95
PDLIM7	2.52961e-52	-0.506716	0.303	0.508	2.52152e-48	3.52604e-95	-0.763456	0.281	0.566	3.51476e-91	2.52961e-52	7.05209e-95
CNDP2	7.39785e-95	0.566491	0.62	0.427	7.37418e-91	9.23013e-14	-0.286524	0.441	0.548	9.2006e-10	9.23013e-14	1.47957e-94
KLF6	6.22687e-42	-0.429512	0.389	0.569	6.20695e-38	8.63204e-95	-0.852313	0.125	0.411	8.60441e-91	6.22687e-42	1.72641e-94
SURF2	3.55381e-83	0.489372	0.663	0.488	3.54244e-79	1.27696e-94	0.474992	0.8	0.654	1.27287e-90	3.55381e-83	2.55392e-94
LPAR2	1.47635e-94	-0.944017	0.01	0.224	1.47163e-90	3.97881e-44	-0.475403	0.013	0.151	3.96608e-40	3.97881e-44	2.95271e-94
EFS	2.11799e-94	-0.912433	0.065	0.305	2.11121e-90	2.72239e-29	-0.369119	0.033	0.141	2.71368e-25	2.72239e-29	4.23598e-94
VANGL1	5.38547e-14	-0.264357	0.081	0.15	5.36824e-10	2.7971e-94	0.627795	0.34	0.144	2.78815e-90	5.38547e-14	5.59419e-94
ERRFI1	2.84725e-94	-0.984241	0.029	0.252	2.83814e-90	1.45301e-27	-0.413885	0.082	0.202	1.44836e-23	1.45301e-27	5.6945e-94
PAPSS1	3.51632e-94	-0.753743	0.229	0.493	3.50506e-90	4.27264e-26	-0.380802	0.143	0.275	4.25897e-22	4.27264e-26	7.03263e-94
PLIN3	2.05559e-80	-0.628424	0.303	0.553	2.04901e-76	3.55103e-94	-0.613905	0.467	0.712	3.53967e-90	2.05559e-80	7.10206e-94
ROR2	5.2906e-94	-0.935223	0.016	0.233	5.27367e-90	3.82167e-44	-0.502437	0.021	0.162	3.80944e-40	3.82167e-44	1.05812e-93
PDE12	5.46228e-94	0.654729	0.269	0.108	5.4448e-90	8.10858e-24	0.346131	0.454	0.355	8.08264e-20	8.10858e-24	1.09246e-93
NRBP1	8.90701e-94	-0.600494	0.392	0.657	8.87851e-90	4.84475e-35	-0.366165	0.437	0.609	4.82925e-31	4.84475e-35	1.7814e-93
SMO	9.17716e-94	-0.790985	0.166	0.43	9.14779e-90	1.28077e-25	-0.36591	0.195	0.337	1.27667e-21	1.28077e-25	1.83543e-93
MAP1B	3.10694e-52	-0.503856	0.36	0.533	3.097e-48	9.22026e-94	-0.950222	0.171	0.447	9.19076e-90	3.10694e-52	1.84405e-93
EXT1	9.42657e-94	-0.930402	0.02	0.24	9.3964e-90	4.63387e-27	-0.366309	0.06	0.174	4.61904e-23	4.63387e-27	1.88531e-93
ABCF1	1.58612e-45	0.269836	0.748	0.665	1.58105e-41	1.21612e-93	0.336612	0.927	0.858	1.21223e-89	1.58612e-45	2.43224e-93
PRNP	1.66508e-93	0.656138	0.311	0.133	1.65975e-89	1.43305e-28	-0.389109	0.024	0.124	1.42847e-24	1.43305e-28	3.33016e-93
CCNJL	7.87441e-34	-0.437253	0.02	0.117	7.84922e-30	2.5899e-93	-0.852689	0.066	0.337	2.58161e-89	7.87441e-34	5.1798e-93
SNAI1	5.09111e-42	-0.594025	0.048	0.177	5.07482e-38	5.61388e-93	-1.01863	0.03	0.285	5.59592e-89	5.09111e-42	1.12278e-92
TERF1	1.55551e-43	-0.373064	0.516	0.65	1.55053e-39	1.40015e-92	-0.609147	0.445	0.697	1.39567e-88	1.55551e-43	2.80031e-92
GOT1	1.72322e-33	0.413169	0.402	0.286	1.71771e-29	4.30041e-92	-0.575593	0.494	0.731	4.28664e-88	1.72322e-33	8.60081e-92
BRD3	1.97825e-91	-0.607351	0.366	0.637	1.97192e-87	2.8865e-60	-0.404476	0.604	0.771	2.87726e-56	2.8865e-60	3.9565e-91
LIX1	2.81189e-91	-1.06014	0.012	0.22	2.80289e-87	3.34636e-27	-0.416803	0.018	0.11	3.33565e-23	3.34636e-27	5.62378e-91
GFM1	3.17333e-91	0.648214	0.451	0.256	3.16318e-87	5.17289e-33	0.377628	0.533	0.408	5.15633e-29	5.17289e-33	6.34667e-91
IRX2	1.4861e-90	-1.06555	0.008	0.213	1.48135e-86	2.02705e-29	-0.402504	0.012	0.107	2.02057e-25	2.02705e-29	2.9722e-90
MAP2K6	1.51044e-90	-0.894871	0.029	0.249	1.5056e-86	3.93752e-30	-0.433195	0.088	0.218	3.92492e-26	3.93752e-30	3.02087e-90
GPSM1	1.92361e-90	-0.905221	0.07	0.301	1.91745e-86	1.07016e-22	-0.350883	0.094	0.202	1.06673e-18	1.07016e-22	3.84722e-90
PBK	3.42704e-90	0.680062	0.377	0.191	3.41608e-86	1.88082e-48	0.364492	0.759	0.648	1.8748e-44	1.88082e-48	6.85409e-90
DHODH	6.35887e-90	0.676764	0.329	0.153	6.33852e-86	6.20751e-49	0.387653	0.694	0.57	6.18765e-45	6.20751e-49	1.27177e-89
CLTB	2.43142e-50	0.402664	0.62	0.472	2.42364e-46	6.43228e-90	0.609962	0.324	0.135	6.41169e-86	2.43142e-50	1.28646e-89
WBP1	1.38629e-89	-0.777281	0.162	0.42	1.38185e-85	3.00308e-22	-0.317114	0.311	0.449	2.99347e-18	3.00308e-22	2.77257e-89
GPT2	1.60754e-89	-0.892108	0.045	0.269	1.60239e-85	1.99522e-27	-0.346658	0.019	0.114	1.98883e-23	1.99522e-27	3.21507e-89
PTCD2	9.38281e-89	0.634511	0.484	0.288	9.35278e-85	4.10487e-20	0.254741	0.623	0.559	4.09173e-16	4.10487e-20	1.87656e-88
ETV4	6.51277e-87	-0.952966	0.008	0.207	6.49193e-83	2.24445e-88	-0.873035	0.022	0.267	2.23727e-84	6.51277e-87	4.4889e-88
DDR1	2.40704e-88	-0.903229	0.011	0.215	2.39934e-84	1.59035e-50	-0.546106	0.017	0.172	1.58526e-46	1.59035e-50	4.81408e-88
HCFC1R1	4.42063e-88	-0.735283	0.255	0.503	4.40648e-84	3.98335e-36	-0.439023	0.335	0.506	3.9706e-32	3.98335e-36	8.84126e-88
CYTH2	4.69499e-88	-0.744894	0.196	0.453	4.67997e-84	1.33643e-79	-0.541173	0.457	0.699	1.33215e-75	1.33643e-79	9.38998e-88
HPN	6.42573e-88	-0.946747	0.029	0.241	6.40517e-84	4.30275e-37	-0.451594	0.015	0.134	4.28898e-33	4.30275e-37	1.28515e-87
RMND5B	8.56798e-24	0.378816	0.258	0.17	8.54056e-20	9.16515e-88	0.62553	0.385	0.185	9.13582e-84	8.56798e-24	1.83303e-87
UFM1	1.02967e-87	0.409413	0.77	0.616	1.02637e-83	8.42169e-57	0.329108	0.856	0.743	8.39474e-53	8.42169e-57	2.05934e-87
NME7	1.58496e-87	-0.758647	0.208	0.458	1.57988e-83	8.72073e-66	-0.581581	0.276	0.518	8.69283e-62	8.72073e-66	3.16991e-87
WNT5A	5.22872e-87	-0.982525	0.002	0.198	5.21199e-83	1.6645e-40	-0.510188	0.021	0.152	1.65918e-36	1.6645e-40	1.04574e-86
PARVA	5.72017e-87	-0.925774	0.01	0.211	5.70186e-83	1.32036e-24	-0.364329	0.062	0.166	1.31614e-20	1.32036e-24	1.14403e-86
ARID3A	6.30903e-87	0.555305	0.615	0.432	6.28884e-83	4.63855e-67	0.55803	0.486	0.287	4.62371e-63	4.63855e-67	1.26181e-86
IGF2R	1.78074e-86	-0.766344	0.16	0.413	1.77504e-82	2.83778e-15	-0.27842	0.067	0.143	2.82869e-11	2.83778e-15	3.56148e-86
ATG4D	1.99602e-86	0.649004	0.272	0.114	1.98964e-82	3.23903e-36	0.410947	0.424	0.29	3.22867e-32	3.23903e-36	3.99205e-86
RHOD	3.26521e-86	-0.925915	0.013	0.213	3.25477e-82	2.13083e-56	-0.591134	0.031	0.208	2.12401e-52	2.13083e-56	6.53043e-86
CRMP1	1.92606e-68	-0.78242	0.005	0.165	1.9199e-64	4.84545e-86	-0.83192	0.036	0.28	4.82995e-82	1.92606e-68	9.69091e-86
EFNB1	8.59047e-86	-0.835337	0.081	0.316	8.56298e-82	3.31999e-49	-0.661621	0.062	0.233	3.30936e-45	3.31999e-49	1.71809e-85
BMP7	9.81662e-86	-0.926133	0.007	0.203	9.78521e-82	1.97578e-44	-0.546228	0.035	0.183	1.96946e-40	1.97578e-44	1.96332e-85
RABEPK	1.30822e-85	0.614956	0.215	0.078	1.30403e-81	2.91507e-23	0.295753	0.586	0.497	2.90574e-19	2.91507e-23	2.61644e-85
SH3BP4	1.96741e-85	-0.87455	0.013	0.211	1.96111e-81	2.09718e-65	-0.661761	0.033	0.233	2.09047e-61	2.09718e-65	3.93482e-85
DIAPH1	2.01892e-85	0.615732	0.506	0.317	2.01246e-81	4.31968e-20	0.32054	0.327	0.231	4.30585e-16	4.31968e-20	4.03784e-85
PLEKHA5	2.15734e-85	-0.793824	0.124	0.369	2.15043e-81	2.14242e-27	-0.379195	0.099	0.225	2.13556e-23	2.14242e-27	4.31468e-85
GPX7	1.00049e-74	-0.778194	0.083	0.297	9.97285e-71	2.61163e-85	-0.801157	0.057	0.309	2.60327e-81	1.00049e-74	5.22326e-85
ELAC2	2.12608e-38	0.462007	0.232	0.127	2.11927e-34	3.99931e-85	0.600719	0.553	0.341	3.98651e-81	2.12608e-38	7.99861e-85
SMC1A	4.77491e-85	0.569111	0.569	0.381	4.75964e-81	1.64639e-33	0.262209	0.772	0.702	1.64112e-29	1.64639e-33	9.54983e-85
TAF7	2.15866e-44	-0.414855	0.394	0.595	2.15175e-40	7.16565e-85	-0.531399	0.528	0.757	7.14272e-81	2.15866e-44	1.43313e-84
RBMS1	4.134e-28	-0.259292	0.587	0.703	4.12077e-24	9.40171e-85	-0.645088	0.433	0.665	9.37162e-81	4.134e-28	1.88034e-84
EEA1	7.20974e-80	0.629049	0.38	0.201	7.18667e-76	2.09975e-84	0.54396	0.278	0.107	2.09303e-80	7.20974e-80	4.19949e-84
TPBG	1.07326e-80	-0.88074	0.011	0.201	1.06982e-76	4.13073e-84	-0.810501	0.033	0.272	4.11752e-80	1.07326e-80	8.26147e-84
MPV17	1.78174e-83	0.623593	0.391	0.203	1.77604e-79	1.14198e-28	-0.337346	0.442	0.596	1.13832e-24	1.14198e-28	3.56349e-83
CDK2AP2	3.30609e-23	-0.338336	0.254	0.384	3.29551e-19	2.24153e-83	-0.597329	0.441	0.674	2.23435e-79	3.30609e-23	4.48305e-83
TPD52L1	2.14702e-48	-0.688009	0.023	0.152	2.14015e-44	3.07386e-83	-0.807942	0.07	0.319	3.06402e-79	2.14702e-48	6.14772e-83
GPSM3	3.78301e-83	0.676907	0.422	0.237	3.77091e-79	8.28323e-46	0.483829	0.367	0.219	8.25673e-42	8.28323e-46	7.56602e-83
CTSC	9.05893e-83	0.64742	0.283	0.123	9.02995e-79	2.5337e-05	-0.297369	0.307	0.353	0.252559	2.5337e-05	1.81179e-82
SIPA1L1	1.102e-82	-0.827628	0.042	0.253	1.09847e-78	1.34172e-34	-0.425541	0.053	0.185	1.33743e-30	1.34172e-34	2.204e-82
SLC39A6	1.45189e-82	-0.836428	0.083	0.308	1.44724e-78	1.10797e-23	-0.353373	0.072	0.18	1.10442e-19	1.10797e-23	2.90378e-82
ZFHX3	4.42073e-82	-0.878751	0.045	0.256	4.40658e-78	1.48274e-24	-0.347908	0.062	0.168	1.47799e-20	1.48274e-24	8.84146e-82
LZTS2	1.10738e-74	-0.678638	0.197	0.435	1.10383e-70	5.38813e-82	-0.712379	0.173	0.442	5.37089e-78	1.10738e-74	1.07763e-81
PRSS8	1.03184e-81	-0.874758	0.011	0.202	1.02854e-77	2.71575e-68	-0.818421	0.034	0.238	2.70706e-64	2.71575e-68	2.06368e-81
CHURC1	1.28645e-81	0.550559	0.575	0.387	1.28234e-77	1.00142e-69	0.419671	0.768	0.649	9.98212e-66	1.00142e-69	2.5729e-81
CLIP1	1.57335e-81	-0.791597	0.08	0.306	1.56832e-77	3.68937e-18	-0.285278	0.091	0.186	3.67756e-14	3.68937e-18	3.1467e-81
WDR74	4.20066e-54	0.405372	0.624	0.491	4.18722e-50	2.2623e-81	0.39427	0.86	0.743	2.25506e-77	4.20066e-54	4.5246e-81
PTPRK	2.34627e-81	-0.845448	0.02	0.217	2.33876e-77	4.57152e-50	-0.565455	0.042	0.209	4.55689e-46	4.57152e-50	4.69253e-81
ECSIT	2.66563e-81	0.576638	0.557	0.374	2.6571e-77	1.00079e-79	0.522489	0.657	0.477	9.97586e-76	1.00079e-79	5.33127e-81
MBOAT7	3.14091e-81	-0.661498	0.226	0.493	3.13085e-77	6.33875e-73	-0.674785	0.151	0.403	6.31847e-69	6.33875e-73	6.28181e-81
TNS3	8.70444e-81	-0.837935	0.045	0.255	8.67659e-77	6.6893e-38	-0.427431	0.019	0.143	6.66789e-34	6.6893e-38	1.74089e-80
TOX3	9.5575e-81	-0.893949	0.005	0.19	9.52692e-77	4.49405e-46	-0.530492	0.013	0.155	4.47967e-42	4.49405e-46	1.9115e-80
EPB41L3	1.37911e-80	-0.867637	0.029	0.229	1.3747e-76	1.28013e-58	-0.656314	0.039	0.225	1.27604e-54	1.28013e-58	2.75822e-80
VRTN	1.00352e-13	-0.299037	0.092	0.159	1.00031e-09	1.41925e-80	-0.870566	0.04	0.272	1.41471e-76	1.00352e-13	2.8385e-80
MPPED2	4.02805e-60	-0.701375	0.003	0.145	4.01516e-56	2.13348e-80	-0.844987	0.045	0.282	2.12666e-76	4.02805e-60	4.26697e-80
TAF12	1.64124e-25	0.304007	0.526	0.43	1.63599e-21	2.74303e-80	0.406062	0.828	0.703	2.73425e-76	1.64124e-25	5.48605e-80
CALU	4.71528e-80	-0.583621	0.361	0.596	4.70019e-76	3.18844e-21	-0.313137	0.339	0.479	3.17824e-17	3.18844e-21	9.43057e-80
SASS6	7.70902e-80	0.620974	0.406	0.224	7.68435e-76	4.46652e-14	0.257916	0.192	0.126	4.45223e-10	4.46652e-14	1.5418e-79
WASF3	1.35331e-79	-0.80946	0.078	0.297	1.34898e-75	1.35889e-20	-0.269988	0.027	0.106	1.35454e-16	1.35889e-20	2.70662e-79
ARHGAP35	1.48012e-79	-0.754353	0.12	0.353	1.47538e-75	1.13547e-33	-0.403965	0.051	0.181	1.13184e-29	1.13547e-33	2.96024e-79
ARID3B	2.69394e-34	-0.448774	0.214	0.365	2.68532e-30	1.80019e-79	-0.746356	0.154	0.412	1.79443e-75	2.69394e-34	3.60039e-79
TLN2	3.39108e-79	-0.799505	0.082	0.302	3.38023e-75	4.82041e-73	-0.747859	0.074	0.304	4.80498e-69	4.82041e-73	6.78216e-79
RGS5	4.82781e-79	-0.871154	0.108	0.33	4.81236e-75	1.04238e-18	-0.371379	0.03	0.103	1.03904e-14	1.04238e-18	9.65562e-79
PSMG3	1.04252e-18	0.261988	0.537	0.469	1.03918e-14	6.03045e-79	0.394432	0.834	0.726	6.01115e-75	1.04252e-18	1.20609e-78
VEZF1	8.8429e-79	-0.639572	0.285	0.524	8.8146e-75	3.8457e-34	-0.433682	0.198	0.365	3.8334e-30	3.8457e-34	1.76858e-78
FKBP10	5.18484e-78	-0.774612	0.104	0.327	5.16825e-74	1.82018e-41	-0.502347	0.066	0.222	1.81436e-37	1.82018e-41	1.03697e-77
SRP72	1.34513e-37	0.250285	0.737	0.656	1.34083e-33	5.22523e-78	0.360943	0.864	0.768	5.20851e-74	1.34513e-37	1.04505e-77
MPHOSPH10	5.63508e-66	0.366711	0.734	0.608	5.61705e-62	1.18657e-77	0.363318	0.878	0.778	1.18278e-73	5.63508e-66	2.37315e-77
MTMR14	5.43004e-14	-0.260947	0.164	0.252	5.41267e-10	1.55905e-77	-0.660628	0.223	0.491	1.55406e-73	5.43004e-14	3.11809e-77
PACSIN3	1.66592e-77	-0.815038	0.053	0.257	1.66059e-73	1.38921e-21	-0.30718	0.055	0.151	1.38476e-17	1.38921e-21	3.33183e-77
TAF1D	4.72528e-77	0.353448	0.786	0.671	4.71016e-73	7.45481e-31	0.256471	0.803	0.734	7.43096e-27	7.45481e-31	9.45056e-77
PLEKHA1	5.92576e-77	-0.794173	0.05	0.254	5.9068e-73	1.32056e-65	-0.669271	0.057	0.267	1.31634e-61	1.32056e-65	1.18515e-76
PSRC1	1.02839e-76	-0.766975	0.12	0.343	1.0251e-72	2.47065e-69	-0.660282	0.192	0.437	2.46275e-65	2.47065e-69	2.05679e-76
LAS1L	1.36271e-76	0.550986	0.54	0.364	1.35835e-72	3.22204e-28	0.252863	0.767	0.693	3.21173e-24	3.22204e-28	2.72542e-76
TMEM120B	6.27028e-76	0.643146	0.258	0.113	6.25021e-72	2.38521e-18	0.272276	0.196	0.119	2.37758e-14	2.38521e-18	1.25406e-75
AXIN2	6.42576e-76	-0.830201	0.005	0.181	6.40519e-72	3.73422e-40	-0.494656	0.048	0.191	3.72227e-36	3.73422e-40	1.28515e-75
DAZAP2	1.34881e-47	0.512625	0.298	0.169	1.34449e-43	7.36801e-76	0.498523	0.696	0.517	7.34443e-72	1.34881e-47	1.4736e-75
STXBP2	1.14645e-75	0.596973	0.443	0.261	1.14278e-71	4.5742e-37	0.394954	0.487	0.341	4.55956e-33	4.5742e-37	2.2929e-75
CACHD1	1.37697e-75	-0.818724	0.011	0.189	1.37257e-71	6.85363e-27	-0.370848	0.051	0.16	6.8317e-23	6.85363e-27	2.75394e-75
RASL11B	1.44933e-75	-0.861756	0.011	0.19	1.44469e-71	4.9388e-19	-0.281555	0.029	0.104	4.923e-15	4.9388e-19	2.89866e-75
CBFB	2.04982e-63	-0.648724	0.148	0.357	2.04326e-59	2.60262e-75	-0.663941	0.197	0.464	2.59429e-71	2.04982e-63	5.20524e-75
TMEM70	1.07512e-48	0.306832	0.722	0.625	1.07168e-44	2.7907e-75	0.45405	0.762	0.619	2.78177e-71	1.07512e-48	5.58141e-75
AK3	3.10715e-75	0.541222	0.544	0.352	3.09721e-71	3.80965e-61	0.517601	0.374	0.201	3.79746e-57	3.80965e-61	6.2143e-75
LRP2	3.20026e-75	-0.930529	0.013	0.191	3.19002e-71	6.62052e-27	-0.370436	0.015	0.106	6.59933e-23	6.62052e-27	6.40053e-75
S100A1	4.42656e-75	-0.773092	0.17	0.393	4.4124e-71	4.59919e-10	-0.421287	0.163	0.23	4.58447e-06	4.59919e-10	8.85313e-75
FLNB	4.66523e-75	-0.801203	0.07	0.277	4.6503e-71	4.47421e-33	-0.443909	0.058	0.186	4.45989e-29	4.47421e-33	9.33046e-75
WDR36	4.81784e-75	0.573423	0.206	0.079	4.80242e-71	3.8153e-32	0.371332	0.515	0.392	3.80309e-28	3.8153e-32	9.63567e-75
FOXP4	4.88964e-75	-0.839167	0.023	0.208	4.87399e-71	8.53019e-24	-0.339739	0.064	0.168	8.5029e-20	8.53019e-24	9.77928e-75
TWSG1	6.632e-75	-0.784178	0.076	0.286	6.61078e-71	6.07543e-20	-0.296765	0.061	0.153	6.05599e-16	6.07543e-20	1.3264e-74
DUSP5	9.46893e-75	-0.821307	0.088	0.295	9.43863e-71	2.91448e-45	-0.525892	0.027	0.175	2.90515e-41	2.91448e-45	1.89379e-74
SCPEP1	1.00127e-74	-0.737679	0.121	0.348	9.98069e-71	1.23952e-56	-0.666319	0.036	0.214	1.23555e-52	1.23952e-56	2.00255e-74
RSPO3	3.45632e-74	-0.968766	0.007	0.18	3.44526e-70	2.51634e-17	-0.275615	0.169	0.29	2.50829e-13	2.51634e-17	6.91264e-74
CCDC28B	4.13183e-40	0.432672	0.452	0.317	4.1186e-36	4.14434e-74	-0.688928	0.163	0.413	4.13107e-70	4.13183e-40	8.28867e-74
ESRP1	7.48166e-74	-0.799435	0.007	0.18	7.45772e-70	1.04644e-43	-0.487675	0.011	0.145	1.04309e-39	1.04644e-43	1.49633e-73
WWC2	1.43622e-73	-0.791608	0.075	0.279	1.43162e-69	2.75652e-31	-0.419189	0.196	0.351	2.7477e-27	2.75652e-31	2.87244e-73
SLC25A38	1.44244e-73	0.631187	0.321	0.162	1.43783e-69	1.36683e-34	0.396697	0.526	0.41	1.36245e-30	1.36683e-34	2.88488e-73
FAM53B	1.84395e-73	0.622196	0.282	0.132	1.83805e-69	1.5972e-17	-0.259695	0.038	0.111	1.59209e-13	1.5972e-17	3.6879e-73
PTPN6	2.24647e-73	0.628972	0.163	0.056	2.23928e-69	1.12782e-11	0.266948	0.183	0.125	1.12421e-07	1.12782e-11	4.49294e-73
OSTF1	1.28851e-71	0.597057	0.41	0.231	1.28439e-67	2.4072e-73	0.539417	0.586	0.383	2.3995e-69	1.28851e-71	4.8144e-73
TGS1	2.62492e-52	0.331472	0.721	0.598	2.61652e-48	2.47344e-73	0.48692	0.703	0.535	2.46552e-69	2.62492e-52	4.94687e-73
RALGPS2	4.1055e-73	-0.756904	0.07	0.276	4.09236e-69	1.28801e-30	-0.406164	0.2	0.357	1.28388e-26	1.28801e-30	8.211e-73
DDX49	4.45195e-73	0.580951	0.468	0.291	4.4377e-69	1.08473e-23	0.297777	0.563	0.468	1.08125e-19	1.08473e-23	8.9039e-73
GPN3	1.0065e-40	0.334989	0.63	0.516	1.00328e-36	4.51352e-73	0.405125	0.815	0.695	4.49907e-69	1.0065e-40	9.02703e-73
KDELR3	4.99956e-73	-0.782503	0.111	0.323	4.98356e-69	1.71262e-12	-0.360623	0.053	0.114	1.70714e-08	1.71262e-12	9.99911e-73
RPF2	7.15098e-70	0.56531	0.453	0.278	7.12809e-66	6.93999e-73	0.290153	0.934	0.872	6.91779e-69	7.15098e-70	1.388e-72
FLI1	9.84472e-57	0.416852	0.126	0.041	9.81321e-53	7.17354e-73	0.416458	0.149	0.042	7.15059e-69	9.84472e-57	1.43471e-72
EIF2A	2.23747e-72	0.538796	0.536	0.356	2.23031e-68	7.84486e-53	0.288936	0.883	0.816	7.81976e-49	7.84486e-53	4.47494e-72
SULF1	2.61953e-72	-0.861551	0.008	0.178	2.61115e-68	3.83848e-31	-0.374309	0.016	0.12	3.8262e-27	3.83848e-31	5.23907e-72
UACA	5.90772e-72	-0.760486	0.115	0.329	5.88882e-68	1.42527e-18	-0.300382	0.071	0.161	1.42071e-14	1.42527e-18	1.18154e-71
LZIC	6.948e-72	0.507272	0.596	0.421	6.92577e-68	7.66034e-33	0.366988	0.517	0.396	7.63582e-29	7.66034e-33	1.3896e-71
GLS	9.28506e-72	0.590631	0.365	0.195	9.25535e-68	2.41734e-29	0.373275	0.244	0.141	2.40961e-25	2.41734e-29	1.85701e-71
LARP1B	9.88217e-72	0.603958	0.402	0.229	9.85054e-68	7.40919e-31	0.328804	0.164	0.078	7.38548e-27	7.40919e-31	1.97643e-71
MAP4K4	1.16643e-71	-0.465718	0.483	0.693	1.16269e-67	1.50597e-41	-0.487731	0.131	0.306	1.50115e-37	1.50597e-41	2.33285e-71
SGCE	1.33427e-58	-0.687654	0.003	0.142	1.33e-54	1.17569e-71	-0.773595	0.056	0.279	1.17192e-67	1.33427e-58	2.35137e-71
F2RL1	1.84064e-71	-0.789947	0.013	0.186	1.83475e-67	6.93141e-26	-0.350593	0.015	0.102	6.90923e-22	6.93141e-26	3.68128e-71
HOXA1	2.91221e-71	-0.868248	0.005	0.172	2.90289e-67	8.15053e-45	-0.721567	0.045	0.196	8.12445e-41	8.15053e-45	5.82443e-71
EFEMP2	5.67864e-71	-0.823972	0.032	0.212	5.66047e-67	6.21258e-45	-0.544707	0.084	0.252	6.1927e-41	6.21258e-45	1.13573e-70
NLE1	6.63847e-49	0.491959	0.408	0.265	6.61723e-45	6.64991e-71	0.491559	0.673	0.505	6.62863e-67	6.63847e-49	1.32998e-70
GPR19	7.44698e-71	-0.779392	0.007	0.173	7.42315e-67	2.68419e-46	-0.507555	0.024	0.171	2.6756e-42	2.68419e-46	1.4894e-70
RILPL1	7.58848e-71	-0.781924	0.048	0.237	7.5642e-67	1.1472e-44	-0.503802	0.037	0.188	1.14353e-40	1.1472e-44	1.5177e-70
TSPAN5	1.35158e-70	-0.795831	0.083	0.283	1.34725e-66	1.59543e-68	-0.690257	0.094	0.321	1.59032e-64	1.59543e-68	2.70315e-70
SNX7	2.21749e-70	-0.800317	0.02	0.195	2.2104e-66	2.69106e-39	-0.478488	0.122	0.29	2.68245e-35	2.69106e-39	4.43499e-70
OSGEP	3.32069e-70	0.499788	0.589	0.417	3.31007e-66	1.913e-35	-0.28184	0.667	0.797	1.90688e-31	1.913e-35	6.64138e-70
ERGIC3	7.1482e-70	-0.402292	0.594	0.788	7.12533e-66	2.07069e-58	-0.325195	0.736	0.872	2.06406e-54	2.07069e-58	1.42964e-69
SALL2	7.22018e-70	-0.748772	0.084	0.287	7.19707e-66	4.73821e-34	-0.42234	0.029	0.148	4.72304e-30	4.73821e-34	1.44404e-69
HPCAL1	3.14267e-14	0.322654	0.19	0.13	3.13261e-10	7.49051e-70	-0.684437	0.085	0.316	7.46654e-66	3.14267e-14	1.4981e-69
HUS1	8.5451e-70	0.572636	0.209	0.084	8.51776e-66	8.57263e-23	0.321672	0.24	0.148	8.54519e-19	8.57263e-23	1.70902e-69
SRPRB	1.11679e-69	0.463716	0.637	0.465	1.11322e-65	7.81068e-25	-0.292921	0.523	0.669	7.78568e-21	7.81068e-25	2.23359e-69
OVOL2	1.26848e-69	-0.820924	0.005	0.167	1.26442e-65	4.65831e-32	-0.38248	0.004	0.101	4.6434e-28	4.65831e-32	2.53696e-69
TNFRSF19	1.64316e-69	-0.79454	0.006	0.17	1.6379e-65	1.52905e-69	-0.704866	0.036	0.247	1.52416e-65	1.64316e-69	3.0581e-69
PPCS	4.05802e-69	0.533175	0.525	0.349	4.04504e-65	9.63122e-20	-0.310954	0.304	0.429	9.6004e-16	9.63122e-20	8.11604e-69
ASB1	7.55412e-36	0.464778	0.286	0.176	7.52994e-32	7.61597e-69	0.443118	0.186	0.064	7.5916e-65	7.55412e-36	1.52319e-68
ACO2	8.28026e-69	0.466021	0.611	0.448	8.25376e-65	1.73036e-29	0.251529	0.779	0.718	1.72482e-25	1.73036e-29	1.65605e-68
MYB	8.40677e-69	0.420896	0.1	0.025	8.37986e-65	2.84171e-46	0.329391	0.128	0.043	2.83262e-42	2.84171e-46	1.68135e-68
SGPL1	9.62142e-69	-0.743783	0.036	0.217	9.59064e-65	1.32094e-63	-0.6405	0.032	0.228	1.31671e-59	1.32094e-63	1.92428e-68
NEDD4	6.74022e-32	0.39902	0.176	0.091	6.71865e-28	3.86372e-68	-0.32147	0.805	0.912	3.85136e-64	6.74022e-32	7.72744e-68
WWTR1	5.66383e-68	-0.786641	0.013	0.178	5.64571e-64	9.83054e-42	-0.479778	0.032	0.173	9.79908e-38	9.83054e-42	1.13277e-67
NMD3	9.94669e-68	0.575221	0.436	0.266	9.91486e-64	1.98961e-39	0.260689	0.866	0.798	1.98324e-35	1.98961e-39	1.98934e-67
RARG	2.29787e-45	-0.572716	0.009	0.123	2.29052e-41	1.57485e-67	-0.704209	0.024	0.224	1.56981e-63	2.29787e-45	3.14969e-67
FAM120A	2.46277e-67	0.507525	0.539	0.368	2.45489e-63	3.31228e-26	0.352557	0.239	0.142	3.30168e-22	3.31228e-26	4.92555e-67
FAM98C	3.31868e-67	0.513971	0.167	0.059	3.30806e-63	6.2308e-23	-0.344124	0.181	0.31	6.21087e-19	6.2308e-23	6.63737e-67
MEIS1	3.80597e-67	-0.79454	0.065	0.254	3.79379e-63	3.41984e-18	-0.308165	0.039	0.115	3.4089e-14	3.41984e-18	7.61195e-67
FAM110B	5.85145e-67	-0.774668	0.014	0.178	5.83273e-63	3.04361e-21	-0.297299	0.034	0.118	3.03387e-17	3.04361e-21	1.17029e-66
SSBP2	9.08796e-67	-0.701756	0.153	0.363	9.05888e-63	4.1075e-49	0.479763	0.525	0.368	4.09436e-45	4.1075e-49	1.81759e-66
ZNF644	9.82921e-67	-0.526264	0.37	0.593	9.79775e-63	9.01952e-30	-0.372728	0.319	0.485	8.99066e-26	9.01952e-30	1.96584e-66
NUCB1	1.35799e-66	-0.486083	0.435	0.665	1.35365e-62	1.79037e-17	-0.266813	0.309	0.439	1.78464e-13	1.79037e-17	2.71599e-66
UNC5B	2.10156e-66	-0.76755	0.007	0.164	2.09483e-62	2.52595e-54	-0.569192	0.016	0.181	2.51787e-50	2.52595e-54	4.20311e-66
UTP23	2.55294e-66	0.574201	0.358	0.197	2.54477e-62	6.09794e-34	0.344561	0.603	0.477	6.07842e-30	6.09794e-34	5.10588e-66
ZNF48	2.65584e-66	-0.696716	0.124	0.333	2.64735e-62	7.0664e-42	-0.495745	0.195	0.379	7.04379e-38	7.0664e-42	5.31169e-66
MRPL19	1.71845e-45	0.365451	0.62	0.494	1.71295e-41	3.68966e-66	0.286478	0.899	0.84	3.67785e-62	1.71845e-45	7.37931e-66
ILK	3.74147e-66	-0.52222	0.371	0.605	3.72949e-62	3.15122e-26	0.26523	0.669	0.578	3.14113e-22	3.15122e-26	7.48293e-66
NOC3L	4.30434e-66	0.501106	0.54	0.371	4.29057e-62	6.04403e-16	0.28151	0.307	0.224	6.02469e-12	6.04403e-16	8.60868e-66
FAM98A	4.63716e-66	0.555387	0.459	0.292	4.62232e-62	4.25306e-16	0.279626	0.364	0.277	4.23945e-12	4.25306e-16	9.27433e-66
IP6K2	7.88569e-66	-0.589849	0.266	0.493	7.86045e-62	4.76513e-36	-0.441179	0.204	0.376	4.74988e-32	4.76513e-36	1.57714e-65
SPRED1	9.09422e-66	-0.687379	0.103	0.306	9.06512e-62	1.09888e-44	-0.524474	0.069	0.233	1.09536e-40	1.09888e-44	1.81884e-65
EXOSC1	7.06523e-47	0.477134	0.454	0.316	7.04262e-43	3.03446e-65	0.294098	0.895	0.828	3.02475e-61	7.06523e-47	6.06893e-65
DDIT4	4.83187e-30	-0.330762	0.307	0.484	4.81641e-26	4.23585e-65	-0.749494	0.048	0.253	4.22229e-61	4.83187e-30	8.4717e-65
TOR3A	4.29035e-22	-0.335114	0.26	0.388	4.27662e-18	6.16701e-65	-0.695058	0.03	0.226	6.14728e-61	4.29035e-22	1.2334e-64
FBXO21	8.19639e-50	-0.615674	0.081	0.24	8.17016e-46	7.79864e-65	-0.684082	0.174	0.404	7.77368e-61	8.19639e-50	1.55973e-64
SERTAD3	9.78674e-65	-0.56971	0.302	0.52	9.75543e-61	3.13127e-20	-0.304017	0.074	0.172	3.12125e-16	3.13127e-20	1.95735e-64
NDUFA9	1.32552e-64	0.322358	0.789	0.686	1.32127e-60	1.21797e-51	0.252213	0.918	0.868	1.21407e-47	1.21797e-51	2.65103e-64
GLDC	1.43007e-64	-0.738166	0.029	0.198	1.42549e-60	2.33456e-53	-0.660907	0.13	0.327	2.32709e-49	2.33456e-53	2.86014e-64
POP4	1.51301e-17	0.319901	0.282	0.205	1.50817e-13	1.91239e-64	-0.411628	0.604	0.797	1.90627e-60	1.51301e-17	3.82478e-64
ABI2	1.93162e-64	-0.726867	0.053	0.232	1.92544e-60	2.27934e-22	-0.330301	0.122	0.24	2.27204e-18	2.27934e-22	3.86325e-64
MAP2K1	1.20808e-23	-0.349457	0.164	0.286	1.20421e-19	2.02653e-64	-0.502951	0.448	0.676	2.02004e-60	1.20808e-23	4.05305e-64
NFIL3	2.61768e-64	-0.723241	0.072	0.259	2.6093e-60	4.6766e-35	-0.422509	0.021	0.138	4.66164e-31	4.6766e-35	5.23536e-64
DNMT3A	9.16966e-48	-0.473475	0.307	0.503	9.14032e-44	2.85979e-64	-0.672722	0.144	0.372	2.85064e-60	9.16966e-48	5.71958e-64
NFS1	6.47575e-19	0.349939	0.236	0.161	6.45503e-15	6.12922e-64	0.483669	0.638	0.47	6.1096e-60	6.47575e-19	1.22584e-63
THBS3	7.35406e-64	-0.749035	0.024	0.187	7.33053e-60	1.03368e-34	-0.407964	0.01	0.12	1.03037e-30	1.03368e-34	1.47081e-63
PUS1	1.81241e-38	0.447781	0.37	0.246	1.80661e-34	7.79214e-64	0.446274	0.684	0.532	7.76721e-60	1.81241e-38	1.55843e-63
SCARB1	4.33487e-58	0.54667	0.242	0.114	4.32099e-54	1.38872e-63	0.528779	0.398	0.217	1.38427e-59	4.33487e-58	2.77744e-63
SLC27A3	5.46031e-45	-0.586071	0.011	0.127	5.44284e-41	3.78435e-63	-0.65824	0.04	0.238	3.77224e-59	5.46031e-45	7.5687e-63
SATB1	4.14202e-63	-0.729735	0.047	0.22	4.12877e-59	7.63544e-27	-0.367072	0.039	0.143	7.611e-23	7.63544e-27	8.28405e-63
SSBP3	5.09997e-63	-0.455928	0.462	0.664	5.08365e-59	8.12009e-62	0.434849	0.744	0.612	8.09411e-58	8.12009e-62	1.01999e-62
ARMC10	1.64376e-37	-0.459297	0.217	0.381	1.6385e-33	6.09459e-63	-0.546435	0.359	0.582	6.07509e-59	1.64376e-37	1.21892e-62
ABHD16A	8.30678e-63	0.569898	0.356	0.199	8.2802e-59	9.5686e-37	0.419878	0.383	0.248	9.53798e-33	9.5686e-37	1.66136e-62
ACBD6	1.13446e-62	0.470005	0.594	0.434	1.13083e-58	3.95869e-60	0.289272	0.872	0.814	3.94603e-56	3.95869e-60	2.26892e-62
CNPPD1	2.78821e-27	0.391011	0.332	0.23	2.77929e-23	1.44717e-62	0.518172	0.344	0.175	1.44253e-58	2.78821e-27	2.89433e-62
IFT81	1.56675e-62	-0.736668	0.033	0.199	1.56174e-58	4.59979e-32	-0.410999	0.05	0.173	4.58507e-28	4.59979e-32	3.13351e-62
ARID5B	2.30916e-62	-0.765469	0.068	0.248	2.30177e-58	1.54786e-45	-0.542185	0.022	0.167	1.54291e-41	1.54786e-45	4.61832e-62
POP1	3.61884e-62	0.556378	0.251	0.118	3.60726e-58	1.14291e-44	0.441483	0.447	0.291	1.13925e-40	1.14291e-44	7.23768e-62
EML1	6.47612e-62	-0.70919	0.016	0.171	6.4554e-58	1.18484e-22	-0.322709	0.025	0.109	1.18105e-18	1.18484e-22	1.29522e-61
SH3GL1	2.76519e-17	-0.276121	0.329	0.449	2.75635e-13	1.04402e-61	-0.489191	0.432	0.664	1.04068e-57	2.76519e-17	2.08805e-61
LHPP	1.59992e-18	-0.319846	0.17	0.273	1.5948e-14	1.18271e-61	-0.682974	0.088	0.298	1.17893e-57	1.59992e-18	2.36543e-61
MAP1LC3A	5.28268e-61	-0.68141	0.099	0.291	5.26578e-57	2.56553e-33	-0.393214	0.344	0.516	2.55732e-29	2.56553e-33	1.05654e-60
TMED1	5.76643e-22	-0.308335	0.31	0.446	5.74798e-18	6.14387e-61	-0.41324	0.589	0.786	6.12421e-57	5.76643e-22	1.22877e-60
EFNA2	6.22182e-61	-0.717077	0.004	0.149	6.20191e-57	4.18725e-33	-0.429914	0.062	0.192	4.17386e-29	4.18725e-33	1.24436e-60
THRA	1.01189e-16	0.293547	0.147	0.088	1.00865e-12	8.62113e-61	0.510284	0.274	0.126	8.59354e-57	1.01189e-16	1.72423e-60
ZYX	8.731e-61	-0.578046	0.215	0.44	8.70307e-57	1.31751e-60	-0.546448	0.269	0.516	1.3133e-56	1.31751e-60	1.7462e-60
ANKRD11	1.25014e-60	-0.421803	0.503	0.708	1.24614e-56	1.13583e-36	-0.366649	0.466	0.634	1.1322e-32	1.13583e-36	2.50028e-60
FZD3	1.45928e-60	-0.696835	0.011	0.16	1.45461e-56	1.00521e-32	-0.397062	0.029	0.144	1.00199e-28	1.00521e-32	2.91857e-60
LRIG3	1.71121e-60	-0.718935	0.039	0.205	1.70573e-56	6.41645e-44	-0.501599	0.012	0.147	6.39592e-40	6.41645e-44	3.42241e-60
HAGH	2.05563e-60	0.535728	0.435	0.271	2.04905e-56	2.74331e-37	0.390799	0.553	0.415	2.73453e-33	2.74331e-37	4.11125e-60
CNTFR	1.00381e-49	-0.682845	0.002	0.122	1.0006e-45	2.34094e-60	-0.675561	0.016	0.193	2.33345e-56	1.00381e-49	4.68188e-60
CRELD2	2.53538e-24	-0.40695	0.076	0.172	2.52727e-20	3.82978e-60	-0.478238	0.506	0.703	3.81752e-56	2.53538e-24	7.65956e-60
CLIP3	3.32631e-58	-0.687041	0.004	0.144	3.31567e-54	4.82686e-60	-0.614646	0.022	0.204	4.81141e-56	3.32631e-58	9.65371e-60
STARD10	4.07772e-45	-0.56397	0.017	0.138	4.06467e-41	6.51747e-60	-0.729779	0.03	0.215	6.49661e-56	4.07772e-45	1.30349e-59
CECR2	6.58916e-60	-0.659536	0.099	0.288	6.56808e-56	4.45525e-15	-0.260692	0.148	0.244	4.44099e-11	4.45525e-15	1.31783e-59
STOX2	7.3349e-60	-0.696094	0.007	0.151	7.31143e-56	9.91372e-29	-0.342818	0.01	0.102	9.882e-25	9.91372e-29	1.46698e-59
BMPR1A	1.48778e-59	-0.678324	0.032	0.193	1.48302e-55	4.35286e-43	-0.497482	0.09	0.258	4.33893e-39	4.35286e-43	2.97556e-59
VGLL4	1.48807e-59	-0.525254	0.34	0.55	1.48331e-55	1.01756e-30	-0.460014	0.165	0.309	1.0143e-26	1.01756e-30	2.97614e-59
LASP1	7.12541e-57	-0.58201	0.193	0.399	7.10261e-53	2.19726e-59	-0.64447	0.05	0.241	2.19022e-55	7.12541e-57	4.39451e-59
PALM	1.50467e-53	-0.673628	0.044	0.197	1.49986e-49	2.41565e-59	-0.624664	0.038	0.224	2.40792e-55	1.50467e-53	4.8313e-59
MTHFD2	9.44297e-51	0.505152	0.43	0.285	9.41275e-47	2.73212e-59	0.331282	0.857	0.772	2.72338e-55	9.44297e-51	5.46425e-59
FGFR1OP2	1.49005e-28	0.372549	0.404	0.294	1.48528e-24	3.02305e-59	0.413083	0.72	0.588	3.01337e-55	1.49005e-28	6.0461e-59
TJP1	4.16655e-59	-0.530055	0.318	0.529	4.15321e-55	6.09284e-21	-0.303026	0.062	0.158	6.07334e-17	6.09284e-21	8.33309e-59
FBN2	4.55463e-59	-0.717606	0.012	0.158	4.54006e-55	1.94357e-14	-0.298521	0.071	0.144	1.93735e-10	1.94357e-14	9.10926e-59
CLCN5	4.68281e-59	-0.699759	0.087	0.268	4.66783e-55	3.34132e-32	-0.432142	0.062	0.191	3.33063e-28	3.34132e-32	9.36563e-59
HBP1	5.97715e-59	-0.601603	0.199	0.406	5.95802e-55	3.15292e-47	-0.521967	0.194	0.395	3.14283e-43	3.15292e-47	1.19543e-58
PLEKHG2	8.46142e-59	-0.672178	0.032	0.19	8.43434e-55	3.26338e-36	-0.420999	0.024	0.145	3.25294e-32	3.26338e-36	1.69228e-58
BBX	1.51528e-39	-0.42139	0.312	0.489	1.51043e-35	2.28923e-58	-0.573754	0.277	0.5	2.2819e-54	1.51528e-39	4.57846e-58
SH3D19	2.33585e-58	-0.680708	0.032	0.188	2.32837e-54	1.71838e-23	-0.319576	0.031	0.121	1.71288e-19	1.71838e-23	4.67169e-58
CNPY4	8.97295e-58	-0.694216	0.032	0.188	8.94423e-54	3.73666e-21	-0.310284	0.09	0.196	3.7247e-17	3.73666e-21	1.79459e-57
PSMF1	1.79597e-57	0.569065	0.456	0.314	1.79022e-53	1.35888e-16	0.255483	0.526	0.45	1.35454e-12	1.35888e-16	3.59193e-57
HADHA	2.95333e-57	0.301306	0.792	0.686	2.94388e-53	8.31343e-37	0.410183	0.471	0.338	8.28682e-33	8.31343e-37	5.90665e-57
CLMP	4.2909e-57	-0.694034	0.002	0.138	4.27717e-53	5.56325e-35	-0.439612	0.019	0.135	5.54545e-31	5.56325e-35	8.58181e-57
SBNO1	4.4369e-57	0.490761	0.501	0.346	4.4227e-53	2.60957e-20	0.268403	0.598	0.512	2.60122e-16	2.60957e-20	8.87379e-57
CERS5	5.78485e-35	-0.439888	0.235	0.394	5.76634e-31	4.8883e-57	-0.515799	0.331	0.561	4.87266e-53	5.78485e-35	9.77661e-57
CTTNBP2NL	4.98269e-57	-0.659327	0.041	0.2	4.96674e-53	7.36247e-28	-0.338241	0.018	0.113	7.33891e-24	7.36247e-28	9.96537e-57
TIMM44	7.193e-57	0.502519	0.469	0.312	7.16999e-53	4.42209e-54	0.341421	0.791	0.705	4.40794e-50	4.42209e-54	1.4386e-56
ZFAND2B	9.61916e-57	0.527716	0.393	0.236	9.58838e-53	8.31103e-23	0.337101	0.356	0.252	8.28443e-19	8.31103e-23	1.92383e-56
IDI1	1.0471e-56	-0.46891	0.429	0.615	1.04375e-52	1.22323e-31	0.346667	0.619	0.494	1.21932e-27	1.22323e-31	2.09421e-56
TLE3	1.09703e-56	-0.587521	0.197	0.401	1.09351e-52	1.5158e-51	-0.570124	0.099	0.29	1.51095e-47	1.5158e-51	2.19405e-56
GNL2	1.25102e-56	0.5126	0.449	0.292	1.24702e-52	1.0715e-50	0.410755	0.68	0.564	1.06807e-46	1.0715e-50	2.50204e-56
DAB2	9.82308e-37	-0.375639	0.206	0.389	9.79164e-33	1.37361e-56	-1.02642	0.094	0.286	1.36921e-52	9.82308e-37	2.74721e-56
CTDSP2	1.52214e-56	-0.572531	0.206	0.414	1.51727e-52	3.72163e-51	-0.546443	0.174	0.379	3.70972e-47	3.72163e-51	3.04428e-56
SLC7A5	8.28774e-56	0.482802	0.147	0.054	8.26121e-52	4.27098e-29	0.345704	0.491	0.363	4.25731e-25	4.27098e-29	1.65755e-55
NPDC1	8.46953e-56	-0.723867	0.036	0.189	8.44243e-52	9.4744e-41	-0.463606	0.016	0.145	9.44408e-37	9.4744e-41	1.69391e-55
ISL1	1.34727e-55	-0.749064	0.002	0.134	1.34296e-51	1.3816e-27	-0.433404	0.013	0.104	1.37718e-23	1.3816e-27	2.69454e-55
LIAS	5.86983e-11	0.256167	0.217	0.161	5.85104e-07	1.84363e-55	0.431129	0.662	0.525	1.83773e-51	5.86983e-11	3.68725e-55
PIGS	1.88787e-55	0.513086	0.404	0.248	1.88183e-51	7.41463e-15	-0.251116	0.252	0.364	7.3909e-11	7.41463e-15	3.77573e-55
LARP4	2.471e-55	0.530205	0.358	0.209	2.46309e-51	4.3753e-20	0.330279	0.351	0.258	4.3613e-16	4.3753e-20	4.942e-55
DTX3	2.8637e-55	-0.65024	0.102	0.279	2.85453e-51	4.31984e-24	-0.357379	0.171	0.302	4.30602e-20	4.31984e-24	5.7274e-55
SMAP1	4.30364e-55	0.348818	0.699	0.586	4.28986e-51	5.41805e-35	0.256601	0.811	0.756	5.40071e-31	5.41805e-35	8.60727e-55
SMAD7	6.58735e-55	-0.651244	0.005	0.138	6.56627e-51	1.44611e-23	-0.393457	0.183	0.309	1.44148e-19	1.44611e-23	1.31747e-54
RGS19	3.04385e-25	0.449925	0.231	0.149	3.03411e-21	9.60668e-55	-0.488791	0.379	0.6	9.57594e-51	3.04385e-25	1.92134e-54
ATP6V0A1	1.95427e-54	0.555678	0.268	0.139	1.94802e-50	1.52076e-24	0.304762	0.226	0.131	1.5159e-20	1.52076e-24	3.90854e-54
FOXF1	3.50086e-54	-0.741586	0.008	0.142	3.48966e-50	1.09778e-48	-0.85201	0.033	0.19	1.09426e-44	1.09778e-48	7.00172e-54
MCFD2	3.37596e-15	0.259169	0.436	0.359	3.36516e-11	4.26533e-54	-0.466663	0.432	0.657	4.25168e-50	3.37596e-15	8.53066e-54
TRIM2	4.29705e-54	-0.652941	0.08	0.25	4.2833e-50	8.2879e-29	-0.376093	0.036	0.144	8.26138e-25	8.2879e-29	8.5941e-54
ABHD8	4.82477e-54	-0.61984	0.103	0.283	4.80933e-50	1.37125e-24	-0.364401	0.125	0.248	1.36686e-20	1.37125e-24	9.64954e-54
SLC11A2	4.25712e-14	0.304002	0.294	0.228	4.2435e-10	5.57319e-54	0.507574	0.343	0.187	5.55535e-50	4.25712e-14	1.11464e-53
UBE2E2	9.22915e-24	-0.33751	0.288	0.425	9.19962e-20	5.99339e-54	-0.582986	0.063	0.251	5.97421e-50	9.22915e-24	1.19868e-53
PRICKLE1	6.33549e-54	-0.668924	0.016	0.153	6.31521e-50	7.34013e-16	-0.258268	0.04	0.109	7.31665e-12	7.34013e-16	1.2671e-53
USP1	8.66794e-54	0.382305	0.653	0.519	8.64021e-50	8.4176e-44	0.314735	0.779	0.686	8.39066e-40	8.4176e-44	1.73359e-53
BCL9	8.9339e-54	-0.626261	0.057	0.219	8.90532e-50	1.05739e-18	-0.298804	0.102	0.202	1.05401e-14	1.05739e-18	1.78678e-53
DAB1	1.22098e-53	-0.650663	0.004	0.133	1.21707e-49	1.30004e-34	-0.424351	0.026	0.144	1.29588e-30	1.30004e-34	2.44195e-53
NOP2	3.73604e-21	0.353732	0.33	0.244	3.72408e-17	1.63609e-53	0.374116	0.742	0.621	1.63085e-49	3.73604e-21	3.27217e-53
SMPD2	2.50166e-39	0.464244	0.23	0.124	2.49366e-35	1.88339e-53	-0.568706	0.145	0.351	1.87737e-49	2.50166e-39	3.76679e-53
NDRG1	2.23177e-53	-0.783589	0.045	0.195	2.22463e-49	1.20784e-20	-0.338117	0.024	0.101	1.20397e-16	1.20784e-20	4.46354e-53
NDUFS1	2.27833e-53	0.528558	0.392	0.245	2.27104e-49	2.38425e-44	0.38296	0.664	0.545	2.37662e-40	2.38425e-44	4.55666e-53
FOXA2	3.58897e-53	-0.784269	0.008	0.138	3.57749e-49	9.27758e-30	-0.507301	0.011	0.107	9.24789e-26	9.27758e-30	7.17794e-53
CPNE3	6.01166e-53	-0.566404	0.193	0.389	5.99242e-49	2.00174e-10	-0.280739	0.184	0.257	1.99534e-06	2.00174e-10	1.20233e-52
TIA1	6.53765e-53	-0.450861	0.41	0.603	6.51673e-49	3.0928e-33	-0.354765	0.476	0.63	3.0829e-29	3.0928e-33	1.30753e-52
LRP1	7.95683e-53	-0.560704	0.225	0.422	7.93137e-49	1.04271e-28	-0.379725	0.037	0.144	1.03937e-24	1.04271e-28	1.59137e-52
USP16	1.19289e-52	0.424445	0.585	0.442	1.18907e-48	6.62373e-29	0.336297	0.55	0.434	6.60253e-25	6.62373e-29	2.38577e-52
TRIP10	2.42366e-38	-0.499109	0.084	0.221	2.41591e-34	1.28794e-52	-0.554112	0.217	0.428	1.28381e-48	2.42366e-38	2.57587e-52
PSME1	1.67252e-51	0.427792	0.583	0.441	1.66717e-47	1.31236e-52	-0.45556	0.454	0.655	1.30816e-48	1.67252e-51	2.62471e-52
ZNF664	2.13784e-52	-0.577639	0.184	0.372	2.131e-48	3.07688e-45	-0.485845	0.265	0.466	3.06704e-41	3.07688e-45	4.27568e-52
GTF2IRD1	2.54879e-52	-0.635491	0.023	0.161	2.54063e-48	3.88036e-17	-0.273675	0.132	0.235	3.86794e-13	3.88036e-17	5.09757e-52
CAPN2	4.69968e-52	-0.574326	0.154	0.347	4.68465e-48	8.80597e-17	-0.28092	0.159	0.266	8.77779e-13	8.80597e-17	9.39937e-52
EXOC6	6.41259e-52	0.52592	0.236	0.116	6.39207e-48	4.20434e-48	0.391616	0.174	0.069	4.19089e-44	4.20434e-48	1.28252e-51
GATA4	7.32598e-52	-0.706646	0.003	0.128	7.30253e-48	2.02493e-34	-0.517927	0.036	0.157	2.01845e-30	2.02493e-34	1.4652e-51
[truncated: 281 more rows]

## Sheet: Epiblast_4_Mouse_Monkey_DEGs
	MONKEY_p_val	MONKEY_avg_log2FC	MONKEY_pct.1	MONKEY_pct.2	MONKEY_p_val_adj	MOUSE_p_val	MOUSE_avg_log2FC	MOUSE_pct.1	MOUSE_pct.2	MOUSE_p_val_adj	max_pval	minimump_p_val
[truncated: 258 more rows]

[truncated: 38 more sheets: CardiacMesoMouse_Monkey_DEGs, CaudalEpiblastMouse_Monkey_DEGs, Cranial_MesoMouse_Monkey_DEGs, DE_ForegutMouse_monky_DEGs, De_EndoHindgutMouse_Monkey_DEGs, Dermo_ScleroMouse_Mokey_DEGs, Epiblast_1Mouse_Monkey_DEGs, Epiblast_2Mouse_Monkey_DEGs, Epiblast_3Mouse_Monkey_DEGs, ExE_Endo_1Mouse_Monkey_DEGs, ExE_Mesoderm_1Mouse_Monkey_DEGs, ExE_Mesoderm_2Mouse_Monkey_DEGs, HaematoProgenMouse_monkey_DEGs, Hypoblast_2Mouse_Monkey_DEGs, InterHypoMouse_Monkey_DEGs, InterMesoderm1Mouse_Monkey_DEGs, InterMeso2Mouse_Monkey_DEGs, Mesenchyme_1Mouse_Monkey_DEGs, Mesenchyme_2Mouse_Monkey_DEGs, Mesenchyme_3Mouse_Monkey_DEGs …]
