# Supplementary material for: A single-cell atlas of pig gastrulation as a resource for comparative embryology
Source: Nat Commun. 2024 Jun 18;15:5210. doi: 10.1038/s41467-024-49407-6 (PMC11189408; doi:10.1038/s41467-024-49407-6)
Supplement: Supplementary file 10 — Supplementary Data 7 [file 41467_2024_49407_MOESM10_ESM.xlsx]

## Sheet: Supplementary Data 7
	p_val	avg_log2FC	pct.1	pct.2	p_val_adj	cluster	gene
SOX17	0	4.77099	1	0.054	0	F+_N-_T-_S+	SOX17
FOXA2	0	2.52178	1	0.139	0	F+_N-_T-_S+	FOXA2
HHIP	0	3.39939	0.669	0.128	0	F+_N-_T-_S+	HHIP
FLRT3	0	2.811	0.64	0.118	0	F+_N-_T-_S+	FLRT3
PSP-II	0	3.93012	0.55	0.046	0	F+_N-_T-_S+	PSP-II
ATP8A1	0	2.76726	0.627	0.143	0	F+_N-_T-_S+	ATP8A1
FBLN2	0	3.11175	0.587	0.128	0	F+_N-_T-_S+	FBLN2
PRDM1	0	3.47311	0.504	0.051	0	F+_N-_T-_S+	PRDM1
CLIC6	0	3.29215	0.542	0.09	0	F+_N-_T-_S+	CLIC6
ENSSSCG00000048603	0	4.04715	0.469	0.035	0	F+_N-_T-_S+	ENSSSCG00000048603
CRYBA4	0	4.33485	0.408	0.045	0	F+_N-_T-_S+	CRYBA4
P3H2	0	3.30905	0.406	0.059	0	F+_N-_T-_S+	P3H2
SLC13A5	0	3.2769	0.376	0.048	0	F+_N-_T-_S+	SLC13A5
SLC1A1	0	4.06183	0.336	0.032	0	F+_N-_T-_S+	SLC1A1
SYNPO2	0	3.69049	0.281	0.02	0	F+_N-_T-_S+	SYNPO2
SLC7A11	0	4.24724	0.256	0.018	0	F+_N-_T-_S+	SLC7A11
BRICD5	0	3.66055	0.24	0.017	0	F+_N-_T-_S+	BRICD5
HNF1B	0	3.85007	0.239	0.016	0	F+_N-_T-_S+	HNF1B
HNF4A	5.88039896411274e-306	3.37564	0.295	0.03	1.14332597059244e-301	F+_N-_T-_S+	HNF4A
PMP22	9.60760660537678e-304	2.68635	0.672	0.191	1.86800695228341e-299	F+_N-_T-_S+	PMP22
APOA1	8.80198319747526e-300	2.9135	0.997	0.95	1.71136959308511e-295	F+_N-_T-_S+	APOA1
KRT18	1.46557337663675e-294	1.45186	1	0.994	2.84951431619484e-290	F+_N-_T-_S+	KRT18
KRT8	3.69793026254044e-294	1.29025	1	1	7.18988580945737e-290	F+_N-_T-_S+	KRT8
FN1	7.57832202054156e-290	2.58586	0.931	0.61	1.47345315045389e-285	F+_N-_T-_S+	FN1
SLC3A1	3.18889892632947e-284	3.43896	0.291	0.032	6.20017618246238e-280	F+_N-_T-_S+	SLC3A1
CRABP2	1.3105177332064e-279	-1.66558	0.858	0.983	2.54803962867321e-275	F+_N-_T-_S+	CRABP2
TNNC1	2.40573447002902e-275	2.57803	0.671	0.209	4.67746953007742e-271	F+_N-_T-_S+	TNNC1
NAALAD2	7.79553671601993e-269	3.25067	0.355	0.053	1.51568620369576e-264	F+_N-_T-_S+	NAALAD2
TNC	1.21505490208286e-254	3.12821	0.425	0.082	2.36243124611971e-250	F+_N-_T-_S+	TNC
CIDEB	6.07971013823671e-252	3.41842	0.221	0.019	1.18207804217736e-247	F+_N-_T-_S+	CIDEB
ENSSSCG00000006621	4.96049850536446e-245	2.56172	0.595	0.176	9.64469724398013e-241	F+_N-_T-_S+	ENSSSCG00000006621
MYOF	1.9643614778487e-243	2.15887	0.598	0.163	3.81930802138122e-239	F+_N-_T-_S+	MYOF
ARHGAP18	2.88538242518918e-232	2.95187	0.543	0.155	5.61004904929533e-228	F+_N-_T-_S+	ARHGAP18
FERMT2	4.24263926263447e-231	1.51129	0.949	0.77	8.2489635183402e-227	F+_N-_T-_S+	FERMT2
APOE	1.64001667526253e-222	1.44596	0.997	0.987	3.18868442171293e-218	F+_N-_T-_S+	APOE
IRX1	8.58656150296134e-221	2.88625	0.381	0.073	1.66948515302077e-216	F+_N-_T-_S+	IRX1
HSP90AB1	1.78773050584983e-215	-0.404525	1	1	3.47588442252382e-211	F+_N-_T-_S+	HSP90AB1
PCDH17	4.07319578063449e-212	2.71117	0.427	0.096	7.91951455628764e-208	F+_N-_T-_S+	PCDH17
BMP7	4.21368423454223e-210	1.99303	0.711	0.287	8.19266625722046e-206	F+_N-_T-_S+	BMP7
ENSSSCG00000018055	1.54480719531364e-204	1.76464	0.913	0.643	3.00356862984831e-200	F+_N-_T-_S+	ENSSSCG00000018055
MME	6.87880306892528e-203	2.27371	0.622	0.216	1.33744568069114e-198	F+_N-_T-_S+	MME
ENSSSCG00000038283	7.5710608079389e-202	3.51484	0.169	0.014	1.47204135288756e-197	F+_N-_T-_S+	ENSSSCG00000038283
ENSSSCG00000012119	5.73597959562392e-201	-0.723276	1	1	1.11524651277716e-196	F+_N-_T-_S+	ENSSSCG00000012119
LHX1	1.5875811753028e-200	2.68138	0.381	0.079	3.08673407914124e-196	F+_N-_T-_S+	LHX1
CALD1	1.30665274510843e-199	1.88727	0.753	0.345	2.54052493231433e-195	F+_N-_T-_S+	CALD1
HSPB1	9.3471415966301e-196	1.29905	0.982	0.927	1.81736474063279e-191	F+_N-_T-_S+	HSPB1
TMSB10	2.49263847563088e-193	0.548856	1	1	4.84643698816911e-189	F+_N-_T-_S+	TMSB10
FOXA1	4.13378055423372e-190	2.82422	0.225	0.028	8.03730953159663e-186	F+_N-_T-_S+	FOXA1
BMP2	1.20829032564989e-187	3.12929	0.271	0.043	2.34927888016108e-183	F+_N-_T-_S+	BMP2
ENSSSCG00000022925	7.24094150019324e-187	1.60581	0.897	0.706	1.40785625588257e-182	F+_N-_T-_S+	ENSSSCG00000022925
COL23A1	3.10794405302478e-181	3.12957	0.211	0.026	6.04277562229609e-177	F+_N-_T-_S+	COL23A1
TFPI	3.73026331426542e-175	3.65043	0.157	0.014	7.25275096192626e-171	F+_N-_T-_S+	TFPI
UNC79	7.12524745266305e-174	3.3648	0.151	0.013	1.38536186222128e-169	F+_N-_T-_S+	UNC79
NASP	8.97814126496542e-168	-0.625303	0.998	0.999	1.74562000614723e-163	F+_N-_T-_S+	NASP
SLC39A8	8.22493141299164e-167	2.46406	0.369	0.087	1.59917341462796e-162	F+_N-_T-_S+	SLC39A8
ENSSSCG00000046234	2.03821043032052e-166	3.01069	0.267	0.047	3.96289253967219e-162	F+_N-_T-_S+	ENSSSCG00000046234
GATA3	5.33142185217908e-166	2.26359	0.446	0.124	1.03658835071918e-161	F+_N-_T-_S+	GATA3
PARP1	1.2374704487091e-156	-1.21364	0.741	0.911	2.4060137934251e-152	F+_N-_T-_S+	PARP1
SPON1	1.81375597087866e-153	2.87435	0.248	0.043	3.52648573417938e-149	F+_N-_T-_S+	SPON1
ENSSSCG00000000576	5.27087275366303e-153	-0.41407	1	1	1.0248157894947e-148	F+_N-_T-_S+	ENSSSCG00000000576
GPX3	8.41038894570995e-151	2.21537	0.393	0.105	1.63523192271438e-146	F+_N-_T-_S+	GPX3
DNAJC22	7.78281717593974e-150	2.15748	0.379	0.098	1.51321314351796e-145	F+_N-_T-_S+	DNAJC22
ENSSSCG00000026893	9.67618879760673e-150	2.84449	0.229	0.037	1.88134138791868e-145	F+_N-_T-_S+	ENSSSCG00000026893
TRPM8	3.88607960833374e-148	3.99518	0.086	0.004	7.55570458248329e-144	F+_N-_T-_S+	TRPM8
RSPO3	6.55823357671948e-147	-3.27258	0.161	0.604	1.27511735432157e-142	F+_N-_T-_S+	RSPO3
EYA2	2.2907680473029e-145	3.32603	0.143	0.014	4.45394031437103e-141	F+_N-_T-_S+	EYA2
OSMR	2.35642479701958e-142	3.07479	0.159	0.019	4.58159673284516e-138	F+_N-_T-_S+	OSMR
FABP5	1.00858453640059e-139	-1.79457	0.537	0.817	1.96099091412367e-135	F+_N-_T-_S+	FABP5
HHEX	1.63679972827957e-137	2.26831	0.362	0.097	3.18242971169397e-133	F+_N-_T-_S+	HHEX
CXCR4	1.16037850876053e-135	1.71721	0.602	0.241	2.2561239345831e-131	F+_N-_T-_S+	CXCR4
SNRPN	1.18320540225161e-135	-1.03414	0.907	0.964	2.3005062635978e-131	F+_N-_T-_S+	SNRPN
KITLG	4.12271041798284e-135	2.85914	0.285	0.064	8.01578586568403e-131	F+_N-_T-_S+	KITLG
CER1	9.28467178688415e-135	3.47773	0.286	0.065	1.80521873552389e-130	F+_N-_T-_S+	CER1
FXYD4	1.17938238067239e-132	2.10939	0.4	0.12	2.29307316274133e-128	F+_N-_T-_S+	FXYD4
GOLM1	2.32536462099554e-132	1.54589	0.743	0.432	4.52120643260163e-128	F+_N-_T-_S+	GOLM1
GADD45A	3.43724736429146e-132	1.80447	0.645	0.317	6.6830400503919e-128	F+_N-_T-_S+	GADD45A
ENSSSCG00000001393	1.53957220060363e-130	-0.995772	0.827	0.949	2.99339022963365e-126	F+_N-_T-_S+	ENSSSCG00000001393
ENSSSCG00000029771	2.5524660498292e-130	2.2058	0.344	0.092	4.96275974068291e-126	F+_N-_T-_S+	ENSSSCG00000029771
STARD10	6.6903992963319e-129	1.86558	0.511	0.192	1.30081433518581e-124	F+_N-_T-_S+	STARD10
GSC	3.48481837991614e-122	2.73032	0.382	0.119	6.77553237607094e-118	F+_N-_T-_S+	GSC
QSOX1	6.75680146552525e-121	1.84097	0.494	0.184	1.31372490894207e-116	F+_N-_T-_S+	QSOX1
CHRM2	2.35896410647204e-119	3.09578	0.103	0.009	4.58653391221358e-115	F+_N-_T-_S+	CHRM2
SLC26A9	1.01405680728278e-117	3.84458	0.082	0.005	1.9716306503999e-113	F+_N-_T-_S+	SLC26A9
GAMT	4.05234456552977e-117	1.7012	0.658	0.351	7.87897353875954e-113	F+_N-_T-_S+	GAMT
ENSSSCG00000034739	5.31364068310533e-117	1.96141	0.399	0.128	1.03313115801617e-112	F+_N-_T-_S+	ENSSSCG00000034739
SRPX	6.9670694563208e-117	2.57628	0.191	0.033	1.35460731439245e-112	F+_N-_T-_S+	SRPX
NPC2	1.132550619054e-116	1.52186	0.853	0.651	2.20201816862669e-112	F+_N-_T-_S+	NPC2
RDX	2.19494024923998e-115	1.47594	0.834	0.647	4.2676223265973e-111	F+_N-_T-_S+	RDX
ENSSSCG00000024911	3.46999517000015e-114	-1.41005	0.603	0.836	6.74671160903129e-110	F+_N-_T-_S+	ENSSSCG00000024911
ENSSSCG00000016548	7.09939295216398e-114	1.38534	0.759	0.461	1.38033497168924e-109	F+_N-_T-_S+	ENSSSCG00000016548
ANP32E	9.49507467950805e-114	-0.788782	0.93	0.976	1.84612736993675e-109	F+_N-_T-_S+	ANP32E
SLC9A3R1	1.14977014905714e-112	1.04944	0.875	0.667	2.2354981008118e-108	F+_N-_T-_S+	SLC9A3R1
PIK3R1	1.42478168921706e-110	1.85696	0.458	0.173	2.77020303834474e-106	F+_N-_T-_S+	PIK3R1
ST8SIA4	7.66036640384687e-109	2.36969	0.25	0.058	1.48940503989995e-104	F+_N-_T-_S+	ST8SIA4
PKIB	3.65952781877282e-108	2.66312	0.165	0.026	7.11521993804e-104	F+_N-_T-_S+	PKIB
ENSSSCG00000003839	4.53841458162329e-106	2.12502	0.328	0.098	8.82403947105016e-102	F+_N-_T-_S+	ENSSSCG00000003839
GLDC	9.74125268129212e-106	2.2316	0.286	0.076	1.89399175882363e-101	F+_N-_T-_S+	GLDC
WNT8A	1.4018908197836e-105	-4.97136	0.047	0.42	2.72569632090525e-101	F+_N-_T-_S+	WNT8A
SLC7A9	3.27497109602914e-105	2.85484	0.123	0.015	6.36752630200946e-101	F+_N-_T-_S+	SLC7A9
ARHGAP29	3.36100962368886e-105	1.68336	0.458	0.175	6.53481101133826e-101	F+_N-_T-_S+	ARHGAP29
TIMD4	6.29860860578955e-102	3.06034	0.091	0.008	1.22463847122366e-97	F+_N-_T-_S+	TIMD4
OCLN	1.19078752678022e-101	1.62018	0.535	0.241	2.31524818831878e-97	F+_N-_T-_S+	OCLN
IHH	3.5567049308029e-101	2.591	0.13	0.018	6.91530139696008e-97	F+_N-_T-_S+	IHH
KRT14	5.04843875304834e-101	1.09374	0.954	0.869	9.81567946755189e-97	F+_N-_T-_S+	KRT14
ENSSSCG00000006395	5.07482377431223e-101	0.906432	0.93	0.779	9.86697986439527e-97	F+_N-_T-_S+	ENSSSCG00000006395
SSX2IP	8.80034491931067e-101	2.0013	0.466	0.193	1.71105106266157e-96	F+_N-_T-_S+	SSX2IP
LURAP1L	3.24522662274643e-100	2.48161	0.209	0.045	6.30969412260589e-96	F+_N-_T-_S+	LURAP1L
VCAN	4.11197653477186e-100	1.31787	0.831	0.646	7.99491597655693e-96	F+_N-_T-_S+	VCAN
ENSSSCG00000003090	4.17907523382412e-100	1.06523	0.823	0.547	8.12537597712424e-96	F+_N-_T-_S+	ENSSSCG00000003090
FMOD	2.66285739494647e-99	2.21179	0.311	0.092	5.17739363299442e-95	F+_N-_T-_S+	FMOD
SOD1	2.83551309035819e-99	-0.565438	0.977	0.991	5.51308810158343e-95	F+_N-_T-_S+	SOD1
ENSSSCG00000039894	5.7543167884839e-99	2.12059	0.312	0.092	1.11881181318492e-94	F+_N-_T-_S+	ENSSSCG00000039894
LRATD2	8.83059682718694e-99	1.94211	0.381	0.134	1.71693294110996e-94	F+_N-_T-_S+	LRATD2
TSPAN5	9.50638327583043e-99	1.70959	0.561	0.278	1.84832610031971e-94	F+_N-_T-_S+	TSPAN5
LDHA	1.19229960583046e-98	0.980835	0.914	0.74	2.31818812361615e-94	F+_N-_T-_S+	LDHA
ASNS	2.35615842183772e-98	0.949748	0.866	0.649	4.58107881957907e-94	F+_N-_T-_S+	ASNS
NUP210	9.17567823546432e-98	1.23313	0.72	0.44	1.78402711932133e-93	F+_N-_T-_S+	NUP210
GATA6	1.11633489486648e-97	1.87538	0.411	0.152	2.17048993608889e-93	F+_N-_T-_S+	GATA6
COL18A1	5.20557062172368e-96	1.0633	0.89	0.74	1.01211909598174e-91	F+_N-_T-_S+	COL18A1
OSBPL3	7.43466329163392e-96	1.98049	0.27	0.072	1.44552158379238e-91	F+_N-_T-_S+	OSBPL3
KANK1	2.33629596646297e-95	1.84813	0.399	0.148	4.54246024759396e-91	F+_N-_T-_S+	KANK1
CDX1	4.24434447499982e-95	-2.53726	0.23	0.565	8.25227896274215e-91	F+_N-_T-_S+	CDX1
GATA4	4.94689673288562e-94	1.53554	0.442	0.17	9.6182513177495e-90	F+_N-_T-_S+	GATA4
FTL	6.79245996812981e-94	0.634705	1	1	1.32065799160348e-89	F+_N-_T-_S+	FTL
ENSSSCG00000005656	9.32460574260108e-94	-0.358241	0.999	1	1.81298309453393e-89	F+_N-_T-_S+	ENSSSCG00000005656
VIL1	5.06196068915769e-93	2.51654	0.147	0.024	9.84197016792929e-89	F+_N-_T-_S+	VIL1
LMX1B	5.88100651465388e-93	2.67734	0.106	0.013	1.14344409664415e-88	F+_N-_T-_S+	LMX1B
SERTM2	9.14471349627532e-93	2.92557	0.07	0.005	1.77800664508081e-88	F+_N-_T-_S+	SERTM2
GRXCR1	2.81255289646479e-92	3.4099	0.086	0.008	5.4684465965965e-88	F+_N-_T-_S+	GRXCR1
SEC24D	3.04349497581679e-92	2.32939	0.21	0.048	5.91746728148059e-88	F+_N-_T-_S+	SEC24D
S100A11	3.5446467287687e-92	0.640855	0.989	0.962	6.89185663474499e-88	F+_N-_T-_S+	S100A11
CYP26A1	8.1077808821419e-92	1.86809	0.402	0.151	1.57639583691485e-87	F+_N-_T-_S+	CYP26A1
SEMA3C	1.02783279600209e-91	2.31424	0.167	0.031	1.99841530526686e-87	F+_N-_T-_S+	SEMA3C
WNT5B	2.19073558739134e-91	-1.8078	0.222	0.583	4.25944720256499e-87	F+_N-_T-_S+	WNT5B
LNX1	3.10194195969558e-91	3.48718	0.063	0.004	6.03110575223612e-87	F+_N-_T-_S+	LNX1
SMLR1	4.14985402846718e-91	2.72513	0.109	0.014	8.06856118754873e-87	F+_N-_T-_S+	SMLR1
ANXA4	7.91462355882368e-91	1.64391	0.482	0.211	1.53884025854209e-86	F+_N-_T-_S+	ANXA4
CCND2	9.15640512136665e-91	-1.00844	0.699	0.868	1.78027984774732e-86	F+_N-_T-_S+	CCND2
ENSSSCG00000016737	1.1939901335153e-90	-0.280423	1	1	2.32147501659379e-86	F+_N-_T-_S+	ENSSSCG00000016737
ENSSSCG00000035293	1.35354911071964e-90	2.16432	0.16	0.029	2.63170553597219e-86	F+_N-_T-_S+	ENSSSCG00000035293
CALML4	1.79916085309988e-90	2.68093	0.136	0.021	3.4981084466821e-86	F+_N-_T-_S+	CALML4
EGFLAM	3.61678902007587e-90	1.49798	0.479	0.201	7.03212289173351e-86	F+_N-_T-_S+	EGFLAM
NECAB1	1.77720130093592e-89	3.61996	0.065	0.004	3.45541248940971e-85	F+_N-_T-_S+	NECAB1
PKP2	5.09261510598959e-89	1.16795	0.745	0.477	9.90157155057557e-85	F+_N-_T-_S+	PKP2
VEGFA	7.02877488035944e-89	2.26048	0.273	0.079	1.36660469998829e-84	F+_N-_T-_S+	VEGFA
PCBD1	4.40371739573091e-88	1.47367	0.515	0.238	8.5621477325196e-84	F+_N-_T-_S+	PCBD1
HES1	3.2743833351132e-87	1.51788	0.626	0.337	6.36638351846059e-83	F+_N-_T-_S+	HES1
GATM	3.29808666637814e-87	2.01406	0.264	0.075	6.41246990543901e-83	F+_N-_T-_S+	GATM
PIK3C2A	4.03056832104127e-87	1.37134	0.605	0.332	7.83663398660053e-83	F+_N-_T-_S+	PIK3C2A
GNAI1	1.71544229969169e-85	1.24055	0.645	0.364	3.33533446329056e-81	F+_N-_T-_S+	GNAI1
ENSSSCG00000010056	3.11592768715555e-85	1.84307	0.256	0.071	6.05829820213653e-81	F+_N-_T-_S+	ENSSSCG00000010056
CRYBB1	4.51433062625528e-85	2.42975	0.263	0.077	8.77721303662814e-81	F+_N-_T-_S+	CRYBB1
ENSSSCG00000030300	2.36473694295109e-84	-1.73938	0.744	0.837	4.59775803817981e-80	F+_N-_T-_S+	ENSSSCG00000030300
SLC22A23	3.52735252830122e-84	2.20227	0.168	0.034	6.85823152077607e-80	F+_N-_T-_S+	SLC22A23
ACVR1	3.02930205589381e-82	1.68264	0.422	0.176	5.88987198727433e-78	F+_N-_T-_S+	ACVR1
GDF1	5.87022204559859e-82	-2.36743	0.266	0.565	1.14134727232573e-77	F+_N-_T-_S+	GDF1
PSMA7	1.60006162434913e-81	-0.39147	0.995	0.998	3.11099981622202e-77	F+_N-_T-_S+	PSMA7
SORBS2	3.2223493785633e-81	2.4348	0.123	0.02	6.26521389674063e-77	F+_N-_T-_S+	SORBS2
ENSSSCG00000002464	9.66841867172304e-81	2.91851	0.09	0.011	1.87983064234311e-76	F+_N-_T-_S+	ENSSSCG00000002464
SPDEF	9.98327310464094e-81	3.29283	0.065	0.005	1.94104778973534e-76	F+_N-_T-_S+	SPDEF
ADGRL2	1.8836613353912e-80	-1.56606	0.39	0.651	3.66240273440112e-76	F+_N-_T-_S+	ADGRL2
ERMP1	3.24719543751797e-80	1.76334	0.415	0.178	6.31352208916618e-76	F+_N-_T-_S+	ERMP1
RAN	6.15739925533275e-80	-0.271679	1	1	1.19718313721435e-75	F+_N-_T-_S+	RAN
SLC28A3	1.1494484210609e-79	3.65447	0.063	0.005	2.23487256506871e-75	F+_N-_T-_S+	SLC28A3
C2	5.45160745511162e-79	2.95496	0.079	0.008	1.05995603749735e-74	F+_N-_T-_S+	C2
SLC12A2	5.15537286847946e-78	1.37009	0.594	0.339	1.00235914681846e-73	F+_N-_T-_S+	SLC12A2
HK1	1.33160274369934e-77	-0.784386	0.754	0.894	2.58903521457462e-73	F+_N-_T-_S+	HK1
CD9	2.57154649181763e-77	-1.8198	0.432	0.648	4.99985784404102e-73	F+_N-_T-_S+	CD9
PRRT1B	5.77450603021444e-77	2.01594	0.258	0.079	1.12273720745459e-72	F+_N-_T-_S+	PRRT1B
NPM1	2.55262162969692e-76	-0.308624	1	1	4.96306223461972e-72	F+_N-_T-_S+	NPM1
NUDC	5.88514360566152e-76	-0.435881	0.976	0.991	1.14424847124877e-71	F+_N-_T-_S+	NUDC
ENSSSCG00000007695	6.176420774392e-76	3.20588	0.061	0.005	1.20088149116504e-71	F+_N-_T-_S+	ENSSSCG00000007695
CACNB3	1.28504472845584e-75	1.67043	0.328	0.118	2.4985124655367e-71	F+_N-_T-_S+	CACNB3
CCT3	5.43925345582393e-75	-0.400184	0.987	0.996	1.05755404941585e-70	F+_N-_T-_S+	CCT3
DNAJB6	8.99351700927976e-75	-0.667036	0.912	0.952	1.74860951211426e-70	F+_N-_T-_S+	DNAJB6
ABHD4	1.45445753826262e-74	1.69439	0.357	0.139	2.82790179164402e-70	F+_N-_T-_S+	ABHD4
MMP15	1.46220623137732e-74	1.40426	0.371	0.143	2.84296757566693e-70	F+_N-_T-_S+	MMP15
DKK1	3.10096017156619e-74	1.80138	0.294	0.099	6.02919686157614e-70	F+_N-_T-_S+	DKK1
RASSF6	5.51595085503823e-74	2.97671	0.079	0.009	1.07246632474508e-69	F+_N-_T-_S+	RASSF6
ENSSSCG00000021947	1.12306820309134e-73	4.17249	0.04	0.002	2.18358150727048e-69	F+_N-_T-_S+	ENSSSCG00000021947
USP44	2.79022318100579e-73	-2.06153	0.211	0.5	5.42503093082955e-69	F+_N-_T-_S+	USP44
BEST2	2.79988093282134e-73	2.61181	0.114	0.019	5.44380849768454e-69	F+_N-_T-_S+	BEST2
SLC16A9	3.807755806772e-73	2.00879	0.215	0.059	7.4034196151068e-69	F+_N-_T-_S+	SLC16A9
GRSF1	4.29490588793193e-73	-1.56875	0.575	0.748	8.35058551790605e-69	F+_N-_T-_S+	GRSF1
KIF5C	4.97422503310346e-73	-0.865782	0.664	0.829	9.67138573186306e-69	F+_N-_T-_S+	KIF5C
ENSSSCG00000038556	6.44165906458658e-73	2.64878	0.099	0.014	1.25245177192757e-68	F+_N-_T-_S+	ENSSSCG00000038556
SLC6A20	6.92334793412159e-73	3.14336	0.079	0.009	1.34610653883126e-68	F+_N-_T-_S+	SLC6A20
RSL1D1	8.49311080239948e-73	-0.488581	0.957	0.98	1.65131553331053e-68	F+_N-_T-_S+	RSL1D1
SEPTIN11	1.88559952897365e-72	0.746415	0.918	0.83	3.66617116418347e-68	F+_N-_T-_S+	SEPTIN11
APOM	2.44043361525682e-72	2.18093	0.27	0.089	4.74493507814383e-68	F+_N-_T-_S+	APOM
OVOL1	3.16438759776627e-72	2.1392	0.106	0.016	6.15251880633695e-68	F+_N-_T-_S+	OVOL1
ENSSSCG00000024666	3.39900150898451e-72	2.00856	0.205	0.054	6.60867863391859e-68	F+_N-_T-_S+	ENSSSCG00000024666
FABP3	3.45541475860527e-72	0.664222	0.965	0.942	6.71836291515622e-68	F+_N-_T-_S+	FABP3
HSPG2	1.52030569922605e-71	1.47625	0.449	0.205	2.95593037100521e-67	F+_N-_T-_S+	HSPG2
OTX2	1.73158037968951e-71	1.52855	0.44	0.206	3.36671173223032e-67	F+_N-_T-_S+	OTX2
HOXA1	2.37125149739614e-71	-3.60109	0.042	0.333	4.61042428638731e-67	F+_N-_T-_S+	HOXA1
ENSSSCG00000017213	2.39710528595197e-71	-0.455361	0.973	0.984	4.66069180747642e-67	F+_N-_T-_S+	ENSSSCG00000017213
TAX1BP3	4.38821559232794e-71	1.00892	0.742	0.525	8.53200757616322e-67	F+_N-_T-_S+	TAX1BP3
PLVAP	5.63336965295773e-71	1.4477	0.335	0.125	1.09529606162457e-66	F+_N-_T-_S+	PLVAP
DLL3	7.09849701506822e-71	-3.52017	0.098	0.384	1.38016077463971e-66	F+_N-_T-_S+	DLL3
ENSSSCG00000002639	1.15565302540376e-70	-1.41064	0.505	0.727	2.24693617729253e-66	F+_N-_T-_S+	ENSSSCG00000002639
FZD5	1.31846205771862e-70	1.8747	0.543	0.307	2.5634857788223e-66	F+_N-_T-_S+	FZD5
CA2	1.34733854493162e-70	1.91111	0.209	0.057	2.61963033291055e-66	F+_N-_T-_S+	CA2
CLDN10	3.51158698808488e-70	-2.32841	0.257	0.539	6.82757858093344e-66	F+_N-_T-_S+	CLDN10
YBX3	6.17498786912895e-70	-0.920931	0.621	0.794	1.20060289139474e-65	F+_N-_T-_S+	YBX3
HES6	9.54936152886702e-70	-1.97546	0.326	0.583	1.85668236205762e-65	F+_N-_T-_S+	HES6
ENSSSCG00000033010	9.90488518807556e-70	1.71762	0.28	0.094	1.92580682711753e-65	F+_N-_T-_S+	ENSSSCG00000033010
S100A1	3.31720767207765e-69	1.55878	0.505	0.266	6.44964687682058e-65	F+_N-_T-_S+	S100A1
MPZL2	3.39132582700398e-69	1.81531	0.31	0.114	6.59375480544384e-65	F+_N-_T-_S+	MPZL2
PLOD2	6.55071504730249e-69	1.55066	0.504	0.271	1.27365552664702e-64	F+_N-_T-_S+	PLOD2
PKDCC	7.71736989577809e-69	1.21396	0.526	0.262	1.50048822883613e-64	F+_N-_T-_S+	PKDCC
AP1S2	1.83064049804302e-68	-0.910302	0.691	0.831	3.55931432034503e-64	F+_N-_T-_S+	AP1S2
CRYZ	3.58464915996803e-68	1.78249	0.336	0.134	6.96963336172585e-64	F+_N-_T-_S+	CRYZ
HACD2	1.13670358163243e-67	-0.712462	0.837	0.914	2.21009277376793e-63	F+_N-_T-_S+	HACD2
TPM1	1.46000038125694e-67	0.732329	0.92	0.818	2.83867874127786e-63	F+_N-_T-_S+	TPM1
PCDH8	2.69774537856251e-67	-3.36656	0.081	0.361	5.24522633953909e-63	F+_N-_T-_S+	PCDH8
KIT	3.54190762271276e-67	1.24936	0.577	0.329	6.88653099084042e-63	F+_N-_T-_S+	KIT
ITGB3	7.94843093639905e-67	2.45742	0.096	0.014	1.54541342696407e-62	F+_N-_T-_S+	ITGB3
NEB	3.99318903396264e-66	1.02214	0.229	0.068	7.76395743873357e-62	F+_N-_T-_S+	NEB
PROC	4.69567770131434e-66	1.96006	0.13	0.026	9.12980615466547e-62	F+_N-_T-_S+	PROC
ENSSSCG00000002980	6.21840761406382e-66	5.45832	0.027	0.001	1.20904499240243e-61	F+_N-_T-_S+	ENSSSCG00000002980
CHST9	1.67397083406084e-65	1.75955	0.213	0.062	3.25470149266449e-61	F+_N-_T-_S+	CHST9
ENSSSCG00000022128	2.73200214443208e-65	1.47179	0.368	0.154	5.3118317694193e-61	F+_N-_T-_S+	ENSSSCG00000022128
MT1A	2.7608997927177e-65	-1.66887	0.534	0.729	5.36801746698102e-61	F+_N-_T-_S+	MT1A
RPS15	4.96309262032012e-65	-0.196678	1	1	9.64974098168841e-61	F+_N-_T-_S+	RPS15
C6	6.79147923294915e-65	4.62181	0.03	0.001	1.3204673072623e-60	F+_N-_T-_S+	C6
MESP1	1.38072676372692e-64	-3.14043	0.194	0.451	2.68454704671424e-60	F+_N-_T-_S+	MESP1
PAICS	1.46802951745785e-64	-0.500781	0.921	0.957	2.8542897907933e-60	F+_N-_T-_S+	PAICS
UCHL1	2.19109151765341e-64	-0.542983	0.979	0.982	4.26013923777352e-60	F+_N-_T-_S+	UCHL1
ENSSSCG00000009327	6.1636258280927e-64	-0.261044	1	1	1.19839376975606e-59	F+_N-_T-_S+	ENSSSCG00000009327
PLPP2	1.32039021751208e-63	1.06681	0.665	0.434	2.56723469990874e-59	F+_N-_T-_S+	PLPP2
KIF21A	2.75404316024065e-63	1.09879	0.641	0.405	5.35468611645589e-59	F+_N-_T-_S+	KIF21A
TRIM3	3.33849808712281e-63	0.902223	0.762	0.552	6.49104183079288e-59	F+_N-_T-_S+	TRIM3
CCDC198	3.66265450603715e-63	4.03992	0.037	0.002	7.12129915608804e-59	F+_N-_T-_S+	CCDC198
C1orf210	4.97931870557222e-63	2.22364	0.155	0.037	9.68128935924406e-59	F+_N-_T-_S+	C1orf210
CLINT1	1.20694844929474e-62	0.744163	0.865	0.747	2.34666986996376e-58	F+_N-_T-_S+	CLINT1
P3H1	1.5637730336959e-62	0.910878	0.815	0.672	3.04044390941495e-58	F+_N-_T-_S+	P3H1
ACTB	2.79756859790612e-62	-0.658364	0.955	0.975	5.43931262490886e-58	F+_N-_T-_S+	ACTB
TPST2	3.04847340852241e-62	1.63322	0.426	0.212	5.92714684819013e-58	F+_N-_T-_S+	TPST2
GSN	3.34908510728594e-62	1.54025	0.445	0.221	6.51162617409605e-58	F+_N-_T-_S+	GSN
CHRD	1.02806466624369e-61	1.0094	0.357	0.147	1.9988661305776e-57	F+_N-_T-_S+	CHRD
CMTM8	1.69762365349003e-61	1.30352	0.475	0.244	3.30068966948067e-57	F+_N-_T-_S+	CMTM8
ATP6V1F	1.83894248433446e-61	0.783722	0.863	0.772	3.57545587229148e-57	F+_N-_T-_S+	ATP6V1F
TCP1	9.59086854719261e-61	-0.445762	0.959	0.974	1.86475257163066e-56	F+_N-_T-_S+	TCP1
ENSSSCG00000039249	1.00035835617096e-60	0.956107	0.808	0.682	1.9449967519032e-56	F+_N-_T-_S+	ENSSSCG00000039249
ENSSSCG00000032280	1.33652171976599e-60	2.39778	0.128	0.027	2.598599179741e-56	F+_N-_T-_S+	ENSSSCG00000032280
SYNPR	1.39693119538812e-60	1.66921	0.206	0.061	2.71605332319312e-56	F+_N-_T-_S+	SYNPR
SLC52A3	1.64248273211049e-60	2.34705	0.11	0.021	3.19347917604243e-56	F+_N-_T-_S+	SLC52A3
MARCKS	1.74231229381388e-60	-0.60649	0.851	0.945	3.38757779286232e-56	F+_N-_T-_S+	MARCKS
LOXL2	2.15508642453188e-60	1.31219	0.478	0.248	4.19013453521734e-56	F+_N-_T-_S+	LOXL2
PHLDA1	3.47945838642981e-60	2.61706	0.088	0.014	6.76511094073548e-56	F+_N-_T-_S+	PHLDA1
SLC6A8	6.68838595835583e-60	1.11498	0.578	0.334	1.30042288188312e-55	F+_N-_T-_S+	SLC6A8
SLITRK1	1.10973535473872e-59	5.40934	0.022	0	2.1576584502185e-55	F+_N-_T-_S+	SLITRK1
ARF5	1.84258895719055e-59	0.726516	0.901	0.799	3.58254570946559e-55	F+_N-_T-_S+	ARF5
MTTP	2.05397764045631e-59	2.49285	0.115	0.023	3.99354872633921e-55	F+_N-_T-_S+	MTTP
HMGA1	9.17560581433141e-59	-0.325783	1	0.999	1.78401303848046e-54	F+_N-_T-_S+	HMGA1
PITX2	1.32604305249313e-58	1.71266	0.253	0.088	2.57822550696239e-54	F+_N-_T-_S+	PITX2
ISYNA1	4.00102156657212e-58	0.97071	0.873	0.715	7.77918623188618e-54	F+_N-_T-_S+	ISYNA1
STPG4	5.334182948955e-58	-0.342369	0.994	0.998	1.03712519076532e-53	F+_N-_T-_S+	STPG4
SMC6	6.09863199455106e-58	-0.994878	0.629	0.781	1.18575701870056e-53	F+_N-_T-_S+	SMC6
SLC16A1	7.87978332548328e-58	0.82526	0.835	0.71	1.53206627197371e-53	F+_N-_T-_S+	SLC16A1
TUBB2B	2.20150629534762e-57	-0.816558	0.819	0.908	4.28038869004439e-53	F+_N-_T-_S+	TUBB2B
WFDC2	2.63538591999625e-57	1.655	0.561	0.355	5.12398084424872e-53	F+_N-_T-_S+	WFDC2
HIP1R	6.26116565102821e-57	1.96845	0.192	0.058	1.21735843752942e-52	F+_N-_T-_S+	HIP1R
PRMT1	6.89804082158112e-57	-0.377677	0.986	0.991	1.34118607694002e-52	F+_N-_T-_S+	PRMT1
RCAN2	1.10847005475628e-56	-1.26701	0.417	0.625	2.15519832746263e-52	F+_N-_T-_S+	RCAN2
GALK1	1.23015213967596e-56	-0.590889	0.848	0.929	2.39178480517197e-52	F+_N-_T-_S+	GALK1
FOXP2	3.63758922635488e-56	2.42247	0.087	0.014	7.07256473280179e-52	F+_N-_T-_S+	FOXP2
MICAL2	4.21557492399643e-56	1.91376	0.182	0.053	8.19634232472626e-52	F+_N-_T-_S+	MICAL2
SSTR1	4.88819435056719e-56	3.40636	0.032	0.002	9.50411627580779e-52	F+_N-_T-_S+	SSTR1
ETV1	1.48624072839513e-55	-1.72465	0.174	0.435	2.88969784821865e-51	F+_N-_T-_S+	ETV1
NRP1	3.21265979388748e-55	1.34447	0.465	0.248	6.24637443725543e-51	F+_N-_T-_S+	NRP1
PLA2G12B	6.01880715975646e-55	1.83786	0.127	0.028	1.17023667607145e-50	F+_N-_T-_S+	PLA2G12B
TFDP2	8.14389079506366e-55	-0.899368	0.555	0.733	1.58341668728423e-50	F+_N-_T-_S+	TFDP2
FRMD3	8.47670539351243e-55	2.74144	0.082	0.013	1.64812582966062e-50	F+_N-_T-_S+	FRMD3
COL4A2	9.78897682112882e-55	1.07944	0.629	0.409	1.90327076333208e-50	F+_N-_T-_S+	COL4A2
COX2	1.05929952871455e-54	0.540488	0.998	1	2.0595960736797e-50	F+_N-_T-_S+	COX2
ELL2	1.79935530218895e-54	1.80015	0.349	0.16	3.49848651404598e-50	F+_N-_T-_S+	ELL2
ENSSSCG00000040118	1.92463992629064e-54	0.454962	0.987	0.974	3.7420774086869e-50	F+_N-_T-_S+	ENSSSCG00000040118
ENSSSCG00000039273	2.55490453635298e-54	-0.719744	0.657	0.814	4.9675008900311e-50	F+_N-_T-_S+	ENSSSCG00000039273
ARHGAP24	3.30077934650894e-54	1.45347	0.213	0.068	6.41770528341733e-50	F+_N-_T-_S+	ARHGAP24
TEC	3.33863358541043e-54	2.11814	0.12	0.026	6.49130528011351e-50	F+_N-_T-_S+	TEC
PCSK9	1.57242298082932e-53	2.76415	0.058	0.007	3.05726200162645e-49	F+_N-_T-_S+	PCSK9
SERBP1	1.93672372126299e-53	-0.230313	1	1	3.76557193125163e-49	F+_N-_T-_S+	SERBP1
PRXL2A	1.94833666820034e-53	1.06559	0.538	0.314	3.78815098398191e-49	F+_N-_T-_S+	PRXL2A
BCAP29	2.59476701958892e-53	1.18245	0.477	0.259	5.04500551618674e-49	F+_N-_T-_S+	BCAP29
TPK1	3.86280979972733e-53	1.42715	0.456	0.25	7.51046109360985e-49	F+_N-_T-_S+	TPK1
SALL1	8.62073812206641e-53	0.846583	0.702	0.486	1.67613011307337e-48	F+_N-_T-_S+	SALL1
ANXA5	1.15912507183158e-52	1.31973	0.403	0.199	2.25368687716214e-48	F+_N-_T-_S+	ANXA5
RTN2	1.69955990218971e-52	1.6371	0.306	0.132	3.30445431782746e-48	F+_N-_T-_S+	RTN2
TBX6	2.28511938776511e-52	-3.21394	0.079	0.311	4.4429576256317e-48	F+_N-_T-_S+	TBX6
LMNA	2.87415601956442e-52	0.906861	0.714	0.498	5.5882215488391e-48	F+_N-_T-_S+	LMNA
CECR2	4.30317129453672e-52	-0.800968	0.649	0.782	8.36665594796774e-48	F+_N-_T-_S+	CECR2
ALDH1A2	4.46722249255245e-52	-4.96741	0.026	0.249	8.68562069226973e-48	F+_N-_T-_S+	ALDH1A2
ENSSSCG00000013078	4.6570907192378e-52	1.74935	0.178	0.053	9.05478148541406e-48	F+_N-_T-_S+	ENSSSCG00000013078
ENSSSCG00000004963	5.00976546687381e-52	-0.452694	0.935	0.973	9.74048699724276e-48	F+_N-_T-_S+	ENSSSCG00000004963
TMEM200A	1.02601448318068e-51	2.20736	0.141	0.036	1.99487995964819e-47	F+_N-_T-_S+	TMEM200A
NCEH1	1.24102685428402e-51	1.76653	0.248	0.093	2.41292851278442e-47	F+_N-_T-_S+	NCEH1
TPM4	2.10778804033812e-51	-0.448203	0.966	0.983	4.09817228682941e-47	F+_N-_T-_S+	TPM4
RHPN2	2.72352586167108e-51	1.32502	0.416	0.212	5.29535133284707e-47	F+_N-_T-_S+	RHPN2
SLITRK2	3.23689303377424e-51	1.49756	0.279	0.111	6.29349112556725e-47	F+_N-_T-_S+	SLITRK2
UNC93A	4.86136178963307e-51	3.45119	0.033	0.002	9.45194572758357e-47	F+_N-_T-_S+	UNC93A
FUS	4.93725975452739e-51	-0.444149	0.957	0.976	9.59951414072761e-47	F+_N-_T-_S+	FUS
DACT2	1.68463964932463e-50	1.63678	0.223	0.079	3.27544487018188e-46	F+_N-_T-_S+	DACT2
ECHDC2	1.84152610859004e-50	1.6632	0.181	0.055	3.58047921293162e-46	F+_N-_T-_S+	ECHDC2
PABPC1	2.06654178019872e-50	-0.572161	0.893	0.932	4.01797718324036e-46	F+_N-_T-_S+	PABPC1
SLC7A8	2.92718789602401e-50	0.87255	0.835	0.694	5.69133142623948e-46	F+_N-_T-_S+	SLC7A8
CPM	4.00121415386875e-50	2.28658	0.118	0.027	7.77956067936701e-46	F+_N-_T-_S+	CPM
CDH7	5.93468530612652e-50	-3.71913	0.027	0.247	1.15388086407018e-45	F+_N-_T-_S+	CDH7
ENSSSCG00000016527	5.97726753411253e-50	1.91543	0.169	0.05	1.1621601266575e-45	F+_N-_T-_S+	ENSSSCG00000016527
BEX3	7.03096005701139e-50	-0.438846	0.927	0.964	1.36702956388473e-45	F+_N-_T-_S+	BEX3
RPSA	1.54771129256685e-49	-0.200315	1	1	3.00921506613773e-45	F+_N-_T-_S+	RPSA
ND1	1.81380033500609e-49	0.735584	0.97	0.974	3.52657199135234e-45	F+_N-_T-_S+	ND1
ARHGAP42	2.82611099770435e-49	1.33395	0.383	0.19	5.49480761283657e-45	F+_N-_T-_S+	ARHGAP42
PLCXD3	2.97086085671975e-49	2.94528	0.065	0.009	5.77624476372021e-45	F+_N-_T-_S+	PLCXD3
EFNA1	3.93419146331589e-49	1.44928	0.422	0.219	7.64924846212508e-45	F+_N-_T-_S+	EFNA1
TMEM98	4.04828544817852e-49	0.673981	0.81	0.666	7.8710813968935e-45	F+_N-_T-_S+	TMEM98
TXNRD1	4.52588134160589e-49	0.718786	0.815	0.724	8.79967109248433e-45	F+_N-_T-_S+	TXNRD1
NKAIN2	5.93978205614748e-49	2.66574	0.062	0.008	1.15487182517675e-44	F+_N-_T-_S+	NKAIN2
C11orf52	6.03373846038176e-49	2.48269	0.075	0.012	1.17313976885203e-44	F+_N-_T-_S+	C11orf52
RANBP1	6.05491966547138e-49	-0.290282	0.987	0.994	1.1772580305576e-44	F+_N-_T-_S+	RANBP1
SLC30A4	9.28315804703818e-49	2.93817	0.053	0.006	1.80492441908563e-44	F+_N-_T-_S+	SLC30A4
ZSWIM4	1.17082091391411e-48	1.66847	0.382	0.194	2.2764271029232e-44	F+_N-_T-_S+	ZSWIM4
CTBP2	3.08044233339407e-48	-0.815752	0.592	0.725	5.98930402881809e-44	F+_N-_T-_S+	CTBP2
ENSSSCG00000038359	3.37113160067988e-48	-0.284549	0.992	0.997	6.55449117120189e-44	F+_N-_T-_S+	ENSSSCG00000038359
SLC16A3	4.18503356033095e-48	1.10795	0.502	0.292	8.13696075135147e-44	F+_N-_T-_S+	SLC16A3
FTCD	7.17113610214875e-48	1.72415	0.218	0.079	1.39428399234078e-43	F+_N-_T-_S+	FTCD
EYA1	7.36817813002913e-48	2.45062	0.085	0.015	1.43259487382156e-43	F+_N-_T-_S+	EYA1
PTPRZ1	1.38260257765189e-47	2.62759	0.073	0.012	2.68819419172858e-43	F+_N-_T-_S+	PTPRZ1
TUFT1	1.64758989860996e-47	1.33486	0.296	0.126	3.20340903986734e-43	F+_N-_T-_S+	TUFT1
ENSSSCG00000014031	1.88700530915528e-47	-0.325509	0.989	0.992	3.66890442259061e-43	F+_N-_T-_S+	ENSSSCG00000014031
ENTPD3	2.05159701458631e-47	2.1743	0.137	0.037	3.98892007546016e-43	F+_N-_T-_S+	ENTPD3
SERPINH1	6.87551660499153e-47	0.687121	0.819	0.71	1.3368066935085e-42	F+_N-_T-_S+	SERPINH1
CMAS	7.99965503807499e-47	1.1546	0.497	0.293	1.55537292905292e-42	F+_N-_T-_S+	CMAS
CEP85L	1.02635142663053e-46	1.63196	0.221	0.081	1.99553507879774e-42	F+_N-_T-_S+	CEP85L
CNN3	1.21551368094482e-46	0.515835	0.919	0.845	2.363323249861e-42	F+_N-_T-_S+	CNN3
ENSSSCG00000038991	1.24415244875147e-46	1.09797	0.487	0.282	2.41900560610747e-42	F+_N-_T-_S+	ENSSSCG00000038991
DMXL1	1.57859108702091e-46	1.57919	0.325	0.151	3.06925465049476e-42	F+_N-_T-_S+	DMXL1
ENSSSCG00000000385	1.90488897111293e-46	1.7635	0.171	0.054	3.70367562653486e-42	F+_N-_T-_S+	ENSSSCG00000000385
ENSSSCG00000009208	2.2520221250282e-46	1.16508	0.528	0.324	4.37860661769233e-42	F+_N-_T-_S+	ENSSSCG00000009208
MEIS2	2.4133976360889e-46	-2.79835	0.093	0.308	4.69236902384765e-42	F+_N-_T-_S+	MEIS2
FRZB	4.16812433380622e-46	1.47237	0.259	0.106	8.10408414221944e-42	F+_N-_T-_S+	FRZB
PEG10	7.59386766773577e-46	-1.40054	0.28	0.507	1.47647569063786e-41	F+_N-_T-_S+	PEG10
FURIN	9.86673407468701e-46	1.07585	0.455	0.255	1.91838910614139e-41	F+_N-_T-_S+	FURIN
HNRNPM	1.25151091942654e-45	-0.314192	0.994	0.997	2.43331268064102e-41	F+_N-_T-_S+	HNRNPM
HOXB2	1.37340695427416e-45	-3.57436	0.034	0.239	2.67031514119525e-41	F+_N-_T-_S+	HOXB2
SNRPD1	1.7513629084949e-45	-0.320313	0.99	0.995	3.40517490298663e-41	F+_N-_T-_S+	SNRPD1
PLCB4	1.88918718851332e-45	1.44305	0.238	0.091	3.67314665062644e-41	F+_N-_T-_S+	PLCB4
ABR	2.02385667404181e-45	1.09057	0.45	0.247	3.9349845313395e-41	F+_N-_T-_S+	ABR
TMEM125	2.47876164730631e-45	1.56805	0.278	0.12	4.81945627085766e-41	F+_N-_T-_S+	TMEM125
SLC9A3R2	2.52661278520432e-45	1.25049	0.317	0.143	4.91249323827277e-41	F+_N-_T-_S+	SLC9A3R2
DRD2	5.15082643471241e-45	-2.72456	0.057	0.27	1.00147518370113e-40	F+_N-_T-_S+	DRD2
ENSSSCG00000043958	5.55530102689853e-45	3.45685	0.029	0.002	1.08011717865988e-40	F+_N-_T-_S+	ENSSSCG00000043958
YAP1	6.48111318183338e-45	0.850917	0.69	0.519	1.26012283594386e-40	F+_N-_T-_S+	YAP1
CPN1	7.37628439015778e-45	3.08873	0.038	0.003	1.43417097397838e-40	F+_N-_T-_S+	CPN1
ST3GAL5	7.62873551149609e-45	1.50637	0.234	0.09	1.48325504550019e-40	F+_N-_T-_S+	ST3GAL5
HSPD1	8.61181288462746e-45	-0.278246	1	0.999	1.67439477915812e-40	F+_N-_T-_S+	HSPD1
ENPEP	9.37107650799726e-45	3.36129	0.026	0.001	1.82201840544991e-40	F+_N-_T-_S+	ENPEP
SPON2	1.00249966691896e-44	1.48298	0.262	0.108	1.94916010239054e-40	F+_N-_T-_S+	SPON2
USP54	1.21381419851127e-44	1.34966	0.273	0.115	2.36001894616547e-40	F+_N-_T-_S+	USP54
SOX11	1.37641676885924e-44	-1.21468	0.352	0.56	2.67616712369302e-40	F+_N-_T-_S+	SOX11
ANKRD6	1.78407817336285e-44	1.02482	0.505	0.302	3.4687831924694e-40	F+_N-_T-_S+	ANKRD6
SELENOW	2.17321175888528e-44	0.506318	0.936	0.866	4.22537562280064e-40	F+_N-_T-_S+	SELENOW
C6orf52	2.31353596233831e-44	1.71356	0.187	0.064	4.49820797157437e-40	F+_N-_T-_S+	C6orf52
RHOU	2.48538590182027e-44	1.53803	0.168	0.053	4.83233580890915e-40	F+_N-_T-_S+	RHOU
ROR1	4.35572262021016e-44	1.44956	0.299	0.136	8.46883149047461e-40	F+_N-_T-_S+	ROR1
WNT5A	4.56910083151497e-44	-2.98088	0.058	0.265	8.88370274671456e-40	F+_N-_T-_S+	WNT5A
ARPP21	6.11902688225808e-44	3.83527	0.033	0.002	1.18972239671744e-39	F+_N-_T-_S+	ARPP21
MFGE8	6.74715941051772e-44	1.17063	0.477	0.281	1.31185020418696e-39	F+_N-_T-_S+	MFGE8
SEPHS1	7.14307061261648e-44	-0.756345	0.611	0.743	1.38882721921102e-39	F+_N-_T-_S+	SEPHS1
SLC4A2	8.22050370216229e-44	1.01595	0.479	0.278	1.59831253481141e-39	F+_N-_T-_S+	SLC4A2
ENSSSCG00000039222	1.01248469325662e-43	-0.593603	0.87	0.926	1.96857398909884e-39	F+_N-_T-_S+	ENSSSCG00000039222
ADAMTS1	1.16271634736066e-43	1.48022	0.302	0.138	2.26066939417334e-39	F+_N-_T-_S+	ADAMTS1
H3-3A	1.19939936703311e-43	-0.383747	0.943	0.981	2.33199218932247e-39	F+_N-_T-_S+	H3-3A
SUMO2	1.32636562432399e-43	-0.211966	1	1	2.57885268337314e-39	F+_N-_T-_S+	SUMO2
MT3	1.41573390847949e-43	-1.98283	0.13	0.356	2.75261143825667e-39	F+_N-_T-_S+	MT3
GPX2	1.44670336299474e-43	2.39048	0.067	0.011	2.81282534867067e-39	F+_N-_T-_S+	GPX2
HSP90AA1	1.64621849226698e-43	-0.227624	1	1	3.20074261451469e-39	F+_N-_T-_S+	HSP90AA1
ENSSSCG00000035908	1.8671376227889e-43	-0.454582	0.877	0.933	3.63027567998846e-39	F+_N-_T-_S+	ENSSSCG00000035908
CTSC	2.01065943881953e-43	0.980978	0.574	0.369	3.90932514689681e-39	F+_N-_T-_S+	CTSC
RRBP1	2.53919392136732e-43	0.882107	0.827	0.7	4.93695474131448e-39	F+_N-_T-_S+	RRBP1
YBX1	6.50344237468442e-43	-0.178228	1	1	1.26446430090989e-38	F+_N-_T-_S+	YBX1
SLC35A3	7.17959163748829e-43	1.37437	0.327	0.158	1.39592800207685e-38	F+_N-_T-_S+	SLC35A3
ENSSSCG00000023305	8.15665874470796e-43	-1.66239	0.233	0.453	1.58589915973357e-38	F+_N-_T-_S+	ENSSSCG00000023305
ENSSSCG00000044700	9.30155079643428e-43	0.983749	0.551	0.353	1.80850052135072e-38	F+_N-_T-_S+	ENSSSCG00000044700
NEDD9	1.177870731035e-42	1.54377	0.149	0.044	2.29013406235134e-38	F+_N-_T-_S+	NEDD9
PTGES3	1.22161265397758e-42	-0.34601	0.973	0.979	2.37518148312861e-38	F+_N-_T-_S+	PTGES3
ENSSSCG00000027675	1.22681212862441e-42	1.2353	0.338	0.163	2.38529082168444e-38	F+_N-_T-_S+	ENSSSCG00000027675
RRAGD	1.27250698285399e-42	-1.54766	0.19	0.407	2.47413532676302e-38	F+_N-_T-_S+	RRAGD
ZNF467	2.08628540058793e-42	2.03399	0.088	0.018	4.05636470436312e-38	F+_N-_T-_S+	ZNF467
AK3	2.2565612433837e-42	1.13902	0.41	0.219	4.38743202551092e-38	F+_N-_T-_S+	AK3
DEPTOR	2.2984813336055e-42	1.93821	0.104	0.025	4.46893725692917e-38	F+_N-_T-_S+	DEPTOR
ARL3	2.35659186745615e-42	-0.524041	0.797	0.874	4.581921567895e-38	F+_N-_T-_S+	ARL3
DIPK2A	3.486186041618e-42	1.39882	0.298	0.136	6.77819152071787e-38	F+_N-_T-_S+	DIPK2A
CDK2AP1	3.79375884586093e-42	-0.463186	0.879	0.93	7.3762053240074e-38	F+_N-_T-_S+	CDK2AP1
PPM1H	5.21151448718402e-42	1.45475	0.193	0.069	1.01327476174319e-37	F+_N-_T-_S+	PPM1H
IRF2BP2	6.70464514330544e-42	1.07197	0.399	0.21	1.30358415521288e-37	F+_N-_T-_S+	IRF2BP2
TSTD1	7.17027673759373e-42	-0.523322	0.794	0.873	1.39411690609035e-37	F+_N-_T-_S+	TSTD1
PDGFA	7.85083884566621e-42	-1.5531	0.203	0.417	1.52643859676288e-37	F+_N-_T-_S+	PDGFA
ENSSSCG00000002953	8.51542239063758e-42	0.895685	0.589	0.387	1.65565357541166e-37	F+_N-_T-_S+	ENSSSCG00000002953
DCBLD1	8.70124089345271e-42	1.21917	0.403	0.221	1.69178226691401e-37	F+_N-_T-_S+	DCBLD1
FBN2	1.10590366929092e-41	1.46389	0.29	0.131	2.15020850420234e-37	F+_N-_T-_S+	FBN2
CAMKV	1.29214700363795e-41	-2.30844	0.077	0.283	2.51232141917327e-37	F+_N-_T-_S+	CAMKV
QDPR	1.40691437811504e-41	0.443653	0.938	0.893	2.73546362536907e-37	F+_N-_T-_S+	QDPR
FAM131C	1.62818515396482e-41	1.6548	0.293	0.139	3.16568039485381e-37	F+_N-_T-_S+	FAM131C
ENSSSCG00000034709	1.84372743565655e-41	-0.373977	0.977	0.982	3.58475925314704e-37	F+_N-_T-_S+	ENSSSCG00000034709
HMBOX1	2.30294822245897e-41	1.16109	0.416	0.23	4.47762222892697e-37	F+_N-_T-_S+	HMBOX1
CACHD1	3.94242600760542e-41	-0.742062	0.63	0.762	7.66525888658722e-37	F+_N-_T-_S+	CACHD1
ZBTB16	4.21212471341975e-41	1.3886	0.192	0.069	8.18963408030201e-37	F+_N-_T-_S+	ZBTB16
SRRM2	4.5644645279822e-41	-0.368968	0.952	0.976	8.8746883817558e-37	F+_N-_T-_S+	SRRM2
HSD17B3	4.58586099707437e-41	3.06172	0.04	0.004	8.9162895366117e-37	F+_N-_T-_S+	HSD17B3
CDX4	6.22682584401818e-41	-1.78374	0.129	0.345	1.21068174885245e-36	F+_N-_T-_S+	CDX4
HPN	1.25701163769136e-40	1.3853	0.301	0.141	2.44400772716331e-36	F+_N-_T-_S+	HPN
SEMA6A	1.56970562790032e-40	-1.21292	0.344	0.535	3.0519786523266e-36	F+_N-_T-_S+	SEMA6A
RPL24	1.61962224294575e-40	0.193324	1	1	3.14903152695942e-36	F+_N-_T-_S+	RPL24
TBC1D1	1.63632894946248e-40	-0.725308	0.6	0.75	3.1815143764399e-36	F+_N-_T-_S+	TBC1D1
TBXT	2.51929630120426e-40	-7.45643	0	0.171	4.89826779843144e-36	F+_N-_T-_S+	TBXT
PAG1	2.80731222989329e-40	1.81453	0.165	0.055	5.45825716858153e-36	F+_N-_T-_S+	PAG1
TTC6	4.44263372556133e-40	3.7774	0.024	0.001	8.63781275260889e-36	F+_N-_T-_S+	TTC6
TLE5	4.813705513958e-40	0.727544	0.677	0.502	9.35928763078853e-36	F+_N-_T-_S+	TLE5
ZEB2	1.15569602906006e-39	-2.05952	0.115	0.317	2.24701978930147e-35	F+_N-_T-_S+	ZEB2
ENPP2	1.8981573629602e-39	1.96245	0.102	0.025	3.69058736080352e-35	F+_N-_T-_S+	ENPP2
CADM1	2.73801931518154e-39	0.912894	0.555	0.356	5.32353095450747e-35	F+_N-_T-_S+	CADM1
COL4A5	5.37152824882182e-39	1.22269	0.346	0.176	1.04438623741843e-34	F+_N-_T-_S+	COL4A5
TMEM160	5.58879766084809e-39	-0.423081	0.927	0.959	1.08662992919869e-34	F+_N-_T-_S+	TMEM160
CLDN4	7.63595856435354e-39	1.25621	0.473	0.301	1.48465942366726e-34	F+_N-_T-_S+	CLDN4
PAQR9	8.91558691486096e-39	-2.93429	0.055	0.242	1.73345756385642e-34	F+_N-_T-_S+	PAQR9
CASTOR2	1.00286648456778e-38	1.11034	0.369	0.191	1.94987330594513e-34	F+_N-_T-_S+	CASTOR2
COL12A1	1.27087236016248e-38	-3.85171	0.038	0.217	2.47095712986391e-34	F+_N-_T-_S+	COL12A1
DNMT3B	3.13448774086636e-38	-1.6014	0.477	0.6	6.09438451456647e-34	F+_N-_T-_S+	DNMT3B
TMTC1	3.55319151650307e-38	1.39692	0.198	0.075	6.90847026553693e-34	F+_N-_T-_S+	TMTC1
HTRA1	3.77372072353428e-38	1.77512	0.248	0.111	7.33724520276771e-34	F+_N-_T-_S+	HTRA1
MAPK13	3.92551862960221e-38	1.30343	0.265	0.119	7.63238587153557e-34	F+_N-_T-_S+	MAPK13
LPAR1	4.61397065477244e-38	1.5739	0.152	0.05	8.97094314407405e-34	F+_N-_T-_S+	LPAR1
GPCPD1	5.40596020131856e-38	1.01584	0.421	0.236	1.05108084194237e-33	F+_N-_T-_S+	GPCPD1
YWHAB	6.64612166941018e-38	-0.257354	0.997	0.994	1.29220543618342e-33	F+_N-_T-_S+	YWHAB
SEC61B	7.91098036761638e-38	0.254543	0.998	0.995	1.53813191287565e-33	F+_N-_T-_S+	SEC61B
DSTN	1.25992438904156e-37	-0.390939	0.912	0.945	2.44967098961351e-33	F+_N-_T-_S+	DSTN
ABHD17C	1.44512418830796e-37	-1.05657	0.386	0.559	2.80975495932717e-33	F+_N-_T-_S+	ABHD17C
SWAP70	1.73587340653548e-37	1.16969	0.328	0.164	3.37505866432694e-33	F+_N-_T-_S+	SWAP70
RPL15	2.6643679468482e-37	-0.128802	1	1	5.18033059905696e-33	F+_N-_T-_S+	RPL15
ENSSSCG00000000377	3.13839870406697e-37	-0.358396	0.942	0.961	6.10198860031741e-33	F+_N-_T-_S+	ENSSSCG00000000377
TCF7	3.44608841506533e-37	-1.21528	0.341	0.518	6.70022970541152e-33	F+_N-_T-_S+	TCF7
ENSSSCG00000020706	3.65599557540729e-37	0.804024	0.662	0.492	7.1083521972644e-33	F+_N-_T-_S+	ENSSSCG00000020706
R3HDML	4.13358011363954e-37	2.87743	0.047	0.006	8.03691981494935e-33	F+_N-_T-_S+	R3HDML
C4orf19	5.19462063603844e-37	-2.21522	0.087	0.276	1.00999009026495e-32	F+_N-_T-_S+	C4orf19
SYNDIG1L	6.38319325475683e-37	2.30451	0.096	0.024	1.24108426452237e-32	F+_N-_T-_S+	SYNDIG1L
BDH1	1.00795344868284e-36	1.90726	0.106	0.028	1.95976389027405e-32	F+_N-_T-_S+	BDH1
ENSSSCG00000035893	1.03035005541174e-36	1.33877	0.27	0.125	2.00330961273705e-32	F+_N-_T-_S+	ENSSSCG00000035893
NCAN	1.05648014897682e-36	-1.72196	0.125	0.324	2.05411435365564e-32	F+_N-_T-_S+	NCAN
ENSSSCG00000031381	1.0833492008534e-36	0.54988	0.847	0.731	2.10635585121927e-32	F+_N-_T-_S+	ENSSSCG00000031381
ENSSSCG00000044924	1.30644888136643e-36	2.63403	0.065	0.012	2.54012856004074e-32	F+_N-_T-_S+	ENSSSCG00000044924
SAMD3	1.66013218119589e-36	1.23351	0.247	0.109	3.22779499989917e-32	F+_N-_T-_S+	SAMD3
FNDC3B	1.73529047823136e-36	1.03632	0.443	0.266	3.37392527682524e-32	F+_N-_T-_S+	FNDC3B
MCM7	1.78025252247286e-36	-0.41159	0.912	0.954	3.46134497944398e-32	F+_N-_T-_S+	MCM7
VIM	2.01141060583461e-36	-0.691121	0.551	0.73	3.91078564092424e-32	F+_N-_T-_S+	VIM
LSAMP	2.20150969445968e-36	-1.65866	0.147	0.344	4.28039529893796e-32	F+_N-_T-_S+	LSAMP
ENSSSCG00000020808	2.55304606443112e-36	-0.337379	0.959	0.976	4.96388746307344e-32	F+_N-_T-_S+	ENSSSCG00000020808
ALCAM	4.27674483538985e-36	1.11096	0.413	0.237	8.31527498344848e-32	F+_N-_T-_S+	ALCAM
XBP1	4.41093588063618e-36	1.03861	0.47	0.291	8.57618263272093e-32	F+_N-_T-_S+	XBP1
TWF2	6.89901969033768e-36	0.60847	0.779	0.651	1.34137639839236e-31	F+_N-_T-_S+	TWF2
DNAI3	9.45120886373964e-36	1.73621	0.111	0.031	1.8375985393769e-31	F+_N-_T-_S+	DNAI3
RASL11A	9.95077869023023e-36	-2.30684	0.126	0.312	1.93472990074146e-31	F+_N-_T-_S+	RASL11A
FGFR1	1.31387198669954e-35	-0.752032	0.63	0.757	2.55456130373991e-31	F+_N-_T-_S+	FGFR1
B3GNT4	1.36980881143291e-35	2.22233	0.053	0.008	2.663319272069e-31	F+_N-_T-_S+	B3GNT4
COL14A1	1.5356873314212e-35	1.56228	0.167	0.06	2.98583687848224e-31	F+_N-_T-_S+	COL14A1
PDPN	1.66416939985253e-35	0.872734	0.563	0.368	3.23564456413328e-31	F+_N-_T-_S+	PDPN
CLU	1.66954687236895e-35	1.04679	0.522	0.344	3.24609998394694e-31	F+_N-_T-_S+	CLU
CXCL9	1.82637772183439e-35	4.12821	0.019	0.001	3.55102620456261e-31	F+_N-_T-_S+	CXCL9
SFRP5	2.04969849740812e-35	2.10887	0.119	0.035	3.98522878851061e-31	F+_N-_T-_S+	SFRP5
CEND1	2.1443353080778e-35	-1.06453	0.357	0.531	4.16923113949567e-31	F+_N-_T-_S+	CEND1
OGFRL1	2.1964024966939e-35	1.18114	0.328	0.171	4.27046537432195e-31	F+_N-_T-_S+	OGFRL1
LEF1	2.21532657054861e-35	-1.70367	0.219	0.399	4.30725945111767e-31	F+_N-_T-_S+	LEF1
ENSSSCG00000028674	2.6550975844358e-35	3.27821	0.033	0.003	5.16230623341852e-31	F+_N-_T-_S+	ENSSSCG00000028674
NREP	2.75373901200478e-35	-0.672975	0.677	0.79	5.35409476104089e-31	F+_N-_T-_S+	NREP
PSMB1	2.94048717043997e-35	-0.31692	0.975	0.983	5.71718920548644e-31	F+_N-_T-_S+	PSMB1
RPA3	3.47496040669676e-35	-0.48978	0.825	0.916	6.75636551874052e-31	F+_N-_T-_S+	RPA3
ADAMTS19	3.84555359983242e-35	0.987625	0.374	0.201	7.47690986415418e-31	F+_N-_T-_S+	ADAMTS19
AGR2	4.51669586450953e-35	2.27149	0.105	0.029	8.78181176936587e-31	F+_N-_T-_S+	AGR2
SEPTIN7	5.00465329572234e-35	0.361721	0.944	0.919	9.73054740287295e-31	F+_N-_T-_S+	SEPTIN7
LGR4	5.15428449562055e-35	0.945996	0.377	0.204	1.0021475344835e-30	F+_N-_T-_S+	LGR4
ENSSSCG00000048651	5.43756046246393e-35	5.55418	0.013	0	1.05722488071686e-30	F+_N-_T-_S+	ENSSSCG00000048651
THRAP3	5.94011214053741e-35	-0.359239	0.934	0.961	1.15493600348469e-30	F+_N-_T-_S+	THRAP3
NUCKS1	6.0713804945786e-35	0.362449	0.984	0.968	1.18045850956092e-30	F+_N-_T-_S+	NUCKS1
AP5B1	6.46372164324211e-35	2.26177	0.064	0.012	1.25674139909556e-30	F+_N-_T-_S+	AP5B1
MTCH1	7.58547916163925e-35	-0.397717	0.961	0.98	1.47484471339752e-30	F+_N-_T-_S+	MTCH1
HSPA12A	8.97566628546513e-35	1.76612	0.101	0.027	1.74513879588299e-30	F+_N-_T-_S+	HSPA12A
ENSSSCG00000014361	9.76060879452566e-35	-0.525808	0.826	0.866	1.89775516791962e-30	F+_N-_T-_S+	ENSSSCG00000014361
THPO	1.14364632691722e-34	1.62474	0.09	0.022	2.22359155342516e-30	F+_N-_T-_S+	THPO
PABPN1	1.14594049449051e-34	-0.256997	0.993	0.996	2.2280521034379e-30	F+_N-_T-_S+	PABPN1
ENSSSCG00000015069	1.32791416084272e-34	1.40302	0.391	0.216	2.58186350292649e-30	F+_N-_T-_S+	ENSSSCG00000015069
RASGRP3	1.47601011931843e-34	2.76275	0.051	0.008	2.86980647499083e-30	F+_N-_T-_S+	RASGRP3
RASGRF2	1.50372842334795e-34	2.06843	0.074	0.016	2.92369917351541e-30	F+_N-_T-_S+	RASGRF2
RUNX1	1.52791882359529e-34	2.32595	0.055	0.009	2.97073256871632e-30	F+_N-_T-_S+	RUNX1
WFDC1	2.03965600373048e-34	-1.45992	0.157	0.357	3.96570316805318e-30	F+_N-_T-_S+	WFDC1
PLEKHA6	2.60465955211741e-34	1.99782	0.074	0.016	5.06423956718187e-30	F+_N-_T-_S+	PLEKHA6
DBI	2.92508429010283e-34	0.381669	0.97	0.956	5.68724138524692e-30	F+_N-_T-_S+	DBI
B4GALNT3	3.64467714866857e-34	1.26665	0.235	0.103	7.08634578015629e-30	F+_N-_T-_S+	B4GALNT3
TP53I3	4.3570119747925e-34	-0.997579	0.315	0.516	8.47133838258906e-30	F+_N-_T-_S+	TP53I3
ENSSSCG00000036350	4.98757713561257e-34	-0.242631	1	1	9.69734622477153e-30	F+_N-_T-_S+	ENSSSCG00000036350
TNNI1	5.83103548171596e-34	2.67426	0.045	0.006	1.13372822871003e-29	F+_N-_T-_S+	TNNI1
PPM1G	6.69881883626582e-34	-0.542779	0.767	0.839	1.30245134633516e-29	F+_N-_T-_S+	PPM1G
GCK	6.83155903641411e-34	0.894141	0.445	0.262	1.32826002345e-29	F+_N-_T-_S+	GCK
VLDLR	1.02370004785633e-33	1.30288	0.206	0.085	1.99038000304706e-29	F+_N-_T-_S+	VLDLR
ARHGEF6	1.10803277322033e-33	1.8939	0.097	0.026	2.1543481209723e-29	F+_N-_T-_S+	ARHGEF6
TAMALIN	1.1471845927452e-33	1.26007	0.375	0.212	2.23047100367449e-29	F+_N-_T-_S+	TAMALIN
SRSF3	1.33381332837494e-33	-0.233037	0.99	0.998	2.5933332543594e-29	F+_N-_T-_S+	SRSF3
ANKFY1	1.5658026827514e-33	-0.498819	0.776	0.84	3.04439015607355e-29	F+_N-_T-_S+	ANKFY1
NPNT	1.5897949262132e-33	1.49911	0.109	0.031	3.09103827503632e-29	F+_N-_T-_S+	NPNT
LRRC52	3.05783151674792e-33	-5.07654	0.003	0.15	5.94534181801298e-29	F+_N-_T-_S+	LRRC52
SCP2	4.40809027888077e-33	0.611785	0.726	0.573	8.57064992922789e-29	F+_N-_T-_S+	SCP2
ESRP2	5.18566955144815e-33	1.51328	0.194	0.079	1.00824973088806e-28	F+_N-_T-_S+	ESRP2
BCAT1	5.27132645755221e-33	-0.831737	0.538	0.661	1.02490400314188e-28	F+_N-_T-_S+	BCAT1
BEX4	6.49377410150387e-33	-0.521455	0.818	0.871	1.2625844985554e-28	F+_N-_T-_S+	BEX4
UBB	7.65141043071567e-33	-0.180718	1	1	1.48766373004405e-28	F+_N-_T-_S+	UBB
CDX2	1.0991596325298e-32	-1.33534	0.186	0.379	2.1370960735277e-28	F+_N-_T-_S+	CDX2
PLAT	1.10979099267061e-32	-1.40104	0.235	0.417	2.15776662704946e-28	F+_N-_T-_S+	PLAT
HNRNPH3	1.14995524076151e-32	-0.329022	0.953	0.972	2.2358579746126e-28	F+_N-_T-_S+	HNRNPH3
ALAS2	1.29226906934889e-32	2.43404	0.033	0.004	2.51255875153505e-28	F+_N-_T-_S+	ALAS2
PCED1B	1.35260756397204e-32	1.52399	0.229	0.104	2.62987488663084e-28	F+_N-_T-_S+	PCED1B
TUBA1B	1.368444556282e-32	-0.2265	1	1	2.66066675077909e-28	F+_N-_T-_S+	TUBA1B
UPP1	1.71603829215048e-32	-1.13441	0.278	0.457	3.33649325142817e-28	F+_N-_T-_S+	UPP1
MAK	1.88985676242048e-32	2.37361	0.049	0.008	3.67444850317414e-28	F+_N-_T-_S+	MAK
PCP4L1	2.08669636097762e-32	1.96469	0.079	0.019	4.05716373464879e-28	F+_N-_T-_S+	PCP4L1
MORF4L2	2.45742192842313e-32	0.474519	0.851	0.754	4.77796545543308e-28	F+_N-_T-_S+	MORF4L2
HDAC7	2.88344989315584e-32	0.732684	0.589	0.407	5.6062916272629e-28	F+_N-_T-_S+	HDAC7
COL4A6	3.68637634319455e-32	1.72801	0.121	0.038	7.16742152407317e-28	F+_N-_T-_S+	COL4A6
ENSSSCG00000032067	3.98258605269151e-32	-0.497705	0.779	0.851	7.7433420622481e-28	F+_N-_T-_S+	ENSSSCG00000032067
KLF1	4.13119725463575e-32	2.81586	0.032	0.003	8.03228682218829e-28	F+_N-_T-_S+	KLF1
ADGRA3	7.41151456531585e-32	-1.06269	0.369	0.53	1.44102077693436e-27	F+_N-_T-_S+	ADGRA3
HELLS	8.3796904759685e-32	-0.638722	0.669	0.759	1.62926321924256e-27	F+_N-_T-_S+	HELLS
MCC	8.47173134710724e-32	-1.26631	0.288	0.457	1.64715872581806e-27	F+_N-_T-_S+	MCC
PARK7	9.31369550714264e-32	-0.259032	0.993	0.997	1.81086181745374e-27	F+_N-_T-_S+	PARK7
ENSSSCG00000000361	1.24117295352779e-31	-0.254224	0.992	0.998	2.41321257354408e-27	F+_N-_T-_S+	ENSSSCG00000000361
CAPN1	1.47216486179221e-31	0.867415	0.479	0.307	2.86233014078258e-27	F+_N-_T-_S+	CAPN1
FGFR3	2.44334977467119e-31	1.05759	0.374	0.216	4.7506049668932e-27	F+_N-_T-_S+	FGFR3
LIMK2	2.60686942121696e-31	0.768194	0.705	0.552	5.06853621567213e-27	F+_N-_T-_S+	LIMK2
ENSSSCG00000024144	2.82093414837543e-31	-0.336211	0.946	0.959	5.48474226468636e-27	F+_N-_T-_S+	ENSSSCG00000024144
SYNE3	2.84786414078225e-31	1.72437	0.101	0.029	5.53710224892293e-27	F+_N-_T-_S+	SYNE3
ENSSSCG00000040650	3.27413531838187e-31	4.10372	0.025	0.002	6.36590129952986e-27	F+_N-_T-_S+	ENSSSCG00000040650
COBLL1	3.82336194957822e-31	1.65319	0.141	0.049	7.43376263856493e-27	F+_N-_T-_S+	COBLL1
TALDO1	5.74537034974768e-31	-0.267971	0.992	0.996	1.11707235710144e-26	F+_N-_T-_S+	TALDO1
ILKAP	6.11566882619613e-31	-0.568638	0.709	0.792	1.18906948987731e-26	F+_N-_T-_S+	ILKAP
RPA2	6.62681534373154e-31	-0.456006	0.817	0.867	1.28845170728172e-26	F+_N-_T-_S+	RPA2
ENHO	7.74186068217474e-31	-1.1049	0.325	0.49	1.50524997243523e-26	F+_N-_T-_S+	ENHO
ISG12(A)	8.4090780673984e-31	0.686817	0.677	0.504	1.63497704864427e-26	F+_N-_T-_S+	ISG12(A)
GFRA2	8.93053282012053e-31	0.911994	0.422	0.256	1.73636349621604e-26	F+_N-_T-_S+	GFRA2
CHSY1	9.50500394689993e-31	1.01228	0.439	0.279	1.84805791739575e-26	F+_N-_T-_S+	CHSY1
TAC3	1.0907632705996e-30	-2.6638	0.053	0.212	2.1207710270268e-26	F+_N-_T-_S+	TAC3
USP3	1.15078467400922e-30	0.744999	0.577	0.391	2.23747064167613e-26	F+_N-_T-_S+	USP3
CHL1	1.241694309742e-30	1.52167	0.192	0.081	2.41422624643137e-26	F+_N-_T-_S+	CHL1
COX5B	1.24192371885546e-30	-0.229357	0.991	0.996	2.41467228657068e-26	F+_N-_T-_S+	COX5B
ENSSSCG00000004666	1.25419920588696e-30	2.21143	0.072	0.017	2.43853951600601e-26	F+_N-_T-_S+	ENSSSCG00000004666
ENSSSCG00000040990	1.30647874508545e-30	2.89795	0.041	0.006	2.54018662406964e-26	F+_N-_T-_S+	ENSSSCG00000040990
BEX1	1.45310548867025e-30	-0.517423	0.838	0.873	2.82527300162158e-26	F+_N-_T-_S+	BEX1
TNNT1	1.61535396833329e-30	0.572545	0.865	0.757	3.14073272063042e-26	F+_N-_T-_S+	TNNT1
TMED10	1.85607255974539e-30	0.495431	0.873	0.809	3.60876187791296e-26	F+_N-_T-_S+	TMED10
CD2AP	2.03882735910631e-30	0.669207	0.721	0.592	3.96409203431041e-26	F+_N-_T-_S+	CD2AP
ENSSSCG00000033262	2.07871294970748e-30	-0.173909	1	1	4.04164158811624e-26	F+_N-_T-_S+	ENSSSCG00000033262
LTC4S	2.15741254249601e-30	1.45167	0.127	0.042	4.19465720637499e-26	F+_N-_T-_S+	LTC4S
NUP54	2.30943569070766e-30	0.716451	0.599	0.441	4.49023581344291e-26	F+_N-_T-_S+	NUP54
CNBP	2.45999740608162e-30	-0.300209	0.965	0.981	4.7829729566445e-26	F+_N-_T-_S+	CNBP
PTPRJ	2.70007738852753e-30	0.891961	0.543	0.388	5.24976046651408e-26	F+_N-_T-_S+	PTPRJ
HAPLN3	3.52209815523735e-30	1.15702	0.245	0.116	6.84801544322798e-26	F+_N-_T-_S+	HAPLN3
DNAH5	3.85387408220907e-30	2.21994	0.048	0.008	7.4930873780391e-26	F+_N-_T-_S+	DNAH5
FEZ1	4.13094474208229e-30	-3.04458	0.047	0.199	8.0317958620306e-26	F+_N-_T-_S+	FEZ1
MYO1C	4.24522644337922e-30	1.07372	0.263	0.129	8.25399377386221e-26	F+_N-_T-_S+	MYO1C
ENSSSCG00000031741	5.84802470976954e-30	-0.417729	0.854	0.912	1.13703144432049e-25	F+_N-_T-_S+	ENSSSCG00000031741
KPNA3	5.85889187682949e-30	0.538851	0.773	0.652	1.13914434761196e-25	F+_N-_T-_S+	KPNA3
RPS5	6.43520054870317e-30	-0.150946	1	1	1.25119604268436e-25	F+_N-_T-_S+	RPS5
PIAS1	6.85092500571313e-30	0.888315	0.442	0.275	1.3320253488608e-25	F+_N-_T-_S+	PIAS1
ENSSSCG00000010771	8.06889466062903e-30	-0.9996	0.56	0.616	1.5688351888661e-25	F+_N-_T-_S+	ENSSSCG00000010771
TMED7	9.24529374181024e-30	0.757971	0.565	0.395	1.79756246222017e-25	F+_N-_T-_S+	TMED7
CDH2	9.84932585019102e-30	0.49102	0.778	0.624	1.91500442505264e-25	F+_N-_T-_S+	CDH2
SKAP2	1.05874363795211e-29	-1.43847	0.151	0.326	2.05851525527028e-25	F+_N-_T-_S+	SKAP2
ALPL	1.09557526375558e-29	0.907317	0.481	0.316	2.13012698531997e-25	F+_N-_T-_S+	ALPL
ISL1	1.17744065731249e-29	2.02427	0.078	0.019	2.28929787001267e-25	F+_N-_T-_S+	ISL1
FGL2	1.25924903587552e-29	1.57566	0.082	0.021	2.44835790045277e-25	F+_N-_T-_S+	FGL2
FGFRL1	1.52760006939319e-29	1.33217	0.17	0.068	2.97011281492118e-25	F+_N-_T-_S+	FGFRL1
SLC23A2	1.62823039943247e-29	1.23365	0.266	0.134	3.16576836561656e-25	F+_N-_T-_S+	SLC23A2
ADAM19	1.87999618242972e-29	1.09519	0.363	0.21	3.6552765774981e-25	F+_N-_T-_S+	ADAM19
MAP1B	1.8840728289777e-29	-0.765158	0.483	0.647	3.66320280138134e-25	F+_N-_T-_S+	MAP1B
ENSSSCG00000000194	1.97583519953105e-29	0.566933	0.832	0.73	3.84161637844822e-25	F+_N-_T-_S+	ENSSSCG00000000194
UPK1B	2.09228521472395e-29	0.957556	0.35	0.197	4.06803014298777e-25	F+_N-_T-_S+	UPK1B
ENSSSCG00000000288	2.43847565618788e-29	-0.228538	1	1	4.74112821832609e-25	F+_N-_T-_S+	ENSSSCG00000000288
PAM	2.51197480264375e-29	1.02952	0.326	0.178	4.88403260878024e-25	F+_N-_T-_S+	PAM
PCDH7	2.60223564705419e-29	1.03833	0.233	0.108	5.05952676856747e-25	F+_N-_T-_S+	PCDH7
CD82	2.66978154682388e-29	1.20922	0.229	0.107	5.19085626148967e-25	F+_N-_T-_S+	CD82
NUDT14	2.69982550414225e-29	0.566463	0.767	0.633	5.24927072770378e-25	F+_N-_T-_S+	NUDT14
FSTL1	2.85007018163251e-29	-0.571715	0.658	0.776	5.54139145414808e-25	F+_N-_T-_S+	FSTL1
FREM1	2.86578888507531e-29	2.30613	0.059	0.012	5.57195332925193e-25	F+_N-_T-_S+	FREM1
GSPT1	3.22093026851416e-29	-0.38215	0.865	0.912	6.26245472107208e-25	F+_N-_T-_S+	GSPT1
GPC4	3.44678916171855e-29	-1.06892	0.306	0.468	6.70159216712938e-25	F+_N-_T-_S+	GPC4
ENSSSCG00000015823	4.18376411005903e-29	0.843786	0.455	0.284	8.13449255918777e-25	F+_N-_T-_S+	ENSSSCG00000015823
ENSSSCG00000004470	4.37067341220114e-29	-0.513403	0.757	0.849	8.49790031534268e-25	F+_N-_T-_S+	ENSSSCG00000004470
SLC25A6	5.56807345191198e-29	-0.184671	1	1	1.08260052125525e-24	F+_N-_T-_S+	SLC25A6
EGLN3	6.35623232694232e-29	-1.83894	0.104	0.268	1.2358422513274e-24	F+_N-_T-_S+	EGLN3
ENSSSCG00000033653	7.40921303658428e-29	-0.238035	0.978	0.993	1.44057329070308e-24	F+_N-_T-_S+	ENSSSCG00000033653
BCAR1	8.59965787827875e-29	1.05507	0.353	0.203	1.67203148127374e-24	F+_N-_T-_S+	BCAR1
MRPS26	9.71451325615063e-29	-0.289618	0.962	0.976	1.88879281239337e-24	F+_N-_T-_S+	MRPS26
TIPARP	9.84740735270269e-29	1.23831	0.246	0.12	1.91463141158598e-24	F+_N-_T-_S+	TIPARP
BNIP3	9.98629421002466e-29	0.659424	0.861	0.779	1.94163518325509e-24	F+_N-_T-_S+	BNIP3
PTGIS	1.06092285257239e-28	-1.17586	0.27	0.438	2.0627523022565e-24	F+_N-_T-_S+	PTGIS
SLC37A4	1.29022484555326e-28	0.979174	0.486	0.329	2.50858416720919e-24	F+_N-_T-_S+	SLC37A4
NSG1	1.29587436954575e-28	-0.656023	0.512	0.67	2.51956853670779e-24	F+_N-_T-_S+	NSG1
CALM1	1.77728559344453e-28	-0.267738	0.976	0.989	3.45557637933419e-24	F+_N-_T-_S+	CALM1
APLNR	1.97096098599375e-28	-1.57224	0.214	0.373	3.83213944506764e-24	F+_N-_T-_S+	APLNR
CRYBG1	2.25314112883153e-28	1.60126	0.128	0.045	4.38078229678714e-24	F+_N-_T-_S+	CRYBG1
SNRPB	2.97647372542371e-28	-0.317578	0.955	0.968	5.78715786434132e-24	F+_N-_T-_S+	SNRPB
GBX2	3.533562914637e-28	-3.15102	0.019	0.155	6.87030637492872e-24	F+_N-_T-_S+	GBX2
NCOA3	3.89144845350062e-28	0.852811	0.352	0.198	7.56614322814126e-24	F+_N-_T-_S+	NCOA3
ENSSSCG00000024009	3.98240097066037e-28	0.99628	0.353	0.205	7.74298220725495e-24	F+_N-_T-_S+	ENSSSCG00000024009
ENDOV	4.8252891105749e-28	0.991333	0.352	0.202	9.38180961769077e-24	F+_N-_T-_S+	ENDOV
KIF2A	4.99539460179201e-28	-0.41331	0.8	0.872	9.71254572426421e-24	F+_N-_T-_S+	KIF2A
DKK2	5.75139520673177e-28	3.22741	0.025	0.002	1.11824377004486e-23	F+_N-_T-_S+	DKK2
DACT1	6.0450365944338e-28	-1.56288	0.137	0.304	1.17533646505576e-23	F+_N-_T-_S+	DACT1
PDLIM7	6.23309548917526e-28	-0.761622	0.611	0.712	1.21190075596035e-23	F+_N-_T-_S+	PDLIM7
RARG	7.00647554195533e-28	-1.27908	0.198	0.37	1.36226903962238e-23	F+_N-_T-_S+	RARG
GALNT2	7.84977796165043e-28	0.795841	0.467	0.302	1.52623232908369e-23	F+_N-_T-_S+	GALNT2
SCARB1	8.40823832572385e-28	1.09131	0.286	0.151	1.63481377767049e-23	F+_N-_T-_S+	SCARB1
ANXA2	8.4255116185775e-28	0.305613	0.975	0.955	1.63817222400002e-23	F+_N-_T-_S+	ANXA2
PRADC1	8.44951165505547e-28	0.97847	0.393	0.239	1.64283855109244e-23	F+_N-_T-_S+	PRADC1
FOXB1	8.45384894294332e-28	-1.7624	0.064	0.22	1.64368184997647e-23	F+_N-_T-_S+	FOXB1
CAMK1G	1.22551211640073e-27	1.67936	0.075	0.019	2.38276320791794e-23	F+_N-_T-_S+	CAMK1G
GFPT1	1.24613934133342e-27	0.80978	0.464	0.309	2.42286872135456e-23	F+_N-_T-_S+	GFPT1
ENSSSCG00000033041	1.25881420155501e-27	-1.09711	0.307	0.461	2.4475124520834e-23	F+_N-_T-_S+	ENSSSCG00000033041
PHLDB2	1.53677881037696e-27	1.07449	0.307	0.169	2.98795904101592e-23	F+_N-_T-_S+	PHLDB2
PRSS8	1.55554027821252e-27	1.06418	0.322	0.181	3.0244369629286e-23	F+_N-_T-_S+	PRSS8
ENSSSCG00000036234	1.61694158579012e-27	3.89713	0.022	0.002	3.14381952525174e-23	F+_N-_T-_S+	ENSSSCG00000036234
SIX1	1.74952210636577e-27	1.44757	0.107	0.035	3.40159583140697e-23	F+_N-_T-_S+	SIX1
SNRPF	1.75420726078668e-27	-0.244316	0.986	0.989	3.41070517714754e-23	F+_N-_T-_S+	SNRPF
DCTPP1	1.832097181182e-27	-0.331335	0.92	0.944	3.56214654937215e-23	F+_N-_T-_S+	DCTPP1
SPRED1	1.84602107568067e-27	0.801381	0.502	0.34	3.58921877744593e-23	F+_N-_T-_S+	SPRED1
PSMD8	1.95342232011713e-27	-0.263069	0.969	0.989	3.79803901700373e-23	F+_N-_T-_S+	PSMD8
SSB	2.0818671180756e-27	-0.262419	0.976	0.984	4.04777423767438e-23	F+_N-_T-_S+	SSB
ENSSSCG00000033385	2.15498945137289e-27	1.11527	0.233	0.112	4.18994599030431e-23	F+_N-_T-_S+	ENSSSCG00000033385
NCOA7	2.51325396130013e-27	1.14227	0.232	0.111	4.88651967695584e-23	F+_N-_T-_S+	NCOA7
SLC29A1	3.13807988943542e-27	0.734688	0.494	0.33	6.10136872902929e-23	F+_N-_T-_S+	SLC29A1
S100A2	3.75655333628566e-27	2.11649	0.058	0.013	7.30386665174021e-23	F+_N-_T-_S+	S100A2
ENSSSCG00000013768	3.78285118795857e-27	0.764357	0.472	0.305	7.35499756474784e-23	F+_N-_T-_S+	ENSSSCG00000013768
SASH3	3.87675070267937e-27	2.18174	0.058	0.013	7.53756639121951e-23	F+_N-_T-_S+	SASH3
RBPJ	4.23381908549438e-27	-0.480554	0.712	0.796	8.23181444792671e-23	F+_N-_T-_S+	RBPJ
GRAMD1C	4.3282315428145e-27	1.32713	0.167	0.069	8.41538058869423e-23	F+_N-_T-_S+	GRAMD1C
TMEM74	4.54035449661163e-27	1.82532	0.118	0.041	8.827811247762e-23	F+_N-_T-_S+	TMEM74
TRAF4	4.78031839373632e-27	0.663936	0.59	0.417	9.29437305294153e-23	F+_N-_T-_S+	TRAF4
SLK	5.21478645560074e-27	0.935317	0.557	0.433	1.01391093056245e-22	F+_N-_T-_S+	SLK
ATN1	5.21610322231512e-27	1.06172	0.265	0.135	1.01416694951473e-22	F+_N-_T-_S+	ATN1
WSB2	5.97252142192388e-27	1.18683	0.231	0.113	1.16123734006466e-22	F+_N-_T-_S+	WSB2
SH3GL2	6.30112661815215e-27	1.30295	0.285	0.153	1.22512804836732e-22	F+_N-_T-_S+	SH3GL2
P4HA2	6.59777536726609e-27	0.81148	0.441	0.279	1.28280546465755e-22	F+_N-_T-_S+	P4HA2
ITM2C	6.71179600273399e-27	-0.579545	0.624	0.734	1.30497449681157e-22	F+_N-_T-_S+	ITM2C
SMAD6	6.71492415870413e-27	1.45206	0.178	0.078	1.30558270417684e-22	F+_N-_T-_S+	SMAD6
NOLC1	8.16919619502517e-27	-0.361791	0.863	0.914	1.58833681619874e-22	F+_N-_T-_S+	NOLC1
S100A10	9.0204921117446e-27	0.425381	0.907	0.842	1.7538542812865e-22	F+_N-_T-_S+	S100A10
GAST	1.00060555958926e-26	1.4076	0.147	0.058	1.9454773895094e-22	F+_N-_T-_S+	GAST
MAP4	1.01468007020471e-26	0.660525	0.605	0.452	1.97284246049903e-22	F+_N-_T-_S+	MAP4
ATP5MC1	1.09316609051672e-26	-0.240202	0.994	0.997	2.12544282979167e-22	F+_N-_T-_S+	ATP5MC1
IGF2BP2	1.11772464036008e-26	0.541689	0.718	0.586	2.17319201825211e-22	F+_N-_T-_S+	IGF2BP2
NELL2	1.13350183862038e-26	-1.18172	0.223	0.384	2.2038676248296e-22	F+_N-_T-_S+	NELL2
RPL8	1.25192312591004e-26	-0.150946	1	1	2.4341141337069e-22	F+_N-_T-_S+	RPL8
PHYHD1	1.2786502441044e-26	0.963919	0.306	0.168	2.48607966961218e-22	F+_N-_T-_S+	PHYHD1
ADAMTS18	1.43470473110909e-26	2.33493	0.045	0.008	2.78949640869541e-22	F+_N-_T-_S+	ADAMTS18
FAM174B	1.53125497366931e-26	1.42644	0.127	0.046	2.97721904530524e-22	F+_N-_T-_S+	FAM174B
SYT10	1.80040765908878e-26	-2.05722	0.105	0.256	3.50053261156631e-22	F+_N-_T-_S+	SYT10
TRIQK	1.91081411313728e-26	1.4433	0.133	0.049	3.71519588017282e-22	F+_N-_T-_S+	TRIQK
CELSR1	1.91740512839662e-26	1.05743	0.221	0.104	3.72801079114156e-22	F+_N-_T-_S+	CELSR1
ENSSSCG00000031117	2.19359841601338e-26	-0.430776	0.771	0.843	4.26501340025482e-22	F+_N-_T-_S+	ENSSSCG00000031117
AFDN	2.26955786941824e-26	0.608922	0.666	0.525	4.41270136550989e-22	F+_N-_T-_S+	AFDN
CAPN2	2.31525516144164e-26	0.772304	0.546	0.385	4.50155061039097e-22	F+_N-_T-_S+	CAPN2
RESF1	2.53649239591178e-26	0.713834	0.64	0.5	4.93170216537128e-22	F+_N-_T-_S+	RESF1
PRDX1	2.64271293822781e-26	-0.250969	0.985	0.996	5.13822676579633e-22	F+_N-_T-_S+	PRDX1
ATIC	2.71245340875749e-26	-0.464945	0.749	0.81	5.27382316264719e-22	F+_N-_T-_S+	ATIC
FRMD6	3.48606547124596e-26	1.09612	0.264	0.137	6.77795709574353e-22	F+_N-_T-_S+	FRMD6
ENSSSCG00000006564	3.54344604520489e-26	-0.382306	0.856	0.903	6.88952214569187e-22	F+_N-_T-_S+	ENSSSCG00000006564
POLR2F	3.76861632637615e-26	-0.239288	0.968	0.985	7.32732072337314e-22	F+_N-_T-_S+	POLR2F
ENSSSCG00000035364	4.8961829959094e-26	0.580724	0.806	0.711	9.51964859894665e-22	F+_N-_T-_S+	ENSSSCG00000035364
SMAD3	5.41131957581132e-26	1.09826	0.115	0.04	1.05212286512499e-21	F+_N-_T-_S+	SMAD3
AJUBA	5.80417290065712e-26	0.808714	0.408	0.251	1.12850533707476e-21	F+_N-_T-_S+	AJUBA
ENSSSCG00000009633	6.15451565241875e-26	1.41825	0.115	0.04	1.19662247829978e-21	F+_N-_T-_S+	ENSSSCG00000009633
ETNK1	7.68182680109403e-26	0.833363	0.479	0.323	1.49357758493671e-21	F+_N-_T-_S+	ETNK1
PREP	8.59886824850431e-26	0.674446	0.634	0.493	1.67187795355669e-21	F+_N-_T-_S+	PREP
ANKRD44	8.65841770375453e-26	3.119	0.025	0.003	1.68345615414099e-21	F+_N-_T-_S+	ANKRD44
TK1	9.02906173581272e-26	-0.417948	0.811	0.857	1.75552047329407e-21	F+_N-_T-_S+	TK1
HMCN1	1.11068137773994e-25	-1.03923	0.218	0.389	2.15949780273977e-21	F+_N-_T-_S+	HMCN1
SLC25A29	1.27009833434519e-25	-0.580451	0.64	0.736	2.46945219146735e-21	F+_N-_T-_S+	SLC25A29
OTX1	1.38841999097506e-25	2.86155	0.035	0.005	2.69950498845282e-21	F+_N-_T-_S+	OTX1
FUT2	1.46299085630787e-25	1.13074	0.16	0.066	2.8444931219194e-21	F+_N-_T-_S+	FUT2
HNRNPD	1.57559717922421e-25	-0.314846	0.97	0.983	3.06343359556562e-21	F+_N-_T-_S+	HNRNPD
ENSSSCG00000005663	1.84129404421674e-25	1.04602	0.222	0.107	3.58002801017061e-21	F+_N-_T-_S+	ENSSSCG00000005663
C1orf116	1.87556299076054e-25	2.65978	0.034	0.005	3.64665712293571e-21	F+_N-_T-_S+	C1orf116
TWSG1	2.05688987606151e-25	1.20699	0.211	0.101	3.99921098602639e-21	F+_N-_T-_S+	TWSG1
MYL3	2.11769221986711e-25	1.98587	0.055	0.012	4.11742898308761e-21	F+_N-_T-_S+	MYL3
ADAMTS17	2.23321344461152e-25	1.16768	0.235	0.119	4.34203690035819e-21	F+_N-_T-_S+	ADAMTS17
STC2	2.70412609943494e-25	1.93905	0.102	0.034	5.25763237513135e-21	F+_N-_T-_S+	STC2
ENSSSCG00000032439	2.96888585366702e-25	-2.10654	0.079	0.221	5.77240476528479e-21	F+_N-_T-_S+	ENSSSCG00000032439
ENSSSCG00000007749	2.99544142590772e-25	-0.481497	0.687	0.786	5.82403676439239e-21	F+_N-_T-_S+	ENSSSCG00000007749
SRPK1	3.01150151580691e-25	-0.353622	0.885	0.928	5.85526239718338e-21	F+_N-_T-_S+	SRPK1
FAM83G	4.53772540938262e-25	1.30221	0.157	0.065	8.82269951346263e-21	F+_N-_T-_S+	FAM83G
SLITRK5	4.58458313878687e-25	1.84665	0.074	0.02	8.91380499674332e-21	F+_N-_T-_S+	SLITRK5
ABCG2	5.02584146732831e-25	1.25337	0.272	0.15	9.77174356492642e-21	F+_N-_T-_S+	ABCG2
OSBPL10	5.38461671660482e-25	1.46177	0.135	0.052	1.04693102820947e-20	F+_N-_T-_S+	OSBPL10
TMED4	5.43991210504389e-25	0.381889	0.913	0.841	1.05768211058368e-20	F+_N-_T-_S+	TMED4
MRPL18	6.27757101899593e-25	-0.412507	0.767	0.833	1.22054813322338e-20	F+_N-_T-_S+	MRPL18
ENSSSCG00000038523	6.73860943003356e-25	2.50207	0.048	0.01	1.31018783148142e-20	F+_N-_T-_S+	ENSSSCG00000038523
ARL4A	7.69737545596423e-25	-1.07768	0.408	0.54	1.49660070990313e-20	F+_N-_T-_S+	ARL4A
ENSSSCG00000004071	8.54266281293198e-25	1.68096	0.11	0.038	1.66094993071837e-20	F+_N-_T-_S+	ENSSSCG00000004071
TRDN	8.88054901142768e-25	3.09143	0.019	0.002	1.72664514429188e-20	F+_N-_T-_S+	TRDN
SMPD1	9.29780556223127e-25	0.928481	0.306	0.171	1.80777233546462e-20	F+_N-_T-_S+	SMPD1
LTBP2	9.97531121227928e-25	2.02301	0.086	0.026	1.93949975900346e-20	F+_N-_T-_S+	LTBP2
GRM7	1.0298614227852e-24	2.95027	0.031	0.004	2.00235956432126e-20	F+_N-_T-_S+	GRM7
SELENOP	1.21584978942982e-24	1.32011	0.233	0.119	2.3639767455884e-20	F+_N-_T-_S+	SELENOP
ENSSSCG00000020725	1.22019316866016e-24	0.36809	0.962	0.94	2.37242157782594e-20	F+_N-_T-_S+	ENSSSCG00000020725
PACSIN3	1.39217675612864e-24	-1.08502	0.266	0.419	2.70680926694092e-20	F+_N-_T-_S+	PACSIN3
GLUL	1.54520472215405e-24	0.342707	0.936	0.909	3.00434154128413e-20	F+_N-_T-_S+	GLUL
TMX4	1.66035725847663e-24	0.782427	0.557	0.413	3.22823261765611e-20	F+_N-_T-_S+	TMX4
NOTCH2	1.69334354256604e-24	0.965598	0.336	0.2	3.29236784981114e-20	F+_N-_T-_S+	NOTCH2
RND2	1.71066014201138e-24	0.877581	0.465	0.316	3.32603651411273e-20	F+_N-_T-_S+	RND2
THOC7	2.18679233079379e-24	0.406126	0.816	0.703	4.25178032876236e-20	F+_N-_T-_S+	THOC7
IDUA	2.21417674197183e-24	1.26596	0.128	0.048	4.30502383941584e-20	F+_N-_T-_S+	IDUA
PRDX2	2.25865232297957e-24	-0.225998	0.998	0.999	4.39149771156918e-20	F+_N-_T-_S+	PRDX2
SAT1	2.55589008089243e-24	0.676701	0.635	0.494	4.96941708427915e-20	F+_N-_T-_S+	SAT1
CYP7B1	2.71188556763303e-24	1.17338	0.191	0.088	5.2727191091489e-20	F+_N-_T-_S+	CYP7B1
PHGDH	3.02568076114407e-24	-0.755453	0.41	0.555	5.88283110389241e-20	F+_N-_T-_S+	PHGDH
FLVCR2	3.04561037591117e-24	1.68468	0.049	0.01	5.92158025388409e-20	F+_N-_T-_S+	FLVCR2
CNTN4	3.27834436734581e-24	1.58731	0.13	0.05	6.37408495343045e-20	F+_N-_T-_S+	CNTN4
CFD	4.16999494865631e-24	2.39406	0.033	0.005	8.10772117867246e-20	F+_N-_T-_S+	CFD
TES	4.52404695739193e-24	0.680314	0.523	0.369	8.79610449925714e-20	F+_N-_T-_S+	TES
IL17D	5.04258566116382e-24	1.77256	0.07	0.019	9.80429930100081e-20	F+_N-_T-_S+	IL17D
TNN	5.1059089267301e-24	2.82933	0.037	0.006	9.92741872624134e-20	F+_N-_T-_S+	TNN
PNP	5.46184798111201e-24	-0.965672	0.282	0.438	1.06194710296761e-19	F+_N-_T-_S+	PNP
SRSF9	5.74462410877804e-24	-0.622991	0.576	0.692	1.11692726546971e-19	F+_N-_T-_S+	SRSF9
PKIA	6.08064483216248e-24	0.821799	0.45	0.303	1.18225977471735e-19	F+_N-_T-_S+	PKIA
SLC9A9	7.84507438841612e-24	1.88477	0.043	0.008	1.52531781333975e-19	F+_N-_T-_S+	SLC9A9
TPST1	1.02010330317676e-23	0.992142	0.264	0.142	1.98338685236657e-19	F+_N-_T-_S+	TPST1
C8orf58	1.17861789928174e-23	1.01809	0.25	0.132	2.2915867815735e-19	F+_N-_T-_S+	C8orf58
MEIS1	1.31598873131799e-23	-2.92627	0.031	0.152	2.55867689030157e-19	F+_N-_T-_S+	MEIS1
DBN1	1.73423983952723e-23	-0.419575	0.822	0.884	3.3718825199928e-19	F+_N-_T-_S+	DBN1
SMIM1	1.89250582233419e-23	0.81552	0.321	0.184	3.67959907036436e-19	F+_N-_T-_S+	SMIM1
RPL32	1.99067369374172e-23	-0.106977	1	1	3.87046686274203e-19	F+_N-_T-_S+	RPL32
TACSTD2	2.01220728468703e-23	2.15822	0.058	0.014	3.912334623617e-19	F+_N-_T-_S+	TACSTD2
CSRP1	2.07171684879827e-23	0.633959	0.573	0.422	4.02803906911848e-19	F+_N-_T-_S+	CSRP1
C1QBP	2.31454651060025e-23	-0.253967	0.962	0.976	4.50017278056006e-19	F+_N-_T-_S+	C1QBP
MBNL3	2.48932382380734e-23	1.21521	0.186	0.087	4.83999231062861e-19	F+_N-_T-_S+	MBNL3
ENSSSCG00000016810	2.61349969027444e-23	1.50416	0.067	0.018	5.0814274478006e-19	F+_N-_T-_S+	ENSSSCG00000016810
C1orf21	3.05026794348766e-23	-0.613426	0.555	0.653	5.93063596252306e-19	F+_N-_T-_S+	C1orf21
ST3GAL1	3.1806522729879e-23	1.31211	0.119	0.044	6.18414221437037e-19	F+_N-_T-_S+	ST3GAL1
DLG2	3.38241046815467e-23	-1.4883	0.088	0.23	6.57642067323313e-19	F+_N-_T-_S+	DLG2
SND1	3.55882566801729e-23	0.557956	0.685	0.55	6.91942474632601e-19	F+_N-_T-_S+	SND1
SAP18	3.83336016026391e-23	-0.186329	0.995	0.998	7.45320215960111e-19	F+_N-_T-_S+	SAP18
GLYCTK	3.97383604063583e-23	1.31751	0.153	0.065	7.72632941380824e-19	F+_N-_T-_S+	GLYCTK
FBL	4.15108609632376e-23	-0.233492	0.965	0.981	8.07095669708228e-19	F+_N-_T-_S+	FBL
ENSSSCG00000012520	4.20465039039017e-23	-0.729805	0.464	0.59	8.1751017540356e-19	F+_N-_T-_S+	ENSSSCG00000012520
ENSSSCG00000017032	4.71143989290331e-23	-0.512603	0.714	0.804	9.1604525837719e-19	F+_N-_T-_S+	ENSSSCG00000017032
MGAT5	4.86057561048102e-23	0.9213	0.304	0.173	9.45041715945824e-19	F+_N-_T-_S+	MGAT5
ENSSSCG00000033497	5.46059255613442e-23	-0.403938	0.743	0.827	1.06170301068922e-18	F+_N-_T-_S+	ENSSSCG00000033497
PRDX4	5.54654743282121e-23	-0.299425	0.917	0.942	1.07841521736343e-18	F+_N-_T-_S+	PRDX4
ENSSSCG00000033648	5.6020752083543e-23	1.59121	0.054	0.012	1.08921148276033e-18	F+_N-_T-_S+	ENSSSCG00000033648
LZTS3	5.74025826761634e-23	1.12483	0.224	0.114	1.11607841497264e-18	F+_N-_T-_S+	LZTS3
MBNL2	5.97648552407796e-23	1.42404	0.107	0.038	1.16200808044648e-18	F+_N-_T-_S+	MBNL2
PIK3R6	6.42836997994055e-23	1.36992	0.127	0.05	1.24986797519984e-18	F+_N-_T-_S+	PIK3R6
RANBP9	6.62662336843686e-23	0.821391	0.419	0.278	1.28841438152518e-18	F+_N-_T-_S+	RANBP9
ATP2B1	7.33026661102407e-23	0.512974	0.831	0.758	1.42522373718141e-18	F+_N-_T-_S+	ATP2B1
CMTM3	8.40820414204197e-23	0.938233	0.302	0.175	1.63480713133722e-18	F+_N-_T-_S+	CMTM3
USP53	8.41134772626539e-23	0.800737	0.363	0.223	1.63541833841778e-18	F+_N-_T-_S+	USP53
ENSSSCG00000004252	8.66598038654874e-23	2.90673	0.026	0.003	1.68492656655667e-18	F+_N-_T-_S+	ENSSSCG00000004252
DMTN	8.75401512572135e-23	1.37996	0.134	0.054	1.702043160894e-18	F+_N-_T-_S+	DMTN
DHRS3	1.08129598617014e-22	1.30288	0.224	0.116	2.1023637859106e-18	F+_N-_T-_S+	DHRS3
DRAXIN	1.13615751791821e-22	-1.34147	0.162	0.308	2.20903106208837e-18	F+_N-_T-_S+	DRAXIN
TBX3	1.60663581677502e-22	0.536135	0.368	0.216	3.12378201855567e-18	F+_N-_T-_S+	TBX3
ENSSSCG00000009303	1.61597099844585e-22	0.216342	1	1	3.14193241227827e-18	F+_N-_T-_S+	ENSSSCG00000009303
SURF4	1.69433009825425e-22	0.531278	0.743	0.641	3.29428601003573e-18	F+_N-_T-_S+	SURF4
PGM2L1	1.74022652572422e-22	1.32622	0.119	0.045	3.3835224339656e-18	F+_N-_T-_S+	PGM2L1
SEMA3F	2.07033416257271e-22	1.44831	0.109	0.04	4.02535071229013e-18	F+_N-_T-_S+	SEMA3F
PNCK	2.11341856597312e-22	1.67574	0.094	0.032	4.10911971782154e-18	F+_N-_T-_S+	PNCK
WDR1	2.13591126241658e-22	-0.482058	0.672	0.743	4.15285226751656e-18	F+_N-_T-_S+	WDR1
ILDR2	2.16514667099203e-22	1.38682	0.117	0.044	4.2096946724098e-18	F+_N-_T-_S+	ILDR2
PCBP4	2.39687144715506e-22	0.830085	0.418	0.275	4.66023715470358e-18	F+_N-_T-_S+	PCBP4
TDRD10	2.53063933380132e-22	-1.33916	0.182	0.323	4.9203220567099e-18	F+_N-_T-_S+	TDRD10
ENSSSCG00000018034	2.6372452473332e-22	-0.833641	0.425	0.55	5.12759593438995e-18	F+_N-_T-_S+	ENSSSCG00000018034
ARGLU1	2.64210296146131e-22	-0.272172	0.942	0.969	5.13704078796922e-18	F+_N-_T-_S+	ARGLU1
SVIL	2.71296814336131e-22	0.826716	0.301	0.17	5.2748239611374e-18	F+_N-_T-_S+	SVIL
SFRP2	2.78843334004268e-22	-1.04851	0.099	0.243	5.42155094304498e-18	F+_N-_T-_S+	SFRP2
CDCA7L	2.95919321974691e-22	-0.754675	0.455	0.581	5.75355937715391e-18	F+_N-_T-_S+	CDCA7L
TJP3	3.28913312209639e-22	1.36515	0.128	0.051	6.39506152929202e-18	F+_N-_T-_S+	TJP3
NUDT3	4.04039822315999e-22	-0.101765	1	1	7.85574626528997e-18	F+_N-_T-_S+	NUDT3
CHST11	4.57430813054577e-22	-1.68084	0.097	0.233	8.89382729822014e-18	F+_N-_T-_S+	CHST11
CGNL1	4.60574123869418e-22	0.877498	0.29	0.165	8.95494269039309e-18	F+_N-_T-_S+	CGNL1
DUSP6	4.76279371393733e-22	-0.906007	0.357	0.488	9.26029981800835e-18	F+_N-_T-_S+	DUSP6
C15orf39	5.17086387224347e-22	1.13869	0.213	0.108	1.0053710626803e-17	F+_N-_T-_S+	C15orf39
SCARB2	5.17967090564318e-22	1.1367	0.234	0.124	1.0070834141842e-17	F+_N-_T-_S+	SCARB2
MAGED1	5.39740417501604e-22	0.528618	0.714	0.597	1.04941729374837e-17	F+_N-_T-_S+	MAGED1
GP2	5.70723347688523e-22	2.42724	0.027	0.004	1.1096574049108e-17	F+_N-_T-_S+	GP2
AVP	6.50173475958728e-22	-2.59918	0.042	0.161	1.26413228930655e-17	F+_N-_T-_S+	AVP
PDIA4	7.40262066629334e-22	0.397453	0.843	0.781	1.43929153614741e-17	F+_N-_T-_S+	PDIA4
ENSSSCG00000035649	7.55359780930295e-22	-1.69595	0.118	0.253	1.46864602206277e-17	F+_N-_T-_S+	ENSSSCG00000035649
MRPL58	7.94569734649682e-22	-0.407097	0.761	0.823	1.54488193507938e-17	F+_N-_T-_S+	MRPL58
SUPT16H	8.34717220374638e-22	-0.349846	0.901	0.918	1.62294069157441e-17	F+_N-_T-_S+	SUPT16H
AKR1B1	8.66244938307257e-22	-0.395007	0.783	0.842	1.6842400335508e-17	F+_N-_T-_S+	AKR1B1
ENSSSCG00000029080	9.24209435496691e-22	3.24559	0.018	0.002	1.79694040543622e-17	F+_N-_T-_S+	ENSSSCG00000029080
SFPQ	9.45403390480026e-22	-0.235046	0.987	0.991	1.83814781211031e-17	F+_N-_T-_S+	SFPQ
ENSSSCG00000025593	1.06050314623858e-21	-1.25352	0.206	0.345	2.06193626723167e-17	F+_N-_T-_S+	ENSSSCG00000025593
HIGD2A	1.09179111455055e-21	-0.270629	0.95	0.964	2.12276946402063e-17	F+_N-_T-_S+	HIGD2A
ENSSSCG00000012517	1.09300052206927e-21	-0.704471	0.441	0.567	2.12512091505928e-17	F+_N-_T-_S+	ENSSSCG00000012517
PXDN	1.24637600770487e-21	0.542844	0.718	0.601	2.42332887178059e-17	F+_N-_T-_S+	PXDN
STRA6	1.41962775088527e-21	-2.26577	0.072	0.197	2.76018223604623e-17	F+_N-_T-_S+	STRA6
CAPSL	1.45918921729476e-21	1.29987	0.096	0.033	2.83710159518621e-17	F+_N-_T-_S+	CAPSL
TMPRSS2	1.4678842762107e-21	1.58849	0.078	0.024	2.85400739823646e-17	F+_N-_T-_S+	TMPRSS2
PSD3	1.5251628109628e-21	0.914426	0.218	0.111	2.96537405335496e-17	F+_N-_T-_S+	PSD3
G3BP1	1.659786137753e-21	-0.281612	0.925	0.944	3.22712218763315e-17	F+_N-_T-_S+	G3BP1
EPHB3	1.66271291930092e-21	0.857013	0.325	0.195	3.23281272899678e-17	F+_N-_T-_S+	EPHB3
TMTC2	1.76101854205112e-21	1.34631	0.09	0.03	3.42394835131e-17	F+_N-_T-_S+	TMTC2
MMP14	1.83499068717064e-21	0.716574	0.335	0.199	3.56777239306588e-17	F+_N-_T-_S+	MMP14
PTI	1.92243061081878e-21	2.71709	0.032	0.005	3.73778183661496e-17	F+_N-_T-_S+	PTI
ST13	1.94545815020257e-21	-0.200824	0.994	0.998	3.78255428143885e-17	F+_N-_T-_S+	ST13
ENSSSCG00000039139	2.00014603984472e-21	0.52576	0.666	0.526	3.8888839452701e-17	F+_N-_T-_S+	ENSSSCG00000039139
SMS	2.03066368410497e-21	-0.357584	0.813	0.853	3.94821940100529e-17	F+_N-_T-_S+	SMS
ENSSSCG00000017913	2.07146709801692e-21	-0.200835	0.992	0.998	4.02755347867429e-17	F+_N-_T-_S+	ENSSSCG00000017913
NET1	2.12477482557601e-21	0.650343	0.611	0.478	4.13119969336744e-17	F+_N-_T-_S+	NET1
VAV3	2.13408162843209e-21	1.09507	0.198	0.098	4.14929491016051e-17	F+_N-_T-_S+	VAV3
OXT	2.19843854744581e-21	-1.94255	0.079	0.205	4.27442406779889e-17	F+_N-_T-_S+	OXT
MITF	2.28930233562819e-21	1.33425	0.09	0.031	4.45109053116189e-17	F+_N-_T-_S+	MITF
RPS9	2.30463329743033e-21	-0.11496	1	1	4.48089852019378e-17	F+_N-_T-_S+	RPS9
FOXRED2	2.44867632576707e-21	0.968962	0.275	0.157	4.76096138018891e-17	F+_N-_T-_S+	FOXRED2
CDCA7	2.54539928698836e-21	-0.785243	0.376	0.511	4.94901983369146e-17	F+_N-_T-_S+	CDCA7
COX1	2.57468537740375e-21	0.3934	0.994	0.999	5.0059607792861e-17	F+_N-_T-_S+	COX1
COPZ2	2.63172421926274e-21	1.19914	0.095	0.033	5.11686139951255e-17	F+_N-_T-_S+	COPZ2
TM7SF2	2.67751398014028e-21	0.937223	0.225	0.117	5.20589043158675e-17	F+_N-_T-_S+	TM7SF2
TMEM47	2.71171180140773e-21	-0.729478	0.553	0.671	5.27238125547704e-17	F+_N-_T-_S+	TMEM47
AMFR	2.76715475687109e-21	0.805625	0.321	0.19	5.38017899378446e-17	F+_N-_T-_S+	AMFR
LRRN1	3.06366352390682e-21	-1.80909	0.098	0.228	5.95668098953204e-17	F+_N-_T-_S+	LRRN1
ELOB	3.14940259998676e-21	-0.168314	1	1	6.12338347515426e-17	F+_N-_T-_S+	ELOB
USP25	3.63841980422995e-21	0.794422	0.377	0.239	7.07417962536429e-17	F+_N-_T-_S+	USP25
KANK2	3.79198998947525e-21	0.855689	0.267	0.147	7.37276613653673e-17	F+_N-_T-_S+	KANK2
RNF182	5.24703939673791e-21	-1.27465	0.176	0.318	1.02018186990775e-16	F+_N-_T-_S+	RNF182
WWC3	5.90405776034739e-21	0.914259	0.27	0.152	1.14792595034434e-16	F+_N-_T-_S+	WWC3
HNRNPA0	6.16467226422615e-21	-0.322006	0.904	0.936	1.19859722833349e-16	F+_N-_T-_S+	HNRNPA0
IER5	6.33415803089629e-21	1.25016	0.153	0.069	1.23155034594717e-16	F+_N-_T-_S+	IER5
FDX1	6.40407370762263e-21	0.641533	0.61	0.48	1.24514405097307e-16	F+_N-_T-_S+	FDX1
ARPC5L	6.45259145525127e-21	-0.310706	0.896	0.908	1.2545773566445e-16	F+_N-_T-_S+	ARPC5L
KCNK5	7.6947595206169e-21	1.26492	0.229	0.124	1.49609209359354e-16	F+_N-_T-_S+	KCNK5
PRDM5	7.83301009179186e-21	-0.977231	0.298	0.431	1.52297215214709e-16	F+_N-_T-_S+	PRDM5
FSCN1	8.81586974556727e-21	0.226345	0.987	0.98	1.71406955463064e-16	F+_N-_T-_S+	FSCN1
MARVELD2	9.57966180871779e-21	0.700087	0.457	0.315	1.862573645469e-16	F+_N-_T-_S+	MARVELD2
SLC28A2	1.05117831456329e-20	2.97014	0.022	0.003	2.0438059970054e-16	F+_N-_T-_S+	SLC28A2
AGRN	1.06497793600455e-20	0.638183	0.541	0.398	2.07063660097364e-16	F+_N-_T-_S+	AGRN
MYORG	1.17293298911601e-20	1.71311	0.057	0.015	2.28053361073826e-16	F+_N-_T-_S+	MYORG
BAIAP2L1	1.18721805733202e-20	0.649628	0.557	0.424	2.30830806887065e-16	F+_N-_T-_S+	BAIAP2L1
PRDX5	1.24857615127025e-20	-0.297066	0.927	0.958	2.42760661091476e-16	F+_N-_T-_S+	PRDX5
GRAMD2B	1.30465454006017e-20	0.691397	0.566	0.427	2.53663982223899e-16	F+_N-_T-_S+	GRAMD2B
G3BP2	1.33402562653341e-20	-0.76884	0.737	0.768	2.59374602566891e-16	F+_N-_T-_S+	G3BP2
DCXR	1.34866396618345e-20	0.617025	0.633	0.515	2.62220734945048e-16	F+_N-_T-_S+	DCXR
ABCC2	1.40883382104874e-20	2.28735	0.042	0.009	2.73919559826506e-16	F+_N-_T-_S+	ABCC2
LARGE1	1.44317942324509e-20	1.19124	0.131	0.055	2.80597375261543e-16	F+_N-_T-_S+	LARGE1
SLC7A7	1.48944948943026e-20	1.12666	0.194	0.098	2.89593664229926e-16	F+_N-_T-_S+	SLC7A7
ENSSSCG00000038594	1.53989208591591e-20	0.914936	0.239	0.128	2.99401218264631e-16	F+_N-_T-_S+	ENSSSCG00000038594
KLF5	1.54876227718221e-20	1.05406	0.288	0.171	3.01125849552537e-16	F+_N-_T-_S+	KLF5
SS18L2	1.63042010099905e-20	0.53753	0.629	0.514	3.17002580237245e-16	F+_N-_T-_S+	SS18L2
ENSSSCG00000037071	1.68033059933761e-20	0.330458	0.894	0.851	3.26706678429212e-16	F+_N-_T-_S+	ENSSSCG00000037071
RAB1A	1.76405962642294e-20	0.538223	0.609	0.489	3.42986113165412e-16	F+_N-_T-_S+	RAB1A
VAT1	1.8056965379832e-20	0.601818	0.558	0.406	3.51081577880074e-16	F+_N-_T-_S+	VAT1
TMEM132C	1.80952236049524e-20	0.817956	0.328	0.198	3.51825432551089e-16	F+_N-_T-_S+	TMEM132C
NANOG	1.95487034960816e-20	-5.52339	0	0.09	3.80085442074314e-16	F+_N-_T-_S+	NANOG
PRKAR2B	2.1623814963629e-20	-1.54489	0.113	0.243	4.20431834337839e-16	F+_N-_T-_S+	PRKAR2B
WSB1	2.26719928689941e-20	0.576898	0.67	0.56	4.40811557351852e-16	F+_N-_T-_S+	WSB1
ENSSSCG00000013919	2.30847952448483e-20	-0.568346	0.598	0.693	4.48837673945586e-16	F+_N-_T-_S+	ENSSSCG00000013919
MRPL11	2.39256600308708e-20	-0.303956	0.901	0.924	4.65186607980221e-16	F+_N-_T-_S+	MRPL11
JADE1	2.97492865200066e-20	-0.916738	0.309	0.439	5.78415377808487e-16	F+_N-_T-_S+	JADE1
TMA7	2.99271597765911e-20	0.200081	0.993	0.996	5.81873767536261e-16	F+_N-_T-_S+	TMA7
ECHS1	3.11419282295375e-20	0.263639	0.96	0.939	6.05492510566897e-16	F+_N-_T-_S+	ECHS1
ENSSSCG00000038947	3.31377466701417e-20	-0.229794	0.968	0.98	6.44297208507566e-16	F+_N-_T-_S+	ENSSSCG00000038947
RBMX	3.42653258528817e-20	-0.252247	0.958	0.96	6.6622073055758e-16	F+_N-_T-_S+	RBMX
FKBP4	3.49249837314792e-20	-0.245646	0.95	0.964	6.79046458691151e-16	F+_N-_T-_S+	FKBP4
SLC25A5	3.76338308955716e-20	0.273865	0.955	0.918	7.31714574102598e-16	F+_N-_T-_S+	SLC25A5
FAM110C	3.765240341787e-20	1.46649	0.101	0.037	7.32075679653646e-16	F+_N-_T-_S+	FAM110C
SLC4A4	4.01358916146456e-20	-2.02447	0.105	0.226	7.80362140663554e-16	F+_N-_T-_S+	SLC4A4
RASSF7	4.22092928242322e-20	0.688884	0.429	0.288	8.20675280381547e-16	F+_N-_T-_S+	RASSF7
S100A14	4.22630748737034e-20	2.18629	0.035	0.007	8.21720964769414e-16	F+_N-_T-_S+	S100A14
ENSSSCG00000012257	4.37189600297788e-20	-0.636786	0.48	0.594	8.50027739858989e-16	F+_N-_T-_S+	ENSSSCG00000012257
DDX39B	4.98719568650388e-20	-0.299032	0.911	0.936	9.6966045732695e-16	F+_N-_T-_S+	DDX39B
LTB4R2	5.3442740435115e-20	2.93592	0.024	0.003	1.03908720227994e-15	F+_N-_T-_S+	LTB4R2
ADSS1	5.37319324731554e-20	1.62364	0.069	0.021	1.04470996307556e-15	F+_N-_T-_S+	ADSS1
RBMS1	5.45603005599608e-20	0.613085	0.539	0.397	1.06081592378732e-15	F+_N-_T-_S+	RBMS1
EMC2	5.7086203614856e-20	0.596191	0.59	0.451	1.10992705688364e-15	F+_N-_T-_S+	EMC2
OCIAD2	5.72539281116761e-20	0.806074	0.33	0.203	1.11318812427532e-15	F+_N-_T-_S+	OCIAD2
PTK7	6.08341512121951e-20	-0.701802	0.513	0.612	1.18279840201871e-15	F+_N-_T-_S+	PTK7
EOMES	6.22006443635749e-20	0.680544	0.415	0.279	1.20936712836099e-15	F+_N-_T-_S+	EOMES
FZD10	6.90539017285823e-20	-2.76219	0.025	0.128	1.34261501130883e-15	F+_N-_T-_S+	FZD10
SPRY2	7.46198151128413e-20	0.842371	0.359	0.234	1.45083306523897e-15	F+_N-_T-_S+	SPRY2
FOLR1	7.5122538463457e-20	1.48626	0.119	0.049	1.46060751534499e-15	F+_N-_T-_S+	FOLR1
RBM25	7.81813151098631e-20	-0.337447	0.793	0.861	1.52007930968107e-15	F+_N-_T-_S+	RBM25
GLTPD2	8.11916490293672e-20	2.28456	0.029	0.005	1.57860923207799e-15	F+_N-_T-_S+	GLTPD2
EPHX1	8.28641672821204e-20	-0.928298	0.265	0.403	1.61112800446627e-15	F+_N-_T-_S+	EPHX1
COLGALT1	8.35184975183482e-20	0.564778	0.642	0.514	1.62385014724924e-15	F+_N-_T-_S+	COLGALT1
UNC5C	8.44008033344262e-20	1.1509	0.138	0.06	1.64100481923125e-15	F+_N-_T-_S+	UNC5C
ENSSSCG00000020837	8.95133398109057e-20	2.9546	0.027	0.004	1.74040786594344e-15	F+_N-_T-_S+	ENSSSCG00000020837
CHD7	9.28068237176776e-20	-0.430415	0.749	0.803	1.80444307354281e-15	F+_N-_T-_S+	CHD7
MGST3	9.45975439636479e-20	-0.408265	0.745	0.798	1.83926004728521e-15	F+_N-_T-_S+	MGST3
RIPOR1	1.04215295779162e-19	0.864699	0.265	0.151	2.02625799583425e-15	F+_N-_T-_S+	RIPOR1
MAGI1	1.05912918784229e-19	-1.00643	0.298	0.428	2.05926487992177e-15	F+_N-_T-_S+	MAGI1
GAP43	1.12297261949049e-19	-2.26235	0.048	0.16	2.18339566407537e-15	F+_N-_T-_S+	GAP43
FGFR4	1.14989985609677e-19	1.2557	0.152	0.07	2.23575029020894e-15	F+_N-_T-_S+	FGFR4
CETN3	1.20439224656936e-19	0.426453	0.743	0.633	2.3416998450048e-15	F+_N-_T-_S+	CETN3
ENSSSCG00000033368	1.27206898374319e-19	-0.167054	0.993	0.996	2.47328372509188e-15	F+_N-_T-_S+	ENSSSCG00000033368
TDRP	1.3916176567628e-19	0.75036	0.334	0.207	2.70572221004392e-15	F+_N-_T-_S+	TDRP
CREB3L2	1.45853376058738e-19	0.984334	0.174	0.084	2.83582719071004e-15	F+_N-_T-_S+	CREB3L2
SNAI1	1.46961277809319e-19	-1.45842	0.193	0.318	2.8573681244466e-15	F+_N-_T-_S+	SNAI1
NOTCH4	1.60746697704422e-19	1.37919	0.088	0.031	3.12539804346708e-15	F+_N-_T-_S+	NOTCH4
KRT7	1.62691310022659e-19	0.917204	0.291	0.174	3.16320714077056e-15	F+_N-_T-_S+	KRT7
ENSSSCG00000003903	1.67453523001347e-19	-0.207658	0.971	0.989	3.2557988477152e-15	F+_N-_T-_S+	ENSSSCG00000003903
ND2	1.69927444467578e-19	0.610288	0.944	0.955	3.30389930278312e-15	F+_N-_T-_S+	ND2
MAP2K6	1.7344261597652e-19	-1.36611	0.143	0.273	3.37224478243148e-15	F+_N-_T-_S+	MAP2K6
JAK1	1.79223731542014e-19	-1.71476	0.136	0.26	3.48464701237138e-15	F+_N-_T-_S+	JAK1
RAB6B	2.24068576550367e-19	-0.993084	0.227	0.363	4.35656533386879e-15	F+_N-_T-_S+	RAB6B
DNMT1	2.39975381904343e-19	-0.354486	0.835	0.892	4.66584135036614e-15	F+_N-_T-_S+	DNMT1
ZFPM1	2.49483236235555e-19	1.26302	0.112	0.045	4.85070256212789e-15	F+_N-_T-_S+	ZFPM1
RPLP0	2.58385971111381e-19	-0.105709	1	1	5.02379843631858e-15	F+_N-_T-_S+	RPLP0
SEMA3E	2.78594106467897e-19	1.04111	0.106	0.041	5.41670521205532e-15	F+_N-_T-_S+	SEMA3E
ENSSSCG00000010719	3.19468268227089e-19	1.13942	0.146	0.066	6.2114215391393e-15	F+_N-_T-_S+	ENSSSCG00000010719
PFKFB3	3.40732272709019e-19	1.09819	0.219	0.119	6.62485757828146e-15	F+_N-_T-_S+	PFKFB3
LONP2	3.47609556166907e-19	0.571271	0.611	0.473	6.75857260055317e-15	F+_N-_T-_S+	LONP2
EXTL3	3.47878211298348e-19	1.02867	0.177	0.087	6.76379606227378e-15	F+_N-_T-_S+	EXTL3
GKN2	3.63505965375273e-19	3.66289	0.013	0.001	7.06764648479144e-15	F+_N-_T-_S+	GKN2
NGEF	3.67223470299812e-19	1.93109	0.063	0.019	7.13992593303925e-15	F+_N-_T-_S+	NGEF
UQCRC1	3.91837731678026e-19	-0.265335	0.935	0.956	7.61850101701586e-15	F+_N-_T-_S+	UQCRC1
OPTN	4.13710712019107e-19	0.795486	0.31	0.189	8.0437773737875e-15	F+_N-_T-_S+	OPTN
PCSK5	4.24020868784458e-19	-1.94211	0.069	0.184	8.24423775177622e-15	F+_N-_T-_S+	PCSK5
CAMSAP3	4.33983518389352e-19	0.82065	0.344	0.221	8.43794154804418e-15	F+_N-_T-_S+	CAMSAP3
UROC1	4.53375811020165e-19	1.57267	0.055	0.015	8.81498589366506e-15	F+_N-_T-_S+	UROC1
GCNT1	5.14195270278444e-19	-1.28817	0.095	0.219	9.99749864002378e-15	F+_N-_T-_S+	GCNT1
EEF1D	5.23212412054491e-19	-0.140884	1	0.999	1.01728189275755e-14	F+_N-_T-_S+	EEF1D
SLC50A1	5.41970309278544e-19	0.861676	0.29	0.173	1.05375287233027e-14	F+_N-_T-_S+	SLC50A1
KRTCAP2	5.63721921327473e-19	0.259844	0.961	0.939	1.09604453163701e-14	F+_N-_T-_S+	KRTCAP2
PGAP1	6.07085528925596e-19	0.819106	0.344	0.22	1.18035639389004e-14	F+_N-_T-_S+	PGAP1
ENSSSCG00000033424	7.04277237337664e-19	-0.374196	0.75	0.797	1.36932623255562e-14	F+_N-_T-_S+	ENSSSCG00000033424
OLFML3	7.89535411204522e-19	1.00864	0.261	0.153	1.53509370000495e-14	F+_N-_T-_S+	OLFML3
C4BPA	8.22147923916089e-19	3.43439	0.021	0.003	1.59850220847005e-14	F+_N-_T-_S+	C4BPA
TEAD1	8.52098095603486e-19	0.624075	0.525	0.397	1.65673432728186e-14	F+_N-_T-_S+	TEAD1
DNASE1L1	9.52991762773293e-19	0.997435	0.147	0.067	1.85290188436011e-14	F+_N-_T-_S+	DNASE1L1
DEPDC7	1.00176796392017e-18	1.71407	0.083	0.029	1.94773745224999e-14	F+_N-_T-_S+	DEPDC7
WDR82	1.03289371269279e-18	0.471265	0.715	0.609	2.0082552455886e-14	F+_N-_T-_S+	WDR82
CD24	1.10510856785591e-18	-0.219003	0.99	0.997	2.14866258848224e-14	F+_N-_T-_S+	CD24
PLA2G7	1.17947205768185e-18	0.725685	0.255	0.143	2.29324752175082e-14	F+_N-_T-_S+	PLA2G7
RAP1B	1.31714859748482e-18	0.485323	0.787	0.722	2.56093201808973e-14	F+_N-_T-_S+	RAP1B
MDN1	1.3241277198952e-18	-0.655369	0.448	0.555	2.57450152579224e-14	F+_N-_T-_S+	MDN1
SYDE2	1.42765343869582e-18	1.28759	0.101	0.039	2.77578658085629e-14	F+_N-_T-_S+	SYDE2
ENSSSCG00000033192	1.45732204626754e-18	2.45265	0.033	0.006	2.83347125455799e-14	F+_N-_T-_S+	ENSSSCG00000033192
CERS6	1.46947094181223e-18	-1.97506	0.061	0.172	2.85709235216552e-14	F+_N-_T-_S+	CERS6
WDR59	1.50932324228509e-18	0.709499	0.287	0.169	2.93457717997489e-14	F+_N-_T-_S+	WDR59
NCL	1.61650475508163e-18	-0.295757	0.986	0.988	3.14297019530522e-14	F+_N-_T-_S+	NCL
CLCN5	1.72795615722306e-18	0.910525	0.249	0.142	3.3596651564888e-14	F+_N-_T-_S+	CLCN5
CTHRC1	1.92173926476843e-18	-1.20473	0.121	0.247	3.73643765248925e-14	F+_N-_T-_S+	CTHRC1
KLHL5	2.05861368590835e-18	-1.48123	0.157	0.279	4.0025625895116e-14	F+_N-_T-_S+	KLHL5
EIF3I	2.13324667220618e-18	-0.240293	0.961	0.963	4.14767150477048e-14	F+_N-_T-_S+	EIF3I
ERH	2.1706254357412e-18	-0.184734	0.986	0.992	4.22034703471161e-14	F+_N-_T-_S+	ERH
MPP5	2.19790021066961e-18	0.781283	0.455	0.331	4.27337737960493e-14	F+_N-_T-_S+	MPP5
REEP3	2.21976752009986e-18	0.694465	0.381	0.25	4.31589398933015e-14	F+_N-_T-_S+	REEP3
DUT	2.39060237814038e-18	-0.202369	0.989	0.99	4.64804820381834e-14	F+_N-_T-_S+	DUT
TRAPPC9	2.44709587154301e-18	0.861787	0.207	0.109	4.75788850304108e-14	F+_N-_T-_S+	TRAPPC9
ENSSSCG00000034610	2.53132026676286e-18	0.492517	0.736	0.649	4.92164599466702e-14	F+_N-_T-_S+	ENSSSCG00000034610
EZR	2.55948446814045e-18	0.284907	0.947	0.923	4.97640565140547e-14	F+_N-_T-_S+	EZR
CORO1A	2.57794212250636e-18	-1.64826	0.093	0.21	5.01229286878911e-14	F+_N-_T-_S+	CORO1A
NDUFA10	2.67726031644874e-18	-0.251689	0.949	0.964	5.20539723327129e-14	F+_N-_T-_S+	NDUFA10
NFAT5	2.83499582341352e-18	0.735736	0.339	0.216	5.51208237946291e-14	F+_N-_T-_S+	NFAT5
OSTM1	2.92597884349117e-18	0.742529	0.287	0.171	5.68898066539989e-14	F+_N-_T-_S+	OSTM1
RPL3	2.99443883866607e-18	-0.115413	1	1	5.82208743401844e-14	F+_N-_T-_S+	RPL3
PCLAF	3.11072172528988e-18	-0.36791	0.798	0.883	6.04817625048111e-14	F+_N-_T-_S+	PCLAF
SGK1	3.11175764112447e-18	1.13523	0.139	0.063	6.05019038163831e-14	F+_N-_T-_S+	SGK1
FSD1	3.29238519260928e-18	-1.39322	0.119	0.241	6.40138452999022e-14	F+_N-_T-_S+	FSD1
SELENOH	3.56027305601628e-18	-0.174689	0.989	0.992	6.92223890281244e-14	F+_N-_T-_S+	SELENOH
IRF2	3.57729920082461e-18	1.46799	0.063	0.019	6.9553428361633e-14	F+_N-_T-_S+	IRF2
ENSSSCG00000000402	4.37234640007972e-18	0.687621	0.225	0.122	8.501153105675e-14	F+_N-_T-_S+	ENSSSCG00000000402
CAMK2D	4.38806598097787e-18	1.20637	0.178	0.091	8.53171668681526e-14	F+_N-_T-_S+	CAMK2D
ENSSSCG00000013155	4.72865617370345e-18	0.415415	0.734	0.624	9.19392619853162e-14	F+_N-_T-_S+	ENSSSCG00000013155
IER3	4.80265736868822e-18	1.22148	0.086	0.031	9.3378067219405e-14	F+_N-_T-_S+	IER3
SLC1A5	4.89166192956839e-18	-0.537747	0.549	0.645	9.51085828965981e-14	F+_N-_T-_S+	SLC1A5
EIF2AK4	4.89948392040957e-18	0.474992	0.61	0.476	9.52606658645232e-14	F+_N-_T-_S+	EIF2AK4
DYNC1LI1	4.91035470997462e-18	-0.509429	0.661	0.741	9.54720266260365e-14	F+_N-_T-_S+	DYNC1LI1
HOXA3	4.93445350575512e-18	-3.45563	0.008	0.094	9.59405795123968e-14	F+_N-_T-_S+	HOXA3
ENSSSCG00000025565	5.0973370517012e-18	0.730282	0.327	0.205	9.91075242962265e-14	F+_N-_T-_S+	ENSSSCG00000025565
DACH1	5.28899356478668e-18	-1.41053	0.127	0.249	1.02833901880147e-13	F+_N-_T-_S+	DACH1
MORC4	5.32639856678036e-18	1.67419	0.073	0.024	1.0356116733391e-13	F+_N-_T-_S+	MORC4
ATP13A3	5.38741363549318e-18	0.803404	0.346	0.226	1.04747483314894e-13	F+_N-_T-_S+	ATP13A3
PGGHG	6.22441609092638e-18	1.03236	0.133	0.059	1.21021322055882e-13	F+_N-_T-_S+	PGGHG
ITLN2	6.31553470470338e-18	-2.28563	0.051	0.156	1.22792941263548e-13	F+_N-_T-_S+	ITLN2
MRPL40	6.4250762538721e-18	-0.279707	0.901	0.92	1.24922757604035e-13	F+_N-_T-_S+	MRPL40
BRD3	6.53702631455491e-18	0.455263	0.735	0.658	1.27099402633891e-13	F+_N-_T-_S+	BRD3
TJP1	6.97774011626863e-18	0.526913	0.792	0.709	1.35668201080611e-13	F+_N-_T-_S+	TJP1
SOD3	7.50138801334452e-18	1.16863	0.254	0.151	1.45849487143458e-13	F+_N-_T-_S+	SOD3
CFL1	7.58652846957676e-18	-0.14679	0.998	0.999	1.47504873033981e-13	F+_N-_T-_S+	CFL1
ENSSSCG00000032436	7.90251508226006e-18	-1.02856	0.202	0.333	1.53648600744382e-13	F+_N-_T-_S+	ENSSSCG00000032436
DCUN1D3	8.65580246086301e-18	1.30121	0.129	0.058	1.6829476724656e-13	F+_N-_T-_S+	DCUN1D3
ENSSSCG00000010829	8.83580561477507e-18	1.4642	0.09	0.034	1.71794568568072e-13	F+_N-_T-_S+	ENSSSCG00000010829
FREM2	9.29506409204555e-18	1.21939	0.12	0.052	1.80723931141642e-13	F+_N-_T-_S+	FREM2
STMN3	9.30693722724736e-18	-1.30043	0.109	0.23	1.8095478050937e-13	F+_N-_T-_S+	STMN3
TIMM50	9.5649601565056e-18	-0.373193	0.763	0.805	1.85971520322938e-13	F+_N-_T-_S+	TIMM50
ENSSSCG00000007978	1.04364956894909e-17	0.826539	0.16	0.077	2.02916785690771e-13	F+_N-_T-_S+	ENSSSCG00000007978
SEC61G	1.05778146165124e-17	0.191306	0.978	0.972	2.05664449588851e-13	F+_N-_T-_S+	SEC61G
PKIG	1.08872197849844e-17	0.775778	0.322	0.205	2.11680214279451e-13	F+_N-_T-_S+	PKIG
CTDSP1	1.10385918652965e-17	1.05311	0.139	0.064	2.14623341636961e-13	F+_N-_T-_S+	CTDSP1
LRRC10B	1.13172432558221e-17	-2.22851	0.041	0.141	2.20041160622948e-13	F+_N-_T-_S+	LRRC10B
ARID3C	1.13417834287119e-17	1.4306	0.085	0.031	2.20518295204445e-13	F+_N-_T-_S+	ARID3C
FNDC5	1.19985267676528e-17	-1.99679	0.048	0.151	2.33287355943474e-13	F+_N-_T-_S+	FNDC5
B4GALT4	1.24655839543645e-17	0.746123	0.283	0.17	2.42368348824709e-13	F+_N-_T-_S+	B4GALT4
UBE2H	1.25438943843585e-17	0.411428	0.703	0.576	2.43890938515082e-13	F+_N-_T-_S+	UBE2H
PGC	1.30165376457047e-17	4.05573	0.01	0.001	2.53080541445436e-13	F+_N-_T-_S+	PGC
ENSSSCG00000003080	1.32183061487135e-17	1.21718	0.075	0.026	2.57003526449437e-13	F+_N-_T-_S+	ENSSSCG00000003080
ENSSSCG00000015664	1.36202518626293e-17	0.926784	0.399	0.27	2.64818556965102e-13	F+_N-_T-_S+	ENSSSCG00000015664
GAR1	1.36841839165487e-17	-0.459355	0.632	0.7	2.66061587889457e-13	F+_N-_T-_S+	GAR1
TNFRSF1B	1.37273502878866e-17	-1.44693	0.113	0.232	2.66900871647379e-13	F+_N-_T-_S+	TNFRSF1B
OSTF1	1.51259524517207e-17	0.682814	0.417	0.289	2.94093893518805e-13	F+_N-_T-_S+	OSTF1
SRRT	1.51365704111286e-17	-0.410332	0.683	0.754	2.94300338503573e-13	F+_N-_T-_S+	SRRT
YAF2	1.55756163411695e-17	0.581322	0.432	0.291	3.02836708521358e-13	F+_N-_T-_S+	YAF2
EPHB2	1.57208507037615e-17	1.03105	0.245	0.143	3.05660500233235e-13	F+_N-_T-_S+	EPHB2
NR6A1	1.66560025427895e-17	-0.471217	0.712	0.78	3.23842657439456e-13	F+_N-_T-_S+	NR6A1
GTF2H3	1.7152656817968e-17	0.847122	0.619	0.543	3.33499106511751e-13	F+_N-_T-_S+	GTF2H3
EFNA5	1.72180762150251e-17	0.815671	0.27	0.161	3.34771055848732e-13	F+_N-_T-_S+	EFNA5
LIN28A	1.77037792264397e-17	-0.450293	0.69	0.763	3.44214579499666e-13	F+_N-_T-_S+	LIN28A
MTDH	1.87837969647553e-17	-0.3571	0.784	0.853	3.65213364385738e-13	F+_N-_T-_S+	MTDH
FABP7	2.01106438861209e-17	-1.79714	0.082	0.193	3.91011249077848e-13	F+_N-_T-_S+	FABP7
ENSSSCG00000005316	2.02744883734591e-17	-0.441937	0.638	0.723	3.94196877445164e-13	F+_N-_T-_S+	ENSSSCG00000005316
ENSSSCG00000039506	2.02751845597157e-17	-0.165658	0.995	0.999	3.94210413394553e-13	F+_N-_T-_S+	ENSSSCG00000039506
RAP1GAP2	2.07281294536677e-17	1.461	0.103	0.042	4.03017020967662e-13	F+_N-_T-_S+	RAP1GAP2
EEF1B2	2.13759291036248e-17	-0.113606	1	1	4.15612189561777e-13	F+_N-_T-_S+	EEF1B2
GALNT5	2.16556054393758e-17	1.42414	0.077	0.027	4.21049936557784e-13	F+_N-_T-_S+	GALNT5
H2AZ2	2.2589001620613e-17	-0.218509	0.984	0.988	4.39197958509578e-13	F+_N-_T-_S+	H2AZ2
DMD	2.26650192824332e-17	1.03962	0.183	0.095	4.40675969908348e-13	F+_N-_T-_S+	DMD
TNRC18	2.3229838952096e-17	0.98052	0.171	0.087	4.51657758745603e-13	F+_N-_T-_S+	TNRC18
ENSSSCG00000040571	2.36549464123952e-17	-0.397008	0.679	0.77	4.599231230962e-13	F+_N-_T-_S+	ENSSSCG00000040571
ARID5B	2.52043359232103e-17	1.17959	0.134	0.061	4.90047903354978e-13	F+_N-_T-_S+	ARID5B
LMO7	2.56818884493515e-17	0.712163	0.422	0.297	4.99332957120741e-13	F+_N-_T-_S+	LMO7
TYRO3	2.64771109862191e-17	0.875968	0.249	0.146	5.14794468905058e-13	F+_N-_T-_S+	TYRO3
CCDC88A	2.72490494165578e-17	-0.654717	0.395	0.523	5.29803267806134e-13	F+_N-_T-_S+	CCDC88A
ITIH5	2.76557427473207e-17	1.04445	0.152	0.073	5.37710606236156e-13	F+_N-_T-_S+	ITIH5
EXT1	2.76949727986308e-17	0.680676	0.293	0.176	5.38473356123779e-13	F+_N-_T-_S+	EXT1
SEMA3G	2.8082686109981e-17	2.22257	0.043	0.011	5.46011666036361e-13	F+_N-_T-_S+	SEMA3G
PHF5A	2.96744078661401e-17	-0.240894	0.933	0.947	5.76959512141362e-13	F+_N-_T-_S+	PHF5A
SNRPA1	2.97191766660753e-17	-0.304396	0.834	0.872	5.77829951918503e-13	F+_N-_T-_S+	SNRPA1
SAMD5	3.26692139338198e-17	2.57503	0.021	0.003	6.35187526515258e-13	F+_N-_T-_S+	SAMD5
GAPDH	3.41444516671385e-17	-0.148307	1	1	6.63870573764175e-13	F+_N-_T-_S+	GAPDH
MYBL2	3.4398605244773e-17	-0.467843	0.663	0.726	6.68812081774123e-13	F+_N-_T-_S+	MYBL2
CRIP3	3.58628558092222e-17	1.05813	0.187	0.1	6.97281505498707e-13	F+_N-_T-_S+	CRIP3
BMF	3.87296911245849e-17	0.69491	0.315	0.197	7.53021384535304e-13	F+_N-_T-_S+	BMF
DAAM1	4.18871638917024e-17	0.753823	0.489	0.372	8.1441212754637e-13	F+_N-_T-_S+	DAAM1
DEFB128	4.39050933189176e-17	1.53714	0.043	0.011	8.53646729399714e-13	F+_N-_T-_S+	DEFB128
CITED1	4.4127933615728e-17	-2.15715	0.171	0.278	8.57979413290599e-13	F+_N-_T-_S+	CITED1
ATP1B1	4.4387343448285e-17	-0.944495	0.328	0.434	8.63023118665006e-13	F+_N-_T-_S+	ATP1B1
BUD23	4.54614340883976e-17	-0.304094	0.826	0.875	8.83906662980714e-13	F+_N-_T-_S+	BUD23
SYT6	4.55687051047988e-17	1.39023	0.112	0.048	8.85992333352603e-13	F+_N-_T-_S+	SYT6
ENSSSCG00000027124	4.56551467040212e-17	1.34316	0.08	0.029	8.87673017366285e-13	F+_N-_T-_S+	ENSSSCG00000027124
LAP3	4.69880786815473e-17	-0.354489	0.765	0.813	9.13589213805324e-13	F+_N-_T-_S+	LAP3
PSIP1	4.85424997679606e-17	-0.318834	0.944	0.954	9.43811822988457e-13	F+_N-_T-_S+	PSIP1
HPGD	4.89211045593074e-17	1.67221	0.072	0.025	9.51173035946614e-13	F+_N-_T-_S+	HPGD
ENSSSCG00000032003	5.20419725023868e-17	0.240757	0.998	0.998	1.01185207136391e-12	F+_N-_T-_S+	ENSSSCG00000032003
SIAH2	5.34897573247732e-17	0.840168	0.202	0.109	1.04000135166557e-12	F+_N-_T-_S+	SIAH2
TMED3	5.63487161003555e-17	-0.627719	0.474	0.586	1.09558808713921e-12	F+_N-_T-_S+	TMED3
NAP1L1	5.67861714479404e-17	-0.186192	1	0.999	1.10409353146231e-12	F+_N-_T-_S+	NAP1L1
DLC1	5.90143533458141e-17	0.630389	0.242	0.136	1.14741607210266e-12	F+_N-_T-_S+	DLC1
MBP	6.01262464143752e-17	1.35869	0.063	0.02	1.1690346090347e-12	F+_N-_T-_S+	MBP
EHF	6.22703997819596e-17	2.76152	0.019	0.003	1.21072338296064e-12	F+_N-_T-_S+	EHF
RUVBL1	6.24773449477974e-17	-0.313759	0.795	0.847	1.21474701782002e-12	F+_N-_T-_S+	RUVBL1
TKT	6.28507276143852e-17	-0.19227	0.977	0.982	1.22200669700649e-12	F+_N-_T-_S+	TKT
HESX1	6.39831490531649e-17	1.08904	0.285	0.178	1.24402436704069e-12	F+_N-_T-_S+	HESX1
SALL3	6.83981989893642e-17	-1.08746	0.193	0.314	1.32986618295021e-12	F+_N-_T-_S+	SALL3
ENSSSCG00000012238	6.8889654572249e-17	1.29616	0.083	0.031	1.33942155384824e-12	F+_N-_T-_S+	ENSSSCG00000012238
SGPP2	7.33913313974794e-17	1.46517	0.098	0.04	1.42694765636119e-12	F+_N-_T-_S+	SGPP2
ECHDC1	7.43640207649768e-17	0.437138	0.745	0.669	1.44585965573344e-12	F+_N-_T-_S+	ECHDC1
TACR1	7.44891958248334e-17	3.12403	0.015	0.001	1.44829343442224e-12	F+_N-_T-_S+	TACR1
PLCG2	7.47312808036542e-17	1.0399	0.173	0.089	1.45300029266545e-12	F+_N-_T-_S+	PLCG2
ACKR3	7.81264474812402e-17	2.21669	0.056	0.017	1.51901251837775e-12	F+_N-_T-_S+	ACKR3
TBC1D9B	8.23865951427523e-17	0.611339	0.4	0.273	1.60184256936053e-12	F+_N-_T-_S+	TBC1D9B
ENSSSCG00000000365	8.42072357766558e-17	0.448671	0.658	0.529	1.63724128520552e-12	F+_N-_T-_S+	ENSSSCG00000000365
PCDH19	9.14066269360161e-17	-3.02284	0.021	0.108	1.77721904751696e-12	F+_N-_T-_S+	PCDH19
PCNA	9.18368576098533e-17	-0.328251	0.775	0.854	1.78558402250838e-12	F+_N-_T-_S+	PCNA
DCLK2	9.60586486475694e-17	1.23183	0.11	0.047	1.86766830565469e-12	F+_N-_T-_S+	DCLK2
PHLDA2	9.72321627593475e-17	0.925705	0.206	0.113	1.89048494052999e-12	F+_N-_T-_S+	PHLDA2
ENSSSCG00000001970	1.01196102575966e-16	1.10212	0.137	0.064	1.96755582238451e-12	F+_N-_T-_S+	ENSSSCG00000001970
ENSSSCG00000030821	1.05047037632581e-16	3.30883	0.013	0.001	2.04242955269027e-12	F+_N-_T-_S+	ENSSSCG00000030821
DEFB123	1.05047037632581e-16	2.81031	0.013	0.001	2.04242955269027e-12	F+_N-_T-_S+	DEFB123
LRIG3	1.0592809383425e-16	0.70445	0.373	0.252	2.05955992841932e-12	F+_N-_T-_S+	LRIG3
FZD7	1.05983120639297e-16	0.535801	0.494	0.359	2.06062981458986e-12	F+_N-_T-_S+	FZD7
SOX13	1.0905964686194e-16	0.721397	0.322	0.205	2.12044671393671e-12	F+_N-_T-_S+	SOX13
ENSSSCG00000000500	1.24410430829239e-16	0.729947	0.366	0.247	2.41891200661289e-12	F+_N-_T-_S+	ENSSSCG00000000500
TUBB4B	1.29288039671389e-16	-0.231109	0.951	0.97	2.51374735533082e-12	F+_N-_T-_S+	TUBB4B
HPCAL1	1.2952217294029e-16	0.82394	0.24	0.139	2.51829960847806e-12	F+_N-_T-_S+	HPCAL1
TCAF1	1.32773317437182e-16	0.501587	0.611	0.506	2.58151161093113e-12	F+_N-_T-_S+	TCAF1
DNTT	1.39619546094538e-16	4.85507	0.01	0.001	2.7146228347161e-12	F+_N-_T-_S+	DNTT
ABRACL	1.46516745246109e-16	1.15525	0.098	0.04	2.8487250778201e-12	F+_N-_T-_S+	ABRACL
JUP	1.48811892126519e-16	0.643412	0.465	0.343	2.8933496186159e-12	F+_N-_T-_S+	JUP
HOXB7	1.58350563692036e-16	-3.96023	0.009	0.088	3.07881000986427e-12	F+_N-_T-_S+	HOXB7
BCL2L14	1.60231903699337e-16	2.22106	0.019	0.003	3.11538890362622e-12	F+_N-_T-_S+	BCL2L14
TSPAN14	1.63430908121901e-16	0.733302	0.451	0.326	3.17758714661412e-12	F+_N-_T-_S+	TSPAN14
GFRA1	1.70357740325292e-16	-2.23056	0.039	0.133	3.31226554514466e-12	F+_N-_T-_S+	GFRA1
PTP4A1	1.71143150467724e-16	0.380181	0.782	0.713	3.32753627454396e-12	F+_N-_T-_S+	PTP4A1
ENSSSCG00000010734	1.74679479063352e-16	-0.399822	0.771	0.826	3.39629311142875e-12	F+_N-_T-_S+	ENSSSCG00000010734
ELF1	1.77134360568975e-16	1.0649	0.182	0.096	3.44402337254258e-12	F+_N-_T-_S+	ELF1
DPYSL2	1.84640386983191e-16	-0.467828	0.505	0.621	3.58996304411418e-12	F+_N-_T-_S+	DPYSL2
FLNB	1.86201371780052e-16	0.720133	0.418	0.298	3.62031327151955e-12	F+_N-_T-_S+	FLNB
SOCS1	1.90830233439653e-16	0.751723	0.408	0.293	3.71031222876717e-12	F+_N-_T-_S+	SOCS1
TNFRSF19	1.95913851241988e-16	1.02341	0.239	0.142	3.80915300969797e-12	F+_N-_T-_S+	TNFRSF19
ITPR2	2.06771205744903e-16	-1.32964	0.136	0.25	4.02025255329814e-12	F+_N-_T-_S+	ITPR2
MTSS1	2.13747075117582e-16	0.922616	0.145	0.07	4.15588438151114e-12	F+_N-_T-_S+	MTSS1
UTP6	2.14044587703207e-16	-0.371666	0.749	0.792	4.16166891871345e-12	F+_N-_T-_S+	UTP6
STEAP3	2.16196184592962e-16	1.65005	0.069	0.023	4.20350241704095e-12	F+_N-_T-_S+	STEAP3
IFNE	2.33775597756081e-16	2.35445	0.026	0.005	4.54529894717148e-12	F+_N-_T-_S+	IFNE
POLR1D	2.35371860415562e-16	-0.176892	0.989	0.992	4.57633508205977e-12	F+_N-_T-_S+	POLR1D
SSR1	2.46418258115522e-16	0.309419	0.845	0.779	4.79111019254009e-12	F+_N-_T-_S+	SSR1
NUDT5	2.52430010739304e-16	-0.357701	0.752	0.798	4.90799669880429e-12	F+_N-_T-_S+	NUDT5
GPRC5C	2.74490965530293e-16	0.567439	0.45	0.321	5.33692784280549e-12	F+_N-_T-_S+	GPRC5C
GDAP1L1	2.79371958549589e-16	-1.86857	0.062	0.163	5.43182899007966e-12	F+_N-_T-_S+	GDAP1L1
KDELR3	3.09579524618388e-16	0.959605	0.165	0.084	6.01915469715532e-12	F+_N-_T-_S+	KDELR3
ENSSSCG00000021767	3.72118108377671e-16	-0.970237	0.233	0.349	7.23509238118706e-12	F+_N-_T-_S+	ENSSSCG00000021767
B3GNT2	3.8000885592969e-16	0.84447	0.273	0.168	7.38851218584097e-12	F+_N-_T-_S+	B3GNT2
SRP19	3.80261709855445e-16	0.295589	0.847	0.803	7.39342842471942e-12	F+_N-_T-_S+	SRP19
LGR5	4.08939956590894e-16	1.44179	0.09	0.036	7.95101957599675e-12	F+_N-_T-_S+	LGR5
CCDC28B	4.1042920112176e-16	-1.16344	0.15	0.268	7.97997495741038e-12	F+_N-_T-_S+	CCDC28B
SLAIN1	4.1364996451764e-16	0.895378	0.211	0.119	8.04259626011647e-12	F+_N-_T-_S+	SLAIN1
ENSSSCG00000039191	4.26350417519256e-16	-0.29732	0.882	0.911	8.2895311678269e-12	F+_N-_T-_S+	ENSSSCG00000039191
GTPBP4	4.70553323678644e-16	-0.414185	0.613	0.691	9.14896827228387e-12	F+_N-_T-_S+	GTPBP4
IDNK	4.75855961049252e-16	1.1712	0.144	0.07	9.25206745068061e-12	F+_N-_T-_S+	IDNK
METTL21A	4.81857311405501e-16	0.595761	0.393	0.266	9.36875170565716e-12	F+_N-_T-_S+	METTL21A
PRR7	5.08269859083391e-16	-1.02103	0.185	0.306	9.88229087015838e-12	F+_N-_T-_S+	PRR7
ZDHHC2	5.21710273538587e-16	1.19974	0.15	0.075	1.01436128484108e-11	F+_N-_T-_S+	ZDHHC2
NOTCH3	5.27224354682272e-16	0.948527	0.16	0.081	1.02508231280874e-11	F+_N-_T-_S+	NOTCH3
SELENOS	5.53393564154655e-16	0.666669	0.39	0.269	1.0759631067859e-11	F+_N-_T-_S+	SELENOS
DDX42	5.58022964568938e-16	-0.360984	0.739	0.808	1.08496405001139e-11	F+_N-_T-_S+	DDX42
TMEM9B	5.83333099737058e-16	0.991171	0.145	0.071	1.13417454581876e-11	F+_N-_T-_S+	TMEM9B
SERTAD1	5.91290564854179e-16	0.576986	0.422	0.291	1.14964624524598e-11	F+_N-_T-_S+	SERTAD1
EIF4A1	6.16477270389723e-16	-0.148705	1	0.999	1.19861675681874e-11	F+_N-_T-_S+	EIF4A1
OSBPL5	6.63484713090806e-16	1.03578	0.107	0.046	1.29001332766245e-11	F+_N-_T-_S+	OSBPL5
LAD1	6.9015845530451e-16	0.945402	0.201	0.112	1.34187508464856e-11	F+_N-_T-_S+	LAD1
NR2F6	6.93694785807194e-16	0.412913	0.665	0.543	1.34875077204493e-11	F+_N-_T-_S+	NR2F6
ENSSSCG00000029761	6.99211961828288e-16	0.425542	0.758	0.654	1.35947781738274e-11	F+_N-_T-_S+	ENSSSCG00000029761
HOXB8	7.04183976402982e-16	-2.31608	0.039	0.129	1.36914490532032e-11	F+_N-_T-_S+	HOXB8
FRMD4B	7.22268173379861e-16	0.65057	0.317	0.201	1.40430600950246e-11	F+_N-_T-_S+	FRMD4B
PREX2	8.2643829333119e-16	1.52501	0.126	0.06	1.60684397372383e-11	F+_N-_T-_S+	PREX2
ARAP2	8.38587453426005e-16	1.44376	0.045	0.012	1.63046558569618e-11	F+_N-_T-_S+	ARAP2
VDAC1	8.8074443040124e-16	-0.226664	0.96	0.965	1.71243139602913e-11	F+_N-_T-_S+	VDAC1
NTM	9.25542980214648e-16	-3.9862	0.008	0.083	1.79953321643134e-11	F+_N-_T-_S+	NTM
IGF2BP1	1.04660713095971e-15	-0.520476	0.491	0.596	2.03491824472496e-11	F+_N-_T-_S+	IGF2BP1
PCBP1	1.05291584186227e-15	0.260714	0.922	0.88	2.04718427133281e-11	F+_N-_T-_S+	PCBP1
RNF187	1.11971145768126e-15	-0.436227	0.657	0.723	2.17705498716968e-11	F+_N-_T-_S+	RNF187
CPEB4	1.18780040175573e-15	0.806441	0.24	0.142	2.30944032113366e-11	F+_N-_T-_S+	CPEB4
PTPRS	1.20242959926694e-15	-0.618632	0.423	0.536	2.33788386985471e-11	F+_N-_T-_S+	PTPRS
GJB1	1.20393859006284e-15	1.29363	0.078	0.029	2.34081780065918e-11	F+_N-_T-_S+	GJB1
P4HA1	1.22629168838166e-15	0.808282	0.281	0.177	2.38427892972046e-11	F+_N-_T-_S+	P4HA1
SLC25A4	1.25908465765441e-15	0.492276	0.555	0.421	2.44803829987747e-11	F+_N-_T-_S+	SLC25A4
SHTN1	1.37457134285247e-15	0.684522	0.257	0.154	2.67257906190806e-11	F+_N-_T-_S+	SHTN1
ENSSSCG00000044786	1.47140138294957e-15	1.96752	0.038	0.009	2.86084570886885e-11	F+_N-_T-_S+	ENSSSCG00000044786
NIBAN1	1.51068570358372e-15	-1.81096	0.062	0.16	2.93722621347782e-11	F+_N-_T-_S+	NIBAN1
EIF4A2	1.5209483991858e-15	0.250003	0.919	0.886	2.95717997253695e-11	F+_N-_T-_S+	EIF4A2
NID1	1.55747608803417e-15	0.617249	0.379	0.261	3.02820075796483e-11	F+_N-_T-_S+	NID1
ENSSSCG00000014909	1.62453977816551e-15	1.89109	0.046	0.013	3.15859269068721e-11	F+_N-_T-_S+	ENSSSCG00000014909
WWTR1	1.6634374800012e-15	0.783687	0.265	0.162	3.23422149236634e-11	F+_N-_T-_S+	WWTR1
RNF11	1.76432643243542e-15	0.855283	0.221	0.127	3.43037988258419e-11	F+_N-_T-_S+	RNF11
SNRNP25	1.76540701492329e-15	-0.234159	0.957	0.972	3.43248085911536e-11	F+_N-_T-_S+	SNRNP25
PARD6B	1.82190646233879e-15	0.603293	0.41	0.288	3.5423327347253e-11	F+_N-_T-_S+	PARD6B
GPX4	1.9962554961781e-15	-0.209485	0.974	0.984	3.88131956121908e-11	F+_N-_T-_S+	GPX4
CCK	2.02067155379575e-15	-2.36794	0.031	0.117	3.92879170204508e-11	F+_N-_T-_S+	CCK
AMN1	2.13583119880499e-15	0.819322	0.219	0.126	4.15269659983654e-11	F+_N-_T-_S+	AMN1
MCF2L	2.14385047863556e-15	1.07143	0.131	0.063	4.16828848561112e-11	F+_N-_T-_S+	MCF2L
MTMR10	2.18542734993086e-15	0.886394	0.287	0.183	4.24912639647056e-11	F+_N-_T-_S+	MTMR10
STX4	2.19589062598466e-15	1.7326	0.069	0.024	4.26947014410198e-11	F+_N-_T-_S+	STX4
PPM1M	2.2085486702901e-15	1.11125	0.128	0.061	4.29408117964503e-11	F+_N-_T-_S+	PPM1M
TBCB	2.28036756047629e-15	-0.447836	0.573	0.654	4.43371864783406e-11	F+_N-_T-_S+	TBCB
ENSSSCG00000010172	2.28332293576382e-15	0.614071	0.407	0.289	4.4394647840056e-11	F+_N-_T-_S+	ENSSSCG00000010172
POLR1C	2.32387440449184e-15	-0.470158	0.616	0.679	4.51830900465349e-11	F+_N-_T-_S+	POLR1C
KLHL24	2.34516862887238e-15	0.724297	0.241	0.142	4.55971136511657e-11	F+_N-_T-_S+	KLHL24
HK2	2.36903599268983e-15	0.550526	0.419	0.295	4.60611668058684e-11	F+_N-_T-_S+	HK2
C6orf132	2.41973664779225e-15	1.29933	0.104	0.045	4.70469396430248e-11	F+_N-_T-_S+	C6orf132
DEGS1	2.47643969153191e-15	0.722041	0.28	0.174	4.81494169224549e-11	F+_N-_T-_S+	DEGS1
OXCT1	2.49113746689108e-15	0.604832	0.426	0.303	4.84351857687633e-11	F+_N-_T-_S+	OXCT1
HDAC6	2.4964476022765e-15	0.992994	0.151	0.076	4.8538430731062e-11	F+_N-_T-_S+	HDAC6
AHR	2.72086335795225e-15	1.30512	0.094	0.039	5.29017462686656e-11	F+_N-_T-_S+	AHR
BGN	2.7280144343948e-15	0.875231	0.167	0.087	5.30407846479381e-11	F+_N-_T-_S+	BGN
TNFSF11	2.74452815846866e-15	-2.49291	0.032	0.118	5.33618609851062e-11	F+_N-_T-_S+	TNFSF11
SUN1	2.80853650791262e-15	0.723231	0.255	0.155	5.46063753233451e-11	F+_N-_T-_S+	SUN1
ENSSSCG00000049524	2.89790689944853e-15	-1.43301	0.063	0.162	5.63440038459779e-11	F+_N-_T-_S+	ENSSSCG00000049524
RHBDL1	2.96526190644969e-15	1.02455	0.144	0.072	5.76535872471012e-11	F+_N-_T-_S+	RHBDL1
HEXB	3.17435182667105e-15	-1.00958	0.225	0.338	6.17189225659652e-11	F+_N-_T-_S+	HEXB
GGT5	3.27008536080786e-15	1.58969	0.049	0.014	6.35802696701872e-11	F+_N-_T-_S+	GGT5
F7	3.35687246246239e-15	3.34234	0.019	0.003	6.52676712876563e-11	F+_N-_T-_S+	F7
SRRM1	3.43687383161341e-15	-0.21787	0.957	0.97	6.68231379080595e-11	F+_N-_T-_S+	SRRM1
ENSSSCG00000012427	3.70561338962314e-15	0.143912	1	1	7.20482411344428e-11	F+_N-_T-_S+	ENSSSCG00000012427
KCNA4	3.75567156064138e-15	-3.45342	0.01	0.084	7.30215221535504e-11	F+_N-_T-_S+	KCNA4
MSMO1	3.83764183510315e-15	-0.430711	0.64	0.723	7.46152701999106e-11	F+_N-_T-_S+	MSMO1
DENND4C	4.02988982272933e-15	0.718213	0.329	0.219	7.83531478233264e-11	F+_N-_T-_S+	DENND4C
TXNIP	4.2412092990724e-15	0.79742	0.139	0.068	8.24618324018646e-11	F+_N-_T-_S+	TXNIP
PSME2	4.3304756016431e-15	-0.656449	0.416	0.511	8.41974371227468e-11	F+_N-_T-_S+	PSME2
ARL4D	4.54692318055925e-15	-1.28242	0.262	0.36	8.84058273996135e-11	F+_N-_T-_S+	ARL4D
GJA1	4.99170772268896e-15	-0.642971	0.546	0.619	9.70537732522414e-11	F+_N-_T-_S+	GJA1
C1orf115	4.99601702658516e-15	0.807535	0.175	0.093	9.71375590478953e-11	F+_N-_T-_S+	C1orf115
RETNLB	5.21063015380802e-15	3.95635	0.011	0.001	1.01310282080489e-10	F+_N-_T-_S+	RETNLB
RXRG	5.22749441948018e-15	-2.87734	0.019	0.098	1.01638173997953e-10	F+_N-_T-_S+	RXRG
MCTP1	5.27052699176836e-15	1.87169	0.04	0.01	1.02474856300952e-10	F+_N-_T-_S+	MCTP1
RET	5.29529086427513e-15	1.60296	0.062	0.021	1.02956340274101e-10	F+_N-_T-_S+	RET
XPO5	5.39068891819341e-15	-0.271723	0.872	0.89	1.04811164636434e-10	F+_N-_T-_S+	XPO5
PTPN6	5.48259381659411e-15	1.42431	0.057	0.019	1.06598071576039e-10	F+_N-_T-_S+	PTPN6
PTPN12	5.4939080626899e-15	0.495556	0.551	0.434	1.0681805446288e-10	F+_N-_T-_S+	PTPN12
P2RX4	5.53335061189586e-15	1.23318	0.066	0.023	1.07584935947091e-10	F+_N-_T-_S+	P2RX4
GJC1	5.7437163054358e-15	-0.374189	0.709	0.757	1.11675076126588e-10	F+_N-_T-_S+	GJC1
NR2F2	5.93041105885363e-15	2.24356	0.024	0.004	1.15304982217291e-10	F+_N-_T-_S+	NR2F2
HOXD4	5.9584676265248e-15	-4.88614	0.001	0.068	1.15850486062522e-10	F+_N-_T-_S+	HOXD4
AFAP1	5.97546954039182e-15	0.674423	0.2	0.111	1.16181054273838e-10	F+_N-_T-_S+	AFAP1
SCG5	6.08952619978697e-15	-0.714389	0.456	0.555	1.18398657902458e-10	F+_N-_T-_S+	SCG5
MDFI	6.09974118250143e-15	-0.599938	0.449	0.554	1.18597267811375e-10	F+_N-_T-_S+	MDFI
TBC1D22B	6.15573151179768e-15	0.797038	0.214	0.123	1.19685887783882e-10	F+_N-_T-_S+	TBC1D22B
SH3YL1	6.33450905659266e-15	1.15274	0.154	0.08	1.23161859587331e-10	F+_N-_T-_S+	SH3YL1
COX7A2	6.93632394377794e-15	-0.139068	0.995	1	1.34862946438874e-10	F+_N-_T-_S+	COX7A2
GSDMD	7.22745673300876e-15	-1.30587	0.146	0.252	1.40523441259889e-10	F+_N-_T-_S+	GSDMD
ANGPT2	7.41311785855348e-15	2.80493	0.019	0.003	1.44133250523855e-10	F+_N-_T-_S+	ANGPT2
ENSSSCG00000001038	7.80507696962386e-15	0.344127	0.818	0.756	1.51754111520397e-10	F+_N-_T-_S+	ENSSSCG00000001038
PROS1	8.11063812687406e-15	0.95483	0.179	0.098	1.57695137100812e-10	F+_N-_T-_S+	PROS1
ENSSSCG00000014242	8.36991161457844e-15	0.80538	0.229	0.136	1.62736191522249e-10	F+_N-_T-_S+	ENSSSCG00000014242
U2SURP	9.02625139808006e-15	-0.323943	0.787	0.853	1.75497405932871e-10	F+_N-_T-_S+	U2SURP
ABHD17B	9.17753781625736e-15	-0.960328	0.301	0.399	1.78438867761492e-10	F+_N-_T-_S+	ABHD17B
ENSSSCG00000025151	9.57479723235925e-15	-0.352746	0.722	0.767	1.86162782588761e-10	F+_N-_T-_S+	ENSSSCG00000025151
TNFAIP8L3	9.57555755390918e-15	2.39953	0.023	0.004	1.86177565520656e-10	F+_N-_T-_S+	TNFAIP8L3
DDAH2	9.71703624251638e-15	0.399011	0.694	0.576	1.88928335663246e-10	F+_N-_T-_S+	DDAH2
AGPAT3	9.81414344688976e-15	1.13306	0.126	0.06	1.90816391037878e-10	F+_N-_T-_S+	AGPAT3
DAZAP1	1.00560959416972e-14	-0.190734	0.968	0.975	1.95520673394419e-10	F+_N-_T-_S+	DAZAP1
PSMB4	1.00925873367758e-14	-0.224298	0.925	0.952	1.96230175588931e-10	F+_N-_T-_S+	PSMB4
HABP2	1.08208102577301e-14	1.73984	0.042	0.012	2.10389013841046e-10	F+_N-_T-_S+	HABP2
IGFBPL1	1.11323666690197e-14	-2.0269	0.053	0.142	2.1644660514575e-10	F+_N-_T-_S+	IGFBPL1
STARD4	1.13161345458295e-14	0.693906	0.359	0.25	2.20019603974564e-10	F+_N-_T-_S+	STARD4
SNRPC	1.13174919158323e-14	-0.270235	0.863	0.885	2.20045995319528e-10	F+_N-_T-_S+	SNRPC
SLC3A2	1.17155033622091e-14	0.512583	0.667	0.557	2.27784531871431e-10	F+_N-_T-_S+	SLC3A2
SIX3	1.19867992477664e-14	1.61583	0.062	0.021	2.33059337774322e-10	F+_N-_T-_S+	SIX3
ENSSSCG00000012560	1.24248883755349e-14	0.575271	0.648	0.542	2.41577104685525e-10	F+_N-_T-_S+	ENSSSCG00000012560
SLC40A1	1.24551801115445e-14	1.52602	0.056	0.018	2.4216606690876e-10	F+_N-_T-_S+	SLC40A1
CACNA1D	1.36256226768589e-14	2.10109	0.03	0.006	2.64922981706167e-10	F+_N-_T-_S+	CACNA1D
COX4I1	1.37457879755838e-14	0.151192	1	1	2.67259355609276e-10	F+_N-_T-_S+	COX4I1
PROSER2	1.37722264694685e-14	1.35001	0.112	0.052	2.67773399245875e-10	F+_N-_T-_S+	PROSER2
DPF1	1.45820786644584e-14	-2.2841	0.033	0.116	2.83519355473065e-10	F+_N-_T-_S+	DPF1
PPP1R13L	1.46366121037047e-14	1.05388	0.098	0.042	2.84579649132331e-10	F+_N-_T-_S+	PPP1R13L
NOP56	1.47910936378503e-14	-0.29757	0.824	0.873	2.87583233600724e-10	F+_N-_T-_S+	NOP56
ABI2	1.63283913835058e-14	-0.759275	0.307	0.419	3.17472913669503e-10	F+_N-_T-_S+	ABI2
MAPRE2	1.66542893563426e-14	0.564276	0.442	0.325	3.23809347955369e-10	F+_N-_T-_S+	MAPRE2
RRS1	1.66600480326455e-14	-0.587659	0.382	0.497	3.23921313898727e-10	F+_N-_T-_S+	RRS1
FRMD4A	1.74945675599399e-14	-2.02396	0.053	0.142	3.40146877067912e-10	F+_N-_T-_S+	FRMD4A
NT5C2	1.83715606718046e-14	0.707517	0.277	0.175	3.57198254141896e-10	F+_N-_T-_S+	NT5C2
TCF7L2	1.90152745230371e-14	0.610113	0.465	0.352	3.6971398255141e-10	F+_N-_T-_S+	TCF7L2
MRAP2	1.90658009638099e-14	2.02918	0.048	0.014	3.70696368139356e-10	F+_N-_T-_S+	MRAP2
ITGA3	1.93346188868787e-14	1.37975	0.067	0.024	3.75922995017583e-10	F+_N-_T-_S+	ITGA3
EDEM1	2.03305139006101e-14	0.818547	0.288	0.188	3.95286181769562e-10	F+_N-_T-_S+	EDEM1
VPS26A	2.15828260836008e-14	-0.438892	0.663	0.731	4.1963488754345e-10	F+_N-_T-_S+	VPS26A
ENSSSCG00000028423	2.17142157443249e-14	-0.241414	0.911	0.939	4.2218949671691e-10	F+_N-_T-_S+	ENSSSCG00000028423
SHOC2	2.29647016705669e-14	0.60447	0.368	0.253	4.46502694580832e-10	F+_N-_T-_S+	SHOC2
FPGS	2.35875773865609e-14	0.941388	0.163	0.087	4.58613267126904e-10	F+_N-_T-_S+	FPGS
COL26A1	2.36465848480374e-14	0.582843	0.402	0.282	4.59760549200391e-10	F+_N-_T-_S+	COL26A1
GLRX3	2.40421737943048e-14	-0.224437	0.927	0.939	4.67451985082668e-10	F+_N-_T-_S+	GLRX3
NTF4	2.50350801472991e-14	1.32213	0.105	0.048	4.86757063303937e-10	F+_N-_T-_S+	NTF4
TXNDC17	2.56254370194987e-14	0.229267	0.95	0.937	4.98235371970113e-10	F+_N-_T-_S+	TXNDC17
TMEM135	2.5976158830999e-14	0.669031	0.243	0.148	5.05054456151114e-10	F+_N-_T-_S+	TMEM135
PGK1	2.66240186480997e-14	0.299565	0.851	0.821	5.17650794575003e-10	F+_N-_T-_S+	PGK1
FBXO6	2.80065826442171e-14	0.604102	0.345	0.233	5.44531986351514e-10	F+_N-_T-_S+	FBXO6
DKC1	2.98064172731603e-14	-0.300229	0.832	0.858	5.79526171042057e-10	F+_N-_T-_S+	DKC1
RBBP7	3.0192941789134e-14	-0.44031	0.6	0.681	5.87041367206132e-10	F+_N-_T-_S+	RBBP7
NEIL3	3.02498105845362e-14	0.624944	0.367	0.253	5.88147067195138e-10	F+_N-_T-_S+	NEIL3
RHOD	3.02539219694774e-14	0.512329	0.494	0.367	5.8822700485255e-10	F+_N-_T-_S+	RHOD
CDC42EP1	3.05539539660598e-14	1.36013	0.102	0.046	5.940605269621e-10	F+_N-_T-_S+	CDC42EP1
PLAGL1	3.18961518668373e-14	-2.27651	0.039	0.122	6.20156880746918e-10	F+_N-_T-_S+	PLAGL1
FUOM	3.20448891863941e-14	1.02888	0.168	0.091	6.23048780451061e-10	F+_N-_T-_S+	FUOM
NAB1	3.27192804554942e-14	0.615567	0.338	0.227	6.36160969896174e-10	F+_N-_T-_S+	NAB1
PTPN3	3.33344956322946e-14	0.976179	0.143	0.073	6.48122598578703e-10	F+_N-_T-_S+	PTPN3
NPC1L1	3.46896184040472e-14	3.15817	0.013	0.001	6.74470250629889e-10	F+_N-_T-_S+	NPC1L1
FAM162A	3.60200676229725e-14	0.350123	0.81	0.754	7.00338174793455e-10	F+_N-_T-_S+	FAM162A
PYCR1	3.76286619577076e-14	0.469532	0.625	0.52	7.31614074443708e-10	F+_N-_T-_S+	PYCR1
HEBP1	4.11755134712865e-14	0.623257	0.344	0.234	8.00575508422223e-10	F+_N-_T-_S+	HEBP1
GRB10	4.12527491818869e-14	0.565686	0.392	0.277	8.02077202343427e-10	F+_N-_T-_S+	GRB10
ADH5	4.19607733964219e-14	-0.232326	0.915	0.938	8.15843317146631e-10	F+_N-_T-_S+	ADH5
EXOC6	4.3601615338172e-14	0.870682	0.151	0.078	8.47746207020077e-10	F+_N-_T-_S+	EXOC6
ARAP3	4.42371754265391e-14	1.31265	0.102	0.046	8.60103401818201e-10	F+_N-_T-_S+	ARAP3
CAVIN4	4.50070687854897e-14	1.03345	0.099	0.044	8.75072438396276e-10	F+_N-_T-_S+	CAVIN4
CDC37	4.62234805575848e-14	-0.283044	0.819	0.847	8.98723132481122e-10	F+_N-_T-_S+	CDC37
GULP1	4.7004527426625e-14	0.955133	0.163	0.088	9.1390902675587e-10	F+_N-_T-_S+	GULP1
ILF3	4.72919860504229e-14	-0.230571	0.928	0.945	9.19498084778372e-10	F+_N-_T-_S+	ILF3
ZNF146	4.8179341165464e-14	-0.361665	0.685	0.74	9.36750930280116e-10	F+_N-_T-_S+	ZNF146
HMG20B	5.10379711032385e-14	-0.538757	0.474	0.562	9.92331272160267e-10	F+_N-_T-_S+	HMG20B
SATB1	5.45324061394222e-14	0.573139	0.339	0.229	1.06027357256879e-09	F+_N-_T-_S+	SATB1
BUB3	5.72287562302874e-14	-0.296721	0.778	0.821	1.11269870738548e-09	F+_N-_T-_S+	BUB3
S100A6	5.7498720430202e-14	0.626232	0.413	0.301	1.11794762132442e-09	F+_N-_T-_S+	S100A6
SRC	5.76864120436744e-14	0.624266	0.312	0.204	1.12159690936516e-09	F+_N-_T-_S+	SRC
OVOL2	5.77292352800852e-14	-1.53371	0.064	0.156	1.1224295215507e-09	F+_N-_T-_S+	OVOL2
EXOSC5	5.77457518856745e-14	-0.366973	0.678	0.733	1.12275065391317e-09	F+_N-_T-_S+	EXOSC5
STN1	6.04987791553379e-14	0.754204	0.16	0.084	1.17627776311724e-09	F+_N-_T-_S+	STN1
PPFIBP1	6.13825017818032e-14	0.629478	0.389	0.276	1.1934599821436e-09	F+_N-_T-_S+	PPFIBP1
ZIC3	6.26655282065658e-14	-1.50125	0.064	0.156	1.21840586492026e-09	F+_N-_T-_S+	ZIC3
PANX2	6.3261364295608e-14	0.823875	0.279	0.18	1.22999070599951e-09	F+_N-_T-_S+	PANX2
P2RY1	6.34534160185177e-14	1.49097	0.065	0.024	1.23372476764804e-09	F+_N-_T-_S+	P2RY1
ZNF384	6.38583845192227e-14	0.851584	0.213	0.127	1.24159857020725e-09	F+_N-_T-_S+	ZNF384
PSMD7	6.55665289858036e-14	-0.274465	0.826	0.863	1.27481002307098e-09	F+_N-_T-_S+	PSMD7
ENSSSCG00000032748	6.59387952381991e-14	-0.381581	0.712	0.781	1.28204799581631e-09	F+_N-_T-_S+	ENSSSCG00000032748
INPP5A	7.07206047213954e-14	0.730192	0.175	0.095	1.37502071759809e-09	F+_N-_T-_S+	INPP5A
IK	7.33647144451875e-14	-0.338738	0.758	0.815	1.42643014295778e-09	F+_N-_T-_S+	IK
ACSL1	7.39127073200837e-14	0.758133	0.19	0.107	1.43708476842439e-09	F+_N-_T-_S+	ACSL1
SPTAN1	7.45953916963294e-14	0.484964	0.659	0.566	1.45035820075173e-09	F+_N-_T-_S+	SPTAN1
TMEM92	8.13982288367237e-14	1.81491	0.042	0.012	1.58262576327242e-09	F+_N-_T-_S+	TMEM92
NES	8.19720094248569e-14	-0.867011	0.275	0.377	1.59378177924749e-09	F+_N-_T-_S+	NES
ENSSSCG00000027538	8.26856321531943e-14	0.192398	0.957	0.951	1.60765674595456e-09	F+_N-_T-_S+	ENSSSCG00000027538
ENSSSCG00000035544	8.31479633148366e-14	-0.4005	0.691	0.771	1.61664585073037e-09	F+_N-_T-_S+	ENSSSCG00000035544
GCDH	8.43509590464762e-14	0.609567	0.351	0.242	1.64003569674064e-09	F+_N-_T-_S+	GCDH
ENSSSCG00000007098	8.51368365477997e-14	-0.268035	0.842	0.882	1.65531551299887e-09	F+_N-_T-_S+	ENSSSCG00000007098
ENSSSCG00000050966	8.71720503388086e-14	1.32262	0.073	0.028	1.69488617473746e-09	F+_N-_T-_S+	ENSSSCG00000050966
SPHK1	8.8889853758302e-14	1.52495	0.048	0.015	1.72828542662267e-09	F+_N-_T-_S+	SPHK1
SEPTIN6	9.35631593617623e-14	-0.546153	0.326	0.441	1.81914850747074e-09	F+_N-_T-_S+	SEPTIN6
GALNT12	9.42736842416611e-14	0.680109	0.312	0.208	1.83296324271062e-09	F+_N-_T-_S+	GALNT12
ENSSSCG00000035904	9.56511207229506e-14	-0.110738	1	1	1.85974474021633e-09	F+_N-_T-_S+	ENSSSCG00000035904
ENSSSCG00000016679	9.78017295642029e-14	-0.416329	0.631	0.705	1.9015590279168e-09	F+_N-_T-_S+	ENSSSCG00000016679
NFE2L3	9.96091220807817e-14	-0.653193	0.44	0.521	1.93670016061664e-09	F+_N-_T-_S+	NFE2L3
MRPS9	1.03055274081101e-13	-0.355613	0.696	0.737	2.00370369395884e-09	F+_N-_T-_S+	MRPS9
ADCY8	1.0638275773112e-13	2.85303	0.019	0.003	2.06839995856617e-09	F+_N-_T-_S+	ADCY8
TRH	1.16115227011078e-13	3.31013	0.03	0.007	2.25762835877639e-09	F+_N-_T-_S+	TRH
DYRK3	1.24498975282888e-13	-1.01403	0.13	0.235	2.4206335764252e-09	F+_N-_T-_S+	DYRK3
NUP43	1.24579644519629e-13	-0.568254	0.362	0.469	2.42220202839514e-09	F+_N-_T-_S+	NUP43
KIF12	1.25372651329698e-13	1.22064	0.091	0.04	2.43762045980333e-09	F+_N-_T-_S+	KIF12
NTSR2	1.28071791646474e-13	2.24069	0.035	0.009	2.49009984498239e-09	F+_N-_T-_S+	NTSR2
PLOD1	1.32981574927826e-13	0.596996	0.351	0.242	2.58556076132173e-09	F+_N-_T-_S+	PLOD1
TEAD4	1.37109560075109e-13	0.518287	0.455	0.34	2.66582117654035e-09	F+_N-_T-_S+	TEAD4
PIANP	1.41130255450916e-13	-1.24019	0.093	0.19	2.74399555673216e-09	F+_N-_T-_S+	PIANP
SPOCK3	1.41651022716911e-13	0.521171	0.63	0.526	2.75412083468489e-09	F+_N-_T-_S+	SPOCK3
GNAT1	1.47960492414704e-13	1.78099	0.034	0.009	2.87679585401909e-09	F+_N-_T-_S+	GNAT1
LSM6	1.50086483123816e-13	-0.30381	0.787	0.845	2.91813149137635e-09	F+_N-_T-_S+	LSM6
DIRAS2	1.50265070428287e-13	1.62186	0.04	0.011	2.92160376433718e-09	F+_N-_T-_S+	DIRAS2
ZC3H13	1.62876388746959e-13	-0.420116	0.631	0.702	3.16680562640712e-09	F+_N-_T-_S+	ZC3H13
ENSSSCG00000003225	1.64816742539184e-13	2.37449	0.015	0.002	3.20453192518935e-09	F+_N-_T-_S+	ENSSSCG00000003225
ENSSSCG00000007738	1.67916592219823e-13	0.618109	0.402	0.289	3.26480230253002e-09	F+_N-_T-_S+	ENSSSCG00000007738
TAF7	1.69686729306163e-13	-0.562578	0.421	0.526	3.29921907789973e-09	F+_N-_T-_S+	TAF7
SIL1	1.74445144604233e-13	0.614753	0.322	0.216	3.39173694654009e-09	F+_N-_T-_S+	SIL1
DDX24	2.00092930180671e-13	-0.256746	0.862	0.891	3.89040684150279e-09	F+_N-_T-_S+	DDX24
CEP170B	2.02986235486522e-13	0.814059	0.175	0.097	3.94666137656445e-09	F+_N-_T-_S+	CEP170B
TXNDC16	2.09092945906792e-13	0.914075	0.155	0.083	4.06539414726576e-09	F+_N-_T-_S+	TXNDC16
EHMT1	2.11636901189754e-13	-0.353529	0.667	0.738	4.11485626983239e-09	F+_N-_T-_S+	EHMT1
DST	2.15950780221064e-13	0.483448	0.445	0.329	4.19873101983816e-09	F+_N-_T-_S+	DST
MESD	2.16151061047973e-13	-0.210372	0.919	0.944	4.20262507995573e-09	F+_N-_T-_S+	MESD
RAB38	2.20018052019627e-13	1.1375	0.112	0.053	4.2778109854176e-09	F+_N-_T-_S+	RAB38
ENSSSCG00000033700	2.31283501023798e-13	-0.284354	0.823	0.859	4.4968451104057e-09	F+_N-_T-_S+	ENSSSCG00000033700
ZCCHC17	2.32286784208102e-13	-0.28503	0.821	0.859	4.51635194535813e-09	F+_N-_T-_S+	ZCCHC17
SLC6A19	2.35565631582016e-13	1.37336	0.049	0.016	4.58010257484914e-09	F+_N-_T-_S+	SLC6A19
LIPA	2.50266859908801e-13	1.34686	0.123	0.062	4.86593855720681e-09	F+_N-_T-_S+	LIPA
PRDX6	2.50558676470482e-13	-0.378195	0.659	0.723	4.87161234661558e-09	F+_N-_T-_S+	PRDX6
ADA2	2.53886097452614e-13	-1.70771	0.07	0.159	4.93630739277117e-09	F+_N-_T-_S+	ADA2
ERMN	2.62933644449648e-13	3.05186	0.01	0.001	5.11221884903451e-09	F+_N-_T-_S+	ERMN
PDCD5	2.63386305811487e-13	-0.230461	0.905	0.928	5.12101994389273e-09	F+_N-_T-_S+	PDCD5
GHSR	2.64633013155864e-13	1.92414	0.046	0.014	5.14525967478946e-09	F+_N-_T-_S+	GHSR
EPHA6	2.66240526227187e-13	2.51075	0.01	0.001	5.1765145514352e-09	F+_N-_T-_S+	EPHA6
PCP4	2.69415480677333e-13	-1.5629	0.109	0.203	5.23824519080939e-09	F+_N-_T-_S+	PCP4
CYB5A	2.72889899421542e-13	0.298413	0.857	0.794	5.30579831445304e-09	F+_N-_T-_S+	CYB5A
UBE2L6	2.83159921980476e-13	-0.907278	0.161	0.266	5.5054783630664e-09	F+_N-_T-_S+	UBE2L6
ELOVL1	2.89804125089845e-13	0.636752	0.359	0.25	5.63466160412186e-09	F+_N-_T-_S+	ELOVL1
ENSSSCG00000034448	3.03753432647843e-13	0.144987	1	1	5.90587799097202e-09	F+_N-_T-_S+	ENSSSCG00000034448
HNRNPA3	3.04342055399217e-13	-0.188132	0.99	0.993	5.91732258312698e-09	F+_N-_T-_S+	HNRNPA3
ITGAV	3.06487493993648e-13	0.787045	0.457	0.362	5.9590363457185e-09	F+_N-_T-_S+	ITGAV
SPIN1	3.10341501740364e-13	0.447011	0.525	0.414	6.0339698183379e-09	F+_N-_T-_S+	SPIN1
NCOA2	3.11167534626649e-13	0.625235	0.296	0.196	6.05003037574593e-09	F+_N-_T-_S+	NCOA2
LOXL1	3.11599889391921e-13	-1.29219	0.107	0.204	6.05843664944712e-09	F+_N-_T-_S+	LOXL1
ANKRD50	3.13149365204541e-13	0.639932	0.408	0.299	6.08856310767189e-09	F+_N-_T-_S+	ANKRD50
CNBD2	3.15302245929996e-13	2.10314	0.024	0.005	6.13042156761691e-09	F+_N-_T-_S+	CNBD2
MAN1A1	3.214952728735e-13	1.45604	0.073	0.029	6.25083259047947e-09	F+_N-_T-_S+	MAN1A1
ZIC2	3.26962025494134e-13	0.672164	0.581	0.514	6.35712266168245e-09	F+_N-_T-_S+	ZIC2
TST	3.41086476777974e-13	-0.611524	0.703	0.73	6.63174436799415e-09	F+_N-_T-_S+	TST
GADD45GIP1	3.43841693444335e-13	-0.273198	0.829	0.859	6.6853140456382e-09	F+_N-_T-_S+	GADD45GIP1
ARPC1B	3.52532152020179e-13	0.699886	0.243	0.151	6.85428263172834e-09	F+_N-_T-_S+	ARPC1B
WASF3	3.73676989283434e-13	0.593294	0.366	0.255	7.26540170263781e-09	F+_N-_T-_S+	WASF3
ITFG1	4.03467539645998e-13	0.617931	0.279	0.178	7.84461937333714e-09	F+_N-_T-_S+	ITFG1
GOT2	4.05273820464489e-13	-0.354104	0.707	0.768	7.87973889129105e-09	F+_N-_T-_S+	GOT2
NPTN	4.1553191131463e-13	0.485166	0.544	0.44	8.07918695169036e-09	F+_N-_T-_S+	NPTN
BZW1	4.53298166528332e-13	-0.195405	0.953	0.972	8.81347625181035e-09	F+_N-_T-_S+	BZW1
IFITM3	4.62845736067838e-13	-0.833453	0.175	0.279	8.99910964636698e-09	F+_N-_T-_S+	IFITM3
ENSSSCG00000039830	4.98781548059392e-13	0.48498	0.479	0.357	9.69780963891876e-09	F+_N-_T-_S+	ENSSSCG00000039830
NCAPG	5.24079761124176e-13	-0.427417	0.546	0.64	1.01896827955374e-08	F+_N-_T-_S+	NCAPG
YTHDC1	5.28830498314446e-13	-0.337039	0.765	0.798	1.02820513787278e-08	F+_N-_T-_S+	YTHDC1
PDK4	5.60518608394384e-13	1.41035	0.043	0.013	1.0898163303012e-08	F+_N-_T-_S+	PDK4
ENSSSCG00000038506	6.06997767755964e-13	0.607058	0.343	0.238	1.18018575984792e-08	F+_N-_T-_S+	ENSSSCG00000038506
ZFP36	6.0765043679071e-13	0.839825	0.217	0.133	1.18145474425218e-08	F+_N-_T-_S+	ZFP36
IGSF21	6.09805970654134e-13	1.53207	0.049	0.016	1.18564574874283e-08	F+_N-_T-_S+	IGSF21
STK3	6.1698688102063e-13	0.52831	0.296	0.192	1.19960759276841e-08	F+_N-_T-_S+	STK3
TMEM184A	6.61644051127705e-13	1.09328	0.082	0.035	1.2864345286076e-08	F+_N-_T-_S+	TMEM184A
ERO1A	6.63944129421114e-13	0.479105	0.498	0.385	1.29090657083347e-08	F+_N-_T-_S+	ERO1A
RPL7	6.70797092288868e-13	0.100808	1	1	1.30423078653725e-08	F+_N-_T-_S+	RPL7
DHRS1	6.72677889112374e-13	0.849394	0.25	0.162	1.30788761980119e-08	F+_N-_T-_S+	DHRS1
ENSSSCG00000006531	6.77097015337617e-13	0.978416	0.152	0.082	1.31647972692093e-08	F+_N-_T-_S+	ENSSSCG00000006531
TRPV4	6.82082388245219e-13	1.35754	0.056	0.02	1.32617278746518e-08	F+_N-_T-_S+	TRPV4
HDC	6.96061426811633e-13	3.11502	0.014	0.002	1.35335223214986e-08	F+_N-_T-_S+	HDC
LPGAT1	7.30357067534469e-13	0.45053	0.527	0.413	1.42003324640727e-08	F+_N-_T-_S+	LPGAT1
AGMAT	7.33479281693705e-13	1.74514	0.058	0.021	1.42610376739707e-08	F+_N-_T-_S+	AGMAT
SLC16A10	7.47298268414277e-13	0.958601	0.16	0.088	1.45297202327788e-08	F+_N-_T-_S+	SLC16A10
ENSSSCG00000013593	7.68539873356393e-13	1.50091	0.073	0.03	1.49427207576684e-08	F+_N-_T-_S+	ENSSSCG00000013593
SCML2	7.76397277386649e-13	-0.928156	0.149	0.252	1.50954922642286e-08	F+_N-_T-_S+	SCML2
ZNF483	7.90892187411517e-13	-0.898975	0.231	0.328	1.53773167998421e-08	F+_N-_T-_S+	ZNF483
ARRB1	7.92159209340672e-13	1.00568	0.087	0.038	1.54019515072107e-08	F+_N-_T-_S+	ARRB1
NDUFA4L2	8.01395385549286e-13	1.59187	0.049	0.016	1.55815304812348e-08	F+_N-_T-_S+	NDUFA4L2
NT5C	8.30287309819997e-13	-0.29629	0.761	0.807	1.61432761648302e-08	F+_N-_T-_S+	NT5C
MDH1	8.42267478920443e-13	0.29626	0.938	0.9	1.63762065926502e-08	F+_N-_T-_S+	MDH1
PSMD12	8.66055056757072e-13	-0.323535	0.729	0.776	1.68387084685278e-08	F+_N-_T-_S+	PSMD12
PNN	8.7205639093479e-13	-0.21697	0.95	0.958	1.69553924089451e-08	F+_N-_T-_S+	PNN
LHFPL2	8.76146163928618e-13	0.420383	0.439	0.315	1.70349098652641e-08	F+_N-_T-_S+	LHFPL2
NPEPPS	8.82542842408877e-13	0.397071	0.601	0.49	1.71592804849558e-08	F+_N-_T-_S+	NPEPPS
PSMD13	8.89117688222632e-13	-0.230153	0.902	0.92	1.72871152121126e-08	F+_N-_T-_S+	PSMD13
COL8A1	8.92041480318573e-13	1.40242	0.051	0.017	1.7343962501834e-08	F+_N-_T-_S+	COL8A1
NIN	9.08010747729882e-13	-1.0322	0.193	0.291	1.76544529681121e-08	F+_N-_T-_S+	NIN
ENSSSCG00000037595	9.26868874687348e-13	0.382944	0.648	0.548	1.80211115305461e-08	F+_N-_T-_S+	ENSSSCG00000037595
ALDH2	1.01439578065321e-12	-0.605092	0.427	0.514	1.97228971632404e-08	F+_N-_T-_S+	ALDH2
ENSSSCG00000042121	1.06030964136394e-12	0.903923	0.127	0.064	2.06156003570391e-08	F+_N-_T-_S+	ENSSSCG00000042121
CREBL2	1.07375720799935e-12	1.07122	0.095	0.043	2.08770613951313e-08	F+_N-_T-_S+	CREBL2
BIRC2	1.12539388755861e-12	0.565776	0.351	0.244	2.18810333558021e-08	F+_N-_T-_S+	BIRC2
UBXN1	1.17865147327968e-12	-0.235167	0.881	0.895	2.29165205949769e-08	F+_N-_T-_S+	UBXN1
ENSSSCG00000007524	1.18822536630461e-12	0.193978	0.947	0.923	2.31026657970606e-08	F+_N-_T-_S+	ENSSSCG00000007524
ACIN1	1.21266631978234e-12	-0.26307	0.769	0.816	2.35778712555281e-08	F+_N-_T-_S+	ACIN1
NUTF2	1.22749039624419e-12	-0.18536	0.955	0.971	2.38660957741758e-08	F+_N-_T-_S+	NUTF2
ENSSSCG00000023322	1.22900886312429e-12	1.06738	0.115	0.057	2.38956193257255e-08	F+_N-_T-_S+	ENSSSCG00000023322
FKBP7	1.23282687955787e-12	0.754493	0.163	0.09	2.39698530192437e-08	F+_N-_T-_S+	FKBP7
SMARCD1	1.25470604735743e-12	-0.376582	0.691	0.753	2.43952496787705e-08	F+_N-_T-_S+	SMARCD1
SPTBN1	1.26430137522886e-12	0.519396	0.763	0.706	2.45818116385748e-08	F+_N-_T-_S+	SPTBN1
PPIP5K2	1.28997530549965e-12	0.465223	0.542	0.44	2.50809898648297e-08	F+_N-_T-_S+	PPIP5K2
CCDC85B	1.29392695958796e-12	-0.395953	0.661	0.719	2.51578218752687e-08	F+_N-_T-_S+	CCDC85B
MYO5A	1.30227634737796e-12	-0.22791	0.898	0.917	2.53201590220697e-08	F+_N-_T-_S+	MYO5A
B4GALT1	1.30599685393722e-12	0.488748	0.407	0.293	2.53924968311013e-08	F+_N-_T-_S+	B4GALT1
GALK2	1.31951449736059e-12	0.678786	0.275	0.181	2.5655320372182e-08	F+_N-_T-_S+	GALK2
SDHB	1.33918195141621e-12	-0.266986	0.792	0.828	2.60377146813854e-08	F+_N-_T-_S+	SDHB
RPS17	1.38727760100721e-12	-0.121388	0.999	1	2.69728383963831e-08	F+_N-_T-_S+	RPS17
MIF	1.38871656470827e-12	0.119844	1	1	2.70008161676229e-08	F+_N-_T-_S+	MIF
CAPRIN1	1.42627762077211e-12	-0.233091	0.927	0.935	2.77311157806722e-08	F+_N-_T-_S+	CAPRIN1
RPL34	1.44217869503534e-12	0.108479	1	1	2.80402803675721e-08	F+_N-_T-_S+	RPL34
RFXANK	1.472775697404e-12	-0.248831	0.84	0.879	2.86351778846259e-08	F+_N-_T-_S+	RFXANK
XRN2	1.51658307677541e-12	-0.285185	0.779	0.831	2.94869247617443e-08	F+_N-_T-_S+	XRN2
YWHAQ	1.55959965175021e-12	-0.191114	0.96	0.971	3.03232960289794e-08	F+_N-_T-_S+	YWHAQ
TP53	1.62762661029754e-12	-0.408318	0.551	0.617	3.16459441840152e-08	F+_N-_T-_S+	TP53
FARP1	1.65727184368165e-12	-0.470947	0.552	0.623	3.22223364567023e-08	F+_N-_T-_S+	FARP1
NIFK	1.71073095043021e-12	-0.254777	0.866	0.891	3.32617418692145e-08	F+_N-_T-_S+	NIFK
SMC1A	1.71359483313352e-12	-0.29228	0.851	0.891	3.33174243406149e-08	F+_N-_T-_S+	SMC1A
UNG	1.76865706424519e-12	-0.476543	0.506	0.594	3.43879993001192e-08	F+_N-_T-_S+	UNG
SERPINA3-2	1.78085458695258e-12	2.87888	0.014	0.002	3.4625155734119e-08	F+_N-_T-_S+	SERPINA3-2
ENSSSCG00000011729	1.7960222507145e-12	0.631316	0.275	0.179	3.4920060620642e-08	F+_N-_T-_S+	ENSSSCG00000011729
SLC5A6	1.80345966817384e-12	0.498769	0.489	0.379	3.50646663283039e-08	F+_N-_T-_S+	SLC5A6
SESN3	1.8530497633123e-12	-0.650533	0.247	0.353	3.6028846548081e-08	F+_N-_T-_S+	SESN3
SERTAD3	1.89509004153042e-12	0.522775	0.411	0.301	3.6846235677476e-08	F+_N-_T-_S+	SERTAD3
DPYSL3	1.98592508905856e-12	-0.893809	0.13	0.228	3.86123415065656e-08	F+_N-_T-_S+	DPYSL3
ELMO3	2.01468987073522e-12	1.36014	0.056	0.02	3.91716151567049e-08	F+_N-_T-_S+	ELMO3
UBE2E3	2.08192497413084e-12	-0.620261	0.402	0.492	4.04788672720259e-08	F+_N-_T-_S+	UBE2E3
SPHK2	2.09848278445211e-12	0.619972	0.249	0.158	4.08008007781024e-08	F+_N-_T-_S+	SPHK2
ENSSSCG00000051640	2.19319829002723e-12	-2.27164	0.027	0.098	4.26423543529994e-08	F+_N-_T-_S+	ENSSSCG00000051640
EIF4B	2.20222692770393e-12	-0.195642	0.959	0.971	4.28178981553476e-08	F+_N-_T-_S+	EIF4B
PIM3	2.26291933650724e-12	0.625631	0.253	0.16	4.39979406597103e-08	F+_N-_T-_S+	PIM3
SNRNP200	2.27819861938758e-12	-0.307192	0.845	0.878	4.42950157567528e-08	F+_N-_T-_S+	SNRNP200
ANO10	2.29627507992314e-12	0.633129	0.259	0.167	4.46464763789456e-08	F+_N-_T-_S+	ANO10
ITPRID2	2.31169287671106e-12	0.689455	0.266	0.174	4.49462446018932e-08	F+_N-_T-_S+	ITPRID2
HOXA2	2.37351894787601e-12	-4.14154	0.002	0.058	4.61483289035532e-08	F+_N-_T-_S+	HOXA2
GRAMD1A	2.39578444015466e-12	0.481125	0.559	0.452	4.65812368699271e-08	F+_N-_T-_S+	GRAMD1A
RBP2	2.41196549193706e-12	2.1055	0.023	0.005	4.68958450597322e-08	F+_N-_T-_S+	RBP2
SMAD2	2.41521587300635e-12	0.444	0.568	0.458	4.69590422188625e-08	F+_N-_T-_S+	SMAD2
GPM6A	2.52190799850928e-12	-1.43017	0.079	0.166	4.90334572150159e-08	F+_N-_T-_S+	GPM6A
KAT6B	2.54643675659631e-12	-0.643077	0.339	0.438	4.9510369858502e-08	F+_N-_T-_S+	KAT6B
MPC2	2.55560478471267e-12	0.332555	0.793	0.71	4.96886238291684e-08	F+_N-_T-_S+	MPC2
C2CD5	2.55985922564644e-12	0.634309	0.296	0.2	4.97713429242438e-08	F+_N-_T-_S+	C2CD5
SLC9A3	2.57165151170716e-12	2.48341	0.026	0.006	5.00006203421224e-08	F+_N-_T-_S+	SLC9A3
AP2M1	2.62641352938933e-12	-0.224616	0.923	0.928	5.10653582519167e-08	F+_N-_T-_S+	AP2M1
NEK7	2.63800333114552e-12	0.83151	0.199	0.12	5.12906987674623e-08	F+_N-_T-_S+	NEK7
HNRNPU	2.68931038452438e-12	-0.226333	0.983	0.989	5.22882618063075e-08	F+_N-_T-_S+	HNRNPU
RAI1	2.69042727509793e-12	0.70461	0.219	0.135	5.2309977509729e-08	F+_N-_T-_S+	RAI1
KLHL13	2.69289464100255e-12	0.992681	0.161	0.091	5.23579505050126e-08	F+_N-_T-_S+	KLHL13
STUB1	2.77570074166716e-12	-0.215749	0.894	0.899	5.39679495202345e-08	F+_N-_T-_S+	STUB1
TRAP1	2.91041889492255e-12	-0.287695	0.781	0.804	5.65872745739791e-08	F+_N-_T-_S+	TRAP1
MAPK7	3.12004647356284e-12	0.517358	0.415	0.304	6.06630635854823e-08	F+_N-_T-_S+	MAPK7
SNRPE	3.12421626689747e-12	-0.133125	0.993	0.998	6.07441368772875e-08	F+_N-_T-_S+	SNRPE
PDE6D	3.3086262520205e-12	-0.715806	0.304	0.404	6.43296202180346e-08	F+_N-_T-_S+	PDE6D
MYLK	3.35354125879758e-12	1.20338	0.066	0.026	6.52029026948013e-08	F+_N-_T-_S+	MYLK
YIPF1	3.36321635647378e-12	0.374446	0.541	0.417	6.53910156189197e-08	F+_N-_T-_S+	YIPF1
ACVR1B	3.41282521131627e-12	0.673489	0.224	0.139	6.63555605836223e-08	F+_N-_T-_S+	ACVR1B
GRIA1	3.68059845709774e-12	-2.72575	0.008	0.067	7.15618758013514e-08	F+_N-_T-_S+	GRIA1
LPIN1	4.05510889408362e-12	-1.02052	0.152	0.249	7.88434822276679e-08	F+_N-_T-_S+	LPIN1
IL27RA	4.06256175965112e-12	0.80148	0.239	0.153	7.89883882928968e-08	F+_N-_T-_S+	IL27RA
DCAF8	4.18376643590252e-12	-0.439064	0.547	0.626	8.13449708132527e-08	F+_N-_T-_S+	DCAF8
MTUS1	4.30254750918275e-12	1.17011	0.082	0.036	8.36544312210403e-08	F+_N-_T-_S+	MTUS1
ENSSSCG00000017146	4.32689619790868e-12	0.687502	0.229	0.143	8.41278427759384e-08	F+_N-_T-_S+	ENSSSCG00000017146
ENSSSCG00000032503	4.48184610241843e-12	3.18595	0.01	0.001	8.71405337693215e-08	F+_N-_T-_S+	ENSSSCG00000032503
EIF1AX	4.51003558531172e-12	-0.231885	0.877	0.898	8.76886218852158e-08	F+_N-_T-_S+	EIF1AX
RPS3A	4.65585366878926e-12	0.110526	1	1	9.05237628822695e-08	F+_N-_T-_S+	RPS3A
MSH6	4.80628316370802e-12	-0.309728	0.789	0.85	9.3448563551975e-08	F+_N-_T-_S+	MSH6
HMGB2	4.8063131228733e-12	0.200715	0.986	0.986	9.34491460480257e-08	F+_N-_T-_S+	HMGB2
SNX10	4.9013255599369e-12	0.399841	0.515	0.403	9.52964728618532e-08	F+_N-_T-_S+	SNX10
MARCHF9	5.04307525505013e-12	0.732375	0.175	0.1	9.80525121839396e-08	F+_N-_T-_S+	MARCHF9
PARP16	5.07794898320297e-12	0.692636	0.221	0.137	9.87305620804153e-08	F+_N-_T-_S+	PARP16
IMPDH1	5.08273513356905e-12	-1.07383	0.153	0.248	9.8823619201983e-08	F+_N-_T-_S+	IMPDH1
PHB	5.32914784566056e-12	-0.152931	0.978	0.982	1.03614621563178e-07	F+_N-_T-_S+	PHB
ENSSSCG00000038141	5.33730000582423e-12	2.51411	0.017	0.003	1.0377312401324e-07	F+_N-_T-_S+	ENSSSCG00000038141
PDAP1	5.9373017085549e-12	-0.208227	0.909	0.926	1.15438957119433e-07	F+_N-_T-_S+	PDAP1
ENSSSCG00000000405	6.05202976568851e-12	-0.149474	0.992	0.994	1.17669614734282e-07	F+_N-_T-_S+	ENSSSCG00000000405
SHFL	6.10617786645217e-12	-0.788795	0.216	0.317	1.1872241625743e-07	F+_N-_T-_S+	SHFL
SMARCB1	6.19052422149213e-12	-0.283449	0.791	0.833	1.20362362438471e-07	F+_N-_T-_S+	SMARCB1
NPM3	6.26788847749815e-12	0.236372	0.926	0.904	1.21866555667996e-07	F+_N-_T-_S+	NPM3
ENO1	6.27127831246411e-12	0.236153	1	1	1.2193246422924e-07	F+_N-_T-_S+	ENO1
UGP2	6.32708510147029e-12	0.54163	0.465	0.358	1.23017515627887e-07	F+_N-_T-_S+	UGP2
JAML	6.35257590214646e-12	2.26407	0.018	0.003	1.23513133265434e-07	F+_N-_T-_S+	JAML
RPS6KA4	6.53244368187939e-12	1.13337	0.058	0.022	1.27010302506781e-07	F+_N-_T-_S+	RPS6KA4
C15orf61	6.81161939574511e-12	0.81367	0.168	0.097	1.32438315911472e-07	F+_N-_T-_S+	C15orf61
LINS1	7.20872321115076e-12	0.667311	0.256	0.165	1.40159205394404e-07	F+_N-_T-_S+	LINS1
SEC13	7.52063000571702e-12	0.297634	0.738	0.658	1.46223609201156e-07	F+_N-_T-_S+	SEC13
KCTD12	7.59236161400406e-12	2.44216	0.016	0.003	1.47618286861081e-07	F+_N-_T-_S+	KCTD12
GPC3	7.79501442105586e-12	0.939115	0.253	0.169	1.51558465388589e-07	F+_N-_T-_S+	GPC3
SCAMP5	8.047033605783e-12	0.620243	0.282	0.189	1.56458474397239e-07	F+_N-_T-_S+	SCAMP5
NFE2L2	8.21294573972726e-12	0.50686	0.336	0.233	1.59684304017517e-07	F+_N-_T-_S+	NFE2L2
TRIP12	8.36711278574114e-12	0.444741	0.542	0.441	1.62681773893165e-07	F+_N-_T-_S+	TRIP12
RPL17-C18orf32	8.38080803095963e-12	0.190934	0.999	0.997	1.62948050545948e-07	F+_N-_T-_S+	RPL17-C18orf32
CALU	8.47120908588555e-12	0.404489	0.632	0.54	1.64705718256873e-07	F+_N-_T-_S+	CALU
AMBP	8.8594049645147e-12	1.83851	0.023	0.005	1.72253410725059e-07	F+_N-_T-_S+	AMBP
PSMB2	8.8701086257641e-12	-0.185188	0.95	0.973	1.72461522010731e-07	F+_N-_T-_S+	PSMB2
SOWAHB	8.96722403643083e-12	0.758815	0.127	0.066	1.74349736940325e-07	F+_N-_T-_S+	SOWAHB
ZNF292	9.09708153661709e-12	0.457069	0.615	0.516	1.76874556316446e-07	F+_N-_T-_S+	ZNF292
CLMN	9.11545470717096e-12	0.760358	0.138	0.074	1.77231785871525e-07	F+_N-_T-_S+	CLMN
PRR14L	9.28735496954299e-12	-0.634569	0.414	0.491	1.80574042672824e-07	F+_N-_T-_S+	PRR14L
B3GAT3	9.28814518421528e-12	0.478415	0.421	0.306	1.80589406816698e-07	F+_N-_T-_S+	B3GAT3
STX3	9.78258288345698e-12	0.635908	0.241	0.154	1.90202759003054e-07	F+_N-_T-_S+	STX3
GAREM1	9.89390469118018e-12	0.718469	0.225	0.142	1.92367188910616e-07	F+_N-_T-_S+	GAREM1
SLC1A6	1.0194441078007e-11	-1.44028	0.055	0.133	1.9821051787969e-07	F+_N-_T-_S+	SLC1A6
PRSS23	1.05550160049062e-11	1.14829	0.082	0.037	2.05221176183392e-07	F+_N-_T-_S+	PRSS23
C12orf57	1.08294163094172e-11	0.34873	0.726	0.64	2.10556341303999e-07	F+_N-_T-_S+	C12orf57
HBQ1	1.09487359224213e-11	0.562306	0.353	0.248	2.12876272539638e-07	F+_N-_T-_S+	HBQ1
PLIN2	1.13104568947009e-11	-0.311046	0.551	0.644	2.19909213403669e-07	F+_N-_T-_S+	PLIN2
KIF21B	1.13738471960601e-11	-1.03908	0.102	0.191	2.21141711032996e-07	F+_N-_T-_S+	KIF21B
RBM39	1.14064971114801e-11	-0.188088	0.959	0.971	2.21776523338507e-07	F+_N-_T-_S+	RBM39
PLEKHG5	1.16700837564456e-11	0.742387	0.175	0.102	2.26901438476571e-07	F+_N-_T-_S+	PLEKHG5
CIAPIN1	1.16766380282876e-11	-0.463066	0.523	0.597	2.27028873183995e-07	F+_N-_T-_S+	CIAPIN1
NRXN1	1.17105965857154e-11	-1.74978	0.049	0.124	2.27689129416065e-07	F+_N-_T-_S+	NRXN1
WNT2B	1.18853029526348e-11	0.989578	0.114	0.058	2.31085945308078e-07	F+_N-_T-_S+	WNT2B
FBN1	1.20123047874257e-11	-2.48437	0.019	0.083	2.33555241981918e-07	F+_N-_T-_S+	FBN1
ARHGEF16	1.20242371755611e-11	1.15648	0.129	0.069	2.33787243404435e-07	F+_N-_T-_S+	ARHGEF16
ACCS	1.2102384136333e-11	0.572403	0.353	0.25	2.35306654762722e-07	F+_N-_T-_S+	ACCS
NT5DC3	1.222321668966e-11	0.74568	0.271	0.183	2.37656002097059e-07	F+_N-_T-_S+	NT5DC3
SLC45A4	1.23665560467418e-11	1.07175	0.144	0.08	2.404429492168e-07	F+_N-_T-_S+	SLC45A4
PSMC3	1.2554074639197e-11	-0.203621	0.913	0.938	2.44088873209907e-07	F+_N-_T-_S+	PSMC3
MYO10	1.2869755435123e-11	-0.546947	0.435	0.528	2.50226654925097e-07	F+_N-_T-_S+	MYO10
GRIK2	1.28755607976743e-11	0.976139	0.094	0.044	2.50339528589181e-07	F+_N-_T-_S+	GRIK2
AK1	1.30226722496528e-11	0.64404	0.183	0.107	2.5319981655e-07	F+_N-_T-_S+	AK1
NXPH2	1.33621508863522e-11	-1.9773	0.025	0.092	2.59800299683346e-07	F+_N-_T-_S+	NXPH2
ENSSSCG00000002351	1.35024176413489e-11	0.557164	0.283	0.19	2.62527506200746e-07	F+_N-_T-_S+	ENSSSCG00000002351
PFDN6	1.3530342612712e-11	-0.263202	0.825	0.864	2.63070451418959e-07	F+_N-_T-_S+	PFDN6
TGS1	1.36652596623399e-11	-0.398546	0.575	0.643	2.65693643614874e-07	F+_N-_T-_S+	TGS1
HOXA5	1.38327834870978e-11	-2.59315	0.008	0.065	2.68950809339643e-07	F+_N-_T-_S+	HOXA5
SESTD1	1.38714776429089e-11	0.536654	0.513	0.414	2.69703139811078e-07	F+_N-_T-_S+	SESTD1
PLXND1	1.39511122895003e-11	1.27832	0.08	0.035	2.71251476244754e-07	F+_N-_T-_S+	PLXND1
MYO6	1.39745964507245e-11	0.62794	0.242	0.155	2.71708078791436e-07	F+_N-_T-_S+	MYO6
BICD1	1.39785534058233e-11	0.576534	0.285	0.192	2.71785013869422e-07	F+_N-_T-_S+	BICD1
DDX46	1.46111895025245e-11	-0.238616	0.84	0.874	2.84085357497585e-07	F+_N-_T-_S+	DDX46
DEK	1.46650910020356e-11	-0.14955	0.977	0.985	2.85133364352578e-07	F+_N-_T-_S+	DEK
ENSSSCG00000017934	1.48230688464815e-11	0.25432	0.883	0.736	2.8820492758214e-07	F+_N-_T-_S+	ENSSSCG00000017934
B3GNT3	1.50770889661826e-11	1.46008	0.051	0.018	2.93143840769489e-07	F+_N-_T-_S+	B3GNT3
SLC44A4	1.58452461759603e-11	1.03744	0.067	0.027	3.08079121399196e-07	F+_N-_T-_S+	SLC44A4
IRX3	1.60274882852211e-11	0.876525	0.145	0.08	3.11622454729553e-07	F+_N-_T-_S+	IRX3
OLFML2A	1.64530633766581e-11	-1.84695	0.041	0.113	3.19896911232363e-07	F+_N-_T-_S+	OLFML2A
MRPS24	1.67825118745314e-11	-0.183694	0.911	0.944	3.26302378376514e-07	F+_N-_T-_S+	MRPS24
EPS15	1.67997447538698e-11	0.634444	0.338	0.241	3.26637437249491e-07	F+_N-_T-_S+	EPS15
PCDH1	1.69455522234644e-11	0.994329	0.102	0.049	3.29472371880819e-07	F+_N-_T-_S+	PCDH1
SNU13	1.75757637551243e-11	-0.260732	0.834	0.859	3.41725574690881e-07	F+_N-_T-_S+	SNU13
SYNJ2	1.75872567826627e-11	1.26041	0.077	0.033	3.41949033625311e-07	F+_N-_T-_S+	SYNJ2
FAM83B	1.79207104372939e-11	0.653879	0.264	0.174	3.48432373032305e-07	F+_N-_T-_S+	FAM83B
ENSSSCG00000027515	1.80362919697917e-11	1.26716	0.066	0.027	3.5067962476866e-07	F+_N-_T-_S+	ENSSSCG00000027515
PTH1R	1.80815927014356e-11	0.787037	0.15	0.083	3.51560406894012e-07	F+_N-_T-_S+	PTH1R
ENSSSCG00000007733	1.82834230706248e-11	-0.551248	0.434	0.516	3.55484594762158e-07	F+_N-_T-_S+	ENSSSCG00000007733
ENSSSCG00000003086	1.87009157453767e-11	0.840319	0.238	0.154	3.63601904837358e-07	F+_N-_T-_S+	ENSSSCG00000003086
PDIA6	1.87171640166106e-11	-0.179805	0.962	0.98	3.63917819974959e-07	F+_N-_T-_S+	PDIA6
USH1C	1.89758712980385e-11	1.59787	0.025	0.006	3.68947865647763e-07	F+_N-_T-_S+	USH1C
ENSSSCG00000027907	1.92307963610149e-11	0.238361	0.905	0.88	3.73904373647213e-07	F+_N-_T-_S+	ENSSSCG00000027907
ADM	1.93723822165439e-11	0.955334	0.13	0.07	3.76657227436263e-07	F+_N-_T-_S+	ADM
PRMT8	1.94699838234834e-11	-3.04218	0.006	0.06	3.78554895479987e-07	F+_N-_T-_S+	PRMT8
ATP5F1A	1.95597624036108e-11	0.144321	0.997	0.998	3.80300460413406e-07	F+_N-_T-_S+	ATP5F1A
CLIP3	1.95735484460441e-11	-0.901371	0.181	0.276	3.80568502436436e-07	F+_N-_T-_S+	CLIP3
NNT	1.95994406250978e-11	0.482076	0.353	0.249	3.81071924073776e-07	F+_N-_T-_S+	NNT
ENSSSCG00000001097	1.96112487531456e-11	1.67381	0.051	0.019	3.8130150950741e-07	F+_N-_T-_S+	ENSSSCG00000001097
ELF5	1.99174744363383e-11	2.87046	0.013	0.002	3.87255455465726e-07	F+_N-_T-_S+	ELF5
ZADH2	2.0547750692029e-11	-2.34202	0.025	0.09	3.9950991670512e-07	F+_N-_T-_S+	ZADH2
SGMS1	2.05743366180617e-11	0.842192	0.152	0.086	4.00026826864973e-07	F+_N-_T-_S+	SGMS1
PPM1L	2.10227550946063e-11	0.913937	0.162	0.094	4.08745427304431e-07	F+_N-_T-_S+	PPM1L
LIMD2	2.15165349997083e-11	-0.386347	0.595	0.663	4.18345989999328e-07	F+_N-_T-_S+	LIMD2
ITGA8	2.15975022271769e-11	1.32386	0.027	0.007	4.19920235803e-07	F+_N-_T-_S+	ITGA8
SGPP1	2.16675110547111e-11	0.895035	0.153	0.087	4.21281417436747e-07	F+_N-_T-_S+	SGPP1
RAD23B	2.23026284653119e-11	-0.239056	0.838	0.873	4.33630005251059e-07	F+_N-_T-_S+	RAD23B
GPT2	2.24224604274077e-11	-1.11329	0.097	0.185	4.35959898090089e-07	F+_N-_T-_S+	GPT2
AGPAT1	2.25229544408774e-11	0.528927	0.376	0.272	4.37913803193979e-07	F+_N-_T-_S+	AGPAT1
CAPNS1	2.30231054703908e-11	0.386809	0.675	0.577	4.47638239660808e-07	F+_N-_T-_S+	CAPNS1
FAM114A1	2.34725569771742e-11	0.524025	0.233	0.147	4.56376925307198e-07	F+_N-_T-_S+	FAM114A1
ATP5MG	2.35840065867595e-11	-0.186917	0.926	0.956	4.58543840066365e-07	F+_N-_T-_S+	ATP5MG
SFT2D1	2.36210638099609e-11	0.312615	0.665	0.56	4.59264343657069e-07	F+_N-_T-_S+	SFT2D1
RMDN3	2.43265276479092e-11	1.11114	0.074	0.032	4.72980677058298e-07	F+_N-_T-_S+	RMDN3
SNX13	2.7044874295902e-11	0.623581	0.213	0.132	5.25833490935222e-07	F+_N-_T-_S+	SNX13
ANKH	2.8194540160015e-11	1.16727	0.122	0.065	5.48186444331172e-07	F+_N-_T-_S+	ANKH
KRAS	2.82663794211496e-11	0.322343	0.77	0.695	5.49583215085411e-07	F+_N-_T-_S+	KRAS
NARS1	2.83436686284485e-11	-0.285786	0.776	0.807	5.51085949142924e-07	F+_N-_T-_S+	NARS1
UOX	2.86012621208666e-11	0.212309	0.955	0.936	5.56094339416009e-07	F+_N-_T-_S+	UOX
ADSS2	2.93193069938256e-11	-0.414309	0.573	0.651	5.70055285880951e-07	F+_N-_T-_S+	ADSS2
KISS1	2.93591633452651e-11	1.87301	0.03	0.008	5.7083021292199e-07	F+_N-_T-_S+	KISS1
CCN2	2.96774143997766e-11	0.911099	0.334	0.241	5.77017968174856e-07	F+_N-_T-_S+	CCN2
MSI1	3.05631301198854e-11	-0.662589	0.318	0.408	5.94238938920931e-07	F+_N-_T-_S+	MSI1
BCKDK	3.06603180943772e-11	-0.330012	0.737	0.762	5.96128564708976e-07	F+_N-_T-_S+	BCKDK
SLC16A13	3.3275033991261e-11	0.813173	0.141	0.077	6.46966485892087e-07	F+_N-_T-_S+	SLC16A13
ENSSSCG00000001930	3.38312732726413e-11	-0.131539	1	1	6.57781446239964e-07	F+_N-_T-_S+	ENSSSCG00000001930
LMF1	3.40541434382792e-11	0.582819	0.374	0.274	6.62114710870463e-07	F+_N-_T-_S+	LMF1
ND5	3.58286393786433e-11	0.36925	0.954	0.966	6.96616235438961e-07	F+_N-_T-_S+	ND5
ENSSSCG00000039500	3.59041374256825e-11	0.67919	0.215	0.134	6.98084143967544e-07	F+_N-_T-_S+	ENSSSCG00000039500
TSN	3.59534380740917e-11	-0.31712	0.682	0.741	6.99042696474565e-07	F+_N-_T-_S+	TSN
MAPKAPK3	3.60220582915378e-11	0.720974	0.179	0.107	7.00376879362369e-07	F+_N-_T-_S+	MAPKAPK3
SECISBP2L	3.71761100834506e-11	0.598221	0.343	0.248	7.2281510835253e-07	F+_N-_T-_S+	SECISBP2L
TMF1	3.75766992740923e-11	0.713118	0.194	0.119	7.30603763986176e-07	F+_N-_T-_S+	TMF1
ZC3H12D	3.78857091397435e-11	2.4174	0.022	0.005	7.36611842804033e-07	F+_N-_T-_S+	ZC3H12D
ENSSSCG00000040187	3.85195798277232e-11	0.987484	0.114	0.059	7.48936190590422e-07	F+_N-_T-_S+	ENSSSCG00000040187
TTYH3	3.95398407560236e-11	0.448754	0.451	0.346	7.68773123819366e-07	F+_N-_T-_S+	TTYH3
RANGRF	3.95884172108164e-11	-0.561338	0.363	0.456	7.69717595829904e-07	F+_N-_T-_S+	RANGRF
IL6R	4.06106898334001e-11	1.51261	0.059	0.023	7.89593642430799e-07	F+_N-_T-_S+	IL6R
COL1A1	4.24020407103562e-11	0.862233	0.181	0.11	8.24422877531455e-07	F+_N-_T-_S+	COL1A1
DDX39A	4.26999512793556e-11	-0.288676	0.753	0.796	8.30215152724511e-07	F+_N-_T-_S+	DDX39A
HS1BP3	4.43905720466715e-11	1.25031	0.058	0.023	8.63085892303434e-07	F+_N-_T-_S+	HS1BP3
CRX	4.62781756606663e-11	3.02596	0.013	0.002	8.99786569370335e-07	F+_N-_T-_S+	CRX
DAG1	4.66494725804859e-11	0.369048	0.625	0.517	9.07005695382387e-07	F+_N-_T-_S+	DAG1
PNRC2	4.67308963567306e-11	-0.362982	0.614	0.682	9.08588817863913e-07	F+_N-_T-_S+	PNRC2
ACAA2	4.68812814177911e-11	0.487462	0.458	0.356	9.11512754606113e-07	F+_N-_T-_S+	ACAA2
PITHD1	4.71872003594477e-11	-0.32582	0.674	0.741	9.17460736588743e-07	F+_N-_T-_S+	PITHD1
IKZF2	4.75717998511139e-11	1.01769	0.169	0.101	9.24938504505208e-07	F+_N-_T-_S+	IKZF2
PATJ	4.77256422394953e-11	0.666109	0.374	0.279	9.27929662062507e-07	F+_N-_T-_S+	PATJ
PLPPR5	4.94546211647448e-11	-1.47197	0.055	0.129	9.61546199306132e-07	F+_N-_T-_S+	PLPPR5
CEMIP2	4.99151946404501e-11	-1.19318	0.107	0.191	9.70501129394271e-07	F+_N-_T-_S+	CEMIP2
DIABLO	5.13257779180955e-11	-0.264338	0.755	0.808	9.97927100061531e-07	F+_N-_T-_S+	DIABLO
NOL3	5.20301121140449e-11	0.904363	0.133	0.072	1.01162146983337e-06	F+_N-_T-_S+	NOL3
PIGT	5.32207559374792e-11	0.444614	0.472	0.365	1.03477115769241e-06	F+_N-_T-_S+	PIGT
GPR137C	5.69811727132603e-11	1.76715	0.024	0.006	1.10788494106392e-06	F+_N-_T-_S+	GPR137C
HSBP1L1	5.71785191772854e-11	1.27717	0.091	0.044	1.11172194836396e-06	F+_N-_T-_S+	HSBP1L1
CAMTA1	5.74947593363425e-11	-0.437542	0.509	0.582	1.11787060577651e-06	F+_N-_T-_S+	CAMTA1
COG5	5.76794005551783e-11	0.691921	0.253	0.168	1.12146058499433e-06	F+_N-_T-_S+	COG5
DEGS2	5.94015043571173e-11	1.04303	0.088	0.041	1.15494344921543e-06	F+_N-_T-_S+	DEGS2
DEUP1	6.13135029757907e-11	0.952912	0.09	0.043	1.1921184383583e-06	F+_N-_T-_S+	DEUP1
RPN1	6.16700033631192e-11	0.33505	0.715	0.636	1.19904987538913e-06	F+_N-_T-_S+	RPN1
TNFSF12	6.23812113037573e-11	0.950914	0.111	0.057	1.21287789137895e-06	F+_N-_T-_S+	TNFSF12
ENSSSCG00000002296	6.89622405184878e-11	0.552012	0.432	0.331	1.34083284240096e-06	F+_N-_T-_S+	ENSSSCG00000002296
CYB561	6.90105402116356e-11	-0.856203	0.186	0.28	1.34177193333483e-06	F+_N-_T-_S+	CYB561
CCT5	6.93030743104419e-11	-0.147687	0.983	0.975	1.34745967381792e-06	F+_N-_T-_S+	CCT5
RNF144B	7.16051658239233e-11	1.28215	0.085	0.04	1.39221923911454e-06	F+_N-_T-_S+	RNF144B
ARAP1	7.23950050770872e-11	0.659323	0.192	0.117	1.40757608371381e-06	F+_N-_T-_S+	ARAP1
SERPINF1	7.26612268293683e-11	0.613894	0.248	0.163	1.41275223324341e-06	F+_N-_T-_S+	SERPINF1
SLC35C1	7.31687686662465e-11	1.12023	0.087	0.041	1.42262036917783e-06	F+_N-_T-_S+	SLC35C1
UBTF	7.36169912063482e-11	-0.382927	0.601	0.67	1.43133516002503e-06	F+_N-_T-_S+	UBTF
RAP2C	7.40130827873318e-11	0.488561	0.334	0.235	1.43903636863409e-06	F+_N-_T-_S+	RAP2C
GOLPH3L	7.43051325733308e-11	0.473206	0.362	0.26	1.44471469262327e-06	F+_N-_T-_S+	GOLPH3L
TGFBR1	7.53350504752275e-11	0.401892	0.582	0.488	1.46473938638985e-06	F+_N-_T-_S+	TGFBR1
LIG3	7.60886682965512e-11	-0.522957	0.534	0.596	1.47939197768985e-06	F+_N-_T-_S+	LIG3
ASPG	7.84607020013458e-11	0.694102	0.199	0.123	1.52551142901217e-06	F+_N-_T-_S+	ASPG
C19orf53	7.85994686013638e-11	0.279933	0.829	0.757	1.52820946801632e-06	F+_N-_T-_S+	C19orf53
CCDC112	7.92904239498722e-11	0.561473	0.289	0.196	1.54164371285737e-06	F+_N-_T-_S+	CCDC112
NDUFS3	7.98803547428173e-11	-0.188791	0.888	0.921	1.5531137372646e-06	F+_N-_T-_S+	NDUFS3
ENSSSCG00000003132	8.0150836740062e-11	0.251554	0.872	0.811	1.55837271873703e-06	F+_N-_T-_S+	ENSSSCG00000003132
TMEM263	8.1541544157898e-11	0.474628	0.377	0.276	1.58541224306201e-06	F+_N-_T-_S+	TMEM263
ATP1A1	8.15545136257031e-11	0.350734	0.681	0.594	1.58566440842455e-06	F+_N-_T-_S+	ATP1A1
UBE2A	8.23112112413748e-11	0.439725	0.614	0.52	1.60037688016605e-06	F+_N-_T-_S+	UBE2A
ENSSSCG00000011000	8.34960457804332e-11	-0.140702	0.991	0.995	1.62341361810896e-06	F+_N-_T-_S+	ENSSSCG00000011000
ACOX2	8.85101851198994e-11	2.31436	0.016	0.003	1.7209035292862e-06	F+_N-_T-_S+	ACOX2
CSRP2	9.00958750108851e-11	-0.30861	0.707	0.765	1.75173409783664e-06	F+_N-_T-_S+	CSRP2
RAB3C	9.20603455134988e-11	-0.884399	0.155	0.247	1.78992929781896e-06	F+_N-_T-_S+	RAB3C
ZNHIT6	9.27357166084304e-11	-0.544	0.383	0.475	1.80306053801771e-06	F+_N-_T-_S+	ZNHIT6
SLC39A14	9.38491754683902e-11	-0.787952	0.257	0.349	1.82470951863191e-06	F+_N-_T-_S+	SLC39A14
KDM1A	9.55987131811761e-11	-0.287629	0.786	0.826	1.85872578038161e-06	F+_N-_T-_S+	KDM1A
PDCD4	9.57876363353108e-11	0.48716	0.315	0.217	1.86239901326745e-06	F+_N-_T-_S+	PDCD4
OGDH	9.60852839561673e-11	0.428848	0.467	0.363	1.86818617595976e-06	F+_N-_T-_S+	OGDH
GLIS2	9.62750803067108e-11	0.711452	0.162	0.094	1.87187638640338e-06	F+_N-_T-_S+	GLIS2
ATP5MC3	9.71215536076738e-11	-0.123877	0.993	0.995	1.888334366794e-06	F+_N-_T-_S+	ATP5MC3
SH3RF1	9.76392900444662e-11	0.669611	0.171	0.101	1.89840071633456e-06	F+_N-_T-_S+	SH3RF1
IFRD2	1.01004119777811e-10	-0.356772	0.59	0.656	1.96382310083998e-06	F+_N-_T-_S+	IFRD2
PRKCI	1.01868673517309e-10	0.481851	0.465	0.362	1.98063261919703e-06	F+_N-_T-_S+	PRKCI
GBF1	1.02009064030812e-10	0.537683	0.258	0.17	1.98336223195107e-06	F+_N-_T-_S+	GBF1
SYT11	1.05840812715446e-10	-2.30832	0.032	0.096	2.05786292162642e-06	F+_N-_T-_S+	SYT11
MKRN2OS	1.09223502996043e-10	1.5435	0.031	0.009	2.12363256875206e-06	F+_N-_T-_S+	MKRN2OS
SF3B2	1.09589507616977e-10	-0.218942	0.886	0.918	2.13074879659687e-06	F+_N-_T-_S+	SF3B2
PAK6	1.10018529013746e-10	0.802288	0.162	0.095	2.13909025961426e-06	F+_N-_T-_S+	PAK6
C11orf58	1.10994557864085e-10	-0.189031	0.934	0.958	2.1580671885514e-06	F+_N-_T-_S+	C11orf58
SMARCC1	1.12929640604289e-10	-0.297314	0.825	0.845	2.1956910022692e-06	F+_N-_T-_S+	SMARCC1
TSHZ1	1.13256346163766e-10	-3.36448	0.007	0.058	2.2020431384621e-06	F+_N-_T-_S+	TSHZ1
FCHO2	1.14918709169212e-10	0.695966	0.143	0.08	2.23436446237698e-06	F+_N-_T-_S+	FCHO2
ACAT2	1.15141458056537e-10	-0.169564	0.96	0.963	2.23869536899324e-06	F+_N-_T-_S+	ACAT2
ATP6AP1	1.15213304894821e-10	0.401458	0.546	0.438	2.24009228707001e-06	F+_N-_T-_S+	ATP6AP1
DOK5	1.15541149296791e-10	-1.4897	0.059	0.133	2.2464665657775e-06	F+_N-_T-_S+	DOK5
ENSSSCG00000008990	1.17030935059494e-10	-0.322296	0.687	0.733	2.27543247036175e-06	F+_N-_T-_S+	ENSSSCG00000008990
RNF128	1.17623051967504e-10	1.532	0.024	0.006	2.28694499940418e-06	F+_N-_T-_S+	RNF128
PHAX	1.18986986312727e-10	-0.28927	0.75	0.795	2.31346397487835e-06	F+_N-_T-_S+	PHAX
OSGIN2	1.19097648655575e-10	0.613142	0.29	0.2	2.31561558281035e-06	F+_N-_T-_S+	OSGIN2
MRPL20	1.21496857486894e-10	-0.130973	0.989	0.99	2.36226340011768e-06	F+_N-_T-_S+	MRPL20
GET3	1.2471729126801e-10	-0.262605	0.787	0.818	2.42487829412392e-06	F+_N-_T-_S+	GET3
RASSF2	1.2702375420414e-10	0.819715	0.177	0.107	2.4697228529911e-06	F+_N-_T-_S+	RASSF2
MEF2C	1.2789024328217e-10	2.00104	0.022	0.005	2.48657000013523e-06	F+_N-_T-_S+	MEF2C
ARL6IP4	1.28137750425828e-10	-0.350369	0.627	0.692	2.49138228152937e-06	F+_N-_T-_S+	ARL6IP4
ENSSSCG00000033720	1.28970960299834e-10	0.777945	0.2	0.126	2.50758238110968e-06	F+_N-_T-_S+	ENSSSCG00000033720
SELL	1.31510456873487e-10	2.26718	0.018	0.004	2.55695781299121e-06	F+_N-_T-_S+	SELL
RFX6	1.37610150213543e-10	1.95778	0.03	0.008	2.67555415060192e-06	F+_N-_T-_S+	RFX6
IFI6	1.40498981334549e-10	-0.677612	0.347	0.431	2.73172169408764e-06	F+_N-_T-_S+	IFI6
FIBP	1.40700968273889e-10	-0.223734	0.824	0.86	2.73564892614923e-06	F+_N-_T-_S+	FIBP
BRPF3	1.41897418101409e-10	0.478689	0.27	0.178	2.75891150014569e-06	F+_N-_T-_S+	BRPF3
RNF19A	1.45201801416126e-10	0.722021	0.207	0.131	2.82315862493375e-06	F+_N-_T-_S+	RNF19A
FUNDC2	1.49611942609677e-10	-0.228658	0.831	0.87	2.90890500015995e-06	F+_N-_T-_S+	FUNDC2
THBS3	1.49942355693962e-10	-0.856663	0.165	0.256	2.91532922175771e-06	F+_N-_T-_S+	THBS3
JAG1	1.50304003271806e-10	-1.22817	0.098	0.179	2.92236073561373e-06	F+_N-_T-_S+	JAG1
FKBP14	1.50337397530767e-10	0.524942	0.448	0.349	2.9230100201907e-06	F+_N-_T-_S+	FKBP14
RAMP2	1.51173101178126e-10	-0.452437	0.33	0.434	2.93925860620631e-06	F+_N-_T-_S+	RAMP2
PRRC2C	1.51476823275973e-10	-0.182635	0.928	0.951	2.94516387495474e-06	F+_N-_T-_S+	PRRC2C
ENSSSCG00000012530	1.51557295711566e-10	-1.33697	0.09	0.169	2.94672850051997e-06	F+_N-_T-_S+	ENSSSCG00000012530
ENSSSCG00000012049	1.54446697327742e-10	1.65158	0.027	0.007	3.0029071361433e-06	F+_N-_T-_S+	ENSSSCG00000012049
ENSSSCG00000037979	1.54976794888305e-10	-0.191929	0.933	0.937	3.01321382301331e-06	F+_N-_T-_S+	ENSSSCG00000037979
ZNF423	1.61635070888208e-10	-0.872186	0.213	0.299	3.14267068327942e-06	F+_N-_T-_S+	ZNF423
EVL	1.64067925609425e-10	0.388109	0.562	0.458	3.18997267762405e-06	F+_N-_T-_S+	EVL
REPS2	1.65981344116001e-10	-0.965281	0.145	0.234	3.22717527364741e-06	F+_N-_T-_S+	REPS2
DLL1	1.72724005164948e-10	-2.14997	0.016	0.072	3.35827283242208e-06	F+_N-_T-_S+	DLL1
ERCC6L2	1.78472835794429e-10	0.626886	0.17	0.101	3.47004734635109e-06	F+_N-_T-_S+	ERCC6L2
LPCAT2	1.79885984953617e-10	-2.03069	0.024	0.084	3.49752320545317e-06	F+_N-_T-_S+	LPCAT2
DAB2	1.82209980622669e-10	0.771257	0.206	0.131	3.54270865324655e-06	F+_N-_T-_S+	DAB2
CFP	1.8329237337562e-10	0.497504	0.338	0.241	3.56375361554218e-06	F+_N-_T-_S+	CFP
OGFR	1.83944030127061e-10	-0.606439	0.339	0.429	3.57642377776046e-06	F+_N-_T-_S+	OGFR
ABCA1	1.84817379530112e-10	-0.761585	0.274	0.365	3.59340431020397e-06	F+_N-_T-_S+	ABCA1
KATNBL1	1.85217059618091e-10	0.660381	0.232	0.153	3.60117529015454e-06	F+_N-_T-_S+	KATNBL1
SDC2	1.85634031100002e-10	0.537264	0.253	0.166	3.60928246667735e-06	F+_N-_T-_S+	SDC2
ENSSSCG00000016990	1.85893721420881e-10	0.233755	0.851	0.806	3.61433162558619e-06	F+_N-_T-_S+	ENSSSCG00000016990
MYCN	1.9072780919633e-10	-0.818038	0.223	0.312	3.70832079420424e-06	F+_N-_T-_S+	MYCN
CBX2	1.92214557897314e-10	-0.514733	0.459	0.536	3.73722764919749e-06	F+_N-_T-_S+	CBX2
SPRY4	1.93095726709066e-10	-1.09313	0.131	0.215	3.75436021440437e-06	F+_N-_T-_S+	SPRY4
GABRR2	1.94075265683803e-10	2.30653	0.014	0.002	3.77340539069018e-06	F+_N-_T-_S+	GABRR2
IFI30	1.9467508432261e-10	-1.13295	0.073	0.15	3.78506766448451e-06	F+_N-_T-_S+	IFI30
BRINP1	1.96682457814598e-10	-1.29783	0.077	0.153	3.82409702728923e-06	F+_N-_T-_S+	BRINP1
BCL7C	1.98735349519977e-10	0.255433	0.811	0.746	3.86401140071691e-06	F+_N-_T-_S+	BCL7C
ABL1	2.00971871466408e-10	0.515256	0.383	0.286	3.90749609692137e-06	F+_N-_T-_S+	ABL1
CHPF2	2.03244116042092e-10	0.709369	0.144	0.082	3.9516753482064e-06	F+_N-_T-_S+	CHPF2
CHAF1A	2.04366925271426e-10	-0.447797	0.52	0.601	3.97350612805234e-06	F+_N-_T-_S+	CHAF1A
TIE1	2.05326282719664e-10	0.716713	0.198	0.124	3.99215891491843e-06	F+_N-_T-_S+	TIE1
PLEKHB1	2.07080160715636e-10	1.13582	0.053	0.02	4.02625956479411e-06	F+_N-_T-_S+	PLEKHB1
ELF4	2.09654932341659e-10	1.45875	0.053	0.02	4.07632084951887e-06	F+_N-_T-_S+	ELF4
LXN	2.10209046484755e-10	0.428251	0.405	0.298	4.08709449080308e-06	F+_N-_T-_S+	LXN
RBPMS	2.12251203376273e-10	-0.367838	0.63	0.667	4.12680014724488e-06	F+_N-_T-_S+	RBPMS
ATP2C2	2.12481042210047e-10	1.31896	0.074	0.033	4.13126890368995e-06	F+_N-_T-_S+	ATP2C2
UBTD1	2.13163967991897e-10	0.621879	0.295	0.207	4.14454702966646e-06	F+_N-_T-_S+	UBTD1
ABHD6	2.15798396151938e-10	1.21809	0.09	0.044	4.19576821638212e-06	F+_N-_T-_S+	ABHD6
SEC62	2.27959359618839e-10	0.29515	0.717	0.658	4.43221382906909e-06	F+_N-_T-_S+	SEC62
PDLIM5	2.2862948041182e-10	0.744291	0.184	0.113	4.44524298764702e-06	F+_N-_T-_S+	PDLIM5
NEO1	2.33113021355689e-10	0.470862	0.358	0.256	4.53241647421866e-06	F+_N-_T-_S+	NEO1
TDRD12	2.35133628687978e-10	-1.08984	0.113	0.197	4.57170314258036e-06	F+_N-_T-_S+	TDRD12
RHOB	2.35606146252912e-10	0.526134	0.259	0.173	4.58089030159537e-06	F+_N-_T-_S+	RHOB
ENSSSCG00000013318	2.3601806057828e-10	0.313096	0.746	0.685	4.5888991518235e-06	F+_N-_T-_S+	ENSSSCG00000013318
CASP7	2.36365777308985e-10	-1.15309	0.095	0.174	4.5956598082186e-06	F+_N-_T-_S+	CASP7
CERK	2.43880839986607e-10	0.496303	0.238	0.154	4.7417751718596e-06	F+_N-_T-_S+	CERK
CERS2	2.52617168988311e-10	0.507168	0.382	0.285	4.91163561663974e-06	F+_N-_T-_S+	CERS2
EXPH5	2.5342537475955e-10	2.3136	0.015	0.003	4.92734956144994e-06	F+_N-_T-_S+	EXPH5
WIPF3	2.70702509717085e-10	-1.58097	0.038	0.103	5.26326889642928e-06	F+_N-_T-_S+	WIPF3
EPCAM	2.7513858593567e-10	0.223711	0.869	0.784	5.34951952634723e-06	F+_N-_T-_S+	EPCAM
ENSSSCG00000003112	2.81969675273457e-10	-1.19213	0.079	0.156	5.48233639634182e-06	F+_N-_T-_S+	ENSSSCG00000003112
PLK1	2.89549003603355e-10	-0.410947	0.61	0.663	5.62970127706003e-06	F+_N-_T-_S+	PLK1
MAPKAPK2	2.89618103305972e-10	0.511689	0.461	0.363	5.63104478257801e-06	F+_N-_T-_S+	MAPKAPK2
GAS2L3	2.91191519358843e-10	0.953456	0.144	0.083	5.66163671089398e-06	F+_N-_T-_S+	GAS2L3
BCAR3	3.01481839018637e-10	0.780546	0.117	0.062	5.86171139603936e-06	F+_N-_T-_S+	BCAR3
SERPINF2	3.03235612290829e-10	0.948162	0.054	0.021	5.89581000977058e-06	F+_N-_T-_S+	SERPINF2
TCN2	3.05125846470732e-10	0.775382	0.202	0.128	5.93256183293045e-06	F+_N-_T-_S+	TCN2
MCM2	3.05472841107556e-10	-0.310336	0.729	0.772	5.93930844965421e-06	F+_N-_T-_S+	MCM2
NEXN	3.11340625895861e-10	-0.95509	0.141	0.226	6.05339578929324e-06	F+_N-_T-_S+	NEXN
STOX1	3.18590127854691e-10	0.515382	0.221	0.141	6.19434785587875e-06	F+_N-_T-_S+	STOX1
SEC24C	3.19239096874555e-10	0.512648	0.397	0.3	6.20696576053198e-06	F+_N-_T-_S+	SEC24C
MPPED2	3.21723522061432e-10	-1.49134	0.05	0.119	6.25527043944042e-06	F+_N-_T-_S+	MPPED2
IDI1	3.28057232473202e-10	-0.207812	0.937	0.951	6.37841677097647e-06	F+_N-_T-_S+	IDI1
IMMP2L	3.29453768883257e-10	0.959682	0.093	0.046	6.40556962839717e-06	F+_N-_T-_S+	IMMP2L
DHX40	3.34058637648126e-10	-0.572644	0.376	0.456	6.49510209179251e-06	F+_N-_T-_S+	DHX40
ZBTB47	3.37012639717476e-10	0.853603	0.099	0.05	6.55253675402688e-06	F+_N-_T-_S+	ZBTB47
F2R	3.37319567038886e-10	1.13182	0.081	0.038	6.55850434193707e-06	F+_N-_T-_S+	F2R
PAWR	3.39185598723686e-10	0.343435	0.728	0.618	6.59478559598462e-06	F+_N-_T-_S+	PAWR
SLC43A2	3.4031613773367e-10	0.559789	0.256	0.171	6.61676666595575e-06	F+_N-_T-_S+	SLC43A2
TAC4	3.41302943230971e-10	1.80746	0.038	0.012	6.63595312523976e-06	F+_N-_T-_S+	TAC4
PLD5	3.42754818240247e-10	-1.42354	0.063	0.135	6.66418193104512e-06	F+_N-_T-_S+	PLD5
MAP3K13	3.4523372900775e-10	0.855911	0.12	0.065	6.71237939309767e-06	F+_N-_T-_S+	MAP3K13
TLE4	3.48473380786198e-10	-0.513071	0.393	0.484	6.77536794262605e-06	F+_N-_T-_S+	TLE4
DAP	3.4940274517612e-10	0.41717	0.291	0.199	6.79343757445931e-06	F+_N-_T-_S+	DAP
PLOD3	3.73749213559249e-10	0.552171	0.248	0.165	7.26680595923248e-06	F+_N-_T-_S+	PLOD3
PTPN4	3.77175074655031e-10	0.731455	0.209	0.135	7.33341497651777e-06	F+_N-_T-_S+	PTPN4
ENSSSCG00000000887	3.82271897052696e-10	-0.549609	0.385	0.473	7.43251249439558e-06	F+_N-_T-_S+	ENSSSCG00000000887
APAF1	3.85591471864684e-10	0.417681	0.385	0.284	7.49705498746504e-06	F+_N-_T-_S+	APAF1
KIF1C	3.86595705140824e-10	0.500744	0.4	0.303	7.51658029505304e-06	F+_N-_T-_S+	KIF1C
ENSSSCG00000009648	3.99197990460693e-10	-1.37543	0.046	0.114	7.76160652852726e-06	F+_N-_T-_S+	ENSSSCG00000009648
ENSSSCG00000012235	4.0095390051149e-10	0.679053	0.199	0.126	7.79574668764489e-06	F+_N-_T-_S+	ENSSSCG00000012235
RARS1	4.07496711620852e-10	-0.2558	0.765	0.794	7.92295856404422e-06	F+_N-_T-_S+	RARS1
ARG1	4.10315972467108e-10	2.52216	0.01	0.001	7.97777345267798e-06	F+_N-_T-_S+	ARG1
DPYSL4	4.15557009435857e-10	-1.45899	0.041	0.107	8.07967493446136e-06	F+_N-_T-_S+	DPYSL4
TET1	4.18989130264451e-10	-0.376285	0.514	0.6	8.14640565973172e-06	F+_N-_T-_S+	TET1
PAFAH1B3	4.2208002484555e-10	-0.266925	0.759	0.786	8.20650192307203e-06	F+_N-_T-_S+	PAFAH1B3
KLF16	4.25583762833672e-10	0.566414	0.238	0.157	8.27462510077509e-06	F+_N-_T-_S+	KLF16
FAM110A	4.26707606406505e-10	0.589352	0.302	0.215	8.29647599136167e-06	F+_N-_T-_S+	FAM110A
APBB1IP	4.31689338475172e-10	-2.81328	0.01	0.061	8.39333580797277e-06	F+_N-_T-_S+	APBB1IP
LIPG	4.42407237686337e-10	0.905918	0.097	0.049	8.60172392233546e-06	F+_N-_T-_S+	LIPG
OTUB1	4.46923410105381e-10	-0.270083	0.784	0.825	8.68953186267893e-06	F+_N-_T-_S+	OTUB1
PHF2	4.50378962436442e-10	0.780838	0.131	0.073	8.75671816665173e-06	F+_N-_T-_S+	PHF2
CHODL	4.51470144155097e-10	1.78213	0.031	0.009	8.77793401280754e-06	F+_N-_T-_S+	CHODL
CYP2A19	4.61349081398195e-10	2.15303	0.015	0.003	8.97001018962511e-06	F+_N-_T-_S+	CYP2A19
SORT1	4.63531891429095e-10	0.575365	0.378	0.289	9.01245056505589e-06	F+_N-_T-_S+	SORT1
OPLAH	4.66702748297678e-10	1.21507	0.051	0.02	9.07410153515176e-06	F+_N-_T-_S+	OPLAH
SEC61A1	4.92394609722916e-10	0.396155	0.64	0.547	9.57362839684265e-06	F+_N-_T-_S+	SEC61A1
CYTB	4.92689731567447e-10	0.181882	0.991	0.998	9.57936645086587e-06	F+_N-_T-_S+	CYTB
RPL7L1	4.98342126133673e-10	-0.209612	0.904	0.928	9.689265958417e-06	F+_N-_T-_S+	RPL7L1
NLE1	5.02706846659148e-10	-0.436788	0.48	0.553	9.77412921959381e-06	F+_N-_T-_S+	NLE1
SRSF11	5.07627937175003e-10	-0.187687	0.895	0.92	9.86980998249358e-06	F+_N-_T-_S+	SRSF11
RAB1B	5.10240217840394e-10	-0.278269	0.798	0.83	9.92060055547079e-06	F+_N-_T-_S+	RAB1B
NUDT7	5.11818099809962e-10	0.784116	0.249	0.17	9.95127931460509e-06	F+_N-_T-_S+	NUDT7
SMARCE1	5.18533880112082e-10	-0.200101	0.899	0.906	1.00818542310192e-05	F+_N-_T-_S+	SMARCE1
ABCD1	5.25420650053799e-10	1.06016	0.101	0.052	1.0215753698996e-05	F+_N-_T-_S+	ABCD1
ELOVL3	5.33314984113658e-10	1.87096	0.018	0.004	1.03692432361219e-05	F+_N-_T-_S+	ELOVL3
LLGL2	5.41040200546248e-10	0.485376	0.353	0.257	1.05194446192207e-05	F+_N-_T-_S+	LLGL2
NECTIN3	5.4524137697179e-10	0.403196	0.445	0.338	1.06011280924625e-05	F+_N-_T-_S+	NECTIN3
ENSSSCG00000010212	5.52753501033281e-10	0.51513	0.409	0.311	1.07471863205901e-05	F+_N-_T-_S+	ENSSSCG00000010212
CXCL14	5.56115018606522e-10	-0.104942	0.29	0.399	1.08125443067666e-05	F+_N-_T-_S+	CXCL14
SRSF1	5.63691763629955e-10	-0.204505	0.87	0.893	1.09598589602572e-05	F+_N-_T-_S+	SRSF1
STXBP5	5.69429207983202e-10	0.821843	0.118	0.064	1.10714120908174e-05	F+_N-_T-_S+	STXBP5
ENSSSCG00000033734	5.70294285765737e-10	0.395064	0.559	0.47	1.10882317981432e-05	F+_N-_T-_S+	ENSSSCG00000033734
OSBPL9	5.7859782456924e-10	0.471163	0.411	0.317	1.12496775030997e-05	F+_N-_T-_S+	OSBPL9
RGS4	5.86787464645685e-10	-2.77677	0.007	0.055	1.14089086751061e-05	F+_N-_T-_S+	RGS4
MVD	5.97305249721525e-10	-0.187953	0.866	0.879	1.16134059703356e-05	F+_N-_T-_S+	MVD
ADGRG2	5.99053915985785e-10	-2.17297	0.018	0.073	1.16474052885116e-05	F+_N-_T-_S+	ADGRG2
RPL4	6.11354622565901e-10	0.142651	0.997	0.99	1.18865679265488e-05	F+_N-_T-_S+	RPL4
PXYLP1	6.13948565116316e-10	0.878666	0.162	0.098	1.19370019515565e-05	F+_N-_T-_S+	PXYLP1
MAN2A1	6.16418106743164e-10	0.545719	0.334	0.245	1.19850172494073e-05	F+_N-_T-_S+	MAN2A1
ATP6V1A	6.29497265658982e-10	0.575213	0.301	0.212	1.22393153362076e-05	F+_N-_T-_S+	ATP6V1A
WDR12	6.3301090919359e-10	-0.340768	0.6	0.655	1.2307631107451e-05	F+_N-_T-_S+	WDR12
NAF1	6.35454051172319e-10	-0.527299	0.432	0.501	1.23551331169434e-05	F+_N-_T-_S+	NAF1
INTS9	6.59774795881371e-10	0.599948	0.215	0.139	1.28280013563215e-05	F+_N-_T-_S+	INTS9
ARHGEF5	6.61646199814306e-10	1.10071	0.083	0.04	1.28643870629896e-05	F+_N-_T-_S+	ARHGEF5
PIP5K1B	6.73921458990764e-10	1.65201	0.04	0.014	1.31030549271574e-05	F+_N-_T-_S+	PIP5K1B
PLSCR1	6.8700662657795e-10	0.646853	0.153	0.089	1.33574698405551e-05	F+_N-_T-_S+	PLSCR1
MDGA1	6.88344980784795e-10	0.682864	0.109	0.057	1.33834914613988e-05	F+_N-_T-_S+	MDGA1
TET2	6.96788566940765e-10	0.51051	0.231	0.151	1.35476601070293e-05	F+_N-_T-_S+	TET2
ADGRD1	6.98894781706991e-10	1.15726	0.03	0.009	1.3588611240729e-05	F+_N-_T-_S+	ADGRD1
GRIP1	6.99648465168647e-10	0.871566	0.144	0.083	1.3603265108274e-05	F+_N-_T-_S+	GRIP1
LSS	7.08944584180052e-10	0.451812	0.509	0.411	1.37840095502127e-05	F+_N-_T-_S+	LSS
ENSSSCG00000003187	7.26138143703132e-10	0.516854	0.336	0.246	1.411830392802e-05	F+_N-_T-_S+	ENSSSCG00000003187
UQCRFS1	7.28894833415243e-10	-0.147252	0.961	0.974	1.41719022460926e-05	F+_N-_T-_S+	UQCRFS1
CYP1A1	7.68523600525565e-10	2.5983	0.015	0.003	1.49424043650186e-05	F+_N-_T-_S+	CYP1A1
ARFGAP3	7.69887722333315e-10	0.461619	0.353	0.257	1.49689269853266e-05	F+_N-_T-_S+	ARFGAP3
TMEM150C	7.74213588759216e-10	0.755468	0.114	0.061	1.50530348062454e-05	F+_N-_T-_S+	TMEM150C
JPH4	7.76422324440842e-10	-1.30385	0.078	0.15	1.50959792541033e-05	F+_N-_T-_S+	JPH4
ARSB	7.77588273853476e-10	1.12866	0.063	0.027	1.51186488085331e-05	F+_N-_T-_S+	ARSB
ARPC3	7.81289642896087e-10	0.207945	0.886	0.86	1.51906145268286e-05	F+_N-_T-_S+	ARPC3
TMEM254	7.85086531047914e-10	-0.316408	0.629	0.705	1.52644374231646e-05	F+_N-_T-_S+	TMEM254
CDH23	7.89878080085884e-10	2.32272	0.015	0.003	1.53575995111098e-05	F+_N-_T-_S+	CDH23
ENSSSCG00000039582	7.94106161669823e-10	-0.14811	0.975	0.978	1.54398061013464e-05	F+_N-_T-_S+	ENSSSCG00000039582
SEC24A	7.99009639293819e-10	0.61849	0.239	0.161	1.55351444167897e-05	F+_N-_T-_S+	SEC24A
NDUFB4	8.03118449233555e-10	0.184563	0.943	0.928	1.5615032008448e-05	F+_N-_T-_S+	NDUFB4
TIGAR	8.16214374819737e-10	0.801844	0.125	0.069	1.58696560896201e-05	F+_N-_T-_S+	TIGAR
SIPA1L2	8.16966908391903e-10	0.866297	0.111	0.059	1.58842875998638e-05	F+_N-_T-_S+	SIPA1L2
WDR18	8.18334309641171e-10	-0.236804	0.816	0.841	1.59108739823533e-05	F+_N-_T-_S+	WDR18
ENSSSCG00000036907	8.38998701665372e-10	-0.799783	0.246	0.33	1.63126517564798e-05	F+_N-_T-_S+	ENSSSCG00000036907
SEMA5B	8.72565847462265e-10	-1.61042	0.033	0.094	1.69652977722088e-05	F+_N-_T-_S+	SEMA5B
FHL3	8.92653592278628e-10	-0.781582	0.209	0.296	1.73558637946734e-05	F+_N-_T-_S+	FHL3
CTTNBP2	8.97011905306806e-10	-1.32567	0.083	0.157	1.74406024748802e-05	F+_N-_T-_S+	CTTNBP2
PUF60	8.973318064664e-10	-0.224479	0.793	0.821	1.74468223131262e-05	F+_N-_T-_S+	PUF60
SGSM1	9.58840201383364e-10	0.922901	0.071	0.032	1.86427300354968e-05	F+_N-_T-_S+	SGSM1
FBXL7	9.73873135843891e-10	-1.39261	0.09	0.164	1.89350153802128e-05	F+_N-_T-_S+	FBXL7
ENSSSCG00000007395	9.87687205229568e-10	0.509636	0.414	0.32	1.92036023312785e-05	F+_N-_T-_S+	ENSSSCG00000007395
EIF3M	9.91957339986205e-10	-0.176959	0.911	0.937	1.92866265613518e-05	F+_N-_T-_S+	EIF3M
CLN6	9.93581369074992e-10	0.475526	0.419	0.321	1.93182025589251e-05	F+_N-_T-_S+	CLN6
EFEMP2	1.00105270886637e-09	0.57069	0.251	0.169	1.94634678184888e-05	F+_N-_T-_S+	EFEMP2
ENSSSCG00000041322	1.04589805930946e-09	1.11438	0.071	0.032	2.03353959671538e-05	F+_N-_T-_S+	ENSSSCG00000041322
PALM	1.06221091982497e-09	-0.709578	0.25	0.338	2.06525669141568e-05	F+_N-_T-_S+	PALM
KDF1	1.06379178134486e-09	0.610974	0.234	0.156	2.06833036046882e-05	F+_N-_T-_S+	KDF1
MTURN	1.09714035999964e-09	-0.996808	0.141	0.223	2.13317000194729e-05	F+_N-_T-_S+	MTURN
TRIM6	1.09914811776493e-09	3.81542	0.011	0.002	2.13707368537035e-05	F+_N-_T-_S+	TRIM6
UNC13B	1.10194361501576e-09	0.51755	0.21	0.135	2.14250897067514e-05	F+_N-_T-_S+	UNC13B
MROH1	1.11966750388046e-09	0.743164	0.125	0.069	2.17696952779478e-05	F+_N-_T-_S+	MROH1
TSHZ3	1.12286894477979e-09	-2.1353	0.021	0.075	2.18319408933535e-05	F+_N-_T-_S+	TSHZ3
ZNF428	1.14480497833829e-09	0.496637	0.375	0.28	2.22584431938314e-05	F+_N-_T-_S+	ZNF428
STEAP1	1.14601361873316e-09	-1.17232	0.093	0.168	2.22819427890289e-05	F+_N-_T-_S+	STEAP1
NANOS3	1.15261295017518e-09	2.09147	0.023	0.006	2.2410253590256e-05	F+_N-_T-_S+	NANOS3
EIF3J	1.17756892372893e-09	-0.271805	0.753	0.794	2.28954725840615e-05	F+_N-_T-_S+	EIF3J
LHX5	1.20357081341115e-09	-2.75866	0.011	0.061	2.3401027325153e-05	F+_N-_T-_S+	LHX5
GPC6	1.20875760659067e-09	0.485977	0.29	0.202	2.35018741449423e-05	F+_N-_T-_S+	GPC6
DENND1B	1.22683293265045e-09	1.20167	0.051	0.02	2.38533127095227e-05	F+_N-_T-_S+	DENND1B
GNE	1.23167318674145e-09	0.820451	0.133	0.076	2.3947421769814e-05	F+_N-_T-_S+	GNE
ANKRD27	1.25332788254495e-09	1.12565	0.08	0.038	2.43684540203215e-05	F+_N-_T-_S+	ANKRD27
SLC30A9	1.27354479020125e-09	0.492286	0.446	0.352	2.4761531355883e-05	F+_N-_T-_S+	SLC30A9
BMPR1B	1.27951156436101e-09	1.02582	0.096	0.049	2.48775433458712e-05	F+_N-_T-_S+	BMPR1B
PRIM2	1.28525230480905e-09	-0.557303	0.322	0.414	2.49891605624025e-05	F+_N-_T-_S+	PRIM2
GMDS	1.30482212751966e-09	0.368851	0.499	0.4	2.53696566253647e-05	F+_N-_T-_S+	GMDS
CRELD2	1.31845925473479e-09	0.352924	0.608	0.512	2.56348032898086e-05	F+_N-_T-_S+	CRELD2
ASZ1	1.3284202482051e-09	2.45655	0.015	0.003	2.58284748858518e-05	F+_N-_T-_S+	ASZ1
ZMYND8	1.38427881921592e-09	0.266079	0.76	0.679	2.69145330820152e-05	F+_N-_T-_S+	ZMYND8
LYRM1	1.41035529653302e-09	0.521925	0.314	0.224	2.74215380304915e-05	F+_N-_T-_S+	LYRM1
PPP3R1	1.41796690651929e-09	0.503904	0.317	0.226	2.75695305634546e-05	F+_N-_T-_S+	PPP3R1
SLC38A3	1.42666724674772e-09	1.05009	0.043	0.016	2.7738691278516e-05	F+_N-_T-_S+	SLC38A3
DDX17	1.42839684326139e-09	-0.165354	0.951	0.973	2.77723198235313e-05	F+_N-_T-_S+	DDX17
F2RL1	1.43959201470324e-09	-0.948825	0.063	0.134	2.7989987541875e-05	F+_N-_T-_S+	F2RL1
PRPF3	1.47319553390519e-09	-0.486509	0.433	0.513	2.86433407657185e-05	F+_N-_T-_S+	PRPF3
GALNT13	1.48414334732211e-09	1.0474	0.071	0.032	2.88561991019838e-05	F+_N-_T-_S+	GALNT13
SMARCA5	1.49893277082777e-09	-0.212395	0.847	0.898	2.91437498632043e-05	F+_N-_T-_S+	SMARCA5
FAM117A	1.50276066018453e-09	0.490584	0.318	0.228	2.92181755159678e-05	F+_N-_T-_S+	FAM117A
ENSSSCG00000000371	1.50867754009827e-09	-1.01876	0.077	0.15	2.93332174121308e-05	F+_N-_T-_S+	ENSSSCG00000000371
HDAC3	1.51801237026954e-09	-0.430003	0.469	0.541	2.95147145151507e-05	F+_N-_T-_S+	HDAC3
SPINDOC	1.52275262778004e-09	0.454363	0.511	0.424	2.96068793419274e-05	F+_N-_T-_S+	SPINDOC
DNAJB2	1.52316952078018e-09	0.893403	0.085	0.041	2.9614984992529e-05	F+_N-_T-_S+	DNAJB2
APOBEC3B	1.53232285125102e-09	0.80946	0.144	0.084	2.97929531968735e-05	F+_N-_T-_S+	APOBEC3B
ND4	1.58111789533735e-09	0.194555	0.993	0.997	3.07416752390442e-05	F+_N-_T-_S+	ND4
YWHAZ	1.64030669297608e-09	0.129303	0.992	0.989	3.1892483031534e-05	F+_N-_T-_S+	YWHAZ
CCDC117	1.64220588304756e-09	0.454413	0.521	0.433	3.19294089840937e-05	F+_N-_T-_S+	CCDC117
LEO1	1.64574307107767e-09	-0.481516	0.441	0.515	3.19981825309631e-05	F+_N-_T-_S+	LEO1
ATP8	1.7206548918265e-09	1.94054	0.125	0.071	3.34546930617827e-05	F+_N-_T-_S+	ATP8
IFNGR1	1.75216600833112e-09	0.93394	0.071	0.033	3.4067363699982e-05	F+_N-_T-_S+	IFNGR1
TMEM106B	1.76559478251167e-09	0.622449	0.229	0.152	3.43284593563745e-05	F+_N-_T-_S+	TMEM106B
ZNF503	1.76597387686754e-09	-1.1298	0.078	0.15	3.43358300879356e-05	F+_N-_T-_S+	ZNF503
USP10	1.81146797722559e-09	-0.253043	0.72	0.768	3.52203718811971e-05	F+_N-_T-_S+	USP10
PRSS16	1.82291473150456e-09	-0.533424	0.263	0.355	3.54429311246432e-05	F+_N-_T-_S+	PRSS16
IFFO2	1.84263745313273e-09	0.867777	0.079	0.038	3.58264000012597e-05	F+_N-_T-_S+	IFFO2
TRAF5	1.84362145383595e-09	0.942455	0.095	0.049	3.58455319269324e-05	F+_N-_T-_S+	TRAF5
ENSSSCG00000031706	1.8598187586069e-09	1.78545	0.037	0.012	3.6160456123594e-05	F+_N-_T-_S+	ENSSSCG00000031706
DNAJC7	1.86091707365759e-09	-0.269825	0.722	0.763	3.61818106631245e-05	F+_N-_T-_S+	DNAJC7
KHDRBS2	1.92892723645261e-09	-1.74868	0.022	0.076	3.75041322583481e-05	F+_N-_T-_S+	KHDRBS2
CTSS	1.96372245145714e-09	1.76053	0.031	0.01	3.81806556236812e-05	F+_N-_T-_S+	CTSS
CCDC179	2.04915383012031e-09	1.60185	0.03	0.009	3.98416979190293e-05	F+_N-_T-_S+	CCDC179
ENSSSCG00000033766	2.05789851897299e-09	0.745805	0.166	0.102	4.00117209043918e-05	F+_N-_T-_S+	ENSSSCG00000033766
LIX1	2.07692270708037e-09	-1.53181	0.041	0.103	4.03816081937637e-05	F+_N-_T-_S+	LIX1
TAL2	2.07863870616685e-09	1.67702	0.027	0.008	4.04149723640021e-05	F+_N-_T-_S+	TAL2
CCDC115	2.13225438202101e-09	0.408037	0.451	0.352	4.14574219496345e-05	F+_N-_T-_S+	CCDC115
SERINC3	2.1399631134821e-09	0.449197	0.374	0.278	4.16073028154325e-05	F+_N-_T-_S+	SERINC3
ENSSSCG00000000697	2.16544030564187e-09	-0.179478	0.934	0.946	4.21026558625949e-05	F+_N-_T-_S+	ENSSSCG00000000697
DTYMK	2.22083691584719e-09	-0.202544	0.873	0.906	4.31797321548168e-05	F+_N-_T-_S+	DTYMK
EIF3E	2.25617163991841e-09	0.274669	0.797	0.74	4.38667451949336e-05	F+_N-_T-_S+	EIF3E
DDRGK1	2.26181740880438e-09	-0.325882	0.651	0.702	4.39765158793836e-05	F+_N-_T-_S+	DDRGK1
NKAPL	2.2842053564244e-09	-1.17909	0.075	0.146	4.44118047449595e-05	F+_N-_T-_S+	NKAPL
NUPR1	2.29910384615722e-09	0.866121	0.118	0.065	4.47014760808349e-05	F+_N-_T-_S+	NUPR1
RNASE1	2.31193775168372e-09	0.90625	0.095	0.049	4.49510057059865e-05	F+_N-_T-_S+	RNASE1
PAX3	2.32285912652515e-09	-4.21192	0.003	0.046	4.51633499970286e-05	F+_N-_T-_S+	PAX3
SREK1IP1	2.33460807858917e-09	0.479179	0.342	0.252	4.53917848720093e-05	F+_N-_T-_S+	SREK1IP1
COPG1	2.36641153636331e-09	0.433447	0.411	0.315	4.60101395015118e-05	F+_N-_T-_S+	COPG1
TULP3	2.37351448122902e-09	-0.719452	0.249	0.335	4.61482420585359e-05	F+_N-_T-_S+	TULP3
CDC42EP5	2.42237747588898e-09	-0.368895	0.602	0.643	4.70982852637095e-05	F+_N-_T-_S+	CDC42EP5
RXYLT1	2.44181696021872e-09	0.623155	0.216	0.142	4.74762471575326e-05	F+_N-_T-_S+	RXYLT1
CCDC85C	2.47240569512552e-09	0.689021	0.131	0.075	4.80709839303255e-05	F+_N-_T-_S+	CCDC85C
JAK2	2.55436402677326e-09	0.673436	0.17	0.105	4.96644997725525e-05	F+_N-_T-_S+	JAK2
NMT2	2.56743576089987e-09	-1.25311	0.082	0.153	4.99186534991762e-05	F+_N-_T-_S+	NMT2
CHST12	2.61507430696833e-09	0.950503	0.098	0.052	5.08448897503853e-05	F+_N-_T-_S+	CHST12
ACAT1	2.63526696550028e-09	-0.309078	0.679	0.726	5.12374956102219e-05	F+_N-_T-_S+	ACAT1
DCAF6	2.66605826865574e-09	0.514283	0.296	0.21	5.18361709174735e-05	F+_N-_T-_S+	DCAF6
PLEKHA2	2.7205029738355e-09	1.20663	0.069	0.031	5.28947393202837e-05	F+_N-_T-_S+	PLEKHA2
COX3	2.72923689173315e-09	0.243957	1	0.999	5.30645528859677e-05	F+_N-_T-_S+	COX3
FLOT2	2.76697515503029e-09	0.50446	0.294	0.209	5.37982979392539e-05	F+_N-_T-_S+	FLOT2
ANKRD37	2.79729332002126e-09	0.58435	0.33	0.245	5.43877740211733e-05	F+_N-_T-_S+	ANKRD37
ENSSSCG00000050899	2.80554954412297e-09	1.37017	0.038	0.013	5.4548299786383e-05	F+_N-_T-_S+	ENSSSCG00000050899
ENSSSCG00000006324	2.8089305684485e-09	-0.373239	0.592	0.646	5.46140370423442e-05	F+_N-_T-_S+	ENSSSCG00000006324
CLCN3	2.82056649881023e-09	0.494622	0.399	0.307	5.48402744363673e-05	F+_N-_T-_S+	CLCN3
NTPCR	2.84157518210735e-09	0.330093	0.557	0.45	5.52487462657131e-05	F+_N-_T-_S+	NTPCR
LAPTM4B	2.87965509014993e-09	-0.178956	0.87	0.909	5.59891339177852e-05	F+_N-_T-_S+	LAPTM4B
HOXB4	2.95349687407206e-09	-4.80672	0	0.039	5.7424839722583e-05	F+_N-_T-_S+	HOXB4
ARRDC1	2.95940094190432e-09	0.723911	0.167	0.103	5.75396325134457e-05	F+_N-_T-_S+	ARRDC1
ENSSSCG00000010860	2.96749121454577e-09	0.534575	0.255	0.175	5.76969316844135e-05	F+_N-_T-_S+	ENSSSCG00000010860
ENSSSCG00000039612	3.04128052698198e-09	-0.235286	0.718	0.756	5.91316172861107e-05	F+_N-_T-_S+	ENSSSCG00000039612
SERPINE2	3.10071000959459e-09	0.585478	0.578	0.52	6.02871047165476e-05	F+_N-_T-_S+	SERPINE2
AFF4	3.1059157703832e-09	0.40455	0.521	0.424	6.03883203235605e-05	F+_N-_T-_S+	AFF4
FAM83F	3.10684215133741e-09	0.874813	0.136	0.08	6.04063319484533e-05	F+_N-_T-_S+	FAM83F
IGFBP2	3.18917349118014e-09	0.161945	0.998	0.995	6.20071001890154e-05	F+_N-_T-_S+	IGFBP2
SMYD1	3.2378896128841e-09	2.71403	0.019	0.005	6.29542877433055e-05	F+_N-_T-_S+	SMYD1
NOS1	3.29386984156064e-09	-2.12166	0.017	0.067	6.40427113294636e-05	F+_N-_T-_S+	NOS1
GOLIM4	3.44036431025833e-09	0.348678	0.502	0.402	6.68910032843527e-05	F+_N-_T-_S+	GOLIM4
PALM2AKAP2	3.44817693130713e-09	-0.35561	0.406	0.508	6.70429040754045e-05	F+_N-_T-_S+	PALM2AKAP2
ENSSSCG00000007589	3.48992207673478e-09	1.22299	0.024	0.006	6.78545549379543e-05	F+_N-_T-_S+	ENSSSCG00000007589
LMTK2	3.52838286425867e-09	0.644325	0.154	0.093	6.86023480297813e-05	F+_N-_T-_S+	LMTK2
TTYH2	3.53899806294852e-09	0.585635	0.248	0.171	6.8808739337908e-05	F+_N-_T-_S+	TTYH2
ITGA1	3.54288195727342e-09	1.10337	0.037	0.013	6.88842538952671e-05	F+_N-_T-_S+	ITGA1
ENSSSCG00000044573	3.58130342359336e-09	0.673461	0.181	0.114	6.96312824649257e-05	F+_N-_T-_S+	ENSSSCG00000044573
IARS2	3.61694470495294e-09	0.434428	0.447	0.349	7.03242558984001e-05	F+_N-_T-_S+	IARS2
CDC25C	3.65519437751114e-09	-0.580377	0.4	0.47	7.1067944281949e-05	F+_N-_T-_S+	CDC25C
FLRT1	3.72288417247007e-09	-2.56764	0.015	0.064	7.23840369653355e-05	F+_N-_T-_S+	FLRT1
LRRC41	3.82518960356516e-09	0.628971	0.181	0.114	7.43731614621173e-05	F+_N-_T-_S+	LRRC41
MAP2K5	3.85335975591347e-09	0.763161	0.171	0.108	7.49208737342257e-05	F+_N-_T-_S+	MAP2K5
YPEL1	3.85471194888512e-09	-0.628993	0.333	0.408	7.49471644221733e-05	F+_N-_T-_S+	YPEL1
EDAR	3.97490946797071e-09	1.14335	0.029	0.009	7.72841647857545e-05	F+_N-_T-_S+	EDAR
NCOA4	3.97558389088481e-09	0.435783	0.577	0.499	7.72972775904734e-05	F+_N-_T-_S+	NCOA4
SP5	3.99816665749272e-09	0.545715	0.278	0.193	7.7736354321631e-05	F+_N-_T-_S+	SP5
ENSSSCG00000043963	4.02869717595865e-09	0.761312	0.027	0.008	7.8329959192164e-05	F+_N-_T-_S+	ENSSSCG00000043963
PPP1R26	4.06979380679634e-09	0.742447	0.153	0.093	7.91290009855412e-05	F+_N-_T-_S+	PPP1R26
KDELR2	4.18535441119452e-09	0.295102	0.727	0.669	8.1375845816855e-05	F+_N-_T-_S+	KDELR2
CNTN3	4.20272288133662e-09	1.09541	0.11	0.061	8.17135409818279e-05	F+_N-_T-_S+	CNTN3
IGFBP7	4.2176954242136e-09	-0.593395	0.182	0.269	8.2004652132985e-05	F+_N-_T-_S+	IGFBP7
ACADVL	4.43561796513284e-09	0.411868	0.459	0.36	8.62417200960778e-05	F+_N-_T-_S+	ACADVL
MACF1	4.60434214673607e-09	-0.445174	0.491	0.563	8.95222243589894e-05	F+_N-_T-_S+	MACF1
ENSSSCG00000010073	4.67825275864499e-09	0.376111	0.479	0.373	9.09592683863345e-05	F+_N-_T-_S+	ENSSSCG00000010073
PBX1	4.68591202355347e-09	-0.284325	0.538	0.622	9.11081874739502e-05	F+_N-_T-_S+	PBX1
GHITM	4.75122499096049e-09	0.189627	0.899	0.885	9.23780674992449e-05	F+_N-_T-_S+	GHITM
ABHD11	5.00891688041279e-09	0.233052	0.862	0.801	9.73883709058659e-05	F+_N-_T-_S+	ABHD11
PINK1	5.06472974339974e-09	1.2125	0.038	0.013	9.84735404009211e-05	F+_N-_T-_S+	PINK1
TOMM7	5.09651397543205e-09	-0.187114	0.923	0.945	9.90915212243254e-05	F+_N-_T-_S+	TOMM7
UBAC1	5.15331632759799e-09	-0.256283	0.742	0.771	0.000100196	F+_N-_T-_S+	UBAC1
CBLC	5.19924542680022e-09	0.863315	0.074	0.035	0.000101089	F+_N-_T-_S+	CBLC
SIK2	5.22170182123081e-09	0.73601	0.175	0.11	0.000101526	F+_N-_T-_S+	SIK2
TMEM259	5.32192266189679e-09	0.333245	0.658	0.561	0.000103474	F+_N-_T-_S+	TMEM259
CHPT1	5.35605485030366e-09	0.659474	0.203	0.133	0.000104138	F+_N-_T-_S+	CHPT1
ENSSSCG00000036362	5.4031378692625e-09	2.48157	0.018	0.004	0.000105053	F+_N-_T-_S+	ENSSSCG00000036362
DENND2B	5.45166675567436e-09	0.727073	0.161	0.1	0.000105997	F+_N-_T-_S+	DENND2B
ENSSSCG00000012731	5.52758338938041e-09	0.452264	0.361	0.267	0.000107473	F+_N-_T-_S+	ENSSSCG00000012731
GLG1	5.61732055736488e-09	0.344566	0.721	0.648	0.000109218	F+_N-_T-_S+	GLG1
ENSSSCG00000026996	5.63223292544901e-09	0.425796	0.391	0.298	0.000109508	F+_N-_T-_S+	ENSSSCG00000026996
ENSSSCG00000039731	5.89205894934535e-09	0.652693	0.265	0.188	0.000114559	F+_N-_T-_S+	ENSSSCG00000039731
FRAS1	6.03225422376198e-09	0.461315	0.234	0.157	0.000117285	F+_N-_T-_S+	FRAS1
UHRF1BP1L	6.14367224321399e-09	0.503289	0.325	0.238	0.000119451	F+_N-_T-_S+	UHRF1BP1L
TMEM144	6.29278220051955e-09	0.46644	0.341	0.251	0.000122351	F+_N-_T-_S+	TMEM144
RTF1	6.50635322186889e-09	-0.216942	0.826	0.867	0.000126503	F+_N-_T-_S+	RTF1
CSRNP1	6.55397493932326e-09	0.84238	0.114	0.064	0.000127429	F+_N-_T-_S+	CSRNP1
NUF2	6.62802868172804e-09	-0.3306	0.505	0.59	0.000128869	F+_N-_T-_S+	NUF2
TLE2	6.63218800783631e-09	0.748272	0.133	0.077	0.00012895	F+_N-_T-_S+	TLE2
ENSSSCG00000014037	6.65415072340721e-09	-1.30152	0.054	0.117	0.000129377	F+_N-_T-_S+	ENSSSCG00000014037
[truncated: 79,109 more rows]
