# Supplementary material for: A single-cell atlas of pig gastrulation as a resource for comparative embryology
Source: Nat Commun. 2024 Jun 18;15:5210. doi: 10.1038/s41467-024-49407-6 (PMC11189408; doi:10.1038/s41467-024-49407-6)
Supplement: Supplementary file 12 — Supplementary Data 9 [file 41467_2024_49407_MOESM12_ESM.xlsx]

## Sheet: Supplementary Data 9
	p_val	avg_log2FC	pct.1	pct.2	p_val_adj	cluster	gene
SFRP1	0	1.89355	0.886	0.239	0	Definitive Endoderm/Foregut	SFRP1
UCHL1	0	1.27452	0.97	0.564	0	Definitive Endoderm/Foregut	UCHL1
HHIP	0	1.20602	0.699	0.156	0	Definitive Endoderm/Foregut	HHIP
IGFBP2	0	1.19471	0.995	0.634	0	Definitive Endoderm/Foregut	IGFBP2
PKDCC	0	1.14662	0.646	0.186	0	Definitive Endoderm/Foregut	PKDCC
ENSSSCG00000012119	0	1.14656	1	0.93	0	Definitive Endoderm/Foregut	ENSSSCG00000012119
PSIP1	0	1.11291	0.952	0.655	0	Definitive Endoderm/Foregut	PSIP1
ENSSSCG00000001930	0	1.01526	1	0.946	0	Definitive Endoderm/Foregut	ENSSSCG00000001930
PTMA	0	0.97526	1	1	0	Definitive Endoderm/Foregut	PTMA
GAPDH	0	0.961505	1	1	0	Definitive Endoderm/Foregut	GAPDH
NASP	0	0.88547	0.996	0.975	0	Definitive Endoderm/Foregut	NASP
ENSSSCG00000005656	0	0.794682	1	0.992	0	Definitive Endoderm/Foregut	ENSSSCG00000005656
SUMO2	0	0.772987	0.998	0.988	0	Definitive Endoderm/Foregut	SUMO2
NSG1	0	0.727194	0.529	0.101	0	Definitive Endoderm/Foregut	NSG1
IRX1	0	0.723095	0.49	0.068	0	Definitive Endoderm/Foregut	IRX1
HSP90AB1	0	0.65583	1	1	0	Definitive Endoderm/Foregut	HSP90AB1
FN1	0	-1.50932	0.952	0.994	0	Definitive Endoderm/Foregut	FN1
ENSSSCG00000018055	0	-1.53519	0.865	0.991	0	Definitive Endoderm/Foregut	ENSSSCG00000018055
GJB1	0	-1.58236	0.05	0.706	0	Definitive Endoderm/Foregut	GJB1
S100A10	0	-1.58401	0.868	0.965	0	Definitive Endoderm/Foregut	S100A10
FTCD	0	-1.75599	0.193	0.813	0	Definitive Endoderm/Foregut	FTCD
ISYNA1	0	-2.03517	0.814	0.971	0	Definitive Endoderm/Foregut	ISYNA1
ENSSSCG00000016527	0	-2.09438	0.109	0.742	0	Definitive Endoderm/Foregut	ENSSSCG00000016527
APOM	0	-2.13531	0.253	0.842	0	Definitive Endoderm/Foregut	APOM
APOA1	0	-2.18122	0.993	0.998	0	Definitive Endoderm/Foregut	APOA1
SELENOP	0	-3.03873	0.207	0.818	0	Definitive Endoderm/Foregut	SELENOP
FXYD4	0	-3.31076	0.262	0.772	0	Definitive Endoderm/Foregut	FXYD4
ENSSSCG00000003086	0	-3.46333	0.168	0.762	0	Definitive Endoderm/Foregut	ENSSSCG00000003086
APOA2	0	-3.78587	0.172	0.828	0	Definitive Endoderm/Foregut	APOA2
RBP4	0	-4.45557	0.495	0.898	0	Definitive Endoderm/Foregut	RBP4
ENSSSCG00000015069	0	-4.6371	0.225	0.762	0	Definitive Endoderm/Foregut	ENSSSCG00000015069
ENSSSCG00000000273	6.26659421258271e-307	-1.40179	0.556	0.872	1.21841391275246e-302	Definitive Endoderm/Foregut	ENSSSCG00000000273
H2AFZ	3.76517669873924e-306	0.785559	0.999	0.993	7.32063305535871e-302	Definitive Endoderm/Foregut	H2AFZ
SERPINF2	5.02864897632891e-304	-1.17669	0.042	0.634	9.7772022046763e-300	Definitive Endoderm/Foregut	SERPINF2
APOB	4.97802749481692e-303	-2.43465	0.04	0.627	9.67877885817253e-299	Definitive Endoderm/Foregut	APOB
REXO2	2.29391605053316e-300	-1.5769	0.562	0.868	4.46006097705162e-296	Definitive Endoderm/Foregut	REXO2
ENSSSCG00000032003	4.26666762411528e-299	0.950095	0.996	0.962	8.29568186156733e-295	Definitive Endoderm/Foregut	ENSSSCG00000032003
ENO1	5.26604485452794e-297	0.96822	0.999	0.989	1.02387710106587e-292	Definitive Endoderm/Foregut	ENO1
YBX1	2.65281401569366e-296	0.604932	1	0.999	5.15786629071318e-292	Definitive Endoderm/Foregut	YBX1
MACROH2A2	4.57312360068364e-295	0.883674	0.841	0.353	8.89152421680921e-291	Definitive Endoderm/Foregut	MACROH2A2
ENSSSCG00000009327	1.18673276672293e-290	0.725711	0.999	0.996	2.3073645183394e-286	Definitive Endoderm/Foregut	ENSSSCG00000009327
SERBP1	2.35337212575187e-289	0.628134	0.999	0.996	4.57566142409936e-285	Definitive Endoderm/Foregut	SERBP1
WFDC2	5.51077204430848e-288	1.42731	0.761	0.328	1.0714594085749e-283	Definitive Endoderm/Foregut	WFDC2
SOD3	8.28999016780167e-283	-1.81829	0.202	0.7	1.61182278832568e-278	Definitive Endoderm/Foregut	SOD3
SLC7A7	8.07606030015251e-281	-1.11009	0.212	0.719	1.57022840415865e-276	Definitive Endoderm/Foregut	SLC7A7
SCP2	2.17856028512031e-272	-1.0789	0.672	0.895	4.23577476235943e-268	Definitive Endoderm/Foregut	SCP2
GLUD1	6.34770880987412e-272	-2.2225	0.752	0.908	1.23418502390383e-267	Definitive Endoderm/Foregut	GLUD1
CD24	1.09346855101981e-270	0.993088	0.996	0.825	2.12603090374782e-266	Definitive Endoderm/Foregut	CD24
SLC34A2	4.08863061712981e-267	-1.38942	0.024	0.572	7.94952450888549e-263	Definitive Endoderm/Foregut	SLC34A2
MPC2	6.26502280459418e-266	-1.22748	0.7	0.902	1.21810838389725e-261	Definitive Endoderm/Foregut	MPC2
IDH1	6.73694329750364e-266	-1.1578	0.568	0.862	1.30986388533363e-261	Definitive Endoderm/Foregut	IDH1
HABP2	8.41838379160319e-266	-1.02232	0.022	0.571	1.63678636060141e-261	Definitive Endoderm/Foregut	HABP2
ENSSSCG00000010073	3.6108671095954e-263	-2.06483	0.362	0.755	7.02060892118634e-259	Definitive Endoderm/Foregut	ENSSSCG00000010073
AKR7A2	1.97525804282866e-258	-1.05035	0.452	0.821	3.84049421267175e-254	Definitive Endoderm/Foregut	AKR7A2
DBI	3.34936113256418e-257	-1.48356	0.935	0.979	6.51216285004453e-253	Definitive Endoderm/Foregut	DBI
SLC16A9	8.00431413478015e-256	-1.70024	0.178	0.657	1.55627879722531e-251	Definitive Endoderm/Foregut	SLC16A9
CYBA	8.90743602586267e-256	0.904567	0.906	0.502	1.73187278650848e-251	Definitive Endoderm/Foregut	CYBA
LTC4S	3.30793810481681e-254	-1.07716	0.099	0.622	6.43162405719533e-250	Definitive Endoderm/Foregut	LTC4S
HDGF	2.12952078030369e-253	0.777136	0.975	0.904	4.14042725314447e-249	Definitive Endoderm/Foregut	HDGF
NAP1L1	4.79860026086665e-252	0.762351	0.998	0.967	9.32991848720302e-248	Definitive Endoderm/Foregut	NAP1L1
ENSSSCG00000039731	1.1884107749807e-251	-0.92819	0.195	0.693	2.31062706979497e-247	Definitive Endoderm/Foregut	ENSSSCG00000039731
LRP2	1.27613752859542e-249	-1.8366	0.102	0.605	2.48119419684807e-245	Definitive Endoderm/Foregut	LRP2
FGB	1.15181780567093e-248	-2.77904	0.077	0.585	2.239479359566e-244	Definitive Endoderm/Foregut	FGB
EYA2	8.33101340931209e-248	0.368242	0.227	0.011	1.61979893717255e-243	Definitive Endoderm/Foregut	EYA2
PSAT1	1.60385283373002e-246	-1.31166	0.051	0.566	3.11837106462128e-242	Definitive Endoderm/Foregut	PSAT1
TTR	1.85757583705489e-246	-3.4475	0.156	0.635	3.61168469998583e-242	Definitive Endoderm/Foregut	TTR
DAB2	1.1522646753793e-245	-1.23707	0.251	0.708	2.24034820833996e-241	Definitive Endoderm/Foregut	DAB2
ENSSSCG00000011676	1.49419414170836e-245	-1.61652	0.727	0.909	2.90516166972357e-241	Definitive Endoderm/Foregut	ENSSSCG00000011676
HAPLN1	7.73554908409054e-245	-1.52336	0.14	0.627	1.50402280841972e-240	Definitive Endoderm/Foregut	HAPLN1
PAGE4	8.88460043361595e-244	-1.13653	0.046	0.565	1.72743286230795e-239	Definitive Endoderm/Foregut	PAGE4
HNF4A	1.45000835991395e-243	-1.04768	0.238	0.71	2.81925125418069e-239	Definitive Endoderm/Foregut	HNF4A
HMGA1	4.27627558117022e-239	0.629441	0.997	0.989	8.31436261246927e-235	Definitive Endoderm/Foregut	HMGA1
ATP1A1	1.88173309877002e-237	-0.986076	0.626	0.87	3.65865366393855e-233	Definitive Endoderm/Foregut	ATP1A1
SLC7A9	2.30584586214588e-237	-0.927994	0.076	0.584	4.48325610977023e-233	Definitive Endoderm/Foregut	SLC7A9
PITX2	8.31831104547576e-237	-0.990003	0.182	0.664	1.61732921657185e-232	Definitive Endoderm/Foregut	PITX2
SAT1	2.1658360175625e-236	-1.17195	0.611	0.878	4.21103496894676e-232	Definitive Endoderm/Foregut	SAT1
SLC3A1	7.13381987532655e-236	-1.11303	0.239	0.694	1.38702859835974e-231	Definitive Endoderm/Foregut	SLC3A1
PTN	2.29619186964614e-234	0.560007	0.426	0.089	4.46448585215299e-230	Definitive Endoderm/Foregut	PTN
SLC13A5	3.56767812499531e-234	-1.17963	0.389	0.772	6.93663657842838e-230	Definitive Endoderm/Foregut	SLC13A5
ENSSSCG00000035904	5.48663306473061e-234	0.547446	1	1	1.06676606677557e-229	Definitive Endoderm/Foregut	ENSSSCG00000035904
FTL	9.96052433221856e-234	-0.627014	1	1	1.93662474591325e-229	Definitive Endoderm/Foregut	FTL
ENSSSCG00000000385	3.64926818981894e-233	-0.886428	0.156	0.653	7.09527214146497e-229	Definitive Endoderm/Foregut	ENSSSCG00000000385
IQGAP2	4.08496793153538e-233	-1.00549	0.143	0.634	7.94240314928425e-229	Definitive Endoderm/Foregut	IQGAP2
PDZK1	4.17468418218969e-230	-1.10317	0.051	0.549	8.11683845543141e-226	Definitive Endoderm/Foregut	PDZK1
LIN28A	6.15545235206747e-230	0.76699	0.692	0.269	1.19680460081248e-225	Definitive Endoderm/Foregut	LIN28A
ENSSSCG00000020872	1.17371530264022e-229	-1.0162	0.047	0.549	2.28205466292339e-225	Definitive Endoderm/Foregut	ENSSSCG00000020872
ENSSSCG00000012520	1.88005924074137e-226	0.529054	0.467	0.113	3.65539918177345e-222	Definitive Endoderm/Foregut	ENSSSCG00000012520
TF	7.99824341876807e-226	-1.43698	0.038	0.53	1.55509846791108e-221	Definitive Endoderm/Foregut	TF
CXCR4	5.35814248208296e-225	0.760219	0.61	0.201	1.04178364279139e-220	Definitive Endoderm/Foregut	CXCR4
NADK2	3.98809026891881e-224	-2.03276	0.117	0.581	7.75404390985885e-220	Definitive Endoderm/Foregut	NADK2
ECHDC2	5.66640916594611e-224	-0.797363	0.152	0.637	1.1017199341349e-219	Definitive Endoderm/Foregut	ECHDC2
RPS15	1.13873214224941e-223	0.392843	1	1	2.21403690417553e-219	Definitive Endoderm/Foregut	RPS15
MARCKS	2.58577582642613e-222	0.792752	0.826	0.426	5.02752393932032e-218	Definitive Endoderm/Foregut	MARCKS
GNAI2	6.11934198762492e-222	0.796781	0.916	0.699	1.18978366265391e-217	Definitive Endoderm/Foregut	GNAI2
ENSSSCG00000004470	8.35923241755705e-222	0.821618	0.762	0.348	1.62528555894562e-217	Definitive Endoderm/Foregut	ENSSSCG00000004470
FETUB	9.82397437404292e-216	-4.81842	0.291	0.672	1.91007533754516e-211	Definitive Endoderm/Foregut	FETUB
ENSSSCG00000044700	1.19275825610196e-215	-1.04189	0.535	0.811	2.31907987733904e-211	Definitive Endoderm/Foregut	ENSSSCG00000044700
ENSSSCG00000024974	9.26659515803577e-215	0.419473	1	1	1.80170409657689e-210	Definitive Endoderm/Foregut	ENSSSCG00000024974
RPS18	1.09592125031227e-213	0.322803	1	1	2.13079968698216e-209	Definitive Endoderm/Foregut	RPS18
PLA2G12B	1.80370048782271e-213	-0.854723	0.184	0.662	3.50693485847369e-209	Definitive Endoderm/Foregut	PLA2G12B
GHITM	5.35638968069204e-212	-0.756532	0.867	0.956	1.04144284561695e-207	Definitive Endoderm/Foregut	GHITM
MDK	3.90494873367516e-211	0.863004	0.999	0.811	7.59239182288462e-207	Definitive Endoderm/Foregut	MDK
SIX1	6.54150317656005e-211	0.368221	0.24	0.022	1.27186446261857e-206	Definitive Endoderm/Foregut	SIX1
KLHL13	1.84172460915876e-210	-0.906725	0.165	0.623	3.58086515758738e-206	Definitive Endoderm/Foregut	KLHL13
PABPN1	3.33337392102386e-210	0.640662	0.987	0.96	6.4810789146467e-206	Definitive Endoderm/Foregut	PABPN1
RPL15	2.10130858532077e-209	0.388176	0.999	1	4.08557428243917e-205	Definitive Endoderm/Foregut	RPL15
RPL8	2.50150296374606e-208	0.485256	1	1	4.86367221241147e-204	Definitive Endoderm/Foregut	RPL8
AK4	2.36263542602065e-207	-1.26474	0.494	0.788	4.59367205881195e-203	Definitive Endoderm/Foregut	AK4
TAMALIN	9.99965567366588e-206	0.717839	0.403	0.091	1.94423305263086e-201	Definitive Endoderm/Foregut	TAMALIN
PBX1	2.35335163994595e-205	0.729904	0.608	0.223	4.5756215935469e-201	Definitive Endoderm/Foregut	PBX1
NRP2	5.83573898282362e-203	-1.17538	0.132	0.594	1.1346427304304e-198	Definitive Endoderm/Foregut	NRP2
CTSV	8.95969143210261e-203	-0.973816	0.837	0.945	1.74203280514371e-198	Definitive Endoderm/Foregut	CTSV
CFL1	9.87262879599728e-203	0.575203	0.999	0.982	1.91953521680575e-198	Definitive Endoderm/Foregut	CFL1
ENSSSCG00000010099	1.01970903888791e-202	-1.26061	0.148	0.613	1.98262028430976e-198	Definitive Endoderm/Foregut	ENSSSCG00000010099
ENSSSCG00000033653	8.30454491708012e-202	0.643156	0.984	0.933	1.61465266822789e-197	Definitive Endoderm/Foregut	ENSSSCG00000033653
HNRNPD	9.61725316604924e-202	0.721643	0.968	0.895	1.86988253307495e-197	Definitive Endoderm/Foregut	HNRNPD
NEB	1.20618779677233e-201	0.529296	0.207	0.014	2.34519093326443e-197	Definitive Endoderm/Foregut	NEB
ENSSSCG00000035893	2.58262931306928e-201	-0.889764	0.211	0.645	5.02140617340061e-197	Definitive Endoderm/Foregut	ENSSSCG00000035893
GLYCTK	5.26811900239159e-201	-0.959119	0.105	0.556	1.024280377635e-196	Definitive Endoderm/Foregut	GLYCTK
MT1A	6.37339794591484e-201	-4.18031	0.368	0.703	1.23917976262422e-196	Definitive Endoderm/Foregut	MT1A
CRYZ	6.97923374687039e-201	-0.845678	0.282	0.691	1.35697241740401e-196	Definitive Endoderm/Foregut	CRYZ
ALOX15	8.22155597180587e-201	-0.932216	0.017	0.473	1.59851712759821e-196	Definitive Endoderm/Foregut	ALOX15
RPL22L1	3.036900294394e-200	-1.12557	0.788	0.939	5.90464524239025e-196	Definitive Endoderm/Foregut	RPL22L1
SCD	8.24964868074211e-200	-1.10666	0.678	0.88	1.60397919299669e-195	Definitive Endoderm/Foregut	SCD
CLDN4	9.27171680296003e-200	-0.830777	0.519	0.866	1.80269989799952e-195	Definitive Endoderm/Foregut	CLDN4
LAMP2	4.29264711385956e-199	-0.797543	0.348	0.745	8.34619378347714e-195	Definitive Endoderm/Foregut	LAMP2
ENSSSCG00000031088	5.39645565633438e-199	0.378473	1	1	1.04923287326109e-194	Definitive Endoderm/Foregut	ENSSSCG00000031088
TMEM47	1.27580123286694e-195	0.7325	0.658	0.282	2.48054033706319e-191	Definitive Endoderm/Foregut	TMEM47
CSRP2	1.33808701191793e-195	0.821001	0.725	0.373	2.60164257727202e-191	Definitive Endoderm/Foregut	CSRP2
GOT2	1.80217220947136e-195	-1.2418	0.611	0.834	3.50396342687517e-191	Definitive Endoderm/Foregut	GOT2
LMNA	2.31221260641358e-195	-0.818088	0.669	0.892	4.49563497064992e-191	Definitive Endoderm/Foregut	LMNA
NREP	2.9339125486913e-195	0.71505	0.718	0.327	5.70440616842049e-191	Definitive Endoderm/Foregut	NREP
SLC39A8	5.65438723330153e-195	-0.897689	0.237	0.65	1.09938250977082e-190	Definitive Endoderm/Foregut	SLC39A8
ENSSSCG00000008241	7.58237894589147e-195	0.702217	0.637	0.273	1.47424193844968e-190	Definitive Endoderm/Foregut	ENSSSCG00000008241
CHPT1	5.73052401235775e-194	-0.735439	0.155	0.592	1.11418578372272e-189	Definitive Endoderm/Foregut	CHPT1
EPAS1	1.56979730964118e-191	-1.01425	0.097	0.541	3.05215690913535e-187	Definitive Endoderm/Foregut	EPAS1
YWHAB	1.78039545440659e-191	0.618062	0.982	0.943	3.46162288200273e-187	Definitive Endoderm/Foregut	YWHAB
ENSSSCG00000039273	7.26942614334398e-191	0.605004	0.546	0.183	1.41339452505037e-186	Definitive Endoderm/Foregut	ENSSSCG00000039273
ENSSSCG00000033262	9.27433597229784e-191	0.471635	1	1	1.80320914309387e-186	Definitive Endoderm/Foregut	ENSSSCG00000033262
GFRA2	1.22268256483078e-189	0.366261	0.302	0.05	2.37726171080048e-185	Definitive Endoderm/Foregut	GFRA2
ENSSSCG00000034739	8.522102568572e-189	0.559514	0.415	0.107	1.65695240240745e-184	Definitive Endoderm/Foregut	ENSSSCG00000034739
ENSSSCG00000008686	1.2593090453623e-188	0.655503	0.551	0.198	2.44847457689792e-184	Definitive Endoderm/Foregut	ENSSSCG00000008686
PCSK1N	1.63142776240873e-188	0.585468	0.508	0.171	3.17198499845129e-184	Definitive Endoderm/Foregut	PCSK1N
ACTB	4.45176266407045e-188	0.880872	0.947	0.802	8.65556214775217e-184	Definitive Endoderm/Foregut	ACTB
SLC6A19	2.03572404730069e-187	-0.7574	0.023	0.462	3.95805826516674e-183	Definitive Endoderm/Foregut	SLC6A19
ENSSSCG00000000576	2.43268691430644e-186	0.497263	0.999	0.993	4.72987316748601e-182	Definitive Endoderm/Foregut	ENSSSCG00000000576
PKIB	5.8061424642359e-186	-0.69046	0.117	0.557	1.12888827932139e-181	Definitive Endoderm/Foregut	PKIB
ENSSSCG00000002639	1.57072833162476e-185	0.709131	0.409	0.105	3.05396709517802e-181	Definitive Endoderm/Foregut	ENSSSCG00000002639
FABP3	1.73408131682469e-185	-0.826385	0.952	0.988	3.37157430430223e-181	Definitive Endoderm/Foregut	FABP3
ENSSSCG00000033733	2.41583252378848e-185	0.530586	1	0.982	4.69710317600195e-181	Definitive Endoderm/Foregut	ENSSSCG00000033733
ENSSSCG00000023305	3.05864596963707e-185	-2.46272	0.133	0.539	5.94692535876535e-181	Definitive Endoderm/Foregut	ENSSSCG00000023305
TUBB	3.69201779774581e-185	0.459684	0.999	0.997	7.17839020415718e-181	Definitive Endoderm/Foregut	TUBB
FGL2	1.64382232020635e-184	-0.773086	0.094	0.538	3.19608373717721e-180	Definitive Endoderm/Foregut	FGL2
F2	4.26456279692501e-184	-0.635898	0.02	0.452	8.29158944606129e-180	Definitive Endoderm/Foregut	F2
RPS9	4.58992690770806e-183	0.397621	1	1	8.92419488665678e-179	Definitive Endoderm/Foregut	RPS9
PRDX2	5.47993453163131e-183	0.59428	0.997	0.979	1.06546367098508e-178	Definitive Endoderm/Foregut	PRDX2
FZD5	1.46591206699842e-182	0.935239	0.669	0.294	2.85017283186503e-178	Definitive Endoderm/Foregut	FZD5
PHYHD1	1.58797117579875e-181	-0.781093	0.257	0.66	3.08749235710552e-177	Definitive Endoderm/Foregut	PHYHD1
H3-3A	1.95273171617051e-181	0.74422	0.935	0.806	3.79669627575033e-177	Definitive Endoderm/Foregut	H3-3A
HMGCS1	4.42140294327903e-181	-1.29417	0.606	0.838	8.59653374261742e-177	Definitive Endoderm/Foregut	HMGCS1
ENSSSCG00000032768	5.6207780467256e-180	-0.950104	0.632	0.851	1.09284787562486e-175	Definitive Endoderm/Foregut	ENSSSCG00000032768
ATF3	8.96866089286395e-180	-0.764635	0.133	0.562	1.74377673739954e-175	Definitive Endoderm/Foregut	ATF3
FAM171B	9.57314195614461e-180	0.500371	0.455	0.133	1.8613059905332e-175	Definitive Endoderm/Foregut	FAM171B
CCND1	1.76675789999379e-179	0.787444	0.709	0.351	3.43510738495792e-175	Definitive Endoderm/Foregut	CCND1
MCEE	3.31015437396943e-179	-0.898102	0.501	0.79	6.43593314930876e-175	Definitive Endoderm/Foregut	MCEE
ENSSSCG00000009851	4.74597750909923e-179	0.558895	0.992	0.973	9.22760407094163e-175	Definitive Endoderm/Foregut	ENSSSCG00000009851
ENSSSCG00000005488	6.17314490175405e-179	-2.91163	0.063	0.479	1.20024456324804e-174	Definitive Endoderm/Foregut	ENSSSCG00000005488
COX2	4.49938154091186e-178	-1.16359	0.999	0.995	8.74814752999493e-174	Definitive Endoderm/Foregut	COX2
SLC25A5	5.80503507193323e-178	-0.801427	0.922	0.962	1.12867296903598e-173	Definitive Endoderm/Foregut	SLC25A5
RPL32	8.25679624978175e-177	0.336258	1	1	1.60536889484507e-172	Definitive Endoderm/Foregut	RPL32
TSPAN5	3.46933640011168e-175	0.660279	0.435	0.122	6.74543076273714e-171	Definitive Endoderm/Foregut	TSPAN5
IRX3	3.79540984200693e-175	0.325864	0.227	0.027	7.37941535581407e-171	Definitive Endoderm/Foregut	IRX3
PHGDH	4.45768769390724e-175	-1.59877	0.272	0.628	8.66708218326385e-171	Definitive Endoderm/Foregut	PHGDH
CALD1	7.29782148071694e-175	-0.929638	0.748	0.911	1.41891543049579e-170	Definitive Endoderm/Foregut	CALD1
UBC	5.09787601545957e-174	-0.892439	0.688	0.882	9.91180033685805e-170	Definitive Endoderm/Foregut	UBC
ENSSSCG00000021560	7.67598438972553e-174	0.594319	0.955	0.854	1.49244164489434e-169	Definitive Endoderm/Foregut	ENSSSCG00000021560
CCDC85B	1.1125301672686e-173	0.649092	0.623	0.28	2.16309240422034e-169	Definitive Endoderm/Foregut	CCDC85B
TLCD4	2.38220448944795e-173	-0.945001	0.311	0.662	4.63172018883366e-169	Definitive Endoderm/Foregut	TLCD4
VCAN	4.5363936123114e-173	-0.878626	0.82	0.945	8.82011010041705e-169	Definitive Endoderm/Foregut	VCAN
RAN	1.52309973048745e-172	0.442611	0.999	0.996	2.96136280598675e-168	Definitive Endoderm/Foregut	RAN
ENSSSCG00000000288	2.07014127278929e-172	0.55051	1	0.996	4.02497567668422e-168	Definitive Endoderm/Foregut	ENSSSCG00000000288
GPC3	2.19232628429018e-172	-0.902222	0.32	0.712	4.26253999454541e-168	Definitive Endoderm/Foregut	GPC3
HTRA1	3.74053670555639e-172	0.450245	0.288	0.051	7.27272551661328e-168	Definitive Endoderm/Foregut	HTRA1
DYNLT1	1.92739352444936e-171	0.625102	0.97	0.898	3.74743122958688e-167	Definitive Endoderm/Foregut	DYNLT1
SMLR1	2.8025215364365e-171	-0.611172	0.082	0.51	5.44894262329349e-167	Definitive Endoderm/Foregut	SMLR1
TSPAN13	4.11409017031681e-171	-0.752588	0.499	0.803	7.99902551814698e-167	Definitive Endoderm/Foregut	TSPAN13
RGN	4.28305979996011e-171	-0.925612	0.015	0.422	8.32755316906243e-167	Definitive Endoderm/Foregut	RGN
PROS1	6.60113930793857e-171	-0.68471	0.152	0.568	1.2834595156425e-166	Definitive Endoderm/Foregut	PROS1
MPZL2	3.70191301093346e-170	-0.904209	0.257	0.636	7.19762946715792e-166	Definitive Endoderm/Foregut	MPZL2
FOS	3.04070188593814e-169	-1.34232	0.359	0.683	5.91203667682952e-165	Definitive Endoderm/Foregut	FOS
SLC6A8	4.43509657671335e-168	-0.895791	0.529	0.797	8.62315827410377e-164	Definitive Endoderm/Foregut	SLC6A8
FBLN1	7.86925506362352e-168	-0.707642	0.673	0.894	1.53001926202032e-163	Definitive Endoderm/Foregut	FBLN1
HKDC1	5.59670972285652e-167	-0.712214	0.007	0.407	1.08816827141499e-162	Definitive Endoderm/Foregut	HKDC1
SCG5	6.64642723994152e-167	0.430181	0.429	0.123	1.29226484826183e-162	Definitive Endoderm/Foregut	SCG5
ENSSSCG00000031661	3.77245937968436e-166	0.40403	0.379	0.096	7.3347927719203e-162	Definitive Endoderm/Foregut	ENSSSCG00000031661
ENSSSCG00000003042	6.06347305755673e-165	0.348102	1	1	1.17892106658076e-160	Definitive Endoderm/Foregut	ENSSSCG00000003042
VMO1	9.25040141904216e-165	0.858265	0.412	0.127	1.79855554790437e-160	Definitive Endoderm/Foregut	VMO1
ENSSSCG00000016548	1.06599576955085e-164	-0.756778	0.774	0.932	2.07261557473772e-160	Definitive Endoderm/Foregut	ENSSSCG00000016548
ACTG1	3.6313298762411e-164	0.393129	1	1	7.06039467837557e-160	Definitive Endoderm/Foregut	ACTG1
BLVRB	4.233450266261e-164	-0.797738	0.394	0.73	8.23109735269126e-160	Definitive Endoderm/Foregut	BLVRB
ENSSSCG00000025582	5.79779102616255e-164	-0.623392	0.065	0.47	1.12726450921678e-159	Definitive Endoderm/Foregut	ENSSSCG00000025582
WNT11	1.41139136162432e-163	-0.589066	0.028	0.424	2.74416822440616e-159	Definitive Endoderm/Foregut	WNT11
ENSSSCG00000020706	5.00928844297091e-163	0.56589	0.604	0.254	9.73955951966835e-159	Definitive Endoderm/Foregut	ENSSSCG00000020706
APOE	7.10937489532942e-163	-0.762341	0.999	0.998	1.3822757608989e-158	Definitive Endoderm/Foregut	APOE
HDGFL3	5.33532583046958e-162	0.623763	0.689	0.371	1.0373474012182e-157	Definitive Endoderm/Foregut	HDGFL3
PSMD8	7.91294690852934e-161	0.589653	0.966	0.903	1.53851426742536e-156	Definitive Endoderm/Foregut	PSMD8
FBLN2	5.08061671909338e-160	-0.78629	0.627	0.874	9.87824308693327e-156	Definitive Endoderm/Foregut	FBLN2
SERPINA1	8.92597446060997e-160	-1.66825	0.036	0.428	1.7354772143764e-155	Definitive Endoderm/Foregut	SERPINA1
RPS8	6.63539008500185e-159	0.29688	1	1	1.29011889422691e-154	Definitive Endoderm/Foregut	RPS8
ENSSSCG00000004963	7.25434254031185e-159	0.640477	0.921	0.833	1.41046182011283e-154	Definitive Endoderm/Foregut	ENSSSCG00000004963
COL9A1	7.98275680190474e-159	0.434134	0.395	0.106	1.55208740499434e-154	Definitive Endoderm/Foregut	COL9A1
TMEM59L	2.77047679148064e-158	0.334376	0.299	0.06	5.38663802567582e-154	Definitive Endoderm/Foregut	TMEM59L
GPX6	4.65380305953726e-158	-1.66973	0.042	0.428	9.04838928865829e-154	Definitive Endoderm/Foregut	GPX6
ENSSSCG00000039071	7.86876581141507e-158	0.584644	0.984	0.86	1.52992413671343e-153	Definitive Endoderm/Foregut	ENSSSCG00000039071
CLU	9.42958914013387e-158	-1.08258	0.468	0.764	1.83339501651623e-153	Definitive Endoderm/Foregut	CLU
CKB	1.2876753517438e-157	-0.661771	0.932	0.99	2.50362718639548e-153	Definitive Endoderm/Foregut	CKB
CARHSP1	4.51669342165468e-157	-0.686736	0.746	0.905	8.78180701972319e-153	Definitive Endoderm/Foregut	CARHSP1
TMEM163	5.17467643053478e-157	0.29205	0.21	0.025	1.00611233838888e-152	Definitive Endoderm/Foregut	TMEM163
MYEF2	7.11631819428145e-157	0.452211	0.447	0.14	1.38362574651414e-152	Definitive Endoderm/Foregut	MYEF2
MGAT4A	9.69430810331993e-157	-0.722853	0.69	0.872	1.88486432452849e-152	Definitive Endoderm/Foregut	MGAT4A
FERMT2	1.31703722334785e-156	0.730136	0.949	0.846	2.56071547335523e-152	Definitive Endoderm/Foregut	FERMT2
PPIF	2.4800401078393e-156	-0.931645	0.321	0.653	4.82194198167195e-152	Definitive Endoderm/Foregut	PPIF
SLC43A2	3.20047666170373e-156	-0.655456	0.181	0.578	6.22268677335057e-152	Definitive Endoderm/Foregut	SLC43A2
C11orf54	5.99374167330763e-156	-0.771578	0.224	0.586	1.1653631935412e-151	Definitive Endoderm/Foregut	C11orf54
TMSB10	9.00832429322073e-156	0.526354	1	1	1.75148849233091e-151	Definitive Endoderm/Foregut	TMSB10
CA2	1.7367748748915e-155	-0.643662	0.172	0.559	3.37681138925155e-151	Definitive Endoderm/Foregut	CA2
ENSSSCG00000013919	2.0658007184722e-155	0.589141	0.591	0.249	4.0165363369255e-151	Definitive Endoderm/Foregut	ENSSSCG00000013919
ENSSSCG00000024911	5.14452324298047e-155	-3.05019	0.562	0.747	1.00024965413269e-150	Definitive Endoderm/Foregut	ENSSSCG00000024911
SRRM2	5.8594583503616e-154	0.584532	0.95	0.881	1.13925448706081e-149	Definitive Endoderm/Foregut	SRRM2
RPL3	7.4645424129354e-154	0.366623	1	1	1.45133098134703e-149	Definitive Endoderm/Foregut	RPL3
CYP7B1	6.57241919162272e-153	-0.753412	0.149	0.531	1.27787546342721e-148	Definitive Endoderm/Foregut	CYP7B1
ELOB	1.15168065514091e-152	0.436981	0.998	0.992	2.23921269779048e-148	Definitive Endoderm/Foregut	ELOB
NCAM1	3.95022736092325e-152	0.362568	0.314	0.069	7.68042705784308e-148	Definitive Endoderm/Foregut	NCAM1
YBX3	5.54053030345478e-152	0.502774	0.539	0.208	1.07724530690071e-147	Definitive Endoderm/Foregut	YBX3
ANXA4	1.04855979389145e-151	-0.780094	0.325	0.678	2.03871480726316e-147	Definitive Endoderm/Foregut	ANXA4
AHSG	3.25939094770863e-151	-3.38462	0.151	0.514	6.3372338196299e-147	Definitive Endoderm/Foregut	AHSG
COX1	5.36149931074807e-151	-1.21461	0.998	0.99	1.04243631098875e-146	Definitive Endoderm/Foregut	COX1
ENSSSCG00000013889	2.02439041840364e-150	0.327533	1	1	3.9360222905022e-146	Definitive Endoderm/Foregut	ENSSSCG00000013889
CRMP1	2.40785781538289e-150	0.458184	0.461	0.158	4.68159795044895e-146	Definitive Endoderm/Foregut	CRMP1
HPRT1	6.55406136689476e-150	-0.902391	0.375	0.683	1.27430615156535e-145	Definitive Endoderm/Foregut	HPRT1
LAPTM4A	2.30378685965943e-149	0.569798	0.773	0.467	4.47925279123582e-145	Definitive Endoderm/Foregut	LAPTM4A
ENSSSCG00000030300	8.58314354779224e-149	-2.49777	0.651	0.795	1.66882059999725e-144	Definitive Endoderm/Foregut	ENSSSCG00000030300
SOAT2	3.6260455316941e-148	-0.493944	0.011	0.38	7.05012032727283e-144	Definitive Endoderm/Foregut	SOAT2
DDIT4	9.00488765333532e-148	0.788329	0.816	0.536	1.75082030643799e-143	Definitive Endoderm/Foregut	DDIT4
GJC1	1.0866937211859e-147	0.554009	0.635	0.309	2.11285860210174e-143	Definitive Endoderm/Foregut	GJC1
SUPT16H	2.09022053198254e-147	0.605622	0.87	0.69	4.06401578033364e-143	Definitive Endoderm/Foregut	SUPT16H
UROC1	7.90896822933806e-147	-0.499271	0.053	0.432	1.5377406928302e-142	Definitive Endoderm/Foregut	UROC1
ENSSSCG00000025928	2.00500801907809e-146	0.332368	1	0.999	3.89833709149353e-142	Definitive Endoderm/Foregut	ENSSSCG00000025928
TMEM132C	2.22353476869859e-146	0.313765	0.287	0.058	4.32321865078067e-142	Definitive Endoderm/Foregut	TMEM132C
ENSSSCG00000028423	4.9473541461528e-146	0.6197	0.891	0.737	9.61914066636488e-142	Definitive Endoderm/Foregut	ENSSSCG00000028423
CTSC	9.1184760453308e-146	-0.743981	0.53	0.805	1.77290529749367e-141	Definitive Endoderm/Foregut	CTSC
PTH1R	9.13082294532107e-146	-0.560323	0.118	0.51	1.77530590525878e-141	Definitive Endoderm/Foregut	PTH1R
SPINT2	1.61212327048822e-145	-0.575956	0.915	0.974	3.13445127481025e-141	Definitive Endoderm/Foregut	SPINT2
DEK	1.09477499909825e-144	0.601278	0.975	0.922	2.12857103074673e-140	Definitive Endoderm/Foregut	DEK
SRSF3	2.00324384811431e-144	0.490783	0.99	0.977	3.89490701388864e-140	Definitive Endoderm/Foregut	SRSF3
PRMT1	8.14874698230464e-144	0.572059	0.965	0.918	1.58436087576949e-139	Definitive Endoderm/Foregut	PRMT1
SBK1	1.04708239967752e-143	0.552411	0.623	0.279	2.03584230969301e-139	Definitive Endoderm/Foregut	SBK1
STARD4	3.50553629226056e-143	-0.803055	0.331	0.667	6.8158142130422e-139	Definitive Endoderm/Foregut	STARD4
DPYSL5	6.99378941711792e-143	0.321599	0.314	0.073	1.35980247637024e-138	Definitive Endoderm/Foregut	DPYSL5
EPHB2	9.12637141556159e-143	0.38778	0.308	0.072	1.77444039432764e-138	Definitive Endoderm/Foregut	EPHB2
CACHD1	9.55265264774524e-143	0.483582	0.497	0.181	1.85732225430111e-138	Definitive Endoderm/Foregut	CACHD1
ENSSSCG00000017202	5.69005136861148e-142	0.504946	0.996	0.981	1.10631668759913e-137	Definitive Endoderm/Foregut	ENSSSCG00000017202
RFXANK	7.48770046440536e-142	0.641053	0.842	0.66	1.45583360129433e-137	Definitive Endoderm/Foregut	RFXANK
C1orf21	1.37300740037404e-141	0.486575	0.548	0.23	2.66953828854725e-137	Definitive Endoderm/Foregut	C1orf21
ARGLU1	6.00877995988061e-141	0.59987	0.934	0.84	1.16828708759959e-136	Definitive Endoderm/Foregut	ARGLU1
HNRNPM	7.39745842878141e-141	0.468647	0.995	0.973	1.43828784230797e-136	Definitive Endoderm/Foregut	HNRNPM
ENSSSCG00000012517	2.47275564203924e-140	0.357975	0.379	0.109	4.80777879481689e-136	Definitive Endoderm/Foregut	ENSSSCG00000012517
KDM1A	4.2693404713248e-140	0.624755	0.741	0.448	8.3008786783968e-136	Definitive Endoderm/Foregut	KDM1A
ENSSSCG00000015083	6.24089079567942e-140	0.468827	0.537	0.224	1.21341639740395e-135	Definitive Endoderm/Foregut	ENSSSCG00000015083
RGMA	1.54299228429479e-139	0.256701	0.195	0.025	3.00003989835437e-135	Definitive Endoderm/Foregut	RGMA
PPP1R14A	3.88366744701857e-139	-0.658048	0.072	0.437	7.5510146172382e-135	Definitive Endoderm/Foregut	PPP1R14A
RSL1D1	7.25293016313646e-139	0.611557	0.927	0.866	1.41018721161862e-134	Definitive Endoderm/Foregut	RSL1D1
DUT	1.39525926386796e-138	0.545274	0.979	0.937	2.71280258673847e-134	Definitive Endoderm/Foregut	DUT
ENSSSCG00000033697	9.07075736816465e-138	0.318231	1	1	1.76362735509225e-133	Definitive Endoderm/Foregut	ENSSSCG00000033697
ENSSSCG00000016737	2.56451455408786e-137	0.361454	1	0.999	4.98618564751303e-133	Definitive Endoderm/Foregut	ENSSSCG00000016737
NUDC	9.31043977440906e-137	0.548321	0.948	0.904	1.81022880533835e-132	Definitive Endoderm/Foregut	NUDC
GPX3	1.12360138439783e-136	-0.736538	0.262	0.613	2.18461817168471e-132	Definitive Endoderm/Foregut	GPX3
DUSP6	1.38332010681675e-136	-0.660381	0.241	0.593	2.68958928368381e-132	Definitive Endoderm/Foregut	DUSP6
RPS5	3.34296351183229e-136	0.342103	1	0.999	6.49972395605551e-132	Definitive Endoderm/Foregut	RPS5
CCND2	3.47470246721978e-136	0.744768	0.742	0.462	6.75586400701543e-132	Definitive Endoderm/Foregut	CCND2
SESN1	3.77421780377464e-136	-0.629991	0.23	0.602	7.33821167587903e-132	Definitive Endoderm/Foregut	SESN1
THRAP3	3.77699568003291e-136	0.581287	0.924	0.817	7.34361270068798e-132	Definitive Endoderm/Foregut	THRAP3
HSPA5	5.49340884570971e-136	-0.786805	0.876	0.942	1.06808348187134e-131	Definitive Endoderm/Foregut	HSPA5
TUBA1B	6.72964986500074e-136	0.446145	1	0.999	1.30844582325209e-131	Definitive Endoderm/Foregut	TUBA1B
CLCN5	1.61239407480903e-135	-0.606562	0.198	0.565	3.13497779965121e-131	Definitive Endoderm/Foregut	CLCN5
ARF5	2.22850576152169e-135	0.622347	0.872	0.697	4.33288375212662e-131	Definitive Endoderm/Foregut	ARF5
KLB	3.74010855980192e-135	-0.522737	0.009	0.353	7.27189307282286e-131	Definitive Endoderm/Foregut	KLB
ENSSSCG00000039658	4.84313174110631e-135	-0.638058	0.293	0.633	9.416501044233e-131	Definitive Endoderm/Foregut	ENSSSCG00000039658
TNNT1	6.86177319154492e-135	0.70207	0.926	0.634	1.33413456163208e-130	Definitive Endoderm/Foregut	TNNT1
HPX	8.21552895870108e-135	-0.593626	0.006	0.346	1.59734529544025e-130	Definitive Endoderm/Foregut	HPX
SLC22A7	1.19663697995154e-134	-0.818508	0.019	0.363	2.32662128011977e-130	Definitive Endoderm/Foregut	SLC22A7
FASN	2.38066270268477e-134	-0.891413	0.814	0.901	4.62872249282999e-130	Definitive Endoderm/Foregut	FASN
RHOB	1.47085648352702e-132	-0.649793	0.197	0.546	2.85978626092159e-128	Definitive Endoderm/Foregut	RHOB
NFE2L2	3.84467760522014e-132	-0.643889	0.303	0.641	7.47520666782952e-128	Definitive Endoderm/Foregut	NFE2L2
FNBP1L	7.59451786715777e-132	0.585147	0.832	0.617	1.47660210891149e-127	Definitive Endoderm/Foregut	FNBP1L
SNRPB	1.23403168392411e-131	0.566334	0.925	0.817	2.39932780305364e-127	Definitive Endoderm/Foregut	SNRPB
OTX2	6.85541457151133e-131	0.417324	0.42	0.134	1.33289825513895e-126	Definitive Endoderm/Foregut	OTX2
ENSSSCG00000012257	7.40889110161063e-131	0.369312	0.396	0.126	1.44051069688615e-126	Definitive Endoderm/Foregut	ENSSSCG00000012257
DEGS1	7.48446593693057e-131	-0.641293	0.182	0.527	1.45520471211741e-126	Definitive Endoderm/Foregut	DEGS1
FBL	8.22312463650259e-131	0.497599	0.958	0.914	1.5988221230752e-126	Definitive Endoderm/Foregut	FBL
PPM1G	1.00900899338449e-130	0.581676	0.73	0.469	1.96181618583746e-126	Definitive Endoderm/Foregut	PPM1G
LRATD2	1.61507728621248e-130	-0.658234	0.368	0.684	3.14019476758293e-126	Definitive Endoderm/Foregut	LRATD2
DBN1	1.91991567964845e-130	0.615561	0.801	0.574	3.73289205594047e-126	Definitive Endoderm/Foregut	DBN1
ENSSSCG00000000697	6.07357624079382e-130	0.565568	0.921	0.825	1.18088542849754e-125	Definitive Endoderm/Foregut	ENSSSCG00000000697
KITLG	6.08730158914048e-130	-0.622502	0.218	0.596	1.18355404797658e-125	Definitive Endoderm/Foregut	KITLG
PRXL2B	1.62724788983006e-129	0.475384	0.497	0.206	3.16385807219659e-125	Definitive Endoderm/Foregut	PRXL2B
SSX2IP	2.63742652181012e-129	0.59639	0.491	0.195	5.12794838635542e-125	Definitive Endoderm/Foregut	SSX2IP
ADAMTS1	4.28781409141199e-129	-0.851921	0.229	0.57	8.33679693793233e-125	Definitive Endoderm/Foregut	ADAMTS1
PARK7	7.61471336401779e-129	0.480813	0.989	0.973	1.48052871936598e-124	Definitive Endoderm/Foregut	PARK7
CYTB	9.25854102030496e-129	-0.899625	0.999	0.986	1.80013813057789e-124	Definitive Endoderm/Foregut	CYTB
RPL5	1.58206786351771e-128	0.325584	1	1	3.07601454703748e-124	Definitive Endoderm/Foregut	RPL5
ENSSSCG00000006395	2.77950007902543e-128	-0.560346	0.916	0.969	5.40418200364915e-124	Definitive Endoderm/Foregut	ENSSSCG00000006395
TMEM160	3.46496326911306e-128	0.580197	0.897	0.776	6.73692808413652e-124	Definitive Endoderm/Foregut	TMEM160
AQP3	3.97403931413067e-128	-0.602267	0.082	0.428	7.72672463846425e-124	Definitive Endoderm/Foregut	AQP3
TMEM88	1.3325727720392e-127	0.533063	0.611	0.292	2.59092124067581e-123	Definitive Endoderm/Foregut	TMEM88
YWHAQ	1.45703232310017e-127	0.478028	0.949	0.884	2.83290794580367e-123	Definitive Endoderm/Foregut	YWHAQ
RFESD	1.85988367040855e-127	-0.827777	0.501	0.744	3.61617182037534e-123	Definitive Endoderm/Foregut	RFESD
DDX17	1.93989865731496e-127	0.543759	0.956	0.901	3.77174495941747e-123	Definitive Endoderm/Foregut	DDX17
EEF1G	2.44677180711806e-127	0.374501	0.999	0.999	4.75725842457965e-123	Definitive Endoderm/Foregut	EEF1G
IHH	3.91524328673605e-127	-0.472045	0.127	0.51	7.61240752240091e-123	Definitive Endoderm/Foregut	IHH
MTTP	1.07664395004658e-126	-0.502709	0.151	0.528	2.09331883207557e-122	Definitive Endoderm/Foregut	MTTP
SELENOI	1.08105984100711e-126	-0.630517	0.259	0.593	2.10190464887012e-122	Definitive Endoderm/Foregut	SELENOI
SFPQ	1.14707048775281e-126	0.518252	0.976	0.945	2.23024914933779e-122	Definitive Endoderm/Foregut	SFPQ
ADAMTS19	1.49226688475922e-125	0.37024	0.367	0.111	2.90141450403735e-121	Definitive Endoderm/Foregut	ADAMTS19
GSN	1.64669109404575e-125	-1.15633	0.478	0.725	3.20166149415316e-121	Definitive Endoderm/Foregut	GSN
DDAH2	1.91744603294462e-125	0.558705	0.725	0.399	3.72809032185422e-121	Definitive Endoderm/Foregut	DDAH2
SMARCC1	4.57457302044205e-125	0.591243	0.796	0.571	8.89434232364547e-121	Definitive Endoderm/Foregut	SMARCC1
ENSSSCG00000011000	5.86245545522814e-125	0.488757	0.978	0.947	1.13983721416001e-120	Definitive Endoderm/Foregut	ENSSSCG00000011000
RALY	7.00026487826914e-125	0.545902	0.941	0.866	1.36106150028187e-120	Definitive Endoderm/Foregut	RALY
RRAD	1.18491259556185e-124	-0.620018	0.088	0.43	2.30382555955091e-120	Definitive Endoderm/Foregut	RRAD
NUDT3	1.60768144361574e-124	0.282604	1	1	3.12581503082208e-120	Definitive Endoderm/Foregut	NUDT3
HNRNPDL	1.0030990628696e-123	0.451348	0.991	0.972	1.95032550793737e-119	Definitive Endoderm/Foregut	HNRNPDL
UQCRQ	1.48400927479002e-123	-0.742915	0.954	0.966	2.88535923297424e-119	Definitive Endoderm/Foregut	UQCRQ
ENSSSCG00000012961	3.51735364750334e-123	0.440664	0.994	0.969	6.83879069684074e-119	Definitive Endoderm/Foregut	ENSSSCG00000012961
CRYBB1	5.02748660259828e-123	0.27756	0.212	0.036	9.77494220143183e-119	Definitive Endoderm/Foregut	CRYBB1
PSMA7	5.13338768042231e-123	0.466732	0.991	0.975	9.9808456670451e-119	Definitive Endoderm/Foregut	PSMA7
RAB11A	6.86705406789208e-123	-0.587665	0.597	0.814	1.33516132242026e-118	Definitive Endoderm/Foregut	RAB11A
SMARCD1	9.74995024981046e-123	0.554363	0.666	0.389	1.89568282707065e-118	Definitive Endoderm/Foregut	SMARCD1
MAP4K4	9.99703965083067e-123	0.579195	0.847	0.661	1.94372441931101e-118	Definitive Endoderm/Foregut	MAP4K4
SLC31A1	2.33850769676108e-122	-0.580794	0.178	0.514	4.54676051481257e-118	Definitive Endoderm/Foregut	SLC31A1
ANP32E	2.98720728691811e-122	0.594662	0.909	0.807	5.80802712795487e-118	Definitive Endoderm/Foregut	ANP32E
DIO1	4.95875717102299e-122	-0.542346	0.024	0.349	9.64131156762e-118	Definitive Endoderm/Foregut	DIO1
CD47	7.53109133835414e-122	-0.499164	0.17	0.516	1.46427008891619e-117	Definitive Endoderm/Foregut	CD47
HMGB2	1.72459121604107e-121	0.642794	0.967	0.917	3.35312270134865e-117	Definitive Endoderm/Foregut	HMGB2
ENSSSCG00000002972	1.75043534110632e-121	0.48732	0.609	0.304	3.40337143371301e-117	Definitive Endoderm/Foregut	ENSSSCG00000002972
ENSSSCG00000017164	2.68129151018034e-121	0.549684	0.693	0.425	5.21323508324364e-117	Definitive Endoderm/Foregut	ENSSSCG00000017164
KIF5C	7.91865979288403e-121	0.48212	0.542	0.248	1.53962502353044e-116	Definitive Endoderm/Foregut	KIF5C
MTCH1	1.0913019902752e-120	0.547102	0.942	0.859	2.12181845969207e-116	Definitive Endoderm/Foregut	MTCH1
GPX8	1.81744193277003e-120	0.318595	0.306	0.082	3.53365234988477e-116	Definitive Endoderm/Foregut	GPX8
RND3	2.13696473064113e-120	-0.559789	0.23	0.583	4.15490052578555e-116	Definitive Endoderm/Foregut	RND3
HNRNPH3	2.54141850519259e-120	0.513629	0.944	0.879	4.94127999964595e-116	Definitive Endoderm/Foregut	HNRNPH3
TFPI2	4.36706362170289e-120	-0.835018	0.022	0.339	8.49088179967692e-116	Definitive Endoderm/Foregut	TFPI2
SLC4A11	5.10667977584213e-120	-0.997897	0.165	0.486	9.92891748816985e-116	Definitive Endoderm/Foregut	SLC4A11
GSTK1	8.76688804839978e-120	-0.552293	0.301	0.636	1.70454604325037e-115	Definitive Endoderm/Foregut	GSTK1
TUSC3	9.86414909275202e-120	0.353731	0.423	0.153	1.91788650810378e-115	Definitive Endoderm/Foregut	TUSC3
KTN1	1.05072902129457e-119	0.593492	0.913	0.841	2.04293243610303e-115	Definitive Endoderm/Foregut	KTN1
CDK2AP1	1.09223980390594e-119	0.591922	0.816	0.689	2.12364185073432e-115	Definitive Endoderm/Foregut	CDK2AP1
RBM47	1.56122775593065e-119	-0.480883	0.164	0.515	3.03549512585597e-115	Definitive Endoderm/Foregut	RBM47
HSPG2	3.07581609307731e-119	-0.627436	0.44	0.729	5.98030922977022e-115	Definitive Endoderm/Foregut	HSPG2
MGMT	3.45245298893973e-119	0.526588	0.649	0.342	6.71260434639551e-115	Definitive Endoderm/Foregut	MGMT
PRADC1	5.19100625371912e-119	-0.580757	0.333	0.655	1.00928734591061e-114	Definitive Endoderm/Foregut	PRADC1
PNN	7.04722354249452e-119	0.505007	0.934	0.833	1.37019167336721e-114	Definitive Endoderm/Foregut	PNN
ENSSSCG00000021977	1.24291051994525e-118	-0.584181	0.17	0.503	2.41659092392955e-114	Definitive Endoderm/Foregut	ENSSSCG00000021977
SGK1	1.39730003566146e-118	-0.525657	0.097	0.431	2.71677045933657e-114	Definitive Endoderm/Foregut	SGK1
NDUFB9	1.82375781304857e-118	-0.650901	0.795	0.899	3.54593231591033e-114	Definitive Endoderm/Foregut	NDUFB9
DPYSL2	1.98946297762118e-118	0.385099	0.421	0.15	3.86811286738885e-114	Definitive Endoderm/Foregut	DPYSL2
EFNA5	3.47338683419761e-118	0.269971	0.253	0.057	6.7533060217304e-114	Definitive Endoderm/Foregut	EFNA5
ARF6	4.52664404739261e-118	-0.639461	0.549	0.77	8.80115402134546e-114	Definitive Endoderm/Foregut	ARF6
ATP5IF1	5.71547667241402e-118	-0.569957	0.975	0.979	1.11126012941746e-113	Definitive Endoderm/Foregut	ATP5IF1
LIPA	6.72655039959132e-118	-0.464462	0.074	0.407	1.30784319419254e-113	Definitive Endoderm/Foregut	LIPA
SESN3	1.68840679270754e-117	0.297056	0.26	0.059	3.28276932706127e-113	Definitive Endoderm/Foregut	SESN3
ENSSSCG00000002953	3.18826853246337e-117	-0.594624	0.49	0.76	6.19895050766853e-113	Definitive Endoderm/Foregut	ENSSSCG00000002953
B3GNT2	4.68690069521777e-117	-0.532193	0.221	0.557	9.11274102171192e-113	Definitive Endoderm/Foregut	B3GNT2
SLC44A4	5.69848473246383e-117	-0.398356	0.04	0.365	1.10795638653294e-112	Definitive Endoderm/Foregut	SLC44A4
MMD	1.06864872567609e-116	-0.740643	0.196	0.517	2.07777371733203e-112	Definitive Endoderm/Foregut	MMD
IGDCC4	1.77012836603947e-116	0.505052	0.487	0.213	3.44166058209054e-112	Definitive Endoderm/Foregut	IGDCC4
A1CF	2.65314510938636e-116	-0.385388	0.012	0.321	5.15851003617989e-112	Definitive Endoderm/Foregut	A1CF
HAL	3.48396637646756e-116	-0.626066	0.003	0.305	6.77387582576589e-112	Definitive Endoderm/Foregut	HAL
ND1	4.2896443645241e-116	-1.09536	0.976	0.969	8.34035553794422e-112	Definitive Endoderm/Foregut	ND1
SLC1A1	7.77167536457276e-116	-0.667879	0.237	0.579	1.51104684113388e-111	Definitive Endoderm/Foregut	SLC1A1
ATP5F1A	1.61998114690071e-115	-0.445575	0.996	0.996	3.14972934391905e-111	Definitive Endoderm/Foregut	ATP5F1A
GSTA1	1.91472404391556e-115	-0.839558	0.018	0.326	3.72279795858502e-111	Definitive Endoderm/Foregut	GSTA1
C5orf49	2.0345277723305e-115	0.341496	0.348	0.11	3.95573234774219e-111	Definitive Endoderm/Foregut	C5orf49
ENSSSCG00000038475	3.71720371694014e-115	-0.544094	0.293	0.618	7.22735918684671e-111	Definitive Endoderm/Foregut	ENSSSCG00000038475
CECR2	8.65826716609159e-115	0.532383	0.624	0.356	1.68342688510319e-110	Definitive Endoderm/Foregut	CECR2
NECTIN1	3.38369364604124e-114	0.276463	0.25	0.057	6.57891555599799e-110	Definitive Endoderm/Foregut	NECTIN1
SEPTIN6	5.50648060795311e-114	0.270013	0.232	0.049	1.07062502460432e-109	Definitive Endoderm/Foregut	SEPTIN6
BANK1	8.06781479623376e-113	-0.391622	0.02	0.325	1.56862523083173e-108	Definitive Endoderm/Foregut	BANK1
GOT1	1.33122010964328e-112	-0.587627	0.284	0.593	2.58829125917942e-108	Definitive Endoderm/Foregut	GOT1
BAMBI	2.01175653157326e-112	-0.60472	0.314	0.64	3.91145822433789e-108	Definitive Endoderm/Foregut	BAMBI
ENSSSCG00000014031	3.16101098512654e-112	0.465261	0.982	0.96	6.14595365838153e-108	Definitive Endoderm/Foregut	ENSSSCG00000014031
TM4SF5	3.68040681850725e-112	-0.407077	0.015	0.318	7.15581497722364e-108	Definitive Endoderm/Foregut	TM4SF5
ACSS2	3.94964474978415e-112	-0.54669	0.134	0.455	7.67929428700532e-108	Definitive Endoderm/Foregut	ACSS2
PTPRS	4.09387081702909e-112	0.361616	0.386	0.137	7.95971302954966e-108	Definitive Endoderm/Foregut	PTPRS
NIPAL1	6.85993129611519e-112	-0.396883	0.048	0.364	1.33377644190368e-107	Definitive Endoderm/Foregut	NIPAL1
HPN	8.67716180288583e-112	-0.48684	0.251	0.589	1.68710056933509e-107	Definitive Endoderm/Foregut	HPN
PICALM	9.04080154898468e-112	-0.536209	0.259	0.581	1.75780304516909e-107	Definitive Endoderm/Foregut	PICALM
CADM1	1.13942510024154e-111	0.507785	0.565	0.268	2.21538422239962e-107	Definitive Endoderm/Foregut	CADM1
ENSSSCG00000017913	1.64968660474313e-111	0.459091	0.99	0.971	3.20748566560207e-107	Definitive Endoderm/Foregut	ENSSSCG00000017913
SELENOH	1.82528056707814e-111	0.485085	0.972	0.956	3.54889300657003e-107	Definitive Endoderm/Foregut	SELENOH
KIF2A	3.51512424416477e-111	0.500289	0.737	0.526	6.83445606792957e-107	Definitive Endoderm/Foregut	KIF2A
LASP1	5.49808615173706e-111	-0.593615	0.474	0.727	1.06899289048224e-106	Definitive Endoderm/Foregut	LASP1
YPEL1	1.53447961867998e-110	0.288966	0.3	0.084	2.98348872259949e-106	Definitive Endoderm/Foregut	YPEL1
ENSSSCG00000022401	3.78024890006232e-110	-0.551823	0.721	0.881	7.34993793639117e-106	Definitive Endoderm/Foregut	ENSSSCG00000022401
ENSSSCG00000034610	9.95067021295552e-110	0.504335	0.623	0.333	1.93470880950494e-105	Definitive Endoderm/Foregut	ENSSSCG00000034610
LAMB1	7.48195481364525e-109	-0.575175	0.521	0.793	1.45471647441705e-104	Definitive Endoderm/Foregut	LAMB1
FOXA2	1.04123555380444e-108	0.57267	0.707	0.476	2.02447428726196e-104	Definitive Endoderm/Foregut	FOXA2
CALM1	1.36660964026166e-108	-0.522296	0.957	0.982	2.65709912356075e-104	Definitive Endoderm/Foregut	CALM1
COX6B2	1.66881608610054e-108	0.367962	0.381	0.138	3.24467911620528e-104	Definitive Endoderm/Foregut	COX6B2
FMOD	1.77299182457797e-108	-0.541032	0.252	0.591	3.44722800452694e-104	Definitive Endoderm/Foregut	FMOD
NCL	2.46682027196793e-108	0.592914	0.986	0.958	4.79623865478724e-104	Definitive Endoderm/Foregut	NCL
GLIPR1	3.9280535427989e-108	-0.377864	0.018	0.311	7.63731450326391e-104	Definitive Endoderm/Foregut	GLIPR1
RAB17	5.05571027343578e-108	-0.382223	0.048	0.355	9.82981748464119e-104	Definitive Endoderm/Foregut	RAB17
NDN	6.9185630693369e-108	0.395671	0.513	0.232	1.34517621757117e-103	Definitive Endoderm/Foregut	NDN
SLITRK2	7.67827132025413e-108	0.503337	0.358	0.125	1.49288629279701e-103	Definitive Endoderm/Foregut	SLITRK2
FAM3C	1.74929715626948e-107	-0.629225	0.608	0.81	3.40115846093476e-103	Definitive Endoderm/Foregut	FAM3C
HIBADH	1.75380967374721e-107	-0.494163	0.324	0.638	3.40993214866671e-103	Definitive Endoderm/Foregut	HIBADH
RELN	2.31167467751475e-107	-0.434704	0.011	0.299	4.49458907549193e-103	Definitive Endoderm/Foregut	RELN
PTGR1	4.97821831448859e-107	-0.769762	0.506	0.732	9.67914986886017e-103	Definitive Endoderm/Foregut	PTGR1
MAP1B	6.11075865313902e-107	0.398899	0.325	0.104	1.18811480492982e-102	Definitive Endoderm/Foregut	MAP1B
HBQ1	1.32150843146391e-106	-0.60652	0.288	0.589	2.56940884329529e-102	Definitive Endoderm/Foregut	HBQ1
CTSB	1.73877152492182e-106	-0.565712	0.429	0.691	3.3806934759055e-102	Definitive Endoderm/Foregut	CTSB
FAM174B	1.94588525550675e-106	0.251169	0.179	0.03	3.78338470228178e-102	Definitive Endoderm/Foregut	FAM174B
ADGRF4	2.69990081983551e-106	-0.549978	0.001	0.282	5.24941716400619e-102	Definitive Endoderm/Foregut	ADGRF4
NID1	2.77847667960504e-106	-0.55693	0.34	0.645	5.40219220815607e-102	Definitive Endoderm/Foregut	NID1
RARRES2	3.12303696795048e-106	-0.42695	0.077	0.389	6.07212077678611e-102	Definitive Endoderm/Foregut	RARRES2
SH3BGRL3	4.07547331477792e-106	0.457151	0.966	0.857	7.92394276592271e-102	Definitive Endoderm/Foregut	SH3BGRL3
XIAP	4.49970040053797e-106	-0.514974	0.193	0.511	8.74876748876597e-102	Definitive Endoderm/Foregut	XIAP
ENSSSCG00000038144	4.57168823095379e-106	0.577239	0.818	0.656	8.88873342744346e-102	Definitive Endoderm/Foregut	ENSSSCG00000038144
CDCA4	5.03209611990168e-106	0.536214	0.759	0.554	9.78390448592484e-102	Definitive Endoderm/Foregut	CDCA4
LDLR	1.06661044676042e-105	-0.636482	0.302	0.609	2.07381069163629e-101	Definitive Endoderm/Foregut	LDLR
AGMAT	1.07507346499928e-105	-0.385456	0.038	0.338	2.09026533799809e-101	Definitive Endoderm/Foregut	AGMAT
ENSSSCG00000007098	1.71783916023212e-105	0.493626	0.797	0.646	3.33999467923931e-101	Definitive Endoderm/Foregut	ENSSSCG00000007098
ENSSSCG00000005663	1.73742529187377e-105	-0.49838	0.213	0.53	3.37807599499018e-101	Definitive Endoderm/Foregut	ENSSSCG00000005663
PTGIS	2.18133971754369e-105	0.251712	0.249	0.061	4.2411788128202e-101	Definitive Endoderm/Foregut	PTGIS
DNMT1	3.76244923160436e-105	0.525494	0.812	0.65	7.31533004100836e-101	Definitive Endoderm/Foregut	DNMT1
SLC16A10	4.01939171762531e-105	-0.5547	0.122	0.431	7.81490331657889e-101	Definitive Endoderm/Foregut	SLC16A10
CYBRD1	4.52202150419389e-105	-0.346476	0.008	0.29	8.79216641060418e-101	Definitive Endoderm/Foregut	CYBRD1
SIVA1	6.39787507531375e-105	0.511511	0.888	0.753	1.24393885089325e-100	Definitive Endoderm/Foregut	SIVA1
ENSSSCG00000039191	1.06397509220321e-104	0.521506	0.844	0.699	2.0686867717707e-100	Definitive Endoderm/Foregut	ENSSSCG00000039191
ENSSSCG00000026387	1.49602225498386e-104	-0.502505	0.066	0.365	2.90871607036511e-100	Definitive Endoderm/Foregut	ENSSSCG00000026387
LMO7	1.87413411620319e-104	0.435417	0.441	0.184	3.64387896213387e-100	Definitive Endoderm/Foregut	LMO7
H2AZ2	2.20995383232464e-104	0.425228	0.967	0.93	4.2968132361888e-100	Definitive Endoderm/Foregut	H2AZ2
TMED4	2.6234856280897e-104	0.506825	0.897	0.802	5.10084310669481e-100	Definitive Endoderm/Foregut	TMED4
CLDN8	2.66738201108046e-104	-0.414645	0.019	0.306	5.18619084414373e-100	Definitive Endoderm/Foregut	CLDN8
ATP5MC1	4.13890371699701e-104	-0.671701	0.971	0.982	8.04727049695728e-100	Definitive Endoderm/Foregut	ATP5MC1
PROC	5.10790169605549e-104	-0.44877	0.133	0.462	9.93129326764069e-100	Definitive Endoderm/Foregut	PROC
SIX4	7.20985575220732e-104	0.295811	0.262	0.069	1.40181225390167e-99	Definitive Endoderm/Foregut	SIX4
ENSSSCG00000013436	1.17491012556398e-103	-0.635144	0.915	0.947	2.28437775713404e-99	Definitive Endoderm/Foregut	ENSSSCG00000013436
ENSSSCG00000010056	1.63849434537809e-103	-0.450667	0.178	0.505	3.18572455571862e-99	Definitive Endoderm/Foregut	ENSSSCG00000010056
TMEM82	2.76355346009658e-103	-0.43548	0.147	0.469	5.37317699246578e-99	Definitive Endoderm/Foregut	TMEM82
ENSSSCG00000015084	3.26316856658083e-103	-0.678436	0.014	0.294	6.34457864400311e-99	Definitive Endoderm/Foregut	ENSSSCG00000015084
NANS	3.4717572889645e-103	0.368853	0.992	0.982	6.75013769693367e-99	Definitive Endoderm/Foregut	NANS
BMP2	3.84092662095458e-103	-0.496977	0.169	0.489	7.46791362912198e-99	Definitive Endoderm/Foregut	BMP2
NDUFB4	6.37625905517789e-103	-0.549179	0.897	0.947	1.23973604809824e-98	Definitive Endoderm/Foregut	NDUFB4
WWTR1	7.90056035237673e-103	-0.487589	0.204	0.517	1.53610594931261e-98	Definitive Endoderm/Foregut	WWTR1
ENSSSCG00000014343	9.31484340511109e-103	0.455755	0.961	0.914	1.81108500325575e-98	Definitive Endoderm/Foregut	ENSSSCG00000014343
LAMC1	9.66932714822652e-103	-0.56038	0.429	0.707	1.88000727742968e-98	Definitive Endoderm/Foregut	LAMC1
CCDC88A	1.06029308157776e-102	0.263605	0.254	0.065	2.06152783851164e-98	Definitive Endoderm/Foregut	CCDC88A
ENSSSCG00000037979	1.21558248177649e-102	0.507045	0.902	0.802	2.36345701931803e-98	Definitive Endoderm/Foregut	ENSSSCG00000037979
FSCN1	5.62427042906289e-102	0.456256	0.97	0.939	1.0935268995227e-97	Definitive Endoderm/Foregut	FSCN1
MDFI	6.80898379792224e-102	0.361364	0.377	0.139	1.32387071983002e-97	Definitive Endoderm/Foregut	MDFI
ASB11	1.09090775316599e-101	-0.405221	0.014	0.291	2.12105194448063e-97	Definitive Endoderm/Foregut	ASB11
ZFP36	2.42567452333776e-101	-0.514154	0.136	0.432	4.71623897572561e-97	Definitive Endoderm/Foregut	ZFP36
COBLL1	3.70106732086616e-101	-0.425995	0.153	0.477	7.19598519196008e-97	Definitive Endoderm/Foregut	COBLL1
C2orf72	4.34949635174902e-101	-0.315422	0.019	0.298	8.45672575670562e-97	Definitive Endoderm/Foregut	C2orf72
ENSSSCG00000036350	7.81052259793744e-101	0.369803	1	0.997	1.51859990871698e-96	Definitive Endoderm/Foregut	ENSSSCG00000036350
GUK1	9.60323986404068e-101	0.478836	0.871	0.751	1.86715792676543e-96	Definitive Endoderm/Foregut	GUK1
ZNF532	1.79852374638137e-100	0.49335	0.631	0.37	3.4968697200893e-96	Definitive Endoderm/Foregut	ZNF532
KIT	1.93618091537774e-100	0.479185	0.496	0.235	3.76451655376894e-96	Definitive Endoderm/Foregut	KIT
ENSSSCG00000035762	2.01026473145189e-100	-0.732599	0.547	0.751	3.90855771736191e-96	Definitive Endoderm/Foregut	ENSSSCG00000035762
ARL3	2.10748595224434e-100	0.491708	0.762	0.579	4.09758493694868e-96	Definitive Endoderm/Foregut	ARL3
LGMN	2.47916199679004e-100	-0.538658	0.305	0.59	4.82023467035887e-96	Definitive Endoderm/Foregut	LGMN
ENSSSCG00000003903	3.09818813097099e-100	-0.557878	0.963	0.976	6.0238071830469e-96	Definitive Endoderm/Foregut	ENSSSCG00000003903
SRSF7	3.19139518358529e-100	0.462768	0.964	0.933	6.20502965544489e-96	Definitive Endoderm/Foregut	SRSF7
MAP4K1	5.31006388111166e-100	0.254211	0.254	0.067	1.03243572040454e-95	Definitive Endoderm/Foregut	MAP4K1
ENSSSCG00000001393	6.115438746935e-100	0.688159	0.651	0.471	1.18902475556657e-95	Definitive Endoderm/Foregut	ENSSSCG00000001393
NDUFB3	6.84818215169439e-100	-0.598209	0.882	0.935	1.33149205575394e-95	Definitive Endoderm/Foregut	NDUFB3
EIF4A2	1.23608647474727e-99	-0.566233	0.895	0.957	2.40332293285111e-95	Definitive Endoderm/Foregut	EIF4A2
PALM3	1.37504550984191e-99	-0.468835	0.093	0.403	2.67350098478562e-95	Definitive Endoderm/Foregut	PALM3
ENSSSCG00000035189	2.50122693689442e-99	-0.423947	0.146	0.456	4.86313553340382e-95	Definitive Endoderm/Foregut	ENSSSCG00000035189
DUSP9	5.93868262486014e-99	-0.32777	0.014	0.286	1.15465806275156e-94	Definitive Endoderm/Foregut	DUSP9
HK1	1.02839026580065e-98	0.532373	0.7	0.488	1.99949919379621e-94	Definitive Endoderm/Foregut	HK1
PTGES3	1.03610451451339e-98	0.423775	0.967	0.908	2.01449800756839e-94	Definitive Endoderm/Foregut	PTGES3
ENSSSCG00000035364	1.11434674326097e-98	-0.524979	0.794	0.908	2.1666243729223e-94	Definitive Endoderm/Foregut	ENSSSCG00000035364
ALPL	1.36857582230771e-98	0.412974	0.485	0.222	2.66092197131288e-94	Definitive Endoderm/Foregut	ALPL
SFXN1	2.50803741150028e-98	-0.510967	0.307	0.591	4.87637713917999e-94	Definitive Endoderm/Foregut	SFXN1
FGG	3.5833461739552e-98	-0.851834	0.013	0.283	6.96709996602109e-94	Definitive Endoderm/Foregut	FGG
ENSSSCG00000004656	4.73232693966565e-98	0.284655	0.293	0.09	9.20106326879192e-94	Definitive Endoderm/Foregut	ENSSSCG00000004656
PDIA3	5.46969190811652e-98	-0.517557	0.899	0.956	1.06347219769509e-93	Definitive Endoderm/Foregut	PDIA3
SRPK2	6.48071177657535e-98	0.428339	0.536	0.28	1.26004479071955e-93	Definitive Endoderm/Foregut	SRPK2
KDM5B	7.26324065618469e-98	0.533116	0.785	0.598	1.41219188078199e-93	Definitive Endoderm/Foregut	KDM5B
TBC1D1	8.94526544168482e-98	0.474872	0.558	0.306	1.73922795982678e-93	Definitive Endoderm/Foregut	TBC1D1
TXNIP	1.03421345540633e-97	-0.455142	0.104	0.4	2.01082122134653e-93	Definitive Endoderm/Foregut	TXNIP
RAC3	1.44974124896067e-97	0.534794	0.846	0.695	2.81873191035422e-93	Definitive Endoderm/Foregut	RAC3
CER1	1.91538679951144e-97	0.706159	0.167	0.029	3.72408655429009e-93	Definitive Endoderm/Foregut	CER1
HNF1B	3.81487999869969e-97	-0.411676	0.175	0.486	7.41727118147182e-93	Definitive Endoderm/Foregut	HNF1B
EHBP1	1.27116083250507e-96	0.58443	0.449	0.221	2.47151800663961e-92	Definitive Endoderm/Foregut	EHBP1
LAMA1	2.59110598549356e-96	-0.489904	0.175	0.482	5.03788736759514e-92	Definitive Endoderm/Foregut	LAMA1
DRAP1	3.76058986271652e-96	0.44825	0.889	0.808	7.31171487007974e-92	Definitive Endoderm/Foregut	DRAP1
TCF4	5.2639309857585e-96	0.338624	0.384	0.146	1.02346610156103e-91	Definitive Endoderm/Foregut	TCF4
ATP6V0D2	2.06264053063838e-95	-0.410216	0.102	0.399	4.0103919837202e-91	Definitive Endoderm/Foregut	ATP6V0D2
EEF1D	3.67947841583833e-95	0.346547	1	0.996	7.15400988391447e-91	Definitive Endoderm/Foregut	EEF1D
SLC25A22	4.86774706301555e-95	-0.483628	0.276	0.568	9.46436061462113e-91	Definitive Endoderm/Foregut	SLC25A22
DNAJC22	6.62467270950594e-95	-0.488493	0.432	0.713	1.28803511490924e-90	Definitive Endoderm/Foregut	DNAJC22
SEC23A	1.08870959196279e-94	-0.455194	0.262	0.566	2.11677805965326e-90	Definitive Endoderm/Foregut	SEC23A
ENSSSCG00000004150	1.22086998144806e-94	0.406257	0.49	0.234	2.37373750492946e-90	Definitive Endoderm/Foregut	ENSSSCG00000004150
ENSSSCG00000000107	2.39304249547542e-94	0.486157	0.655	0.429	4.65279252395287e-90	Definitive Endoderm/Foregut	ENSSSCG00000000107
SLC3A2	2.7090220199305e-94	-0.578558	0.577	0.796	5.26715151335086e-90	Definitive Endoderm/Foregut	SLC3A2
SLC30A1	3.51416790598588e-94	-0.450332	0.195	0.491	6.83259665960834e-90	Definitive Endoderm/Foregut	SLC30A1
SOX11	4.12571166447818e-94	0.308533	0.339	0.119	8.02162118924493e-90	Definitive Endoderm/Foregut	SOX11
SRSF5	6.30780833858571e-94	0.509417	0.783	0.608	1.22642717527122e-89	Definitive Endoderm/Foregut	SRSF5
CBX2	3.12661255463364e-93	0.337083	0.398	0.164	6.07907278997419e-89	Definitive Endoderm/Foregut	CBX2
SLC9A3	4.24944719366076e-93	-0.321655	0.016	0.276	8.26220017863461e-89	Definitive Endoderm/Foregut	SLC9A3
NKAIN4	5.6592218266863e-93	0.256616	0.253	0.071	1.10032249976262e-88	Definitive Endoderm/Foregut	NKAIN4
EDEM1	6.29403548054032e-93	-0.455111	0.192	0.486	1.22374931848145e-88	Definitive Endoderm/Foregut	EDEM1
CFDP1	9.36687926196185e-93	0.44254	0.92	0.851	1.82120233490324e-88	Definitive Endoderm/Foregut	CFDP1
PARP1	1.42957978100779e-92	0.570934	0.722	0.555	2.77953196821345e-88	Definitive Endoderm/Foregut	PARP1
MTARC2	1.45681644214388e-92	-0.486985	0.351	0.633	2.83248820846034e-88	Definitive Endoderm/Foregut	MTARC2
BRD3	1.87761347239422e-92	0.47675	0.727	0.517	3.65064387437609e-88	Definitive Endoderm/Foregut	BRD3
TTC3	2.67318466259348e-92	0.483777	0.73	0.498	5.1974729394805e-88	Definitive Endoderm/Foregut	TTC3
SPTBN1	2.69510725951745e-92	0.678349	0.817	0.684	5.24009704467978e-88	Definitive Endoderm/Foregut	SPTBN1
ENSSSCG00000029160	2.86784126105978e-92	-0.643752	0.237	0.522	5.57594376387853e-88	Definitive Endoderm/Foregut	ENSSSCG00000029160
SERP2	7.21377573177243e-92	0.256431	0.27	0.08	1.40257441552851e-87	Definitive Endoderm/Foregut	SERP2
GPAM	7.69615394668029e-92	-0.452176	0.19	0.485	1.49636321185305e-87	Definitive Endoderm/Foregut	GPAM
TPM3	1.35351497365707e-91	0.352563	0.998	0.997	2.63163916328143e-87	Definitive Endoderm/Foregut	TPM3
KLF6	1.46025420741612e-91	-0.566833	0.265	0.55	2.83917225547916e-87	Definitive Endoderm/Foregut	KLF6
TPD52	1.69399789941062e-91	-0.434603	0.201	0.506	3.29364011582407e-87	Definitive Endoderm/Foregut	TPD52
FAM20A	1.70474433835204e-91	-0.331197	0.003	0.252	3.31453441705787e-87	Definitive Endoderm/Foregut	FAM20A
ENSSSCG00000000097	1.91126597000484e-91	0.423993	0.954	0.909	3.71607442548041e-87	Definitive Endoderm/Foregut	ENSSSCG00000000097
ENSSSCG00000040854	2.17414041281398e-91	-0.534824	0.673	0.834	4.22718120463423e-87	Definitive Endoderm/Foregut	ENSSSCG00000040854
PDAP1	4.14574755679991e-91	0.42736	0.883	0.784	8.06057697468607e-87	Definitive Endoderm/Foregut	PDAP1
HSD17B12	4.54148673756746e-91	-0.52723	0.551	0.771	8.8300126638524e-87	Definitive Endoderm/Foregut	HSD17B12
SPON1	4.91015363326747e-91	-0.611045	0.226	0.518	9.54681170916194e-87	Definitive Endoderm/Foregut	SPON1
ATP8A1	5.83893913594425e-91	0.55934	0.69	0.471	1.13526493620164e-86	Definitive Endoderm/Foregut	ATP8A1
BEX4	6.18659382643525e-91	0.474401	0.761	0.545	1.20285943767381e-86	Definitive Endoderm/Foregut	BEX4
MDH1	7.57427481912746e-91	-0.503685	0.939	0.961	1.47266625308295e-86	Definitive Endoderm/Foregut	MDH1
PHLDA2	8.30429969113535e-91	-0.493667	0.13	0.412	1.61460498894745e-86	Definitive Endoderm/Foregut	PHLDA2
PRRC2C	1.00941565293566e-90	0.428839	0.942	0.868	1.9626068540028e-86	Definitive Endoderm/Foregut	PRRC2C
SPHK1	1.15374746464617e-90	-0.312858	0.023	0.282	2.24323119551155e-86	Definitive Endoderm/Foregut	SPHK1
TESK2	1.53212587169589e-90	-0.350815	0.051	0.325	2.97891233233831e-86	Definitive Endoderm/Foregut	TESK2
SORL1	1.59565373145351e-90	0.360717	0.402	0.167	3.10242955006505e-86	Definitive Endoderm/Foregut	SORL1
MTX2	1.80607801274364e-90	-0.481188	0.338	0.612	3.51155748017746e-86	Definitive Endoderm/Foregut	MTX2
SMARCA4	2.16883003013393e-90	0.455771	0.859	0.765	4.2168562275894e-86	Definitive Endoderm/Foregut	SMARCA4
IGF1R	2.7279994791641e-90	0.282888	0.279	0.087	5.30404938733877e-86	Definitive Endoderm/Foregut	IGF1R
NDUFA1	5.35775081504707e-90	-0.508962	0.601	0.795	1.0417074909696e-85	Definitive Endoderm/Foregut	NDUFA1
SERPINF1	5.43101241306796e-90	-0.620515	0.318	0.582	1.0559517434728e-85	Definitive Endoderm/Foregut	SERPINF1
KLF10	1.33180985288588e-89	-0.408872	0.132	0.416	2.58943789696602e-85	Definitive Endoderm/Foregut	KLF10
RBM39	3.01857950976907e-89	0.416279	0.952	0.908	5.86902414084399e-85	Definitive Endoderm/Foregut	RBM39
SURF4	3.7585124002525e-89	-0.46726	0.655	0.835	7.30767565981093e-85	Definitive Endoderm/Foregut	SURF4
IL6ST	3.84721316514438e-89	-0.478999	0.279	0.572	7.48013655699022e-85	Definitive Endoderm/Foregut	IL6ST
ABCB6	4.55014281015026e-89	-0.432607	0.222	0.513	8.84684266577514e-85	Definitive Endoderm/Foregut	ABCB6
ABCC2	7.91118268512051e-89	-0.303592	0.018	0.27	1.53817124946798e-84	Definitive Endoderm/Foregut	ABCC2
TRMT112	8.26369749540953e-89	0.423452	0.958	0.916	1.60671070403247e-84	Definitive Endoderm/Foregut	TRMT112
ENSSSCG00000006928	1.33718260830716e-88	0.549246	0.802	0.636	2.59988414533161e-84	Definitive Endoderm/Foregut	ENSSSCG00000006928
EIF3F	1.37695685935862e-88	0.395592	0.984	0.975	2.67721722165096e-84	Definitive Endoderm/Foregut	EIF3F
ENSSSCG00000005316	2.31020849533621e-88	0.416247	0.546	0.296	4.4917383774822e-84	Definitive Endoderm/Foregut	ENSSSCG00000005316
FZD2	2.35400471974079e-88	0.326783	0.377	0.155	4.57689137659202e-84	Definitive Endoderm/Foregut	FZD2
LDHA	4.07621349888489e-88	0.59025	0.877	0.775	7.92538190588188e-84	Definitive Endoderm/Foregut	LDHA
GPT2	6.64654401764707e-88	-0.393742	0.071	0.341	1.29228755335112e-83	Definitive Endoderm/Foregut	GPT2
HMGN2	7.36920587175917e-88	0.425834	0.557	0.327	1.43279469764613e-83	Definitive Endoderm/Foregut	HMGN2
CYP26A1	7.66257102027063e-88	0.529893	0.354	0.132	1.48983368347122e-83	Definitive Endoderm/Foregut	CYP26A1
MPP1	7.88837489141174e-88	-0.406674	0.154	0.446	1.53373673013718e-83	Definitive Endoderm/Foregut	MPP1
SCARB2	1.19868716119066e-87	-0.440754	0.235	0.53	2.33060744750299e-83	Definitive Endoderm/Foregut	SCARB2
DAZAP1	1.6135696446216e-87	0.416218	0.96	0.924	3.13726346003779e-83	Definitive Endoderm/Foregut	DAZAP1
SLC29A1	3.32811076592021e-87	-0.539782	0.396	0.645	6.47084576217867e-83	Definitive Endoderm/Foregut	SLC29A1
PSPH	4.26773322630855e-87	-0.41423	0.126	0.408	8.29775371191172e-83	Definitive Endoderm/Foregut	PSPH
SYNE2	4.39267901959198e-87	0.480475	0.664	0.417	8.54068581779268e-83	Definitive Endoderm/Foregut	SYNE2
PAQR8	5.28788565643406e-87	-0.35197	0.068	0.337	1.02812360818047e-82	Definitive Endoderm/Foregut	PAQR8
ERH	5.85525969481166e-87	0.382665	0.982	0.956	1.13843814246223e-82	Definitive Endoderm/Foregut	ERH
SLC39A4	8.84635934427932e-87	-0.335281	0.068	0.339	1.71999764730823e-82	Definitive Endoderm/Foregut	SLC39A4
ENSSSCG00000020686	9.12039373022337e-87	-0.527225	0.47	0.697	1.77327815296733e-82	Definitive Endoderm/Foregut	ENSSSCG00000020686
UBE2S	1.26527055290704e-86	0.578273	0.922	0.865	2.46006553601716e-82	Definitive Endoderm/Foregut	UBE2S
APP	2.30088710785633e-86	0.455298	0.753	0.463	4.47361480380507e-82	Definitive Endoderm/Foregut	APP
TTYH2	2.51014496912744e-86	-0.402178	0.234	0.533	4.88047486347447e-82	Definitive Endoderm/Foregut	TTYH2
NDUFA2	3.57568784818309e-86	-0.508473	0.833	0.899	6.95220988322238e-82	Definitive Endoderm/Foregut	NDUFA2
HNRNPU	4.34310256882055e-86	0.468548	0.983	0.961	8.44429432455779e-82	Definitive Endoderm/Foregut	HNRNPU
SETD7	4.54258281462164e-86	-0.318724	0.071	0.342	8.83214376646886e-82	Definitive Endoderm/Foregut	SETD7
RANBP1	4.96229631474807e-86	0.391101	0.981	0.972	9.64819272476468e-82	Definitive Endoderm/Foregut	RANBP1
ENAH	7.37600570072424e-86	0.481321	0.74	0.545	1.43411678839181e-81	Definitive Endoderm/Foregut	ENAH
DNMT3B	8.87349063899844e-86	-0.516414	0.334	0.614	1.72527278494047e-81	Definitive Endoderm/Foregut	DNMT3B
DNAJB6	1.07672303650405e-85	0.434761	0.888	0.804	2.09347259987483e-81	Definitive Endoderm/Foregut	DNAJB6
RNF2	1.20980463198819e-85	0.448633	0.663	0.467	2.35222314597464e-81	Definitive Endoderm/Foregut	RNF2
MCM7	1.30534559031945e-85	0.462463	0.895	0.809	2.53798343125811e-81	Definitive Endoderm/Foregut	MCM7
ENSSSCG00000034976	3.5273335775415e-85	-0.44457	0.16	0.432	6.85819467481395e-81	Definitive Endoderm/Foregut	ENSSSCG00000034976
ISG12(A)	4.91178761793001e-85	0.528125	0.609	0.335	9.54998866554132e-81	Definitive Endoderm/Foregut	ISG12(A)
NFE2L3	7.03018556292037e-85	0.335609	0.361	0.144	1.36687897899861e-80	Definitive Endoderm/Foregut	NFE2L3
SSB	9.70245680252449e-85	0.396405	0.966	0.937	1.88644867611484e-80	Definitive Endoderm/Foregut	SSB
CPD	1.36526517326948e-84	-0.378707	0.126	0.402	2.65448507638785e-80	Definitive Endoderm/Foregut	CPD
ENSSSCG00000001398	1.79673652614702e-84	0.272038	0.318	0.115	3.49339482778765e-80	Definitive Endoderm/Foregut	ENSSSCG00000001398
EZR	2.81236950238191e-84	0.445247	0.955	0.908	5.46809002348115e-80	Definitive Endoderm/Foregut	EZR
GINS2	4.60096227404427e-84	0.49202	0.736	0.558	8.94565094942427e-80	Definitive Endoderm/Foregut	GINS2
RNF187	5.84971966975507e-84	0.448049	0.635	0.416	1.13736099539048e-79	Definitive Endoderm/Foregut	RNF187
TEAD2	6.92202765794365e-84	0.387923	0.516	0.277	1.34584983753398e-79	Definitive Endoderm/Foregut	TEAD2
SEC61G	1.45391946801659e-83	-0.443283	0.961	0.975	2.82685562166466e-79	Definitive Endoderm/Foregut	SEC61G
PFDN2	1.63540332926716e-83	0.427062	0.909	0.855	3.17971469309413e-79	Definitive Endoderm/Foregut	PFDN2
TFDP2	1.95498083063207e-83	0.430991	0.541	0.312	3.80106922899794e-79	Definitive Endoderm/Foregut	TFDP2
SEMA4D	2.03894315404009e-83	0.268794	0.303	0.104	3.96431717440014e-79	Definitive Endoderm/Foregut	SEMA4D
AK3	2.57698973782362e-83	-0.485704	0.311	0.576	5.01044114725047e-79	Definitive Endoderm/Foregut	AK3
MIF	3.01371288480999e-83	0.298381	1	0.997	5.85956196193606e-79	Definitive Endoderm/Foregut	MIF
RBM8A	3.46478477212952e-83	0.390868	0.964	0.935	6.73658103245142e-79	Definitive Endoderm/Foregut	RBM8A
FLRT2	3.75742342340915e-83	-0.364071	0.077	0.347	7.30555836213441e-79	Definitive Endoderm/Foregut	FLRT2
PABPC1	5.2828278839016e-83	0.456857	0.878	0.764	1.02714022546699e-78	Definitive Endoderm/Foregut	PABPC1
MYORG	6.22272915205362e-83	-0.265351	0.034	0.284	1.20988522903378e-78	Definitive Endoderm/Foregut	MYORG
DMXL1	6.33859637634719e-83	-0.484543	0.215	0.502	1.23241329345318e-78	Definitive Endoderm/Foregut	DMXL1
COX7B	7.02322586902011e-83	-0.500147	0.953	0.965	1.36552580571358e-78	Definitive Endoderm/Foregut	COX7B
PAH	1.17026436744609e-82	-0.330681	0.011	0.245	2.27534500962543e-78	Definitive Endoderm/Foregut	PAH
SLC27A4	1.47905410828772e-82	-0.404518	0.17	0.445	2.87572490274381e-78	Definitive Endoderm/Foregut	SLC27A4
SNRPF	1.52169455205399e-82	0.376455	0.975	0.957	2.95863071755858e-78	Definitive Endoderm/Foregut	SNRPF
PLP2	1.55632730005377e-82	0.439997	0.717	0.527	3.02596716949455e-78	Definitive Endoderm/Foregut	PLP2
BRD7	1.56404250783509e-82	0.43576	0.792	0.665	3.04096784798377e-78	Definitive Endoderm/Foregut	BRD7
DUSP1	1.63715640651503e-82	-0.557618	0.302	0.554	3.18312320118718e-78	Definitive Endoderm/Foregut	DUSP1
SRPK1	1.88824590058364e-82	0.454358	0.854	0.768	3.67131650450477e-78	Definitive Endoderm/Foregut	SRPK1
LOXL2	1.90235682753917e-82	-0.62998	0.395	0.654	3.69875237978441e-78	Definitive Endoderm/Foregut	LOXL2
CAT	2.49183779467693e-82	-0.430514	0.223	0.499	4.84488022419036e-78	Definitive Endoderm/Foregut	CAT
COL4A2	6.38309478399452e-82	-0.574254	0.648	0.826	1.24106511885205e-77	Definitive Endoderm/Foregut	COL4A2
SEC24A	8.77473018379741e-82	-0.391444	0.197	0.475	1.70607078963573e-77	Definitive Endoderm/Foregut	SEC24A
ADM	9.28426817856001e-82	-0.388328	0.1	0.37	1.80514026195742e-77	Definitive Endoderm/Foregut	ADM
PLG	1.10186848425837e-81	-0.373836	0.002	0.229	2.14236289394356e-77	Definitive Endoderm/Foregut	PLG
AASS	1.2326056512961e-81	0.250356	0.244	0.073	2.39655516781501e-77	Definitive Endoderm/Foregut	AASS
SLC15A1	2.75225381139062e-81	-0.276748	0.011	0.242	5.35120708548678e-77	Definitive Endoderm/Foregut	SLC15A1
BCL7C	5.34280988854388e-81	0.420966	0.796	0.631	1.03880252662959e-76	Definitive Endoderm/Foregut	BCL7C
USP10	5.46212397388995e-81	0.440346	0.715	0.535	1.06200076424342e-76	Definitive Endoderm/Foregut	USP10
RAB1A	9.83885206280934e-81	-0.469205	0.551	0.759	1.91296800657202e-76	Definitive Endoderm/Foregut	RAB1A
ENSSSCG00000022295	1.00685266105137e-80	0.42848	0.919	0.852	1.95762362888219e-76	Definitive Endoderm/Foregut	ENSSSCG00000022295
ENSSSCG00000038947	1.22945204121197e-80	0.366239	0.959	0.928	2.39042360372843e-76	Definitive Endoderm/Foregut	ENSSSCG00000038947
PSMG4	1.44014082718303e-80	0.4096	0.934	0.876	2.80006581029197e-76	Definitive Endoderm/Foregut	PSMG4
MAOB	1.49495983473163e-80	-0.314059	0.042	0.29	2.90665040666871e-76	Definitive Endoderm/Foregut	MAOB
CYP2D6	1.73916751108822e-80	-0.450634	0.178	0.446	3.38146339180883e-76	Definitive Endoderm/Foregut	CYP2D6
PHF5A	3.04161462024692e-80	0.422986	0.888	0.826	5.91381130614609e-76	Definitive Endoderm/Foregut	PHF5A
ACLY	3.09998233100231e-80	-0.554903	0.604	0.774	6.02729564616779e-76	Definitive Endoderm/Foregut	ACLY
CDH16	3.46388743539486e-80	-0.289008	0.003	0.226	6.73483634063822e-76	Definitive Endoderm/Foregut	CDH16
ABCA1	3.57598248735437e-80	-0.488472	0.296	0.577	6.95278275016311e-76	Definitive Endoderm/Foregut	ABCA1
DNAJB1	5.68022861497742e-80	-0.489309	0.345	0.592	1.10440684961006e-75	Definitive Endoderm/Foregut	DNAJB1
PABPC4	9.63517098262731e-80	-0.472958	0.59	0.785	1.87336629415223e-75	Definitive Endoderm/Foregut	PABPC4
ENSSSCG00000003187	1.4116158416582e-79	-0.391544	0.291	0.569	2.74460468093603e-75	Definitive Endoderm/Foregut	ENSSSCG00000003187
MFGE8	1.47549395063296e-79	-0.586612	0.508	0.746	2.86880288821566e-75	Definitive Endoderm/Foregut	MFGE8
CLDN10	1.52147985961834e-79	0.468995	0.316	0.12	2.95821329105595e-75	Definitive Endoderm/Foregut	CLDN10
COX5A	2.01101507733331e-79	-0.455805	0.944	0.966	3.91001661485915e-75	Definitive Endoderm/Foregut	COX5A
CBX3	2.26111297032203e-79	0.402728	0.901	0.825	4.39628194819712e-75	Definitive Endoderm/Foregut	CBX3
PAQR7	2.47840261436415e-79	-0.406378	0.073	0.32	4.81875820310821e-75	Definitive Endoderm/Foregut	PAQR7
PRDX1	3.31206534319425e-79	-0.406595	0.978	0.987	6.43964864677257e-75	Definitive Endoderm/Foregut	PRDX1
LIMK2	4.74827764490215e-79	0.546154	0.758	0.608	9.23207622498325e-75	Definitive Endoderm/Foregut	LIMK2
ENSSSCG00000024800	7.56600620163666e-79	-0.440583	0.516	0.774	1.47105858578422e-74	Definitive Endoderm/Foregut	ENSSSCG00000024800
IL6R	8.53905004672509e-79	-0.276331	0.03	0.265	1.66024750058476e-74	Definitive Endoderm/Foregut	IL6R
MGST1	1.19655627900048e-78	-0.432578	0.12	0.376	2.32646437326063e-74	Definitive Endoderm/Foregut	MGST1
RASSF3	2.0917692710073e-78	-0.337491	0.1	0.355	4.06702699361949e-74	Definitive Endoderm/Foregut	RASSF3
XBP1	4.03141079761732e-78	-0.444184	0.462	0.702	7.83827201380736e-74	Definitive Endoderm/Foregut	XBP1
ENSSSCG00000036592	4.44537381881983e-78	0.380641	0.963	0.928	8.6431403159314e-74	Definitive Endoderm/Foregut	ENSSSCG00000036592
ADAMTS9	5.3495598301476e-78	-0.323936	0.044	0.285	1.0401149177756e-73	Definitive Endoderm/Foregut	ADAMTS9
SLC38A3	5.52104328374322e-78	-0.287	0.036	0.273	1.07345644565819e-73	Definitive Endoderm/Foregut	SLC38A3
FAM3B	7.46448447500299e-78	-0.314877	0.018	0.244	1.45131971647483e-73	Definitive Endoderm/Foregut	FAM3B
NDRG2	8.34243340277169e-78	-0.299783	0.061	0.31	1.6220193265009e-73	Definitive Endoderm/Foregut	NDRG2
AGO2	9.04690076238664e-78	0.338299	0.442	0.22	1.75898891523083e-73	Definitive Endoderm/Foregut	AGO2
CCT3	1.19964248982894e-77	0.33483	0.977	0.964	2.33246489297441e-73	Definitive Endoderm/Foregut	CCT3
SLC9A3R1	1.32318363780726e-77	-0.467875	0.79	0.906	2.57266594698866e-73	Definitive Endoderm/Foregut	SLC9A3R1
ENSSSCG00000031381	1.66254572632648e-77	-0.438212	0.819	0.907	3.23248765569658e-73	Definitive Endoderm/Foregut	ENSSSCG00000031381
PARD6G	1.81385855301496e-77	0.300321	0.38	0.164	3.52668518462698e-73	Definitive Endoderm/Foregut	PARD6G
SLC2A2	2.58016179860039e-77	-0.277988	0.004	0.222	5.01660858501874e-73	Definitive Endoderm/Foregut	SLC2A2
FKBP3	3.64230212495644e-77	0.41653	0.838	0.745	7.0817280215528e-73	Definitive Endoderm/Foregut	FKBP3
C1orf115	4.03807906383865e-77	-0.351153	0.164	0.443	7.85123712382149e-73	Definitive Endoderm/Foregut	C1orf115
BCAT2	4.14499455484379e-77	0.371295	0.443	0.222	8.05911291298278e-73	Definitive Endoderm/Foregut	BCAT2
DENND5B	4.26477013517772e-77	-0.31549	0.111	0.371	8.29199257382605e-73	Definitive Endoderm/Foregut	DENND5B
HOMER2	5.74193278211139e-77	0.364324	0.542	0.297	1.11640399082592e-72	Definitive Endoderm/Foregut	HOMER2
IBTK	5.86617360765648e-77	-0.426128	0.273	0.548	1.14056013453665e-72	Definitive Endoderm/Foregut	IBTK
BPTF	6.94200049636134e-77	0.463593	0.764	0.621	1.34973315650754e-72	Definitive Endoderm/Foregut	BPTF
CYCS	7.27418393623911e-77	-0.565217	0.908	0.947	1.41431958272297e-72	Definitive Endoderm/Foregut	CYCS
SSBP4	8.07763734736181e-77	-0.432706	0.457	0.696	1.57053502944756e-72	Definitive Endoderm/Foregut	SSBP4
TARS1	1.20333993515833e-76	-0.54668	0.541	0.743	2.33965383592834e-72	Definitive Endoderm/Foregut	TARS1
BMP6	1.42884242136144e-76	-0.25213	0.007	0.226	2.77809831985305e-72	Definitive Endoderm/Foregut	BMP6
MAFF	2.64792505982793e-76	-0.314413	0.063	0.308	5.14836069382344e-72	Definitive Endoderm/Foregut	MAFF
RTF1	4.69626228596638e-76	0.428576	0.784	0.677	9.13094276260444e-72	Definitive Endoderm/Foregut	RTF1
ENSSSCG00000001927	4.85042553212318e-76	-0.42859	0.401	0.66	9.43068236210711e-72	Definitive Endoderm/Foregut	ENSSSCG00000001927
EVL	5.03577240515878e-76	0.361564	0.537	0.298	9.79105228735022e-72	Definitive Endoderm/Foregut	EVL
QSOX1	7.25168826738572e-76	-0.490495	0.42	0.661	1.40994574982781e-71	Definitive Endoderm/Foregut	QSOX1
KHDRBS1	9.0096092372359e-76	0.452015	0.723	0.523	1.75173832399578e-71	Definitive Endoderm/Foregut	KHDRBS1
SEC24D	1.19846315044182e-75	-0.353699	0.175	0.448	2.33017190340402e-71	Definitive Endoderm/Foregut	SEC24D
RPA2	1.42567022287578e-75	0.439053	0.714	0.562	2.77193061433739e-71	Definitive Endoderm/Foregut	RPA2
MYLIP	2.07446720978319e-75	-0.346552	0.14	0.403	4.03338659598146e-71	Definitive Endoderm/Foregut	MYLIP
PRPSAP1	2.1332213442135e-75	-0.404521	0.286	0.547	4.14762225955431e-71	Definitive Endoderm/Foregut	PRPSAP1
SQLE	2.50093954455301e-75	-0.499786	0.469	0.699	4.86257675647441e-71	Definitive Endoderm/Foregut	SQLE
ACP6	3.52290919232923e-75	-0.351998	0.129	0.392	6.84959234264572e-71	Definitive Endoderm/Foregut	ACP6
TMEM254	3.9679782845613e-75	0.406379	0.591	0.386	7.71494017867253e-71	Definitive Endoderm/Foregut	TMEM254
SCCPDH	4.01927932964051e-75	-0.482158	0.432	0.67	7.81468480062005e-71	Definitive Endoderm/Foregut	SCCPDH
NEU1	4.17599847847028e-75	-0.39808	0.274	0.552	8.11939384168977e-71	Definitive Endoderm/Foregut	NEU1
SINHCAF	4.56603875985229e-75	0.409765	0.86	0.751	8.8777491607808e-71	Definitive Endoderm/Foregut	SINHCAF
UHRF1	4.73808177501027e-75	0.426139	0.566	0.348	9.21225239515247e-71	Definitive Endoderm/Foregut	UHRF1
YPEL2	4.7884989354835e-75	-0.359011	0.138	0.407	9.31027848026056e-71	Definitive Endoderm/Foregut	YPEL2
HSPA12A	5.07430849144048e-75	-0.269935	0.076	0.332	9.86597799990773e-71	Definitive Endoderm/Foregut	HSPA12A
STMN1	6.48183018957663e-75	0.388837	0.513	0.285	1.26026224375939e-70	Definitive Endoderm/Foregut	STMN1
PISD	6.95322669944997e-75	-0.396586	0.309	0.576	1.35191586717406e-70	Definitive Endoderm/Foregut	PISD
HNRNPA0	8.67293064754062e-75	0.399518	0.863	0.777	1.68627790580132e-70	Definitive Endoderm/Foregut	HNRNPA0
CASTOR1	8.87819324309454e-75	-0.307669	0.103	0.358	1.72618711225487e-70	Definitive Endoderm/Foregut	CASTOR1
SOD1	1.2860721892916e-74	0.412462	0.935	0.917	2.50051015763965e-70	Definitive Endoderm/Foregut	SOD1
DNAJC8	1.59475262419875e-74	0.395213	0.845	0.755	3.10067752722963e-70	Definitive Endoderm/Foregut	DNAJC8
TSPAN6	1.61517727541549e-74	0.407856	0.875	0.773	3.14038917659034e-70	Definitive Endoderm/Foregut	TSPAN6
WTAP	1.75379677180223e-74	0.424351	0.84	0.755	3.40990706341507e-70	Definitive Endoderm/Foregut	WTAP
SLC34A1	4.24047151597627e-74	-0.288471	0.004	0.214	8.24474876851266e-70	Definitive Endoderm/Foregut	SLC34A1
ENSSSCG00000013421	4.5322838920976e-74	0.367728	0.975	0.947	8.81211957140536e-70	Definitive Endoderm/Foregut	ENSSSCG00000013421
CRYBA4	4.84799967986512e-74	0.580201	0.28	0.1	9.42596577756176e-70	Definitive Endoderm/Foregut	CRYBA4
LYAR	5.29375321021763e-74	0.486678	0.726	0.606	1.02926443666261e-69	Definitive Endoderm/Foregut	LYAR
ND2	5.77581923076344e-74	-0.955676	0.944	0.947	1.12299253303734e-69	Definitive Endoderm/Foregut	ND2
AVP	5.80414190301277e-74	-0.295569	0.021	0.24	1.12849931020277e-69	Definitive Endoderm/Foregut	AVP
BAZ1A	9.59015782273804e-74	-0.367191	0.164	0.42	1.86461438547496e-69	Definitive Endoderm/Foregut	BAZ1A
COX3	1.61790816696369e-73	-0.787681	0.999	0.994	3.14569884902751e-69	Definitive Endoderm/Foregut	COX3
PPP1R15A	2.26238994426723e-73	-0.377893	0.189	0.454	4.39876476863877e-69	Definitive Endoderm/Foregut	PPP1R15A
DNLZ	2.27413602526131e-73	0.439584	0.732	0.59	4.42160267391557e-69	Definitive Endoderm/Foregut	DNLZ
SNRNP200	2.54523337814138e-73	0.435015	0.816	0.718	4.94869725712028e-69	Definitive Endoderm/Foregut	SNRNP200
ALDOB	3.08594514221184e-73	-0.594353	0.013	0.227	6.00000314000248e-69	Definitive Endoderm/Foregut	ALDOB
POLR1D	3.25028001256273e-73	0.341952	0.987	0.968	6.31951942842573e-69	Definitive Endoderm/Foregut	POLR1D
ENSSSCG00000000394	5.05507873229887e-73	0.383213	0.929	0.871	9.8285895792087e-69	Definitive Endoderm/Foregut	ENSSSCG00000000394
WNK3	5.28409779939529e-73	0.261504	0.316	0.124	1.02738713513643e-68	Definitive Endoderm/Foregut	WNK3
DHRS11	6.7771962635966e-73	-0.418519	0.302	0.557	1.31769026953109e-68	Definitive Endoderm/Foregut	DHRS11
TBC1D10A	8.25907780852638e-73	-0.330793	0.155	0.417	1.60581249831178e-68	Definitive Endoderm/Foregut	TBC1D10A
CIDEB	9.43377759472663e-73	-0.333554	0.186	0.469	1.8342093777427e-68	Definitive Endoderm/Foregut	CIDEB
NPC2	1.09123130659046e-72	-0.867201	0.802	0.897	2.12168102940384e-68	Definitive Endoderm/Foregut	NPC2
CZIB	1.34766382403787e-72	0.404249	0.869	0.773	2.62026277307683e-68	Definitive Endoderm/Foregut	CZIB
HSP90B1	1.64944729326438e-72	-0.481667	0.978	0.984	3.20702037229394e-68	Definitive Endoderm/Foregut	HSP90B1
TUBB2B	2.24103454422539e-72	0.463633	0.812	0.652	4.35724346433743e-68	Definitive Endoderm/Foregut	TUBB2B
IDI1	2.6651123907316e-72	-0.663721	0.9	0.94	5.18177802129946e-68	Definitive Endoderm/Foregut	IDI1
GLRX3	3.04534165732742e-72	0.393778	0.889	0.836	5.9210577843417e-68	Definitive Endoderm/Foregut	GLRX3
MSMO1	3.62766357621488e-72	-0.519894	0.505	0.726	7.05326629123458e-68	Definitive Endoderm/Foregut	MSMO1
MTERF3	4.33770877172705e-72	-0.512506	0.808	0.891	8.43380716486891e-68	Definitive Endoderm/Foregut	MTERF3
ENSSSCG00000020830	4.45533303669551e-72	0.256509	1	0.999	8.66250402324709e-68	Definitive Endoderm/Foregut	ENSSSCG00000020830
TOX3	4.6763535107284e-72	0.363445	0.377	0.171	9.09223413090923e-68	Definitive Endoderm/Foregut	TOX3
FADS2	5.09948241174711e-72	-0.440281	0.469	0.686	9.91492365315991e-68	Definitive Endoderm/Foregut	FADS2
SRI	6.21465361605585e-72	0.408977	0.627	0.433	1.20831510256974e-67	Definitive Endoderm/Foregut	SRI
BAZ2B	7.41978367243412e-72	0.293814	0.335	0.137	1.44262853943137e-67	Definitive Endoderm/Foregut	BAZ2B
PCM1	1.03459694199937e-71	0.462188	0.751	0.601	2.01156683432937e-67	Definitive Endoderm/Foregut	PCM1
ENSSSCG00000000194	1.08923575069948e-71	-0.475524	0.789	0.889	2.117801070085e-67	Definitive Endoderm/Foregut	ENSSSCG00000000194
EIF3G	1.13916223587412e-71	0.369083	0.961	0.932	2.21487313521006e-67	Definitive Endoderm/Foregut	EIF3G
ID2	1.57230500125949e-71	-0.512496	0.699	0.866	3.05703261394883e-67	Definitive Endoderm/Foregut	ID2
SEMA6A	1.66837696596307e-71	0.301295	0.337	0.137	3.24382533492201e-67	Definitive Endoderm/Foregut	SEMA6A
PAFAH1B3	1.70489074687615e-71	0.402638	0.73	0.561	3.3148190791513e-67	Definitive Endoderm/Foregut	PAFAH1B3
SRSF4	1.70714633745026e-71	0.426986	0.777	0.64	3.31920462390454e-67	Definitive Endoderm/Foregut	SRSF4
TJP1	2.20141967337538e-71	0.470516	0.807	0.668	4.28022027094375e-67	Definitive Endoderm/Foregut	TJP1
RTRAF	2.45973585417478e-71	0.336807	0.984	0.958	4.78246442127203e-67	Definitive Endoderm/Foregut	RTRAF
PLPPR3	2.75554500737085e-71	0.319381	0.521	0.273	5.35760615783114e-67	Definitive Endoderm/Foregut	PLPPR3
TMCO1	6.57942130719984e-71	-0.445518	0.507	0.717	1.27923688475886e-66	Definitive Endoderm/Foregut	TMCO1
PDK4	6.78148975839524e-71	-0.320387	0.048	0.275	1.31852505372479e-66	Definitive Endoderm/Foregut	PDK4
ENSSSCG00000000473	7.38663852655322e-71	-0.395517	0.327	0.582	1.43618412871774e-66	Definitive Endoderm/Foregut	ENSSSCG00000000473
ENSSSCG00000004001	8.4910056275778e-71	-0.340558	0.055	0.278	1.65090622416995e-66	Definitive Endoderm/Foregut	ENSSSCG00000004001
SPC24	9.10082925446528e-71	0.432441	0.843	0.745	1.76947423194568e-66	Definitive Endoderm/Foregut	SPC24
GALNS	1.00266346345192e-70	-0.284053	0.1	0.347	1.94947857198957e-66	Definitive Endoderm/Foregut	GALNS
MACC1	1.26670035016619e-70	0.327134	0.293	0.114	2.46284549082812e-66	Definitive Endoderm/Foregut	MACC1
AP1S2	1.52247454631864e-70	-0.502655	0.577	0.767	2.96014726040733e-66	Definitive Endoderm/Foregut	AP1S2
SEC61A1	1.79820426705249e-70	-0.421998	0.559	0.761	3.49624855643015e-66	Definitive Endoderm/Foregut	SEC61A1
GLDC	2.0455844308589e-70	-0.502873	0.329	0.576	3.97722980891897e-66	Definitive Endoderm/Foregut	GLDC
HK2	3.15231067993812e-70	0.280868	0.352	0.148	6.12903765500368e-66	Definitive Endoderm/Foregut	HK2
RBMX	3.20219233880091e-70	0.347082	0.932	0.882	6.2260225643306e-66	Definitive Endoderm/Foregut	RBMX
FAM114A1	4.82260949150691e-70	-0.33724	0.201	0.467	9.37659963433688e-66	Definitive Endoderm/Foregut	FAM114A1
ENSSSCG00000035909	5.25204786299195e-70	0.255104	0.354	0.146	1.02115566600152e-65	Definitive Endoderm/Foregut	ENSSSCG00000035909
DECR1	5.66578122345195e-70	-0.290575	0.117	0.369	1.10159784327576e-65	Definitive Endoderm/Foregut	DECR1
ST13	6.89941581688796e-70	0.312632	0.995	0.986	1.34145341727753e-65	Definitive Endoderm/Foregut	ST13
NONO	7.63813050260761e-70	0.376329	0.906	0.856	1.485081713622e-65	Definitive Endoderm/Foregut	NONO
ERMP1	8.58600279324206e-70	-0.458718	0.426	0.673	1.66937652309005e-65	Definitive Endoderm/Foregut	ERMP1
CPEB4	1.17961323405247e-69	-0.393708	0.252	0.515	2.29352201096822e-65	Definitive Endoderm/Foregut	CPEB4
PAICS	1.26869935568287e-69	0.386228	0.892	0.857	2.46673215725421e-65	Definitive Endoderm/Foregut	PAICS
ENSSSCG00000007203	1.28442704387056e-69	0.375536	0.896	0.843	2.49731150139752e-65	Definitive Endoderm/Foregut	ENSSSCG00000007203
RHOU	1.29760482631862e-69	-0.343479	0.178	0.436	2.5229330638113e-65	Definitive Endoderm/Foregut	RHOU
RCC2	2.45684041285276e-69	0.378298	0.826	0.723	4.77683481470962e-65	Definitive Endoderm/Foregut	RCC2
ILF3	2.62959258561254e-69	0.367784	0.909	0.861	5.11271686420646e-65	Definitive Endoderm/Foregut	ILF3
SLC25A13	3.27749323588027e-69	-0.423789	0.586	0.759	6.37243009852201e-65	Definitive Endoderm/Foregut	SLC25A13
SNRPN	3.29865435630491e-69	0.418895	0.901	0.844	6.41357366496365e-65	Definitive Endoderm/Foregut	SNRPN
PHB	5.03197231673422e-69	0.355576	0.958	0.938	9.78366377542634e-65	Definitive Endoderm/Foregut	PHB
SNRPG	7.83067954849171e-69	0.346221	0.992	0.982	1.52251902461324e-64	Definitive Endoderm/Foregut	SNRPG
MAT1A	7.87398601377783e-69	-0.282982	0.004	0.2	1.53093910065882e-64	Definitive Endoderm/Foregut	MAT1A
FUS	1.85525617368353e-68	0.358723	0.939	0.899	3.60717457849289e-64	Definitive Endoderm/Foregut	FUS
ACOX1	2.50636531941358e-68	-0.412753	0.416	0.65	4.87312609053583e-64	Definitive Endoderm/Foregut	ACOX1
CSNK2A2	2.5215637298415e-68	0.407881	0.798	0.685	4.90267635993082e-64	Definitive Endoderm/Foregut	CSNK2A2
MYCN	2.56411188259282e-68	-0.354693	0.18	0.433	4.98540273332522e-64	Definitive Endoderm/Foregut	MYCN
TXNDC17	2.66828057385725e-68	-0.451338	0.929	0.953	5.18793791975065e-64	Definitive Endoderm/Foregut	TXNDC17
PNISR	3.26139326287431e-68	0.417712	0.824	0.733	6.34112692100652e-64	Definitive Endoderm/Foregut	PNISR
POLR2E	3.75258756428063e-68	0.363502	0.922	0.883	7.29615600123083e-64	Definitive Endoderm/Foregut	POLR2E
SRRM1	4.1883270274232e-68	0.339861	0.951	0.914	8.14336423941894e-64	Definitive Endoderm/Foregut	SRRM1
C11orf58	4.78305868139999e-68	0.34641	0.933	0.895	9.29970099424601e-64	Definitive Endoderm/Foregut	C11orf58
TWF1	4.90631449877212e-68	-0.333579	0.18	0.424	9.53934727996263e-64	Definitive Endoderm/Foregut	TWF1
NUTF2	5.61118822062938e-68	0.355106	0.941	0.9	1.09098332573697e-63	Definitive Endoderm/Foregut	NUTF2
ENSSSCG00000000293	6.98424363812478e-68	-0.388264	0.354	0.618	1.3579464905606e-63	Definitive Endoderm/Foregut	ENSSSCG00000000293
CITED1	7.5850189810659e-68	-0.392392	0.144	0.391	1.47475524048864e-63	Definitive Endoderm/Foregut	CITED1
RNFT1	7.87942567659435e-68	-0.297181	0.111	0.35	1.53199673430024e-63	Definitive Endoderm/Foregut	RNFT1
GATA6	8.21363764786268e-68	-0.360452	0.255	0.536	1.59697756787394e-63	Definitive Endoderm/Foregut	GATA6
IRAK3	1.89169618281853e-67	-0.281542	0.085	0.318	3.67802488825406e-63	Definitive Endoderm/Foregut	IRAK3
SF3B2	1.91569600003947e-67	0.402893	0.846	0.767	3.72468773287675e-63	Definitive Endoderm/Foregut	SF3B2
RFC3	2.23044190070104e-67	0.40345	0.613	0.43	4.33664818753303e-63	Definitive Endoderm/Foregut	RFC3
FGFR3	3.39010421716986e-67	-0.383494	0.346	0.598	6.59137962944336e-63	Definitive Endoderm/Foregut	FGFR3
ENSSSCG00000037399	3.93660505501926e-67	-0.333955	0.223	0.472	7.65394120847394e-63	Definitive Endoderm/Foregut	ENSSSCG00000037399
ENSSSCG00000038359	5.40449857814231e-67	0.301904	0.989	0.978	1.05079665854821e-62	Definitive Endoderm/Foregut	ENSSSCG00000038359
PRTFDC1	6.31037774909567e-67	0.367357	0.531	0.32	1.22692674575667e-62	Definitive Endoderm/Foregut	PRTFDC1
CTRC	8.96222613887765e-67	-0.381714	0.225	0.471	1.74252562818198e-62	Definitive Endoderm/Foregut	CTRC
ENSSSCG00000022176	9.10229803142823e-67	0.351596	0.992	0.973	1.76975980625059e-62	Definitive Endoderm/Foregut	ENSSSCG00000022176
BMP4	1.00010718276831e-66	0.39492	0.395	0.191	1.94450839545643e-62	Definitive Endoderm/Foregut	BMP4
IGF2BP2	1.11911294507797e-66	0.430339	0.683	0.51	2.1758912991151e-62	Definitive Endoderm/Foregut	IGF2BP2
TPM1	1.45303749397179e-66	0.372833	0.932	0.864	2.82514079952936e-62	Definitive Endoderm/Foregut	TPM1
RPL6	1.47132930661294e-66	0.259544	1	0.998	2.86070557084753e-62	Definitive Endoderm/Foregut	RPL6
ENSSSCG00000005518	1.47290398603771e-66	-0.321823	0.188	0.442	2.86376722005313e-62	Definitive Endoderm/Foregut	ENSSSCG00000005518
MAMDC4	1.47310134506885e-66	0.350098	0.964	0.93	2.86415094521737e-62	Definitive Endoderm/Foregut	MAMDC4
TCF3	1.47484338905051e-66	0.38449	0.566	0.37	2.86753800133091e-62	Definitive Endoderm/Foregut	TCF3
RDX	1.56717593430563e-66	-0.673942	0.709	0.852	3.04706016907043e-62	Definitive Endoderm/Foregut	RDX
CLUH	1.59891297854021e-66	-0.392974	0.263	0.51	3.10876650417574e-62	Definitive Endoderm/Foregut	CLUH
BNIP3L	1.69690494244531e-66	0.405328	0.66	0.469	3.29929227959641e-62	Definitive Endoderm/Foregut	BNIP3L
SNRNP25	1.71599033189323e-66	0.365079	0.947	0.913	3.3364000023e-62	Definitive Endoderm/Foregut	SNRNP25
SMARCE1	1.76883543288442e-66	0.363852	0.886	0.796	3.43914673215717e-62	Definitive Endoderm/Foregut	SMARCE1
HYPK	1.91329160798771e-66	0.34901	0.955	0.921	3.7200128734105e-62	Definitive Endoderm/Foregut	HYPK
ACP1	2.17329642467411e-66	0.333171	0.953	0.916	4.22554023849388e-62	Definitive Endoderm/Foregut	ACP1
ENSSSCG00000029771	3.10905648120221e-66	0.365089	0.392	0.184	6.04493851640146e-62	Definitive Endoderm/Foregut	ENSSSCG00000029771
PFDN1	3.29950272629485e-66	0.369725	0.891	0.811	6.41522315073508e-62	Definitive Endoderm/Foregut	PFDN1
RALA	5.38462359199655e-66	0.388686	0.75	0.612	1.04693236499189e-61	Definitive Endoderm/Foregut	RALA
AGT	5.84298811418696e-66	-0.286872	0.006	0.197	1.13605217904137e-61	Definitive Endoderm/Foregut	AGT
C1orf210	7.03879798450574e-66	-0.275249	0.126	0.372	1.36855349212745e-61	Definitive Endoderm/Foregut	C1orf210
ENSSSCG00000033734	9.3126900356445e-66	0.591578	0.52	0.314	1.81066632363036e-61	Definitive Endoderm/Foregut	ENSSSCG00000033734
SPOCK3	9.33608194389758e-66	-0.546805	0.452	0.68	1.81521441235201e-61	Definitive Endoderm/Foregut	SPOCK3
ENSSSCG00000039506	1.34916958827069e-65	0.291546	0.993	0.989	2.62319043047471e-61	Definitive Endoderm/Foregut	ENSSSCG00000039506
DIPK2A	1.34920837888666e-65	-0.356023	0.213	0.461	2.62326585106934e-61	Definitive Endoderm/Foregut	DIPK2A
TMA7	1.51671056693127e-65	0.305437	0.994	0.983	2.94894035528446e-61	Definitive Endoderm/Foregut	TMA7
SNRPD1	1.6366493667527e-65	0.331245	0.978	0.968	3.18213736377727e-61	Definitive Endoderm/Foregut	SNRPD1
NPNT	1.76235218061453e-65	-0.332832	0.111	0.35	3.42654134476883e-61	Definitive Endoderm/Foregut	NPNT
NDUFA4	1.77213559871374e-65	-0.376168	0.99	0.987	3.44556324457913e-61	Definitive Endoderm/Foregut	NDUFA4
ENSSSCG00000035728	2.88937730196181e-65	0.365904	0.909	0.853	5.61781628820434e-61	Definitive Endoderm/Foregut	ENSSSCG00000035728
ZFP36L1	2.95786811069488e-65	-0.472022	0.578	0.776	5.75098296762406e-61	Definitive Endoderm/Foregut	ZFP36L1
FOSB	3.42360901475807e-65	-0.349727	0.053	0.267	6.65652300739412e-61	Definitive Endoderm/Foregut	FOSB
KCNK1	3.71019509201188e-65	0.278076	0.403	0.193	7.21373231739869e-61	Definitive Endoderm/Foregut	KCNK1
RPN1	3.85908316435967e-65	-0.416742	0.638	0.801	7.5032153964645e-61	Definitive Endoderm/Foregut	RPN1
SMARCA5	3.86545140006432e-65	0.438516	0.822	0.75	7.51559715714507e-61	Definitive Endoderm/Foregut	SMARCA5
SLC25A27	4.0246301167476e-65	-0.278314	0.123	0.368	7.82508833599235e-61	Definitive Endoderm/Foregut	SLC25A27
FAM234A	4.98138175965525e-65	-0.316667	0.14	0.383	9.68530055529771e-61	Definitive Endoderm/Foregut	FAM234A
RAB11B	5.08347628529967e-65	0.390912	0.751	0.612	9.88380294150815e-61	Definitive Endoderm/Foregut	RAB11B
ENSSSCG00000002963	5.90641034427433e-65	0.299416	0.993	0.975	1.14838336323726e-60	Definitive Endoderm/Foregut	ENSSSCG00000002963
FIBP	6.85269128653958e-65	0.403597	0.77	0.659	1.33236876684189e-60	Definitive Endoderm/Foregut	FIBP
SYNE3	7.52154807592912e-65	-0.264325	0.094	0.33	1.4624145924029e-60	Definitive Endoderm/Foregut	SYNE3
ATRX	7.71845771349353e-65	0.430879	0.784	0.664	1.50069973323455e-60	Definitive Endoderm/Foregut	ATRX
MCRIP2	8.07539313862523e-65	-0.4427	0.339	0.571	1.5700986879429e-60	Definitive Endoderm/Foregut	MCRIP2
TEC	8.47140902692466e-65	-0.2887	0.137	0.386	1.64709605710496e-60	Definitive Endoderm/Foregut	TEC
KPNA3	9.30774171132399e-65	0.446349	0.748	0.638	1.80970422093272e-60	Definitive Endoderm/Foregut	KPNA3
ITM2B	1.01231802173731e-64	-0.442562	0.599	0.788	1.96824992966385e-60	Definitive Endoderm/Foregut	ITM2B
SPCS1	1.08782708273457e-64	-0.374821	0.846	0.925	2.11506219696083e-60	Definitive Endoderm/Foregut	SPCS1
HNRNPA3	1.39084337739454e-64	0.337297	0.982	0.978	2.70421677866821e-60	Definitive Endoderm/Foregut	HNRNPA3
BST2	1.40406124278123e-64	-0.251581	0.091	0.323	2.72991627433955e-60	Definitive Endoderm/Foregut	BST2
TMEM144	1.64104287408951e-64	-0.36098	0.282	0.528	3.19067966009224e-60	Definitive Endoderm/Foregut	TMEM144
DDX46	1.8324123018162e-64	0.385667	0.811	0.73	3.56275923842123e-60	Definitive Endoderm/Foregut	DDX46
SMARCB1	2.3196133733521e-64	0.413611	0.745	0.627	4.51002428180849e-60	Definitive Endoderm/Foregut	SMARCB1
HNRNPR	2.755099519507e-64	0.3755	0.874	0.824	5.35673999577747e-60	Definitive Endoderm/Foregut	HNRNPR
FURIN	3.8078061848916e-64	-0.430945	0.418	0.636	7.40351756528473e-60	Definitive Endoderm/Foregut	FURIN
NCEH1	4.95451094686665e-64	-0.333391	0.233	0.492	9.63305563399283e-60	Definitive Endoderm/Foregut	NCEH1
VIM	4.96927692698207e-64	0.402433	0.438	0.232	9.66176512913124e-60	Definitive Endoderm/Foregut	VIM
FXR1	6.46522753370585e-64	0.357829	0.905	0.842	1.25703418937843e-59	Definitive Endoderm/Foregut	FXR1
PSP-II	7.48257953432036e-64	0.575978	0.449	0.24	1.45483793885791e-59	Definitive Endoderm/Foregut	PSP-II
EGFLAM	9.01405248446055e-64	-0.396917	0.351	0.595	1.75260222455366e-59	Definitive Endoderm/Foregut	EGFLAM
SKP2	1.12185804042511e-63	-0.413704	0.438	0.67	2.18122858799855e-59	Definitive Endoderm/Foregut	SKP2
CNN2	1.28990014765953e-63	0.387397	0.541	0.341	2.50795285709443e-59	Definitive Endoderm/Foregut	CNN2
PLA2G7	1.76149010630864e-63	-0.366124	0.155	0.386	3.42486521369588e-59	Definitive Endoderm/Foregut	PLA2G7
GLA	1.98362817977993e-63	-0.343419	0.221	0.458	3.85676826994612e-59	Definitive Endoderm/Foregut	GLA
COL18A1	2.26951081493209e-63	-0.514154	0.874	0.925	4.41260987747247e-59	Definitive Endoderm/Foregut	COL18A1
CDC5L	2.51425651669472e-63	0.393126	0.725	0.592	4.88846894540954e-59	Definitive Endoderm/Foregut	CDC5L
TCP1	2.60458869110556e-63	0.365416	0.919	0.888	5.06410179211654e-59	Definitive Endoderm/Foregut	TCP1
RCN2	2.71190772809859e-63	0.321773	0.757	0.637	5.27276219574208e-59	Definitive Endoderm/Foregut	RCN2
ARG2	2.71251492177942e-63	0.338323	0.553	0.331	5.27394276241573e-59	Definitive Endoderm/Foregut	ARG2
GCLC	3.18400916285173e-63	-0.277819	0.085	0.306	6.19066901533262e-59	Definitive Endoderm/Foregut	GCLC
LAMP1	3.87257245764313e-63	-0.371982	0.577	0.772	7.52944262939553e-59	Definitive Endoderm/Foregut	LAMP1
ENSSSCG00000005460	4.3342063244697e-63	-0.295862	0.14	0.375	8.42699735666644e-59	Definitive Endoderm/Foregut	ENSSSCG00000005460
NT5C	5.94633221538674e-63	0.387635	0.682	0.522	1.15614537263764e-58	Definitive Endoderm/Foregut	NT5C
EIF4B	6.12020245887629e-63	0.338264	0.96	0.929	1.18995096407932e-58	Definitive Endoderm/Foregut	EIF4B
DEFB1.1	6.13869939422358e-63	-0.421516	0.022	0.215	1.19354732321889e-58	Definitive Endoderm/Foregut	DEFB1.1
ASAH1	8.72687894538455e-63	-0.317304	0.181	0.421	1.69676707335112e-58	Definitive Endoderm/Foregut	ASAH1
G3BP1	1.15103139039232e-62	0.369137	0.887	0.842	2.23795033233978e-58	Definitive Endoderm/Foregut	G3BP1
TCN2	1.18001442290144e-62	-0.275577	0.139	0.376	2.29430204244727e-58	Definitive Endoderm/Foregut	TCN2
SHMT2	1.54004496349866e-62	-0.32896	0.282	0.533	2.99430942253044e-58	Definitive Endoderm/Foregut	SHMT2
MMP2	1.72554641438722e-62	0.284177	0.465	0.244	3.35497989349308e-58	Definitive Endoderm/Foregut	MMP2
MKKS	3.24975410749141e-62	-0.414068	0.467	0.677	6.31849691119555e-58	Definitive Endoderm/Foregut	MKKS
SLC16A13	4.00131378827514e-62	-0.26057	0.103	0.327	7.77975439854336e-58	Definitive Endoderm/Foregut	SLC16A13
AKR1B1	4.74979910558968e-62	0.38689	0.747	0.614	9.23503440099802e-58	Definitive Endoderm/Foregut	AKR1B1
SNRPD2	5.38698355523664e-62	0.266187	0.995	0.988	1.04739121264466e-57	Definitive Endoderm/Foregut	SNRPD2
FAM83F	6.38283563792297e-62	-0.262738	0.071	0.287	1.24101473308136e-57	Definitive Endoderm/Foregut	FAM83F
FGFR1	7.19533143218109e-62	0.391314	0.623	0.442	1.39898829035897e-57	Definitive Endoderm/Foregut	FGFR1
GREB1L	7.25393340792792e-62	0.419574	0.471	0.285	1.41038227250342e-57	Definitive Endoderm/Foregut	GREB1L
TENT5C	8.13548280718505e-62	-0.283583	0.088	0.309	1.58178192220099e-57	Definitive Endoderm/Foregut	TENT5C
MED27	8.22603584394982e-62	0.348446	0.534	0.342	1.59938814913916e-57	Definitive Endoderm/Foregut	MED27
UHRF1BP1L	9.15384332884848e-62	-0.351452	0.272	0.513	1.77978175842801e-57	Definitive Endoderm/Foregut	UHRF1BP1L
SSR3	9.50796361318789e-62	-0.389188	0.657	0.821	1.84863336531212e-57	Definitive Endoderm/Foregut	SSR3
NUP50	1.41504364448092e-61	0.398067	0.743	0.631	2.75126935796425e-57	Definitive Endoderm/Foregut	NUP50
VPS25	1.42069071841549e-61	0.352809	0.909	0.857	2.76224896381525e-57	Definitive Endoderm/Foregut	VPS25
PGAM1	1.54689556829996e-61	0.336751	0.964	0.946	3.00762905344561e-57	Definitive Endoderm/Foregut	PGAM1
SMAD6	1.94579348948038e-61	-0.330241	0.169	0.404	3.7832062815967e-57	Definitive Endoderm/Foregut	SMAD6
ATP6V1H	2.06013095579967e-61	-0.294596	0.135	0.361	4.0055126173613e-57	Definitive Endoderm/Foregut	ATP6V1H
ENSSSCG00000001970	3.21980756444736e-61	-0.251076	0.1	0.321	6.260271847555e-57	Definitive Endoderm/Foregut	ENSSSCG00000001970
DHCR7	3.46911304907118e-61	-0.36711	0.355	0.597	6.74499650130909e-57	Definitive Endoderm/Foregut	DHCR7
YWHAZ	4.07416117492141e-61	0.322331	0.991	0.973	7.92139157239971e-57	Definitive Endoderm/Foregut	YWHAZ
XPO5	5.32392599481752e-61	0.38693	0.821	0.741	1.03513093117237e-56	Definitive Endoderm/Foregut	XPO5
PPP2R5A	5.44670498777146e-61	-0.276912	0.155	0.396	1.05900285077241e-56	Definitive Endoderm/Foregut	PPP2R5A
CANX	5.60224351631415e-61	-0.423355	0.863	0.931	1.08924420687696e-56	Definitive Endoderm/Foregut	CANX
BCAT1	6.28410190305415e-61	0.340085	0.427	0.232	1.22181793301082e-56	Definitive Endoderm/Foregut	BCAT1
ATP11A	6.29100882382743e-61	-0.25	0.103	0.327	1.22316084561677e-56	Definitive Endoderm/Foregut	ATP11A
HSPA9	6.49910239168309e-61	-0.409719	0.817	0.896	1.26362047801494e-56	Definitive Endoderm/Foregut	HSPA9
ENSSSCG00000001433	6.63553948992034e-61	-0.336894	0.349	0.592	1.29014794302521e-56	Definitive Endoderm/Foregut	ENSSSCG00000001433
PTOV1	6.88427270395911e-61	0.399515	0.764	0.623	1.33850914183077e-56	Definitive Endoderm/Foregut	PTOV1
BEX3	7.07245735745125e-61	0.292075	0.911	0.794	1.37509788400925e-56	Definitive Endoderm/Foregut	BEX3
IFI6	9.49006107649353e-61	0.306703	0.315	0.135	1.84515257510264e-56	Definitive Endoderm/Foregut	IFI6
MCM5	9.52054596196968e-61	0.423551	0.71	0.573	1.85107975138576e-56	Definitive Endoderm/Foregut	MCM5
EGR1	1.01542412894016e-60	-0.520617	0.221	0.445	1.97428913389835e-56	Definitive Endoderm/Foregut	EGR1
CSTB	1.11541984736083e-60	0.35824	0.918	0.837	2.16871080922367e-56	Definitive Endoderm/Foregut	CSTB
SRSF9	1.15425204206609e-60	0.380013	0.519	0.324	2.24421224538911e-56	Definitive Endoderm/Foregut	SRSF9
SLC6A20	1.21499664149071e-60	-0.264077	0.064	0.274	2.36231797005039e-56	Definitive Endoderm/Foregut	SLC6A20
DDX39B	1.76583040476155e-60	0.335236	0.871	0.829	3.43330405597787e-56	Definitive Endoderm/Foregut	DDX39B
IER5	1.95419486119024e-60	-0.280915	0.105	0.324	3.79954106861218e-56	Definitive Endoderm/Foregut	IER5
CHD7	2.00971298062983e-60	0.381219	0.695	0.55	3.90748494823857e-56	Definitive Endoderm/Foregut	CHD7
TSPAN3	2.05807495019158e-60	0.39003	0.771	0.684	4.00151512565749e-56	Definitive Endoderm/Foregut	TSPAN3
POLR2F	2.23668783307798e-60	0.319506	0.954	0.934	4.34879215385352e-56	Definitive Endoderm/Foregut	POLR2F
ENSSSCG00000012523	2.31692376293987e-60	-0.678066	0.64	0.721	4.50479487228399e-56	Definitive Endoderm/Foregut	ENSSSCG00000012523
ARHGEF6	2.89609430745445e-60	-0.273776	0.095	0.32	5.63087616198369e-56	Definitive Endoderm/Foregut	ARHGEF6
LSM14B	6.33031908411969e-60	0.368707	0.548	0.359	1.23080393952539e-55	Definitive Endoderm/Foregut	LSM14B
GFPT1	7.35321840101968e-60	-0.401792	0.406	0.627	1.42968625371026e-55	Definitive Endoderm/Foregut	GFPT1
ENSSSCG00000033497	9.02064739226491e-60	0.407882	0.698	0.557	1.75388447247807e-55	Definitive Endoderm/Foregut	ENSSSCG00000033497
BAG3	9.69077598656038e-60	-0.288668	0.166	0.403	1.88417757506693e-55	Definitive Endoderm/Foregut	BAG3
PLIN3	1.17696909873026e-59	-0.320103	0.21	0.444	2.28838101866125e-55	Definitive Endoderm/Foregut	PLIN3
SERP1	2.11238172505511e-59	-0.417132	0.605	0.757	4.10710378802464e-55	Definitive Endoderm/Foregut	SERP1
MEA1	2.58309330869318e-59	0.383198	0.727	0.601	5.02230832009216e-55	Definitive Endoderm/Foregut	MEA1
ACAA1	2.65666718490575e-59	-0.422335	0.621	0.775	5.16535800761225e-55	Definitive Endoderm/Foregut	ACAA1
ENSSSCG00000017213	3.98824105615521e-59	0.353683	0.946	0.901	7.75433708548258e-55	Definitive Endoderm/Foregut	ENSSSCG00000017213
ENSSSCG00000040990	4.2065045534298e-59	-0.403354	0.026	0.211	8.17870680323357e-55	Definitive Endoderm/Foregut	ENSSSCG00000040990
SLC16A3	5.58237800839689e-59	0.350389	0.403	0.201	1.08538175617261e-54	Definitive Endoderm/Foregut	SLC16A3
ARPC3	6.92579690734836e-59	-0.341556	0.845	0.918	1.34658269269574e-54	Definitive Endoderm/Foregut	ARPC3
PRDX5	8.97763255587785e-59	0.349864	0.918	0.851	1.74552109783933e-54	Definitive Endoderm/Foregut	PRDX5
SRSF11	1.08720433156005e-58	0.35853	0.854	0.806	2.11385138185221e-54	Definitive Endoderm/Foregut	SRSF11
ABHD5	1.11604212571371e-58	-0.256854	0.126	0.349	2.16992070502517e-54	Definitive Endoderm/Foregut	ABHD5
ATP6V0B	1.61825375879013e-58	-0.384953	0.662	0.816	3.14637078321566e-54	Definitive Endoderm/Foregut	ATP6V0B
TPR	1.66608222154922e-58	0.393695	0.825	0.743	3.23936366335814e-54	Definitive Endoderm/Foregut	TPR
CHRD	1.82482829140633e-58	0.426038	0.221	0.082	3.54801364698132e-54	Definitive Endoderm/Foregut	CHRD
MTR	1.99263812274373e-58	-0.270464	0.111	0.329	3.87428630205063e-54	Definitive Endoderm/Foregut	MTR
TMEM125	2.20360805791386e-58	-0.324356	0.307	0.562	4.28447514700191e-54	Definitive Endoderm/Foregut	TMEM125
ENSSSCG00000025203	2.30445460790068e-58	0.393126	0.763	0.668	4.48055109414128e-54	Definitive Endoderm/Foregut	ENSSSCG00000025203
PHAX	2.55929938177099e-58	0.356941	0.703	0.586	4.97604578797734e-54	Definitive Endoderm/Foregut	PHAX
P4HB	2.93604810147023e-58	-0.367256	0.574	0.768	5.70855832368856e-54	Definitive Endoderm/Foregut	P4HB
RSL24D1	3.15753937737509e-58	0.385251	0.794	0.739	6.13920381143038e-54	Definitive Endoderm/Foregut	RSL24D1
AP1AR	3.26335329450301e-58	-0.300188	0.179	0.404	6.34493781050221e-54	Definitive Endoderm/Foregut	AP1AR
NUDT19	4.89010269885948e-58	-0.265479	0.146	0.37	9.50782667739249e-54	Definitive Endoderm/Foregut	NUDT19
TRMT61A	5.19601918130542e-58	-0.269939	0.146	0.368	1.01026200942121e-53	Definitive Endoderm/Foregut	TRMT61A
RTN4	6.85428403425396e-58	0.343296	0.742	0.568	1.33267844478e-53	Definitive Endoderm/Foregut	RTN4
RHOBTB3	7.53704453565726e-58	0.290967	0.323	0.151	1.46542756906784e-53	Definitive Endoderm/Foregut	RHOBTB3
HUWE1	7.83998825553693e-58	0.38608	0.694	0.548	1.52432891652405e-53	Definitive Endoderm/Foregut	HUWE1
BTG3	1.02020247646071e-57	-0.348026	0.349	0.586	1.98357967498255e-53	Definitive Endoderm/Foregut	BTG3
GALE	1.02294396880278e-57	-0.352155	0.316	0.541	1.98890995854325e-53	Definitive Endoderm/Foregut	GALE
NSD3	1.18085755517e-57	0.369371	0.547	0.362	2.29594134451702e-53	Definitive Endoderm/Foregut	NSD3
MEX3D	1.18155700998788e-57	0.38509	0.706	0.576	2.29730129451944e-53	Definitive Endoderm/Foregut	MEX3D
ANAPC15	1.38015018698426e-57	0.363446	0.792	0.682	2.68342600855349e-53	Definitive Endoderm/Foregut	ANAPC15
TUBA4A	1.51248150118863e-57	0.287801	0.478	0.271	2.94071778276106e-53	Definitive Endoderm/Foregut	TUBA4A
SON	1.88227273496996e-57	0.32255	0.955	0.932	3.6597028786021e-53	Definitive Endoderm/Foregut	SON
TSKU	1.9685855025562e-57	0.36498	0.499	0.302	3.82752079262001e-53	Definitive Endoderm/Foregut	TSKU
ENSSSCG00000026996	3.41894654656845e-57	-0.388758	0.34	0.574	6.64745777049304e-53	Definitive Endoderm/Foregut	ENSSSCG00000026996
PEG10	4.06171430088548e-57	0.432738	0.357	0.175	7.89719111521164e-53	Definitive Endoderm/Foregut	PEG10
DNASE1L1	4.68297021403089e-57	-0.260119	0.117	0.338	9.10509898714025e-53	Definitive Endoderm/Foregut	DNASE1L1
ATP6V1A	6.03953828042167e-57	-0.33938	0.23	0.458	1.17426742786238e-52	Definitive Endoderm/Foregut	ATP6V1A
SNRPE	7.61675357797425e-57	0.274837	0.994	0.985	1.48092539816553e-52	Definitive Endoderm/Foregut	SNRPE
MAP7D1	7.95348920420037e-57	0.408239	0.684	0.548	1.54639690597268e-52	Definitive Endoderm/Foregut	MAP7D1
ARPC5L	9.76620416052239e-57	0.365841	0.844	0.762	1.89884307493037e-52	Definitive Endoderm/Foregut	ARPC5L
SLC7A8	1.07241947665e-56	-0.573754	0.777	0.882	2.0851051884506e-52	Definitive Endoderm/Foregut	SLC7A8
CEBPB	1.29466345750712e-56	-0.256609	0.109	0.325	2.51721416043109e-52	Definitive Endoderm/Foregut	CEBPB
HIF1A	1.5838464685971e-56	0.422453	0.848	0.775	3.07947268889334e-52	Definitive Endoderm/Foregut	HIF1A
CDX2	1.65179729250761e-56	-0.301838	0.089	0.303	3.21158947582255e-52	Definitive Endoderm/Foregut	CDX2
CPPED1	2.96514028158415e-56	-0.345029	0.497	0.714	5.76512224948406e-52	Definitive Endoderm/Foregut	CPPED1
ENSSSCG00000033648	4.7546796655557e-56	-0.25022	0.056	0.251	9.24452367373995e-52	Definitive Endoderm/Foregut	ENSSSCG00000033648
LRPAP1	4.756952283537e-56	-0.382762	0.867	0.92	9.24894232488098e-52	Definitive Endoderm/Foregut	LRPAP1
HELLS	6.05119110078853e-56	0.405729	0.592	0.434	1.17653308572631e-51	Definitive Endoderm/Foregut	HELLS
ENSSSCG00000008057	6.18159637818995e-56	-0.356504	0.484	0.696	1.20188778381147e-51	Definitive Endoderm/Foregut	ENSSSCG00000008057
AQP8	6.86809527294775e-56	-0.328896	0.001	0.162	1.33536376391923e-51	Definitive Endoderm/Foregut	AQP8
TRIM44	7.18448540792144e-56	0.268093	0.331	0.156	1.39687949786217e-51	Definitive Endoderm/Foregut	TRIM44
PSMD4	7.53304365989923e-56	0.370833	0.788	0.707	1.46464967879421e-51	Definitive Endoderm/Foregut	PSMD4
PLEKHA5	8.39673688971406e-56	0.36341	0.441	0.255	1.63257755346711e-51	Definitive Endoderm/Foregut	PLEKHA5
HPGD	9.24196447407267e-56	0.262974	0.171	0.051	1.79691515269395e-51	Definitive Endoderm/Foregut	HPGD
EML4	9.57738435261334e-56	0.4526	0.681	0.55	1.86213083967861e-51	Definitive Endoderm/Foregut	EML4
ENSSSCG00000014540	9.64993382375949e-56	-0.251344	1	1	1.87623663335356e-51	Definitive Endoderm/Foregut	ENSSSCG00000014540
S100G	9.9104479801272e-56	-0.548442	0.006	0.17	1.92688840077613e-51	Definitive Endoderm/Foregut	S100G
TOM1L1	1.12807786981602e-55	-0.283591	0.198	0.429	2.19332180228329e-51	Definitive Endoderm/Foregut	TOM1L1
HACD2	1.24749787127697e-55	-0.402817	0.776	0.878	2.42551011112382e-51	Definitive Endoderm/Foregut	HACD2
SLC39A10	1.63933222399758e-55	0.339147	0.562	0.365	3.18735364311849e-51	Definitive Endoderm/Foregut	SLC39A10
RFK	1.80783375601385e-55	-0.328965	0.368	0.599	3.51497117181772e-51	Definitive Endoderm/Foregut	RFK
SAR1A	1.99646605194599e-55	-0.354924	0.444	0.655	3.88172894479858e-51	Definitive Endoderm/Foregut	SAR1A
SCARB1	2.00214511643069e-55	-0.284977	0.201	0.43	3.89277074987618e-51	Definitive Endoderm/Foregut	SCARB1
SEC11A	2.25335016430183e-55	0.329014	0.914	0.873	4.38118872445206e-51	Definitive Endoderm/Foregut	SEC11A
TMEM87A	2.58322141484668e-55	-0.358973	0.331	0.555	5.02255739688641e-51	Definitive Endoderm/Foregut	TMEM87A
RPN2	2.58398971457483e-55	-0.364419	0.73	0.849	5.02405120204785e-51	Definitive Endoderm/Foregut	RPN2
WDR18	2.63152868189349e-55	0.364097	0.762	0.648	5.11648121620551e-51	Definitive Endoderm/Foregut	WDR18
RBP2	3.39070583511364e-55	-0.284701	0.008	0.174	6.59254935521145e-51	Definitive Endoderm/Foregut	RBP2
SMC1A	3.52734326594101e-55	0.379013	0.835	0.766	6.85821351196911e-51	Definitive Endoderm/Foregut	SMC1A
UQCR10	4.7862787271653e-55	-0.345164	0.966	0.966	9.30596172922749e-51	Definitive Endoderm/Foregut	UQCR10
RFC2	5.07693163755098e-55	0.354803	0.848	0.779	9.87107818289036e-51	Definitive Endoderm/Foregut	RFC2
EIF2AK2	6.33492634452846e-55	-0.29684	0.221	0.453	1.23169972916667e-50	Definitive Endoderm/Foregut	EIF2AK2
DCTN3	7.12856171473554e-55	0.359997	0.781	0.678	1.38600625419603e-50	Definitive Endoderm/Foregut	DCTN3
ATP13A3	8.92504908275142e-55	-0.326027	0.271	0.507	1.73529729315936e-50	Definitive Endoderm/Foregut	ATP13A3
CAPRIN1	1.03634221441904e-54	0.370945	0.907	0.861	2.01496016749494e-50	Definitive Endoderm/Foregut	CAPRIN1
ENSSSCG00000026055	1.28634750045869e-54	0.363736	0.597	0.44	2.50104544514183e-50	Definitive Endoderm/Foregut	ENSSSCG00000026055
ADH5	1.33165761402025e-54	0.34217	0.877	0.836	2.58914189893958e-50	Definitive Endoderm/Foregut	ADH5
ELOVL1	1.75572318349756e-54	-0.331675	0.309	0.537	3.4136525856743e-50	Definitive Endoderm/Foregut	ELOVL1
METTL9	1.87022729157091e-54	0.328603	0.543	0.366	3.63628292300131e-50	Definitive Endoderm/Foregut	METTL9
GULP1	2.14230050550812e-54	-0.254113	0.112	0.322	4.16527487285945e-50	Definitive Endoderm/Foregut	GULP1
TMEM243	2.30251787432821e-54	-0.343514	0.32	0.542	4.47678550305633e-50	Definitive Endoderm/Foregut	TMEM243
TMEM129	2.89007560431873e-54	0.365763	0.774	0.697	5.6191739974769e-50	Definitive Endoderm/Foregut	TMEM129
CRAT	3.00383589502838e-54	-0.303044	0.265	0.496	5.84035813070368e-50	Definitive Endoderm/Foregut	CRAT
UBXN1	3.57617736327963e-54	0.356299	0.844	0.772	6.95316164742458e-50	Definitive Endoderm/Foregut	UBXN1
MAN2A1	3.73081727966235e-54	-0.333553	0.252	0.473	7.2538280368475e-50	Definitive Endoderm/Foregut	MAN2A1
GNG10	3.98870817045007e-54	0.333407	0.926	0.895	7.75524529580607e-50	Definitive Endoderm/Foregut	GNG10
SPRY2	4.35331526919979e-54	-0.34164	0.244	0.47	8.46415087790515e-50	Definitive Endoderm/Foregut	SPRY2
MARCKSL1	5.13130643843337e-54	0.25672	0.311	0.144	9.97679910824601e-50	Definitive Endoderm/Foregut	MARCKSL1
KLHL8	5.49299448364553e-54	0.252019	0.259	0.109	1.0680029174552e-49	Definitive Endoderm/Foregut	KLHL8
ENSSSCG00000028092	5.68432514401969e-54	0.28077	0.376	0.199	1.10520333775175e-49	Definitive Endoderm/Foregut	ENSSSCG00000028092
PTP4A1	6.32332612801626e-54	-0.397795	0.716	0.839	1.2294442990702e-49	Definitive Endoderm/Foregut	PTP4A1
EGFL7	7.989504402548e-54	0.284807	0.413	0.228	1.55339934098741e-49	Definitive Endoderm/Foregut	EGFL7
NCOA1	8.43342544071653e-54	-0.256933	0.178	0.408	1.63971090843851e-49	Definitive Endoderm/Foregut	NCOA1
CACYBP	8.64958632662235e-54	0.354041	0.912	0.88	1.68173906948518e-49	Definitive Endoderm/Foregut	CACYBP
NDUFB11	1.08373471521007e-53	-0.361134	0.631	0.794	2.10710540678295e-49	Definitive Endoderm/Foregut	NDUFB11
SKA2	1.46827669951098e-53	0.364832	0.725	0.635	2.8547703868592e-49	Definitive Endoderm/Foregut	SKA2
CTH	1.50435098805345e-53	-0.305656	0.276	0.503	2.92490962607232e-49	Definitive Endoderm/Foregut	CTH
ENSSSCG00000008998	1.78488487756726e-53	-0.379434	0.005	0.164	3.47035166745401e-49	Definitive Endoderm/Foregut	ENSSSCG00000008998
LRRC59	1.79593223480163e-53	-0.381129	0.686	0.819	3.49183104412481e-49	Definitive Endoderm/Foregut	LRRC59
SMC3	1.86733284669232e-53	0.338682	0.897	0.855	3.63065525382388e-49	Definitive Endoderm/Foregut	SMC3
ROGDI	2.79082278180105e-53	-0.350505	0.311	0.532	5.42619673465578e-49	Definitive Endoderm/Foregut	ROGDI
PPP1R14B	4.0304599137151e-53	0.321583	0.95	0.941	7.83642321023626e-49	Definitive Endoderm/Foregut	PPP1R14B
ATXN10	4.42615804251816e-53	0.333531	0.776	0.693	8.60577908206806e-49	Definitive Endoderm/Foregut	ATXN10
ENY2	7.97495094300182e-53	0.326723	0.886	0.853	1.55056971184784e-48	Definitive Endoderm/Foregut	ENY2
TRIM37	8.90540123130223e-53	0.397636	0.636	0.49	1.73147716140209e-48	Definitive Endoderm/Foregut	TRIM37
CDC42	1.35989295894402e-52	-0.339506	0.684	0.844	2.64403988007485e-48	Definitive Endoderm/Foregut	CDC42
GPR160	1.73985923545555e-52	-0.257372	0.103	0.305	3.38280831149623e-48	Definitive Endoderm/Foregut	GPR160
MESD	1.99209298238915e-52	0.324629	0.897	0.849	3.87322638565922e-48	Definitive Endoderm/Foregut	MESD
ID3	2.02498593361054e-52	0.426721	0.855	0.8	3.93718015071896e-48	Definitive Endoderm/Foregut	ID3
CYP51A1	2.02552361025542e-52	-0.402255	0.517	0.703	3.93822555541962e-48	Definitive Endoderm/Foregut	CYP51A1
BRI3BP	2.05608558171402e-52	-0.3726	0.538	0.734	3.99764719652658e-48	Definitive Endoderm/Foregut	BRI3BP
TXNL4A	2.29144567474129e-52	0.355044	0.77	0.668	4.45525782539948e-48	Definitive Endoderm/Foregut	TXNL4A
PNPLA3	2.981550479675e-52	-0.300367	0.179	0.397	5.7970285976321e-48	Definitive Endoderm/Foregut	PNPLA3
PPP2R5E	4.07429944775711e-52	0.38831	0.727	0.619	7.92166041627414e-48	Definitive Endoderm/Foregut	PPP2R5E
FAM131C	4.14508883854666e-52	0.28873	0.323	0.154	8.05929622878627e-48	Definitive Endoderm/Foregut	FAM131C
LMBRD1	4.2783873037409e-52	-0.257226	0.179	0.399	8.31846843466344e-48	Definitive Endoderm/Foregut	LMBRD1
TCEA3	4.8377484806371e-52	-0.30466	0.175	0.386	9.40603437090271e-48	Definitive Endoderm/Foregut	TCEA3
MRPL38	8.77189112944057e-52	-0.363443	0.669	0.815	1.70551879229713e-47	Definitive Endoderm/Foregut	MRPL38
BLVRA	9.19372076198605e-52	0.254332	0.351	0.18	1.78753512775295e-47	Definitive Endoderm/Foregut	BLVRA
COPS3	1.10352572502135e-51	0.350945	0.828	0.765	2.14558506715901e-47	Definitive Endoderm/Foregut	COPS3
ZNF511	1.17624354418759e-51	0.345889	0.691	0.552	2.28697032296393e-47	Definitive Endoderm/Foregut	ZNF511
WWC3	1.56678972450609e-51	-0.280026	0.229	0.461	3.04630926135718e-47	Definitive Endoderm/Foregut	WWC3
FAM13A	1.69464307334999e-51	-0.286882	0.078	0.266	3.29489452751439e-47	Definitive Endoderm/Foregut	FAM13A
NDUFB6	1.70446582244045e-51	-0.423553	0.579	0.732	3.31399289857096e-47	Definitive Endoderm/Foregut	NDUFB6
PLGRKT	2.37582859420837e-51	-0.278198	0.154	0.359	4.61932353571934e-47	Definitive Endoderm/Foregut	PLGRKT
TMED3	2.67956951643306e-51	0.292183	0.484	0.295	5.20988701080079e-47	Definitive Endoderm/Foregut	TMED3
CCN1	3.12005084856382e-51	-0.313845	0.145	0.35	6.06631486486264e-47	Definitive Endoderm/Foregut	CCN1
FSTL1	3.34141439442626e-51	0.388136	0.66	0.489	6.49671200708297e-47	Definitive Endoderm/Foregut	FSTL1
ILVBL	3.52066081906988e-51	-0.264861	0.184	0.404	6.84522083051756e-47	Definitive Endoderm/Foregut	ILVBL
BIRC5	3.85030425474701e-51	0.352042	0.823	0.739	7.48614656250461e-47	Definitive Endoderm/Foregut	BIRC5
SOX17	4.46095826666205e-51	0.448312	0.661	0.458	8.67344115787103e-47	Definitive Endoderm/Foregut	SOX17
KIF5B	4.58469511201331e-51	0.403243	0.881	0.841	8.91402270628749e-47	Definitive Endoderm/Foregut	KIF5B
SLC39A14	5.76682517056394e-51	-0.291543	0.213	0.432	1.12124381791275e-46	Definitive Endoderm/Foregut	SLC39A14
HSD17B4	7.25410554359337e-51	-0.377137	0.344	0.551	1.41041574084086e-46	Definitive Endoderm/Foregut	HSD17B4
SERHL2	7.84894364572703e-51	-0.359278	0.486	0.679	1.52607011303871e-46	Definitive Endoderm/Foregut	SERHL2
RALBP1	9.02871283821335e-51	0.342352	0.743	0.635	1.75545263713382e-46	Definitive Endoderm/Foregut	RALBP1
LSM7	9.06545545576949e-51	0.318803	0.968	0.939	1.76259650426526e-46	Definitive Endoderm/Foregut	LSM7
TMEM98	9.2320123931723e-51	0.32328	0.816	0.699	1.79498016960449e-46	Definitive Endoderm/Foregut	TMEM98
ENSSSCG00000004983	1.25448460483462e-50	-0.293937	0.273	0.496	2.43909441717995e-46	Definitive Endoderm/Foregut	ENSSSCG00000004983
ANKRD37	1.31768877408948e-50	0.258022	0.296	0.139	2.56198228346217e-46	Definitive Endoderm/Foregut	ANKRD37
TUT4	1.47968750013065e-50	0.34761	0.432	0.257	2.87695640650402e-46	Definitive Endoderm/Foregut	TUT4
FLNA	1.48291849201743e-50	0.308574	0.828	0.668	2.8832384240295e-46	Definitive Endoderm/Foregut	FLNA
CYB5B	1.60885967072667e-50	-0.348594	0.577	0.747	3.12810585779386e-46	Definitive Endoderm/Foregut	CYB5B
C10orf143	1.73134642611267e-50	0.348183	0.577	0.42	3.36625685629086e-46	Definitive Endoderm/Foregut	C10orf143
LXN	1.94656910719479e-50	-0.30298	0.295	0.512	3.78471431511883e-46	Definitive Endoderm/Foregut	LXN
HSP90AA1	2.82520714713445e-50	0.260885	0.999	0.998	5.49305025617351e-46	Definitive Endoderm/Foregut	HSP90AA1
MPHOSPH8	3.49950239365373e-50	0.357724	0.729	0.634	6.80408250398095e-46	Definitive Endoderm/Foregut	MPHOSPH8
ENSSSCG00000004252	5.19000028206946e-50	-0.835253	0.016	0.174	1.00909175484276e-45	Definitive Endoderm/Foregut	ENSSSCG00000004252
APOBEC2	5.8473479547535e-50	-0.314678	0.055	0.231	1.13689986284272e-45	Definitive Endoderm/Foregut	APOBEC2
QDPR	7.80780808938585e-50	0.302212	0.928	0.887	1.51807212681929e-45	Definitive Endoderm/Foregut	QDPR
EHMT1	1.13821348270469e-49	0.36105	0.639	0.5	2.21302847442273e-45	Definitive Endoderm/Foregut	EHMT1
SLC23A2	1.16814999490255e-49	-0.297552	0.198	0.411	2.27123403508903e-45	Definitive Endoderm/Foregut	SLC23A2
GRTP1	1.26488146742914e-49	0.2678	0.328	0.167	2.45930903712248e-45	Definitive Endoderm/Foregut	GRTP1
SAFB	1.26889707955708e-49	0.353846	0.799	0.715	2.46711659178283e-45	Definitive Endoderm/Foregut	SAFB
SELENOS	1.36033100455194e-49	-0.316397	0.316	0.537	2.64489157215033e-45	Definitive Endoderm/Foregut	SELENOS
ENSSSCG00000000377	1.59848000242582e-49	0.338599	0.9	0.882	3.10792466871652e-45	Definitive Endoderm/Foregut	ENSSSCG00000000377
SLC46A1	2.22582095496864e-49	-0.259383	0.192	0.408	4.32766368274552e-45	Definitive Endoderm/Foregut	SLC46A1
POLE4	2.44528700698212e-49	0.304981	0.926	0.891	4.75437152767533e-45	Definitive Endoderm/Foregut	POLE4
ZBTB16	2.79268642981329e-49	-0.275513	0.209	0.438	5.42982022548597e-45	Definitive Endoderm/Foregut	ZBTB16
DDX24	2.83864102951089e-49	0.316638	0.833	0.765	5.51916975367803e-45	Definitive Endoderm/Foregut	DDX24
AASDHPPT	2.88562395490468e-49	0.328545	0.715	0.612	5.61051865552117e-45	Definitive Endoderm/Foregut	AASDHPPT
KIF15	3.68412089684888e-49	0.345566	0.481	0.316	7.16303625974327e-45	Definitive Endoderm/Foregut	KIF15
NDUFS2	4.23302198947761e-49	-0.325437	0.747	0.864	8.23026465414131e-45	Definitive Endoderm/Foregut	NDUFS2
RPA3	5.05031911246018e-49	0.372326	0.772	0.714	9.81933545035633e-45	Definitive Endoderm/Foregut	RPA3
COPG1	5.35280793393298e-49	-0.3113	0.349	0.558	1.04074644659459e-44	Definitive Endoderm/Foregut	COPG1
TMEM150A	5.5450946634189e-49	-0.298012	0.389	0.609	1.07813275540854e-44	Definitive Endoderm/Foregut	TMEM150A
POLR2D	6.00473063512494e-49	0.331683	0.793	0.73	1.16749977738734e-44	Definitive Endoderm/Foregut	POLR2D
ATP6	7.46627861940585e-49	-0.692295	0.999	0.994	1.45166855197108e-44	Definitive Endoderm/Foregut	ATP6
GID8	7.82095585782048e-49	0.330803	0.718	0.599	1.52062844743604e-44	Definitive Endoderm/Foregut	GID8
SERINC3	8.38949542200446e-49	-0.338346	0.328	0.543	1.63116959490033e-44	Definitive Endoderm/Foregut	SERINC3
EIF3I	8.57684457014513e-49	0.31738	0.921	0.895	1.66759588977332e-44	Definitive Endoderm/Foregut	EIF3I
FNDC3B	8.82266105491186e-49	-0.340112	0.387	0.598	1.71538998890651e-44	Definitive Endoderm/Foregut	FNDC3B
CCT5	9.12068693347808e-49	0.288064	0.956	0.941	1.77333516047614e-44	Definitive Endoderm/Foregut	CCT5
ENSSSCG00000026981	9.70269263967528e-49	0.332424	0.814	0.735	1.88649452993206e-44	Definitive Endoderm/Foregut	ENSSSCG00000026981
ENSSSCG00000000361	1.4270124001647e-48	0.270607	0.99	0.978	2.77454020964022e-44	Definitive Endoderm/Foregut	ENSSSCG00000000361
ENSSSCG00000031741	1.48816363799201e-48	0.376484	0.792	0.694	2.89343656134786e-44	Definitive Endoderm/Foregut	ENSSSCG00000031741
DDX6	1.65278841908158e-48	0.356048	0.744	0.661	3.21351652322032e-44	Definitive Endoderm/Foregut	DDX6
HTATSF1	1.7728870220967e-48	0.373237	0.681	0.562	3.44702423706262e-44	Definitive Endoderm/Foregut	HTATSF1
UOX	2.56266747088528e-48	0.333864	0.94	0.906	4.98259436364225e-44	Definitive Endoderm/Foregut	UOX
DICER1	2.79064845012938e-48	0.372664	0.648	0.532	5.42585778158656e-44	Definitive Endoderm/Foregut	DICER1
IDH3A	2.88561404791742e-48	-0.347505	0.328	0.53	5.61049939336583e-44	Definitive Endoderm/Foregut	IDH3A
SAT2	3.0541875992634e-48	-0.323588	0.376	0.586	5.93825694924783e-44	Definitive Endoderm/Foregut	SAT2
SNF8	3.12404530139192e-48	0.316225	0.888	0.833	6.07408127949631e-44	Definitive Endoderm/Foregut	SNF8
BZW1	3.27666544444929e-48	0.320041	0.92	0.915	6.37082062364275e-44	Definitive Endoderm/Foregut	BZW1
RAD23B	3.4026771089404e-48	0.342953	0.793	0.706	6.61582510291281e-44	Definitive Endoderm/Foregut	RAD23B
YY1	4.4298316897688e-48	0.338237	0.842	0.769	8.61292175441749e-44	Definitive Endoderm/Foregut	YY1
RNH1	6.14349094132022e-48	0.332396	0.884	0.819	1.19447894372089e-43	Definitive Endoderm/Foregut	RNH1
NUCKS1	6.82779134879901e-48	0.320488	0.973	0.951	1.32752747194699e-43	Definitive Endoderm/Foregut	NUCKS1
GATA3	7.42294953236588e-48	0.507937	0.515	0.371	1.4432440775779e-43	Definitive Endoderm/Foregut	GATA3
HES6	8.109479824541e-48	0.257054	0.322	0.162	1.57672616228551e-43	Definitive Endoderm/Foregut	HES6
DSP	1.05116269515986e-47	0.362358	0.824	0.726	2.04377562819931e-43	Definitive Endoderm/Foregut	DSP
ENSSSCG00000002462	1.36408307998139e-47	-0.517929	0.022	0.175	2.65218673240781e-43	Definitive Endoderm/Foregut	ENSSSCG00000002462
ENSSSCG00000000887	1.4226602913103e-47	0.267401	0.334	0.174	2.76607840439461e-43	Definitive Endoderm/Foregut	ENSSSCG00000000887
TIA1	1.49296748222527e-47	0.3526	0.683	0.549	2.90277667569059e-43	Definitive Endoderm/Foregut	TIA1
GGCX	1.62143374931207e-47	-0.282351	0.268	0.49	3.15255363878745e-43	Definitive Endoderm/Foregut	GGCX
ENSSSCG00000037142	1.7242900923712e-47	-0.287105	0.23	0.442	3.35253722659733e-43	Definitive Endoderm/Foregut	ENSSSCG00000037142
LHX1	1.93601861997552e-47	0.266807	0.244	0.104	3.76420100281841e-43	Definitive Endoderm/Foregut	LHX1
MRPL17	2.01602233084186e-47	0.267702	0.964	0.94	3.91975221785583e-43	Definitive Endoderm/Foregut	MRPL17
ENSSSCG00000037071	2.11604472794139e-47	-0.318168	0.853	0.903	4.11422576453645e-43	Definitive Endoderm/Foregut	ENSSSCG00000037071
ACTN1	2.25794240992747e-47	0.370234	0.742	0.655	4.39011742762197e-43	Definitive Endoderm/Foregut	ACTN1
PSMC3	2.28125394885575e-47	0.318803	0.905	0.855	4.43544205276023e-43	Definitive Endoderm/Foregut	PSMC3
CCS	2.46503418689983e-47	0.276004	0.363	0.2	4.79276596958933e-43	Definitive Endoderm/Foregut	CCS
CD164	2.91551719018467e-47	-0.324992	0.559	0.73	5.66864007287605e-43	Definitive Endoderm/Foregut	CD164
ETFA	3.25581624714837e-47	-0.337504	0.545	0.724	6.33028352933058e-43	Definitive Endoderm/Foregut	ETFA
IER3	5.41616512726989e-47	-0.277211	0.087	0.271	1.05306498569509e-42	Definitive Endoderm/Foregut	IER3
ENSSSCG00000009772	6.14913360688725e-47	-0.342402	0.689	0.834	1.19557604718709e-42	Definitive Endoderm/Foregut	ENSSSCG00000009772
OGFOD3	6.7573788789787e-47	0.336455	0.686	0.546	1.31383717543983e-42	Definitive Endoderm/Foregut	OGFOD3
NET1	1.0578821942173e-46	-0.354771	0.536	0.72	2.0568403502167e-42	Definitive Endoderm/Foregut	NET1
SELENON	1.22137909248666e-46	0.267608	0.377	0.213	2.37472736952182e-42	Definitive Endoderm/Foregut	SELENON
ND4	1.30724890917639e-46	-0.567737	0.996	0.983	2.54168405411166e-42	Definitive Endoderm/Foregut	ND4
TAF10	3.05976490019384e-46	0.30009	0.94	0.899	5.94910089544688e-42	Definitive Endoderm/Foregut	TAF10
JARID2	4.42707661614411e-46	0.357185	0.692	0.572	8.60756506476899e-42	Definitive Endoderm/Foregut	JARID2
OXT	5.05087820469264e-46	-0.446426	0.046	0.206	9.82042249338389e-42	Definitive Endoderm/Foregut	OXT
CITED2	6.12348280772651e-46	0.355559	0.692	0.564	1.19058876230627e-41	Definitive Endoderm/Foregut	CITED2
PI4K2B	7.20848804237279e-46	0.359279	0.545	0.393	1.40154633007854e-41	Definitive Endoderm/Foregut	PI4K2B
FKBP8	7.73174672641939e-46	0.333763	0.76	0.671	1.50328351601772e-41	Definitive Endoderm/Foregut	FKBP8
CMSS1	9.33305257118528e-46	0.314558	0.547	0.399	1.81462541141555e-41	Definitive Endoderm/Foregut	CMSS1
GRHPR	9.83101402955805e-46	-0.392387	0.711	0.82	1.91144405776697e-41	Definitive Endoderm/Foregut	GRHPR
SPTAN1	9.87909294898833e-46	0.380589	0.67	0.543	1.9207920420718e-41	Definitive Endoderm/Foregut	SPTAN1
ACBD6	1.40978884511999e-45	0.33468	0.658	0.54	2.74105245156679e-41	Definitive Endoderm/Foregut	ACBD6
COX7C	1.6880680002069e-45	-0.266235	0.99	0.988	3.28211061280228e-41	Definitive Endoderm/Foregut	COX7C
SRPX	2.09467967396881e-45	-0.250726	0.163	0.359	4.07268569009756e-41	Definitive Endoderm/Foregut	SRPX
BRWD1	2.3951102108585e-45	0.312557	0.817	0.772	4.65681278297217e-41	Definitive Endoderm/Foregut	BRWD1
ANKRD39	2.52555295988261e-45	0.324267	0.712	0.589	4.91043261989975e-41	Definitive Endoderm/Foregut	ANKRD39
NOLC1	2.60544830151776e-45	0.324469	0.833	0.789	5.06577313264098e-41	Definitive Endoderm/Foregut	NOLC1
UACA	3.2606562724316e-45	0.326043	0.471	0.3	6.33969399048876e-41	Definitive Endoderm/Foregut	UACA
WSB1	3.48713622905916e-45	-0.41161	0.584	0.762	6.78003897015973e-41	Definitive Endoderm/Foregut	WSB1
MMP15	3.736600565435e-45	0.250318	0.316	0.163	7.26507247937528e-41	Definitive Endoderm/Foregut	MMP15
PSAP	4.45267698493424e-45	-0.32434	0.55	0.733	8.65733986180765e-41	Definitive Endoderm/Foregut	PSAP
DNAJC19	4.48699190721458e-45	0.314625	0.752	0.672	8.7240583651973e-41	Definitive Endoderm/Foregut	DNAJC19
NDUFS1	4.93280528258853e-45	-0.313155	0.389	0.58	9.59085331093687e-41	Definitive Endoderm/Foregut	NDUFS1
COX5B	5.28934462086576e-45	-0.280477	0.984	0.982	1.02840727463493e-40	Definitive Endoderm/Foregut	COX5B
ENSSSCG00000006510	5.87536791222276e-45	0.304736	0.458	0.297	1.14234778317347e-40	Definitive Endoderm/Foregut	ENSSSCG00000006510
HIGD1A	6.14597105230387e-45	-0.357335	0.38	0.577	1.19496115169944e-40	Definitive Endoderm/Foregut	HIGD1A
ACO2	7.40900060807179e-45	-0.344235	0.6	0.747	1.4405319882274e-40	Definitive Endoderm/Foregut	ACO2
MDH2	9.538466515988e-45	-0.320578	0.794	0.883	1.85456404470355e-40	Definitive Endoderm/Foregut	MDH2
PAWR	9.61513810623728e-45	0.401918	0.752	0.667	1.86947130199571e-40	Definitive Endoderm/Foregut	PAWR
ENSSSCG00000005135	1.00015338479741e-44	-0.311821	0.472	0.668	1.94459822606161e-40	Definitive Endoderm/Foregut	ENSSSCG00000005135
GATA4	1.11415702055774e-44	-0.289838	0.284	0.51	2.16625549507041e-40	Definitive Endoderm/Foregut	GATA4
GCHFR	1.90079816242532e-44	0.37982	0.692	0.602	3.69572186720354e-40	Definitive Endoderm/Foregut	GCHFR
PRC1	1.9515416312618e-44	-0.266661	0.21	0.406	3.79438239366231e-40	Definitive Endoderm/Foregut	PRC1
ENSSSCG00000002296	1.99082924423286e-44	-0.296638	0.379	0.579	3.87076929956195e-40	Definitive Endoderm/Foregut	ENSSSCG00000002296
HYI	2.05622852754905e-44	-0.324547	0.478	0.665	3.99792512611362e-40	Definitive Endoderm/Foregut	HYI
ZNF292	3.03069722312296e-44	0.346332	0.59	0.432	5.89258461091797e-40	Definitive Endoderm/Foregut	ZNF292
SEC11C	3.39650754530264e-44	-0.322454	0.41	0.597	6.60382962033192e-40	Definitive Endoderm/Foregut	SEC11C
DNAJC7	4.39181784521791e-44	0.32089	0.641	0.52	8.53901143645719e-40	Definitive Endoderm/Foregut	DNAJC7
ILF2	5.3693093800259e-44	0.292583	0.917	0.899	1.04395482275844e-39	Definitive Endoderm/Foregut	ILF2
LHPP	6.32074055926572e-44	0.288147	0.448	0.284	1.22894158693803e-39	Definitive Endoderm/Foregut	LHPP
QARS1	7.4939384218301e-44	-0.282867	0.451	0.645	1.45704644735643e-39	Definitive Endoderm/Foregut	QARS1
ENOPH1	1.04616215793431e-43	0.328657	0.58	0.452	2.03405308367169e-39	Definitive Endoderm/Foregut	ENOPH1
RBX1	1.34742361872251e-43	0.281148	0.938	0.909	2.61979574188218e-39	Definitive Endoderm/Foregut	RBX1
GOLIM4	1.61045018042961e-43	-0.313156	0.435	0.638	3.13119828580929e-39	Definitive Endoderm/Foregut	GOLIM4
ILKAP	3.33882569914444e-43	0.327569	0.652	0.526	6.49167880684654e-39	Definitive Endoderm/Foregut	ILKAP
SALL1	3.39830222090536e-43	0.339513	0.643	0.52	6.60731900810629e-39	Definitive Endoderm/Foregut	SALL1
MYO5A	4.49198399635531e-43	0.2941	0.873	0.828	8.73376448411364e-39	Definitive Endoderm/Foregut	MYO5A
SUGT1	5.38926179781522e-43	0.305581	0.744	0.657	1.04783417134921e-38	Definitive Endoderm/Foregut	SUGT1
CMPK1	5.71231213493236e-43	-0.31148	0.709	0.833	1.1106448483949e-38	Definitive Endoderm/Foregut	CMPK1
QSER1	5.71912584096551e-43	0.337173	0.562	0.429	1.11196963725892e-38	Definitive Endoderm/Foregut	QSER1
MCM4	6.08358192094727e-43	0.355867	0.75	0.64	1.18283083288978e-38	Definitive Endoderm/Foregut	MCM4
INSIG1	6.09003038275867e-43	-0.371575	0.335	0.534	1.18408460731977e-38	Definitive Endoderm/Foregut	INSIG1
CERS2	7.08667093694499e-43	-0.25657	0.305	0.51	1.37786143027021e-38	Definitive Endoderm/Foregut	CERS2
GPC1	8.05864210399027e-43	0.257284	0.396	0.232	1.56684178427883e-38	Definitive Endoderm/Foregut	GPC1
PRKCI	8.20481925561871e-43	-0.311678	0.397	0.593	1.59526300786995e-38	Definitive Endoderm/Foregut	PRKCI
PAPSS1	8.87939620202171e-43	0.322525	0.445	0.294	1.72642100355908e-38	Definitive Endoderm/Foregut	PAPSS1
ATP5MG	2.54944932490335e-42	-0.284867	0.902	0.938	4.95689432240958e-38	Definitive Endoderm/Foregut	ATP5MG
NEO1	2.62237440813495e-42	0.290758	0.412	0.252	5.09868256173678e-38	Definitive Endoderm/Foregut	NEO1
LSM6	2.79376417903164e-42	0.339117	0.709	0.644	5.43191569329121e-38	Definitive Endoderm/Foregut	LSM6
MAZ	2.92495644652578e-42	0.332234	0.738	0.658	5.68699281898008e-38	Definitive Endoderm/Foregut	MAZ
BCLAF1	3.20647371491193e-42	0.311911	0.899	0.85	6.23434684390326e-38	Definitive Endoderm/Foregut	BCLAF1
PPIG	3.23150157743954e-42	0.315224	0.808	0.76	6.2830085170157e-38	Definitive Endoderm/Foregut	PPIG
VDAC3	5.15961691957303e-42	0.350569	0.663	0.579	1.00318431767258e-37	Definitive Endoderm/Foregut	VDAC3
SMDT1	5.5284459252529e-42	0.295996	0.904	0.866	1.07489574124692e-37	Definitive Endoderm/Foregut	SMDT1
CCDC115	6.12963323162513e-42	-0.279155	0.383	0.577	1.19178458922487e-37	Definitive Endoderm/Foregut	CCDC115
IGSF3	7.85542281555647e-42	-0.300195	0.273	0.471	1.52732985802864e-37	Definitive Endoderm/Foregut	IGSF3
FOXA1	7.96081871742228e-42	-0.252332	0.347	0.601	1.54782198322841e-37	Definitive Endoderm/Foregut	FOXA1
ZNF219	8.56280250000792e-42	0.259997	0.362	0.208	1.66486569007654e-37	Definitive Endoderm/Foregut	ZNF219
SRSF1	8.86747576424982e-42	0.333705	0.827	0.776	1.72410331284309e-37	Definitive Endoderm/Foregut	SRSF1
ENSSSCG00000013176	1.08113273712877e-41	-0.254352	0.296	0.495	2.10204638079947e-37	Definitive Endoderm/Foregut	ENSSSCG00000013176
TPI1	1.33960295022641e-41	0.296424	0.99	0.975	2.60459001612522e-37	Definitive Endoderm/Foregut	TPI1
ENSSSCG00000007336	1.38607972992397e-41	0.270529	0.299	0.154	2.69495481889118e-37	Definitive Endoderm/Foregut	ENSSSCG00000007336
ENSSSCG00000005247	1.50383626611753e-41	-0.347671	0.504	0.668	2.9239088522123e-37	Definitive Endoderm/Foregut	ENSSSCG00000005247
GPX4	1.79174338716378e-41	0.275533	0.958	0.934	3.48368666766253e-37	Definitive Endoderm/Foregut	GPX4
CTCF	1.87968366039564e-41	0.331973	0.613	0.499	3.65466894090724e-37	Definitive Endoderm/Foregut	CTCF
VTI1B	2.20357326949667e-41	0.292912	0.812	0.75	4.28440750788237e-37	Definitive Endoderm/Foregut	VTI1B
CTSD	2.2612906510187e-41	-0.314054	0.64	0.778	4.39662741277566e-37	Definitive Endoderm/Foregut	CTSD
THUMPD1	2.3110246026091e-41	0.318153	0.75	0.671	4.49332513485288e-37	Definitive Endoderm/Foregut	THUMPD1
NXT1	2.5111418903372e-41	0.333675	0.723	0.629	4.88241317738262e-37	Definitive Endoderm/Foregut	NXT1
AP1B1	3.56310052596783e-41	-0.25126	0.296	0.493	6.92773635263924e-37	Definitive Endoderm/Foregut	AP1B1
ENSSSCG00000027907	3.65525708492796e-41	-0.266682	0.884	0.926	7.10691635022543e-37	Definitive Endoderm/Foregut	ENSSSCG00000027907
ARMT1	5.90094701926582e-41	-0.266565	0.25	0.438	1.14732112895585e-36	Definitive Endoderm/Foregut	ARMT1
COX20	6.48873838077612e-41	-0.335358	0.588	0.733	1.2616054033743e-36	Definitive Endoderm/Foregut	COX20
ENSSSCG00000011798	1.21198018460545e-40	-0.303908	0.454	0.645	2.35645307292838e-36	Definitive Endoderm/Foregut	ENSSSCG00000011798
GRAMD1A	1.24456939808348e-40	0.282427	0.435	0.276	2.41981628069372e-36	Definitive Endoderm/Foregut	GRAMD1A
OSGIN2	1.42243370519629e-40	-0.295785	0.186	0.363	2.76563785301314e-36	Definitive Endoderm/Foregut	OSGIN2
NAP1L4	1.99110563787458e-40	0.305477	0.745	0.671	3.87130669171955e-36	Definitive Endoderm/Foregut	NAP1L4
PFKL	2.06878604911226e-40	0.326758	0.712	0.618	4.02234071528897e-36	Definitive Endoderm/Foregut	PFKL
ATP6AP1	2.11892023748124e-40	-0.307377	0.502	0.677	4.11981661773478e-36	Definitive Endoderm/Foregut	ATP6AP1
SQSTM1	2.21389775689252e-40	-0.306574	0.552	0.732	4.30448140872613e-36	Definitive Endoderm/Foregut	SQSTM1
DKK1	2.44545455251138e-40	0.318331	0.233	0.102	4.75469728644787e-36	Definitive Endoderm/Foregut	DKK1
LIMD2	2.52601615829915e-40	0.277914	0.501	0.343	4.91133321658103e-36	Definitive Endoderm/Foregut	LIMD2
TMED7	2.79738912792715e-40	-0.31605	0.507	0.682	5.43896368142876e-36	Definitive Endoderm/Foregut	TMED7
ENSSSCG00000049384	2.83235986997884e-40	0.256535	0.388	0.235	5.50695729519987e-36	Definitive Endoderm/Foregut	ENSSSCG00000049384
AKR1A1	2.92735021868799e-40	-0.334539	0.732	0.825	5.69164703019506e-36	Definitive Endoderm/Foregut	AKR1A1
HMGCR	2.99056170942739e-40	-0.419623	0.712	0.823	5.81454913163967e-36	Definitive Endoderm/Foregut	HMGCR
TERF1	3.27962666414885e-40	0.353544	0.657	0.553	6.3765781231046e-36	Definitive Endoderm/Foregut	TERF1
MID1	3.44063945201971e-40	0.295961	0.403	0.244	6.68963528656193e-36	Definitive Endoderm/Foregut	MID1
SLC25A29	3.60310509780684e-40	0.291666	0.517	0.362	7.00551724166585e-36	Definitive Endoderm/Foregut	SLC25A29
WDHD1	4.42699517952559e-40	0.269589	0.401	0.25	8.60740672755161e-36	Definitive Endoderm/Foregut	WDHD1
ISCU	4.76276100513589e-40	-0.309249	0.643	0.769	9.26023622228571e-36	Definitive Endoderm/Foregut	ISCU
ALYREF	4.82759060322486e-40	0.274155	0.918	0.909	9.38628440985009e-36	Definitive Endoderm/Foregut	ALYREF
PHIP	4.88389515781589e-40	0.309358	0.517	0.367	9.49575735534143e-36	Definitive Endoderm/Foregut	PHIP
SUPT3H	5.53006702883133e-40	0.312956	0.541	0.406	1.07521093241568e-35	Definitive Endoderm/Foregut	SUPT3H
ACER3	5.6183312085013e-40	-0.322687	0.739	0.846	1.09237213686891e-35	Definitive Endoderm/Foregut	ACER3
IPO5	5.71223099716017e-40	0.309727	0.857	0.81	1.11062907277785e-35	Definitive Endoderm/Foregut	IPO5
SUMO1	1.14153227693764e-39	0.273081	0.837	0.797	2.21948120604985e-35	Definitive Endoderm/Foregut	SUMO1
ATP2B4	1.15519331987439e-39	0.28526	0.469	0.306	2.24604237183178e-35	Definitive Endoderm/Foregut	ATP2B4
MAP4	1.24490986857883e-39	-0.309456	0.525	0.705	2.42047825747783e-35	Definitive Endoderm/Foregut	MAP4
CD81	1.54811915807854e-39	0.287409	0.863	0.83	3.01000807905211e-35	Definitive Endoderm/Foregut	CD81
ATP1B1	2.54100280419097e-39	-0.321521	0.252	0.436	4.9404717521885e-35	Definitive Endoderm/Foregut	ATP1B1
DDX42	2.88152542287316e-39	0.32661	0.684	0.594	5.60254987969229e-35	Definitive Endoderm/Foregut	DDX42
TAX1BP3	4.1545182086136e-39	-0.286564	0.67	0.813	8.07762975300742e-35	Definitive Endoderm/Foregut	TAX1BP3
PTPRJ	4.78629029698604e-39	0.286086	0.413	0.264	9.30598422442996e-35	Definitive Endoderm/Foregut	PTPRJ
KRT7	5.13834316512102e-39	0.283379	0.335	0.188	9.9904806159448e-35	Definitive Endoderm/Foregut	KRT7
TIMM10	5.62097432620183e-39	-0.312593	0.558	0.718	1.09288603824342e-34	Definitive Endoderm/Foregut	TIMM10
FADS1	5.75490078614933e-39	-0.259169	0.269	0.463	1.11892535985101e-34	Definitive Endoderm/Foregut	FADS1
GRAMD2B	5.80958872629174e-39	0.386469	0.621	0.504	1.1295583360529e-34	Definitive Endoderm/Foregut	GRAMD2B
FKBP2	6.26451422279956e-39	-0.290266	0.661	0.816	1.21800950033892e-34	Definitive Endoderm/Foregut	FKBP2
CD151	7.60901862193541e-39	-0.291475	0.408	0.594	1.4794214906629e-34	Definitive Endoderm/Foregut	CD151
UNG	8.47541763994236e-39	0.342473	0.455	0.311	1.64787545173399e-34	Definitive Endoderm/Foregut	UNG
PCLAF	1.00207106698315e-38	0.405916	0.695	0.613	1.94832677553533e-34	Definitive Endoderm/Foregut	PCLAF
EIF3D	1.23208653717152e-38	0.264819	0.874	0.852	2.39554585422258e-34	Definitive Endoderm/Foregut	EIF3D
SNRNP40	1.39451079570463e-38	0.311885	0.658	0.572	2.71134734008852e-34	Definitive Endoderm/Foregut	SNRNP40
NCKAP1	1.56775078248102e-38	-0.261006	0.391	0.584	3.04817784637785e-34	Definitive Endoderm/Foregut	NCKAP1
ATP6AP2	1.8040124910869e-38	-0.287484	0.409	0.596	3.50754148642025e-34	Definitive Endoderm/Foregut	ATP6AP2
EIF3A	2.000537312612e-38	0.315671	0.94	0.899	3.88964469691152e-34	Definitive Endoderm/Foregut	EIF3A
SKIL	2.0583289776029e-38	-0.318918	0.389	0.605	4.00200903115332e-34	Definitive Endoderm/Foregut	SKIL
NSDHL	3.34750677545208e-38	-0.268793	0.378	0.577	6.50855742351148e-34	Definitive Endoderm/Foregut	NSDHL
ZNF106	3.72402322147654e-38	0.345505	0.684	0.605	7.24061834951684e-34	Definitive Endoderm/Foregut	ZNF106
ROCK1	4.0575478772855e-38	0.299105	0.678	0.553	7.88909033780619e-34	Definitive Endoderm/Foregut	ROCK1
MTHFD2	6.51552861156349e-38	-0.281096	0.254	0.434	1.26681422794629e-33	Definitive Endoderm/Foregut	MTHFD2
ERG28	6.79133069825979e-38	0.296151	0.805	0.741	1.32043842766265e-33	Definitive Endoderm/Foregut	ERG28
TXNDC12	9.67675233646032e-38	0.289442	0.783	0.716	1.88145095677798e-33	Definitive Endoderm/Foregut	TXNDC12
ENSSSCG00000026302	1.0349427434099e-37	0.312527	0.366	0.22	2.01223917601187e-33	Definitive Endoderm/Foregut	ENSSSCG00000026302
WDR5	1.04497075151776e-37	0.291907	0.74	0.674	2.03173663217599e-33	Definitive Endoderm/Foregut	WDR5
HAUS1	1.17582940928321e-37	0.280663	0.5	0.362	2.28616512046934e-33	Definitive Endoderm/Foregut	HAUS1
HECTD1	1.50237881134113e-37	0.311988	0.769	0.689	2.92107512289057e-33	Definitive Endoderm/Foregut	HECTD1
EIF2AK4	1.52421890530983e-37	0.273588	0.519	0.38	2.9635388175939e-33	Definitive Endoderm/Foregut	EIF2AK4
PTGES	1.7992897408964e-37	-0.26688	0.131	0.295	3.49835904322488e-33	Definitive Endoderm/Foregut	PTGES
FUBP1	1.83738436684266e-37	0.294215	0.744	0.668	3.57242642445219e-33	Definitive Endoderm/Foregut	FUBP1
ENSSSCG00000023324	2.02237350723994e-37	0.282605	0.403	0.251	3.93210081012661e-33	Definitive Endoderm/Foregut	ENSSSCG00000023324
CNDP2	2.09903555084021e-37	-0.252925	0.363	0.549	4.08115482149862e-33	Definitive Endoderm/Foregut	CNDP2
SHAS2	2.202043417135e-37	0.306253	0.337	0.187	4.28143301593557e-33	Definitive Endoderm/Foregut	SHAS2
PDCD6IP	3.90128570400618e-37	-0.289457	0.512	0.69	7.58526979429922e-33	Definitive Endoderm/Foregut	PDCD6IP
ENSSSCG00000017032	4.58765700542664e-37	0.397505	0.61	0.488	8.91978151565102e-33	Definitive Endoderm/Foregut	ENSSSCG00000017032
ANTKMT	5.20611076322621e-37	0.297303	0.855	0.814	1.01222411569407e-32	Definitive Endoderm/Foregut	ANTKMT
GALNT7	6.46585214061149e-37	0.314106	0.519	0.381	1.25715563169909e-32	Definitive Endoderm/Foregut	GALNT7
POLR2I	6.88350658483741e-37	0.298821	0.796	0.715	1.33836018528994e-32	Definitive Endoderm/Foregut	POLR2I
NR6A1	6.95524215598369e-37	0.343349	0.691	0.604	1.35230773238791e-32	Definitive Endoderm/Foregut	NR6A1
AHSA1	7.0284658493013e-37	0.298589	0.76	0.69	1.36654461507965e-32	Definitive Endoderm/Foregut	AHSA1
ENSSSCG00000032166	7.86738308863651e-37	-0.272684	0.97	0.974	1.5296552939236e-32	Definitive Endoderm/Foregut	ENSSSCG00000032166
PNPO	8.29113459137957e-37	-0.290767	0.479	0.655	1.61204529860193e-32	Definitive Endoderm/Foregut	PNPO
ENSSSCG00000024144	9.02763521758911e-37	-0.325086	0.9	0.93	1.75524311535585e-32	Definitive Endoderm/Foregut	ENSSSCG00000024144
MAGOHB	1.12765800717558e-36	0.279271	0.816	0.751	2.19250546335149e-32	Definitive Endoderm/Foregut	MAGOHB
ENSSSCG00000006564	1.3628135634967e-36	0.297537	0.814	0.763	2.64971841150664e-32	Definitive Endoderm/Foregut	ENSSSCG00000006564
ATP5ME	1.40663004705696e-36	-0.27428	0.966	0.97	2.73491080049286e-32	Definitive Endoderm/Foregut	ATP5ME
CNN3	1.67312796267422e-36	0.271146	0.913	0.871	3.25306269782748e-32	Definitive Endoderm/Foregut	CNN3
DTYMK	1.73345220380043e-36	0.292678	0.828	0.788	3.37035111984918e-32	Definitive Endoderm/Foregut	DTYMK
ADD3	1.77129607885597e-36	-0.30819	0.477	0.648	3.44393096611967e-32	Definitive Endoderm/Foregut	ADD3
TCERG1	2.06562255130314e-36	0.312217	0.71	0.643	4.0161899264987e-32	Definitive Endoderm/Foregut	TCERG1
SRRT	2.53927934309619e-36	0.3004	0.639	0.533	4.93712082678192e-32	Definitive Endoderm/Foregut	SRRT
TSPAN14	2.72518483975538e-36	-0.259121	0.411	0.603	5.29857688393638e-32	Definitive Endoderm/Foregut	TSPAN14
THOC1	3.75490622876502e-36	0.281738	0.58	0.455	7.30066418058784e-32	Definitive Endoderm/Foregut	THOC1
DCPS	3.85880459611749e-36	0.265527	0.596	0.461	7.50267377623124e-32	Definitive Endoderm/Foregut	DCPS
ACIN1	5.35607500065973e-36	0.307482	0.736	0.66	1.04138166237827e-31	Definitive Endoderm/Foregut	ACIN1
SF3B1	6.17022319937843e-36	0.264549	0.913	0.881	1.19967649665515e-31	Definitive Endoderm/Foregut	SF3B1
SUPT6H	6.47565243260525e-36	0.252346	0.406	0.259	1.25906110247144e-31	Definitive Endoderm/Foregut	SUPT6H
S100A1	7.94325808088133e-36	-0.321085	0.554	0.734	1.54440766866576e-31	Definitive Endoderm/Foregut	S100A1
ANKHD1	9.68938533061556e-36	-0.284601	0.543	0.706	1.88390718983158e-31	Definitive Endoderm/Foregut	ANKHD1
PAFAH1B1	1.11833939649916e-35	0.307962	0.791	0.736	2.17438728861333e-31	Definitive Endoderm/Foregut	PAFAH1B1
CAMTA1	1.25117804206084e-35	0.264315	0.46	0.319	2.43266546717888e-31	Definitive Endoderm/Foregut	CAMTA1
ENSSSCG00000010954	1.29097325588731e-35	-0.270194	0.856	0.913	2.51003930142169e-31	Definitive Endoderm/Foregut	ENSSSCG00000010954
PANK3	1.3264711255641e-35	-0.276251	0.396	0.591	2.57905780943427e-31	Definitive Endoderm/Foregut	PANK3
STT3B	1.36648704570217e-35	-0.286192	0.473	0.654	2.65686076295873e-31	Definitive Endoderm/Foregut	STT3B
IK	1.52716882778055e-35	0.305091	0.725	0.644	2.96927435185373e-31	Definitive Endoderm/Foregut	IK
KLHDC3	2.11435791135391e-35	0.282329	0.522	0.393	4.1109460870454e-31	Definitive Endoderm/Foregut	KLHDC3
GSTA4	2.39355926173765e-35	-0.252178	0.225	0.399	4.65379727259651e-31	Definitive Endoderm/Foregut	GSTA4
CEP290	2.42772705285572e-35	0.294119	0.456	0.321	4.72022970886737e-31	Definitive Endoderm/Foregut	CEP290
XPO1	2.52705585464394e-35	0.316475	0.798	0.759	4.91335469818421e-31	Definitive Endoderm/Foregut	XPO1
VPS29	2.88466142602583e-35	-0.309968	0.629	0.763	5.60864721062202e-31	Definitive Endoderm/Foregut	VPS29
SDHC	3.3563002637853e-35	-0.271401	0.656	0.791	6.52565460287776e-31	Definitive Endoderm/Foregut	SDHC
BCAS4	4.93732835259767e-35	0.266311	0.473	0.327	9.59964751595565e-31	Definitive Endoderm/Foregut	BCAS4
PDXK	5.98776787822206e-35	-0.2697	0.38	0.56	1.16420170856271e-30	Definitive Endoderm/Foregut	PDXK
SALL2	6.14007813594181e-35	0.252038	0.383	0.243	1.19381539197117e-30	Definitive Endoderm/Foregut	SALL2
NDFIP2	6.51377182465121e-35	-0.268153	0.426	0.62	1.26647265586693e-30	Definitive Endoderm/Foregut	NDFIP2
PRSS16	7.58477376746763e-35	-0.252498	0.215	0.389	1.47470756360873e-30	Definitive Endoderm/Foregut	PRSS16
NR2F6	7.84641675268398e-35	-0.272403	0.568	0.728	1.52557880922435e-30	Definitive Endoderm/Foregut	NR2F6
PDHB	8.0798299982636e-35	-0.298078	0.555	0.701	1.57096134656239e-30	Definitive Endoderm/Foregut	PDHB
SLC37A4	9.47900572080168e-35	-0.252448	0.468	0.662	1.84300308229547e-30	Definitive Endoderm/Foregut	SLC37A4
CDC37	1.00578012866529e-34	0.260638	0.787	0.706	1.95553830416393e-30	Definitive Endoderm/Foregut	CDC37
POP7	1.1153224165565e-34	0.299247	0.761	0.696	2.1685213745108e-30	Definitive Endoderm/Foregut	POP7
SELENOT	1.18775754977994e-34	-0.335872	0.806	0.872	2.30935700403714e-30	Definitive Endoderm/Foregut	SELENOT
SSNA1	1.24080354495849e-34	0.303419	0.586	0.46	2.41249433246278e-30	Definitive Endoderm/Foregut	SSNA1
SSRP1	1.25453792790299e-34	0.294604	0.804	0.77	2.43919809322177e-30	Definitive Endoderm/Foregut	SSRP1
MSH2	1.47285762379446e-34	0.286353	0.6	0.492	2.86367707794356e-30	Definitive Endoderm/Foregut	MSH2
PCBP4	1.62714405716368e-34	0.328354	0.481	0.351	3.16365619034335e-30	Definitive Endoderm/Foregut	PCBP4
VPS36	1.96124591687415e-34	0.3243	0.601	0.502	3.81325043617842e-30	Definitive Endoderm/Foregut	VPS36
CFAP298-TCP10L	2.20487512666169e-34	0.288374	0.536	0.41	4.28693870876833e-30	Definitive Endoderm/Foregut	CFAP298-TCP10L
ENSSSCG00000008892	2.25167594123653e-34	0.261917	0.414	0.269	4.37793353254618e-30	Definitive Endoderm/Foregut	ENSSSCG00000008892
CCT7	2.57001270252296e-34	0.250615	0.952	0.933	4.9968756975154e-30	Definitive Endoderm/Foregut	CCT7
ZNF644	4.19868558602811e-34	0.28556	0.504	0.36	8.16350438491445e-30	Definitive Endoderm/Foregut	ZNF644
PLIN2	4.63384115499876e-34	-0.339696	0.473	0.64	9.00957735766409e-30	Definitive Endoderm/Foregut	PLIN2
PTPRF	4.88897126026416e-34	0.315845	0.8	0.693	9.50562682133161e-30	Definitive Endoderm/Foregut	PTPRF
GLUL	6.06567435029288e-34	-0.302443	0.923	0.946	1.17934906392744e-29	Definitive Endoderm/Foregut	GLUL
TERB1	6.61544831295727e-34	0.290642	0.601	0.504	1.28624161548828e-29	Definitive Endoderm/Foregut	TERB1
PWWP2A	6.79920659998896e-34	0.250073	0.45	0.313	1.32196973923585e-29	Definitive Endoderm/Foregut	PWWP2A
UBE2M	1.00674688701839e-33	0.258296	0.915	0.876	1.95741797242986e-29	Definitive Endoderm/Foregut	UBE2M
ENSSSCG00000029761	1.06109411247655e-33	-0.297651	0.759	0.833	2.06308528288816e-29	Definitive Endoderm/Foregut	ENSSSCG00000029761
PHF3	1.24317121492591e-33	0.319597	0.736	0.653	2.41709779318045e-29	Definitive Endoderm/Foregut	PHF3
SLC28A3	1.44109162183425e-33	-0.708224	0.036	0.156	2.80191444033232e-29	Definitive Endoderm/Foregut	SLC28A3
ENSSSCG00000044013	1.48476840929649e-33	0.255953	0.377	0.239	2.88683521819517e-29	Definitive Endoderm/Foregut	ENSSSCG00000044013
ENSSSCG00000002379	1.71564256707502e-33	0.282638	0.674	0.584	3.33572384316396e-29	Definitive Endoderm/Foregut	ENSSSCG00000002379
PLEKHA8	1.86620673228561e-33	0.251916	0.479	0.338	3.62846574958291e-29	Definitive Endoderm/Foregut	PLEKHA8
ENSSSCG00000025151	2.06610943710764e-33	0.269508	0.661	0.574	4.01713657856839e-29	Definitive Endoderm/Foregut	ENSSSCG00000025151
LUC7L3	2.3718716233405e-33	0.261846	0.858	0.811	4.61162999726093e-29	Definitive Endoderm/Foregut	LUC7L3
WLS	3.04052132096094e-33	0.327839	0.684	0.572	5.91168560434435e-29	Definitive Endoderm/Foregut	WLS
TGS1	3.10983074953931e-33	0.292936	0.51	0.39	6.04644392632928e-29	Definitive Endoderm/Foregut	TGS1
OTUB1	4.77291682629853e-33	0.268521	0.719	0.641	9.27998218537224e-29	Definitive Endoderm/Foregut	OTUB1
PSMB2	5.02604948099759e-33	0.25156	0.931	0.912	9.77214800590362e-29	Definitive Endoderm/Foregut	PSMB2
SLC35B1	6.84862582775208e-33	-0.255506	0.452	0.625	1.33157831968984e-28	Definitive Endoderm/Foregut	SLC35B1
RBBP8	8.34400100369843e-33	0.279336	0.662	0.578	1.62232411514908e-28	Definitive Endoderm/Foregut	RBBP8
CXCL14	9.99405963786114e-33	0.372446	0.374	0.228	1.94314501538934e-28	Definitive Endoderm/Foregut	CXCL14
MTF2	1.31291654655535e-32	0.290784	0.623	0.536	2.55270364146757e-28	Definitive Endoderm/Foregut	MTF2
GINS1	1.36746300520271e-32	0.304936	0.598	0.513	2.65875832101562e-28	Definitive Endoderm/Foregut	GINS1
TMEM132A	1.44209249343124e-32	0.266496	0.499	0.357	2.80386043497836e-28	Definitive Endoderm/Foregut	TMEM132A
ERBIN	1.45127548793555e-32	-0.285549	0.474	0.651	2.82171493119309e-28	Definitive Endoderm/Foregut	ERBIN
LARS1	1.50901749977772e-32	0.277271	0.761	0.702	2.93398272481782e-28	Definitive Endoderm/Foregut	LARS1
ENSSSCG00000034387	1.59372766602091e-32	0.276531	0.725	0.64	3.09868470104446e-28	Definitive Endoderm/Foregut	ENSSSCG00000034387
MORF4L1	1.78898849563168e-32	0.272847	0.84	0.814	3.47833033205669e-28	Definitive Endoderm/Foregut	MORF4L1
PHF6	1.82264187773133e-32	0.283998	0.552	0.428	3.54376260287303e-28	Definitive Endoderm/Foregut	PHF6
YLPM1	1.94878324101096e-32	0.274925	0.489	0.367	3.78901925549761e-28	Definitive Endoderm/Foregut	YLPM1
PNRC1	1.9872927134155e-32	0.282753	0.783	0.692	3.86389322269376e-28	Definitive Endoderm/Foregut	PNRC1
ENSSSCG00000005768	2.22891898419758e-32	-0.255514	0.507	0.671	4.33368718097535e-28	Definitive Endoderm/Foregut	ENSSSCG00000005768
ENSSSCG00000046234	2.22973056029942e-32	-0.293727	0.29	0.472	4.33526512839017e-28	Definitive Endoderm/Foregut	ENSSSCG00000046234
FH	2.35320797665053e-32	-0.252916	0.65	0.777	4.57534226900162e-28	Definitive Endoderm/Foregut	FH
COG3	2.79467201665901e-32	-0.273951	0.445	0.61	5.43368080199012e-28	Definitive Endoderm/Foregut	COG3
SPCS3	3.81680680576837e-32	0.287247	0.856	0.844	7.42101747245544e-28	Definitive Endoderm/Foregut	SPCS3
ENSSSCG00000030478	5.36542824954866e-32	-0.266844	0.429	0.603	1.04320021455974e-27	Definitive Endoderm/Foregut	ENSSSCG00000030478
ENSSSCG00000015664	5.70593459645689e-32	-0.472304	0.238	0.397	1.10940486358911e-27	Definitive Endoderm/Foregut	ENSSSCG00000015664
TUFM	6.769377196726e-32	-0.258519	0.643	0.77	1.31617000835944e-27	Definitive Endoderm/Foregut	TUFM
PKN2	7.56314167898142e-32	0.315848	0.613	0.52	1.47050163664436e-27	Definitive Endoderm/Foregut	PKN2
ARL1	9.05134775379188e-32	-0.255038	0.634	0.763	1.75985354376975e-27	Definitive Endoderm/Foregut	ARL1
VCL	9.05340848843879e-32	0.314741	0.66	0.588	1.76025421240715e-27	Definitive Endoderm/Foregut	VCL
ZNF395	9.61151446437313e-32	0.263923	0.432	0.291	1.86876675730807e-27	Definitive Endoderm/Foregut	ZNF395
CYC1	1.06844563036029e-31	-0.299638	0.929	0.955	2.07737883910951e-27	Definitive Endoderm/Foregut	CYC1
BACH1	1.10938142533275e-31	-0.26207	0.383	0.565	2.15697030527447e-27	Definitive Endoderm/Foregut	BACH1
ADSS2	1.32801338049785e-31	0.287345	0.536	0.426	2.58205641570198e-27	Definitive Endoderm/Foregut	ADSS2
CCN2	1.33911886616921e-31	-0.268356	0.188	0.346	2.60364881149279e-27	Definitive Endoderm/Foregut	CCN2
AFP	1.48768956929436e-31	-0.891186	0.011	0.114	2.89251482957902e-27	Definitive Endoderm/Foregut	AFP
CBX1	1.61752217949128e-31	0.290356	0.582	0.476	3.1449483735849e-27	Definitive Endoderm/Foregut	CBX1
EHMT2	1.73799876504784e-31	0.272888	0.488	0.357	3.37919099888252e-27	Definitive Endoderm/Foregut	EHMT2
PDIA4	1.89834686275256e-31	-0.25667	0.78	0.882	3.6909558052498e-27	Definitive Endoderm/Foregut	PDIA4
LIN28B	2.14879549581221e-31	0.289317	0.532	0.411	4.17790308250769e-27	Definitive Endoderm/Foregut	LIN28B
CCM2	2.40583230277869e-31	0.277138	0.628	0.535	4.6776597462926e-27	Definitive Endoderm/Foregut	CCM2
NDUFA6	2.51512404310823e-31	-0.258941	0.414	0.57	4.89015567701534e-27	Definitive Endoderm/Foregut	NDUFA6
MAPK6	3.37338169888825e-31	-0.2814	0.602	0.752	6.55886603714842e-27	Definitive Endoderm/Foregut	MAPK6
TCF12	3.45602872278502e-31	0.283789	0.495	0.365	6.71955664571092e-27	Definitive Endoderm/Foregut	TCF12
SLK	4.08167360951254e-31	-0.359929	0.474	0.652	7.93599799897523e-27	Definitive Endoderm/Foregut	SLK
ND5	4.49304057842257e-31	-0.578067	0.964	0.941	8.735818796627e-27	Definitive Endoderm/Foregut	ND5
CENPH	4.57564032155829e-31	0.265721	0.562	0.449	8.89641747720578e-27	Definitive Endoderm/Foregut	CENPH
RBFOX2	6.27603951088201e-31	0.29796	0.53	0.416	1.22025036210079e-26	Definitive Endoderm/Foregut	RBFOX2
RNF10	6.37627622233801e-31	0.272384	0.695	0.615	1.23973938590918e-26	Definitive Endoderm/Foregut	RNF10
HAUS6	7.47599952791779e-31	0.263843	0.498	0.375	1.45355858821306e-26	Definitive Endoderm/Foregut	HAUS6
HERPUD1	9.07874649853623e-31	-0.257061	0.43	0.603	1.7651806817104e-26	Definitive Endoderm/Foregut	HERPUD1
SRM	9.11131113078594e-31	-0.271981	0.483	0.64	1.77151222315871e-26	Definitive Endoderm/Foregut	SRM
ENSSSCG00000022164	9.17874799604054e-31	0.266401	0.548	0.433	1.78462397287016e-26	Definitive Endoderm/Foregut	ENSSSCG00000022164
ALDH18A1	1.01614483340915e-30	-0.257855	0.465	0.622	1.97569039959742e-26	Definitive Endoderm/Foregut	ALDH18A1
CUEDC2	1.02975774044386e-30	0.254234	0.53	0.407	2.002157974745e-26	Definitive Endoderm/Foregut	CUEDC2
RPS27L	1.2344056015188e-30	-0.294071	0.909	0.939	2.40005481103299e-26	Definitive Endoderm/Foregut	RPS27L
VASP	1.7567142639288e-30	0.262414	0.646	0.551	3.41557954335677e-26	Definitive Endoderm/Foregut	VASP
RBPJ	1.9520357853293e-30	0.263936	0.643	0.559	3.79534317741575e-26	Definitive Endoderm/Foregut	RBPJ
ENSSSCG00000027491	2.49279719821455e-30	0.267926	0.819	0.77	4.84674559248855e-26	Definitive Endoderm/Foregut	ENSSSCG00000027491
FABP5	2.66331654861894e-30	0.275422	0.467	0.334	5.1782863654798e-26	Definitive Endoderm/Foregut	FABP5
ENSSSCG00000034927	3.75887154642164e-30	0.265756	0.885	0.844	7.30837394770759e-26	Definitive Endoderm/Foregut	ENSSSCG00000034927
CKAP5	4.58899083702275e-30	0.276372	0.551	0.433	8.92237488442334e-26	Definitive Endoderm/Foregut	CKAP5
BMP7	4.79870804325647e-30	0.300983	0.551	0.435	9.33012804850356e-26	Definitive Endoderm/Foregut	BMP7
ANKFY1	5.43063574826493e-30	0.257376	0.727	0.675	1.05587850853515e-25	Definitive Endoderm/Foregut	ANKFY1
SNRPA1	6.14830835959207e-30	0.279192	0.76	0.724	1.19541559435549e-25	Definitive Endoderm/Foregut	SNRPA1
CTSF	6.69291629002276e-30	0.310149	0.473	0.353	1.30130371426912e-25	Definitive Endoderm/Foregut	CTSF
DCTN2	7.58715666662409e-30	0.287934	0.669	0.593	1.47517087069172e-25	Definitive Endoderm/Foregut	DCTN2
GALNT1	7.67217891493241e-30	0.28932	0.604	0.521	1.49170174643031e-25	Definitive Endoderm/Foregut	GALNT1
BRD4	7.75423401226842e-30	0.271477	0.712	0.659	1.50765571900535e-25	Definitive Endoderm/Foregut	BRD4
FDX1	8.81040648626774e-30	-0.267125	0.522	0.677	1.71300733312504e-25	Definitive Endoderm/Foregut	FDX1
SLC20A1	9.80277226065249e-30	-0.277029	0.389	0.559	1.90595301063866e-25	Definitive Endoderm/Foregut	SLC20A1
ENSSSCG00000013727	1.073518693007e-29	0.255713	0.803	0.752	2.0872423948135e-25	Definitive Endoderm/Foregut	ENSSSCG00000013727
PIN1	1.10915815462422e-29	0.275922	0.597	0.489	2.15653620003587e-25	Definitive Endoderm/Foregut	PIN1
LARP1	1.73746929286176e-29	0.27127	0.755	0.695	3.37816154611112e-25	Definitive Endoderm/Foregut	LARP1
PAM16	1.8857346681321e-29	-0.264982	0.602	0.741	3.66643391524924e-25	Definitive Endoderm/Foregut	PAM16
SOD2	2.21599352027792e-29	-0.259791	0.547	0.677	4.30855620147637e-25	Definitive Endoderm/Foregut	SOD2
TERF2IP	2.24996153570031e-29	0.269288	0.586	0.496	4.37460021386211e-25	Definitive Endoderm/Foregut	TERF2IP
ARID4B	2.36096953830021e-29	0.275347	0.687	0.617	4.5904330733171e-25	Definitive Endoderm/Foregut	ARID4B
ENSSSCG00000003664	2.7300851356672e-29	0.256364	0.568	0.458	5.30810452927773e-25	Definitive Endoderm/Foregut	ENSSSCG00000003664
UBTF	2.86973969890723e-29	0.275969	0.542	0.436	5.57963489658532e-25	Definitive Endoderm/Foregut	UBTF
NDUFB8	3.21459033340669e-29	-0.253592	0.84	0.91	6.25012798524262e-25	Definitive Endoderm/Foregut	NDUFB8
SMC2	1.19966506913797e-28	0.266146	0.742	0.684	2.33250879392496e-24	Definitive Endoderm/Foregut	SMC2
HMGXB4	1.20055993511225e-28	0.253161	0.48	0.358	2.33424868183874e-24	Definitive Endoderm/Foregut	HMGXB4
ENSSSCG00000051689	1.74757923555837e-28	0.251624	0.298	0.176	3.39781830769613e-24	Definitive Endoderm/Foregut	ENSSSCG00000051689
NUDT5	2.20126446514732e-28	0.260282	0.689	0.631	4.27991849958594e-24	Definitive Endoderm/Foregut	NUDT5
AKAP8L	2.29441985981276e-28	0.262672	0.568	0.459	4.46104053343394e-24	Definitive Endoderm/Foregut	AKAP8L
TEAD1	4.26509275169276e-28	0.291907	0.577	0.474	8.29261983711623e-24	Definitive Endoderm/Foregut	TEAD1
SORD	4.29783415504787e-28	-0.302462	0.794	0.856	8.35627894765957e-24	Definitive Endoderm/Foregut	SORD
DDX23	8.29697459135118e-28	0.278052	0.583	0.501	1.61318076979641e-23	Definitive Endoderm/Foregut	DDX23
SNW1	9.29932620024005e-28	0.261984	0.697	0.638	1.80806799311267e-23	Definitive Endoderm/Foregut	SNW1
SULF1	1.12255074553649e-27	-0.289719	0.187	0.33	2.1825754145466e-23	Definitive Endoderm/Foregut	SULF1
QKI	1.29862487154004e-27	-0.250427	0.623	0.766	2.52491633773531e-23	Definitive Endoderm/Foregut	QKI
SFT2D1	1.31757127708053e-27	-0.28344	0.547	0.694	2.56175383402768e-23	Definitive Endoderm/Foregut	SFT2D1
PALM2AKAP2	1.65720784181008e-27	0.368295	0.444	0.329	3.22210920683133e-23	Definitive Endoderm/Foregut	PALM2AKAP2
ENSSSCG00000039894	1.76011660760535e-27	-0.401782	0.183	0.32	3.42219472016708e-23	Definitive Endoderm/Foregut	ENSSSCG00000039894
COX17	1.76173595506677e-27	-0.315116	0.614	0.726	3.42534321743633e-23	Definitive Endoderm/Foregut	COX17
ANKRD12	3.78633068760277e-27	0.258557	0.519	0.395	7.36176275590606e-23	Definitive Endoderm/Foregut	ANKRD12
YTHDC1	4.07543761956359e-27	0.268664	0.716	0.659	7.92387336371749e-23	Definitive Endoderm/Foregut	YTHDC1
HDAC2	4.27429013099094e-27	0.2565	0.796	0.784	8.31050230168568e-23	Definitive Endoderm/Foregut	HDAC2
MSH6	1.05064447737951e-26	0.301324	0.779	0.73	2.04276805736897e-22	Definitive Endoderm/Foregut	MSH6
CDC20	1.1500097310598e-26	0.270338	0.723	0.632	2.23596392009957e-22	Definitive Endoderm/Foregut	CDC20
MICOS13	1.78129473164284e-26	-0.252529	0.828	0.89	3.46337134673317e-22	Definitive Endoderm/Foregut	MICOS13
SEPHS1	2.28882830802322e-26	0.270347	0.532	0.435	4.45016887928955e-22	Definitive Endoderm/Foregut	SEPHS1
H2AC20	2.48174346442365e-26	0.372774	0.441	0.326	4.8252538178789e-22	Definitive Endoderm/Foregut	H2AC20
DNPH1	2.62773933287711e-26	-0.28313	0.699	0.787	5.10911358491297e-22	Definitive Endoderm/Foregut	DNPH1
BOD1L1	3.10660103365257e-26	0.274648	0.542	0.434	6.04016438973068e-22	Definitive Endoderm/Foregut	BOD1L1
GADD45A	3.29095214118113e-26	-0.286615	0.487	0.659	6.39859824809848e-22	Definitive Endoderm/Foregut	GADD45A
PPP1R12A	3.47614618500586e-26	0.258565	0.731	0.68	6.75867102750689e-22	Definitive Endoderm/Foregut	PPP1R12A
RAB25	3.70023781820674e-26	0.300437	0.448	0.335	7.19437238993936e-22	Definitive Endoderm/Foregut	RAB25
BUB3	4.2723632319375e-26	0.25018	0.717	0.67	8.30675583185607e-22	Definitive Endoderm/Foregut	BUB3
LBR	5.13367072651213e-26	0.277554	0.487	0.374	9.98139599355753e-22	Definitive Endoderm/Foregut	LBR
ID4	5.20258578758874e-26	0.284314	0.379	0.259	1.01153875468088e-21	Definitive Endoderm/Foregut	ID4
ADI1	6.17895743615109e-26	0.268583	0.71	0.637	1.20137469431086e-21	Definitive Endoderm/Foregut	ADI1
ARL6IP5	7.18409736646389e-26	0.275701	0.41	0.299	1.39680405096157e-21	Definitive Endoderm/Foregut	ARL6IP5
PDLIM7	1.06125360624127e-25	0.250819	0.529	0.42	2.06339538661489e-21	Definitive Endoderm/Foregut	PDLIM7
MCM3	2.59920891911771e-25	0.263477	0.574	0.483	5.05364190144056e-21	Definitive Endoderm/Foregut	MCM3
SGO2	2.96629158605707e-25	0.287203	0.455	0.347	5.76736073077077e-21	Definitive Endoderm/Foregut	SGO2
H1-3	3.74542995505799e-25	0.315037	0.45	0.338	7.28223946161925e-21	Definitive Endoderm/Foregut	H1-3
COMMD9	1.72275520617811e-24	0.251146	0.6	0.506	3.3495529473721e-20	Definitive Endoderm/Foregut	COMMD9
BCAM	1.79977078907746e-24	0.25413	0.402	0.278	3.4992943452033e-20	Definitive Endoderm/Foregut	BCAM
RUVBL1	1.82463625324235e-24	0.257569	0.741	0.693	3.5476402671791e-20	Definitive Endoderm/Foregut	RUVBL1
ENSSSCG00000006621	2.22538699598697e-24	-0.311943	0.599	0.716	4.32681993629746e-20	Definitive Endoderm/Foregut	ENSSSCG00000006621
PRTG	2.25249463334223e-24	0.304349	0.686	0.603	4.37952531560731e-20	Definitive Endoderm/Foregut	PRTG
ENSSSCG00000002266	2.69451994563354e-24	0.264758	0.557	0.458	5.2389551302953e-20	Definitive Endoderm/Foregut	ENSSSCG00000002266
VEGFA	4.46154512653635e-24	0.262056	0.334	0.223	8.67458218952463e-20	Definitive Endoderm/Foregut	VEGFA
REST	4.61979094169906e-24	0.268968	0.592	0.505	8.98225952794548e-20	Definitive Endoderm/Foregut	REST
CETN3	5.11774933203055e-24	0.266531	0.636	0.585	9.950440026267e-20	Definitive Endoderm/Foregut	CETN3
CDKN3	7.37536293561409e-24	0.253445	0.46	0.356	1.43399181557145e-19	Definitive Endoderm/Foregut	CDKN3
RBM17	9.18953060564057e-24	0.254394	0.574	0.509	1.7867204356547e-19	Definitive Endoderm/Foregut	RBM17
MPZL1	1.04917413664767e-23	0.258022	0.686	0.632	2.03990927388406e-19	Definitive Endoderm/Foregut	MPZL1
TCAF1	1.56568461894047e-23	0.266851	0.611	0.534	3.04416060460597e-19	Definitive Endoderm/Foregut	TCAF1
TLE5	1.76925302212522e-23	0.262201	0.623	0.556	3.43995865091806e-19	Definitive Endoderm/Foregut	TLE5
PREPL	2.71492505667766e-23	0.250466	0.458	0.359	5.27862878769837e-19	Definitive Endoderm/Foregut	PREPL
CCNI	3.49141932092945e-23	0.254088	0.733	0.66	6.78836658568313e-19	Definitive Endoderm/Foregut	CCNI
G3BP2	4.62734024210081e-23	0.254088	0.646	0.576	8.9969376327166e-19	Definitive Endoderm/Foregut	G3BP2
ENSSSCG00000035544	4.83338466933693e-23	0.335939	0.616	0.516	9.39754981259179e-19	Definitive Endoderm/Foregut	ENSSSCG00000035544
NPM3	6.38955880313319e-23	0.260433	0.836	0.854	1.24232191809319e-18	Definitive Endoderm/Foregut	NPM3
EMC2	5.53782355073206e-22	0.264753	0.527	0.45	1.07671903296883e-17	Definitive Endoderm/Foregut	EMC2
USP3	1.30952017887285e-21	0.264421	0.548	0.466	2.54610008378248e-17	Definitive Endoderm/Foregut	USP3
TAF15	4.07819105992859e-21	0.260574	0.607	0.533	7.92922687781915e-17	Definitive Endoderm/Foregut	TAF15
DLGAP5	6.47256373693739e-21	0.292512	0.643	0.588	1.25846056737274e-16	Definitive Endoderm/Foregut	DLGAP5
ENSSSCG00000010734	1.37944094456535e-20	0.276939	0.609	0.558	2.68204702851841e-16	Definitive Endoderm/Foregut	ENSSSCG00000010734
ARHGAP5	2.74245108968567e-20	-0.256617	0.597	0.724	5.33214765367586e-16	Definitive Endoderm/Foregut	ARHGAP5
CENPF	1.43435633578366e-19	0.419949	0.617	0.524	2.78881902366417e-15	Definitive Endoderm/Foregut	CENPF
TPX2	4.61759461222068e-19	0.314642	0.609	0.55	8.97798920454068e-15	Definitive Endoderm/Foregut	TPX2
TOP2A	6.98448760305201e-19	0.422771	0.669	0.598	1.3579939246614e-14	Definitive Endoderm/Foregut	TOP2A
ENSSSCG00000033010	9.12806751764189e-18	-0.257203	0.34	0.472	1.77477016745511e-13	Definitive Endoderm/Foregut	ENSSSCG00000033010
NODAL	1.52231449862326e-17	-0.449092	0.052	0.13	2.9598360796732e-13	Definitive Endoderm/Foregut	NODAL
CLIC6	1.71445719728393e-17	-0.451215	0.505	0.589	3.33341912867914e-13	Definitive Endoderm/Foregut	CLIC6
P3H1	3.38767557820336e-17	-0.314414	0.802	0.867	6.58665762670079e-13	Definitive Endoderm/Foregut	P3H1
ND3	7.82717977796072e-17	-0.653231	0.95	0.924	1.5218385642289e-12	Definitive Endoderm/Foregut	ND3
KPNA2	8.34428450640279e-17	-0.257637	0.515	0.64	1.6223792365799e-12	Definitive Endoderm/Foregut	KPNA2
CNIH4	2.37167556970893e-16	-0.272107	0.702	0.789	4.61124881018507e-12	Definitive Endoderm/Foregut	CNIH4
TPK1	1.04801201033813e-15	-0.256724	0.484	0.597	2.03764975170042e-11	Definitive Endoderm/Foregut	TPK1
IGFBP7	7.68773341901565e-15	-0.252604	0.188	0.285	1.49472600865921e-10	Definitive Endoderm/Foregut	IGFBP7
SYNPO2	4.00434819391695e-14	-0.316186	0.198	0.286	7.78565419343273e-10	Definitive Endoderm/Foregut	SYNPO2
ENSSSCG00000032599	6.27769667557124e-14	-0.386051	0.334	0.449	1.22057256463132e-09	Definitive Endoderm/Foregut	ENSSSCG00000032599
FLRT3	2.10548914479895e-13	-0.280878	0.546	0.643	4.0937025442326e-09	Definitive Endoderm/Foregut	FLRT3
ENSSSCG00000033451	1.30001552683433e-11	0.36346	0.501	0.454	2.52762018882399e-07	Definitive Endoderm/Foregut	ENSSSCG00000033451
ND4L	1.49439344971397e-10	-0.269901	0.756	0.81	2.90554918427887e-06	Definitive Endoderm/Foregut	ND4L
SHISA2	7.28922427533484e-10	0.284317	0.29	0.231	1.41724387585335e-05	Definitive Endoderm/Foregut	SHISA2
IGFBP5	1.34166219352634e-08	0.7895	0.299	0.262	0.000260859	Definitive Endoderm/Foregut	IGFBP5
ENSSSCG00000035724	2.51428773601318e-06	-0.51199	0.425	0.501	0.0488853	Definitive Endoderm/Foregut	ENSSSCG00000035724
GOLM1	8.3180832663692e-05	-0.4106	0.635	0.661	1	Definitive Endoderm/Foregut	GOLM1
AHSG.1	0	3.00382	0.99	0.383	0	ExE Endo 1	AHSG
TTR.1	0	2.92911	0.997	0.496	0	ExE Endo 1	TTR
FETUB.1	0	2.76368	1	0.557	0	ExE Endo 1	FETUB
ENSSSCG00000005488.1	0	2.71066	0.992	0.333	0	ExE Endo 1	ENSSSCG00000005488
FGB.1	0	2.29771	1	0.433	0	ExE Endo 1	FGB
AFP.1	0	2.21223	0.51	0.044	0	ExE Endo 1	AFP
ENSSSCG00000003086.1	0	2.15423	1	0.617	0	ExE Endo 1	ENSSSCG00000003086
SERPINA1.1	0	1.99969	0.948	0.286	0	ExE Endo 1	SERPINA1
GLUD1.1	0	1.96995	1	0.866	0	ExE Endo 1	GLUD1
PHGDH.1	0	1.94728	0.999	0.511	0	ExE Endo 1	PHGDH
APOB.1	0	1.80994	0.998	0.466	0	ExE Endo 1	APOB
FGG.1	0	1.78187	0.863	0.156	0	ExE Endo 1	FGG
TF.1	0	1.704	0.986	0.376	0	ExE Endo 1	TF
SOD3.1	0	1.63642	0.998	0.566	0	ExE Endo 1	SOD3
NADK2.1	0	1.61233	0.995	0.438	0	ExE Endo 1	NADK2
APOA2.1	0	1.56219	1	0.679	0	ExE Endo 1	APOA2
GSTA1.1	0	1.55813	0.823	0.203	0	ExE Endo 1	GSTA1
SLC22A7.1	0	1.54951	0.925	0.224	0	ExE Endo 1	SLC22A7
ENSSSCG00000010073.1	0	1.49183	0.997	0.648	0	ExE Endo 1	ENSSSCG00000010073
S100G.1	0	1.33921	0.561	0.089	0	ExE Endo 1	S100G
A2M	0	1.32164	0.444	0.035	0	ExE Endo 1	A2M
LRP2.1	0	1.31798	0.995	0.458	0	ExE Endo 1	LRP2
RGN.1	0	1.16941	0.895	0.283	0	ExE Endo 1	RGN
ENSSSCG00000008998.1	0	1.15388	0.648	0.072	0	ExE Endo 1	ENSSSCG00000008998
ENSSSCG00000020872.1	0	1.15295	0.945	0.401	0	ExE Endo 1	ENSSSCG00000020872
SLC6A19.1	0	1.06439	0.878	0.324	0	ExE Endo 1	SLC6A19
DIO1.1	0	0.945715	0.805	0.227	0	ExE Endo 1	DIO1
HAL.1	0	0.94444	0.768	0.187	0	ExE Endo 1	HAL
PLG.1	0	0.937937	0.744	0.119	0	ExE Endo 1	PLG
AGT.1	0	0.802402	0.669	0.1	0	ExE Endo 1	AGT
MAT1A.1	0	0.702782	0.626	0.108	0	ExE Endo 1	MAT1A
TMSB10.1	0	-1.48339	1	1	0	ExE Endo 1	TMSB10
APOM.1	1.05997568484921e-303	1.36124	0.997	0.708	2.06091072405231e-299	ExE Endo 1	APOM
ENSSSCG00000026387.1	3.95946952712941e-302	0.886566	0.81	0.251	7.69839660159772e-298	ExE Endo 1	ENSSSCG00000026387
DBI.1	4.97233140632303e-295	1.18593	1	0.968	9.66770395331386e-291	ExE Endo 1	DBI
PSAT1.1	1.01975661102711e-293	1.10542	0.971	0.415	1.98271277882002e-289	ExE Endo 1	PSAT1
ENSSSCG00000015084.1	1.35322492346873e-290	1.15342	0.718	0.186	2.63107521870026e-286	ExE Endo 1	ENSSSCG00000015084
CCDC80	8.16670095771478e-287	0.762015	0.47	0.069	1.58785166720848e-282	ExE Endo 1	CCDC80
CDH16.1	1.23768046255024e-286	0.592208	0.622	0.132	2.40642212333643e-282	ExE Endo 1	CDH16
HKDC1.1	5.6831646199636e-284	0.92129	0.838	0.275	1.10497769705952e-279	ExE Endo 1	HKDC1
RBP4.1	3.59863217151001e-282	1.38869	1	0.807	6.99682053106691e-278	ExE Endo 1	RBP4
MDK.1	6.54154125507568e-281	-2.6698	0.51	0.886	1.27187186622436e-276	ExE Endo 1	MDK
ADGRF4.1	3.169022022462e-273	0.929861	0.685	0.177	6.16152951827286e-269	ExE Endo 1	ADGRF4
ENSSSCG00000012119.1	6.19870007527073e-273	-2.13987	0.814	0.959	1.20521325563489e-268	ExE Endo 1	ENSSSCG00000012119
SELENOP.1	7.67818162517057e-273	1.34616	1	0.676	1.49286885338191e-268	ExE Endo 1	SELENOP
GLYCTK.1	9.48828334779059e-272	1.05087	0.922	0.422	1.84480693131092e-267	ExE Endo 1	GLYCTK
SLC34A1.1	1.32029075073627e-268	0.596538	0.591	0.125	2.56704130665654e-264	ExE Endo 1	SLC34A1
AGXT2	3.02065161649884e-268	0.495345	0.513	0.088	5.8730529379587e-264	ExE Endo 1	AGXT2
ALDOB.1	1.88029713170833e-266	1.39455	0.595	0.138	3.6558617131805e-262	ExE Endo 1	ALDOB
SCD.1	4.13309646055004e-260	1.06001	1	0.826	8.03597944824744e-256	ExE Endo 1	SCD
ENSSSCG00000000273.1	6.09761386735134e-260	1.20258	0.997	0.795	1.18555906422912e-255	ExE Endo 1	ENSSSCG00000000273
FTCD.1	8.90810299928076e-260	1.12357	0.993	0.669	1.73200246615016e-255	ExE Endo 1	FTCD
GJB1.1	3.32526389750657e-259	1.0954	0.978	0.544	6.46531059592203e-255	ExE Endo 1	GJB1
FBP1	4.11981808770187e-259	0.57521	0.502	0.089	8.01016230791874e-255	ExE Endo 1	FBP1
ATP5MC1.1	1.11305982396341e-252	0.906513	0.999	0.978	2.16412221573205e-248	ExE Endo 1	ATP5MC1
FASN.1	1.89058743253904e-251	1.01028	0.999	0.872	3.67586914508566e-247	ExE Endo 1	FASN
PTGR1.1	4.94044247848838e-249	1.1108	0.963	0.659	9.60570231092496e-245	ExE Endo 1	PTGR1
ISYNA1.1	5.21857208313451e-249	1.01913	1	0.936	1.01464697012384e-244	ExE Endo 1	ISYNA1
ENSSSCG00000015069.1	5.0611825824557e-247	1.59049	0.993	0.629	9.84045729506863e-243	ExE Endo 1	ENSSSCG00000015069
SUMO2.1	6.75407211408189e-246	-1.02969	0.982	0.991	1.31319424114094e-241	ExE Endo 1	SUMO2
PPIF.1	2.7972415171464e-245	1.00356	0.957	0.55	5.43867668178775e-241	ExE Endo 1	PPIF
LTC4S.1	5.32139554987363e-242	1.00901	0.933	0.481	1.03463893676193e-237	ExE Endo 1	LTC4S
SLC2A2.1	1.52257314042916e-234	0.538077	0.574	0.134	2.96033895693642e-230	ExE Endo 1	SLC2A2
SLC16A9.1	4.21636675519229e-233	1.16051	0.966	0.525	8.19788188212036e-229	ExE Endo 1	SLC16A9
ENSSSCG00000001930.1	9.63504934484041e-233	-1.59905	0.892	0.963	1.87334264411732e-228	ExE Endo 1	ENSSSCG00000001930
HPX.1	3.31697431359552e-232	0.721158	0.749	0.229	6.44919315792377e-228	ExE Endo 1	HPX
IGFBP2.1	2.74789310910862e-231	-2.44177	0.256	0.752	5.34272857203989e-227	ExE Endo 1	IGFBP2
PTMA.1	1.1838427196212e-229	-1.07277	1	1	2.30174539975949e-225	ExE Endo 1	PTMA
REXO2.1	1.47129660657428e-221	1.00916	0.995	0.792	2.86064199216237e-217	ExE Endo 1	REXO2
GOT2.1	2.15188530339212e-221	0.993008	0.99	0.771	4.1839105953853e-217	ExE Endo 1	GOT2
SERPINF2.1	9.42721890026182e-220	0.856103	0.937	0.481	1.83293417077791e-215	ExE Endo 1	SERPINF2
SLC4A11.1	1.45024629685732e-219	0.932333	0.881	0.373	2.81971387497968e-215	ExE Endo 1	SLC4A11
ENSSSCG00000016527.1	1.09997968756312e-218	1.03409	0.989	0.588	2.13869050652897e-214	ExE Endo 1	ENSSSCG00000016527
SERPINC1	5.12854503810001e-213	0.426601	0.471	0.096	9.97143011757784e-209	ExE Endo 1	SERPINC1
GRHPR.1	8.00573501125441e-213	0.857293	0.969	0.78	1.55655505823819e-208	ExE Endo 1	GRHPR
ENSSSCG00000032768.1	7.65744067436441e-212	0.917467	0.985	0.791	1.48883619031667e-207	ExE Endo 1	ENSSSCG00000032768
PAQR7.1	1.31279263020337e-208	0.657121	0.694	0.224	2.55246271090442e-204	ExE Endo 1	PAQR7
ENSSSCG00000000288.1	6.76442708657998e-208	-0.894327	0.991	0.997	1.31520755844375e-203	ExE Endo 1	ENSSSCG00000000288
SLC6A8.1	1.47762734989127e-205	0.991265	0.984	0.721	2.87295085639359e-201	ExE Endo 1	SLC6A8
ENSSSCG00000013436.1	1.40004976057991e-204	0.770665	0.995	0.935	2.72211674949552e-200	ExE Endo 1	ENSSSCG00000013436
TNNT1.1	1.40953380042179e-203	-1.86039	0.288	0.735	2.74055656816009e-199	ExE Endo 1	TNNT1
MMD.1	4.92006985338663e-202	0.915184	0.849	0.412	9.56609181593963e-198	ExE Endo 1	MMD
HSD17B2	2.22051053672593e-199	0.581649	0.417	0.08	4.31733863655622e-195	ExE Endo 1	HSD17B2
CITED1.1	6.42059095241343e-197	0.745575	0.75	0.298	1.24835549887774e-192	ExE Endo 1	CITED1
SLC15A1.1	9.89036354539351e-197	0.505649	0.567	0.156	1.92298338413086e-192	ExE Endo 1	SLC15A1
ENSSSCG00000003903.1	3.91927359615348e-194	0.718048	0.999	0.97	7.62024365300121e-190	ExE Endo 1	ENSSSCG00000003903
PDZK1.1	5.30109624216272e-194	0.789347	0.912	0.407	1.0306921423637e-189	ExE Endo 1	PDZK1
AKR7A2.1	6.50456381559274e-193	0.794258	0.981	0.729	1.2646823426657e-188	ExE Endo 1	AKR7A2
NRP2.1	3.26625573720432e-191	0.767231	0.93	0.462	6.35058102984637e-187	ExE Endo 1	NRP2
RFESD.1	7.0202130592459e-191	0.881464	0.951	0.67	1.36494002510918e-186	ExE Endo 1	RFESD
NAP1L1.1	1.1112898106535e-190	-1.12787	0.931	0.977	2.1606807788536e-186	ExE Endo 1	NAP1L1
ENSSSCG00000011676.1	9.09784368592616e-188	0.937353	0.993	0.863	1.76889374785462e-183	ExE Endo 1	ENSSSCG00000011676
TLCD4.1	4.2976170879482e-187	0.82709	0.94	0.559	8.35585690409769e-183	ExE Endo 1	TLCD4
DAB2.1	1.02924894901009e-185	0.907828	0.961	0.587	2.00116873156031e-181	ExE Endo 1	DAB2
OTC	1.90126044496789e-185	0.372957	0.417	0.083	3.69662068315108e-181	ExE Endo 1	OTC
F2.1	5.01055587204326e-185	0.638436	0.786	0.326	9.74202378201371e-181	ExE Endo 1	F2
DUSP9.1	1.52953658106953e-184	0.517234	0.614	0.192	2.97387797457349e-180	ExE Endo 1	DUSP9
PAH.1	7.75956307585216e-184	0.483974	0.574	0.157	1.50869184883794e-179	ExE Endo 1	PAH
GPX3.1	8.35736476403666e-184	0.787044	0.918	0.506	1.62492243107165e-179	ExE Endo 1	GPX3
SORD.1	2.90096100922318e-183	0.774529	0.99	0.827	5.64033849023263e-179	ExE Endo 1	SORD
PSPH.1	5.23953966760698e-183	0.661712	0.743	0.311	1.01872369757282e-178	ExE Endo 1	PSPH
FAM3B.1	3.70912733055246e-181	0.498854	0.566	0.159	7.21165626879314e-177	ExE Endo 1	FAM3B
UCHL1.1	1.87968217184063e-179	-1.67109	0.233	0.685	3.65466604670973e-175	ExE Endo 1	UCHL1
ACSS2.1	2.41602586153013e-179	0.69893	0.796	0.349	4.69747908257304e-175	ExE Endo 1	ACSS2
ENSSSCG00000010099.1	2.86885040529737e-179	0.988766	0.912	0.485	5.57790584301968e-175	ExE Endo 1	ENSSSCG00000010099
ENSSSCG00000005656.1	3.90679321088519e-178	-0.848247	0.985	0.994	7.59597803992407e-174	ExE Endo 1	ENSSSCG00000005656
ENSSSCG00000032003.1	3.42798305416307e-176	-1.21422	0.933	0.972	6.66502745220925e-172	ExE Endo 1	ENSSSCG00000032003
YBX1.1	4.73895045402247e-175	-0.673652	0.999	0.999	9.2139413677559e-171	ExE Endo 1	YBX1
UQCRQ.1	6.81675762885722e-175	0.711657	0.997	0.96	1.32538218577871e-170	ExE Endo 1	UQCRQ
ENSSSCG00000035762.1	1.79925092137031e-174	0.800728	0.955	0.686	3.4982835664203e-170	ExE Endo 1	ENSSSCG00000035762
LECT2	1.25450158002393e-173	0.446698	0.488	0.124	2.43912742204053e-169	ExE Endo 1	LECT2
ENSSSCG00000030300.1	2.12346008947691e-172	1.03634	0.997	0.742	4.12864345196995e-168	ExE Endo 1	ENSSSCG00000030300
CYP2D6.1	1.06775369002091e-171	0.671305	0.783	0.351	2.07603349950765e-167	ExE Endo 1	CYP2D6
ASB11.1	3.67595412656923e-171	0.568435	0.608	0.197	7.14715760828856e-167	ExE Endo 1	ASB11
CLRN3	9.59158185758771e-171	0.352568	0.352	0.063	1.86489126057078e-166	ExE Endo 1	CLRN3
TARS1.1	1.04297653061467e-170	0.829093	0.942	0.679	2.02785926847411e-166	ExE Endo 1	TARS1
GPAM.1	7.92626664051623e-170	0.654856	0.807	0.387	1.54110402291557e-165	ExE Endo 1	GPAM
MPC2.1	8.85818405286576e-170	0.743299	0.997	0.851	1.72229672539869e-165	ExE Endo 1	MPC2
EVA1B	9.58682930188029e-170	0.468844	0.522	0.146	1.86396722116459e-165	ExE Endo 1	EVA1B
ENSSSCG00000024911.1	1.50615656095264e-169	0.837109	0.986	0.68	2.92842020146021e-165	ExE Endo 1	ENSSSCG00000024911
ENSSSCG00000024144.1	4.01023916836923e-169	0.661833	0.995	0.916	7.7971080150603e-165	ExE Endo 1	ENSSSCG00000024144
ACP6.1	7.47751099755612e-168	0.599106	0.72	0.299	1.45385246325484e-163	ExE Endo 1	ACP6
PRADC1.1	4.55080554074879e-166	0.723648	0.897	0.562	8.84813121287788e-162	ExE Endo 1	PRADC1
BLVRB.1	1.61152086376282e-165	0.773172	0.938	0.638	3.13328001541404e-161	ExE Endo 1	BLVRB
SERPINF1.1	3.73113901514895e-164	0.72041	0.901	0.49	7.2544535871541e-160	ExE Endo 1	SERPINF1
CA4	4.33507931418667e-164	0.424599	0.452	0.111	8.42869471057314e-160	ExE Endo 1	CA4
TCEA3.1	1.59470954073254e-162	0.573152	0.72	0.303	3.10059376004629e-158	ExE Endo 1	TCEA3
FAM20A.1	1.43303795012019e-161	0.48962	0.55	0.166	2.7862556864187e-157	ExE Endo 1	FAM20A
AK4.1	1.33089888803603e-159	0.780757	0.981	0.707	2.58766670800845e-155	ExE Endo 1	AK4
CLU.1	7.96191151114068e-159	0.851659	0.973	0.68	1.54803445511108e-154	ExE Endo 1	CLU
RPL15.1	1.30494309163814e-158	-0.466113	1	1	2.53720085307203e-154	ExE Endo 1	RPL15
ENSSSCG00000023305.1	1.61199197673479e-158	1.01771	0.894	0.415	3.13419600036545e-154	ExE Endo 1	ENSSSCG00000023305
ENSSSCG00000010546	2.19851933736888e-158	0.277626	0.285	0.042	4.27458114764631e-154	ExE Endo 1	ENSSSCG00000010546
ENSSSCG00000004970	2.83514577108363e-158	-0.312768	1	1	5.51237392271791e-154	ExE Endo 1	ENSSSCG00000004970
SELENOI.1	2.89150878421565e-156	0.67255	0.875	0.492	5.62196052915049e-152	ExE Endo 1	SELENOI
CYC1.1	7.99087088694726e-155	0.623886	0.998	0.945	1.55366502654916e-150	ExE Endo 1	CYC1
ENSSSCG00000005663.1	1.21062003796058e-154	0.640543	0.829	0.431	2.35380853980675e-150	ExE Endo 1	ENSSSCG00000005663
SH3BGRL3.1	9.60103323525984e-154	-1.00677	0.752	0.892	1.86672889193157e-149	ExE Endo 1	SH3BGRL3
ENSSSCG00000000385.1	1.14949633698602e-153	0.685537	0.898	0.525	2.23496572800191e-149	ExE Endo 1	ENSSSCG00000000385
SLC31A1.1	3.81794010167062e-153	0.661929	0.814	0.41	7.4232209396782e-149	ExE Endo 1	SLC31A1
ATP5IF1.1	4.88594168117437e-153	0.579402	0.997	0.976	9.49973641070733e-149	ExE Endo 1	ATP5IF1
CLDN8.1	1.42599549432e-152	0.532138	0.607	0.212	2.77256303960637e-148	ExE Endo 1	CLDN8
ENSSSCG00000020686.1	2.06858712074374e-152	0.671179	0.93	0.623	4.02195393886204e-148	ExE Endo 1	ENSSSCG00000020686
MT1A.1	3.74154100014647e-152	0.964018	0.972	0.604	7.27467816658478e-148	ExE Endo 1	MT1A
CD24.1	6.07297358383483e-152	-1.35656	0.701	0.874	1.18076825390501e-147	ExE Endo 1	CD24
ACTG1.1	7.21629501069166e-152	-0.541789	1	1	1.40306423892878e-147	ExE Endo 1	ACTG1
SPHK1.1	1.69362526496245e-151	0.465888	0.578	0.194	3.2929156026665e-147	ExE Endo 1	SPHK1
DHRS11.1	1.05460247383916e-149	0.656105	0.824	0.474	2.05046358988548e-145	ExE Endo 1	DHRS11
SLC25A22.1	1.44867684058727e-149	0.627423	0.849	0.475	2.81666238115382e-145	ExE Endo 1	SLC25A22
SLC23A1	3.95884734581645e-149	0.342869	0.422	0.105	7.69718689447093e-145	ExE Endo 1	SLC23A1
COX5B.1	5.2170790564289e-149	0.525208	1	0.98	1.01435668094147e-144	ExE Endo 1	COX5B
AQP3.1	1.56502755793557e-148	0.663676	0.743	0.32	3.04288308089413e-144	ExE Endo 1	AQP3
F10	2.66597969088093e-148	0.287311	0.308	0.054	5.1834643129798e-144	ExE Endo 1	F10
ENSSSCG00000025582.1	5.05172579993438e-148	0.623208	0.771	0.353	9.82207047281242e-144	ExE Endo 1	ENSSSCG00000025582
CFL1.1	1.3511415120679e-147	-0.764371	0.972	0.986	2.62702444191362e-143	ExE Endo 1	CFL1
FLNA.1	1.57408751469273e-147	-0.990121	0.366	0.738	3.06049835481708e-143	ExE Endo 1	FLNA
ENSSSCG00000009327.1	4.38705858553601e-147	-0.74674	0.998	0.996	8.52975800785766e-143	ExE Endo 1	ENSSSCG00000009327
DNPH1.1	1.53224705991673e-146	0.703659	0.943	0.75	2.9791479585961e-142	ExE Endo 1	DNPH1
C11orf54.1	3.73695688260649e-146	0.651532	0.869	0.48	7.2657652668518e-142	ExE Endo 1	C11orf54
ENSSSCG00000017202.1	1.14951864619095e-145	-0.725521	0.978	0.985	2.23500910378907e-141	ExE Endo 1	ENSSSCG00000017202
ENSSSCG00000033733.1	3.32447595261881e-145	-0.68956	0.978	0.986	6.46377859467675e-141	ExE Endo 1	ENSSSCG00000033733
APP.1	6.36744459749422e-145	-0.977248	0.104	0.565	1.2380222530908e-140	ExE Endo 1	APP
MCRIP2.1	1.3259358727005e-144	0.669226	0.853	0.49	2.57801711729158e-140	ExE Endo 1	MCRIP2
SLC30A3	1.39204926616077e-144	0.419854	0.495	0.151	2.70656138819639e-140	ExE Endo 1	SLC30A3
SLC27A4.1	1.01949219619412e-143	0.585584	0.743	0.354	1.98219867706024e-139	ExE Endo 1	SLC27A4
IQGAP2.1	1.91650918743786e-143	0.65854	0.908	0.504	3.72626881313544e-139	ExE Endo 1	IQGAP2
ATP1A1.1	3.20983182786328e-143	0.706447	0.984	0.808	6.24087602291458e-139	ExE Endo 1	ATP1A1
RARRES2.1	1.64110255970068e-142	0.537411	0.689	0.29	3.19079570682603e-138	ExE Endo 1	RARRES2
PSIP1.1	1.39587678812552e-141	-1.18242	0.438	0.74	2.71400323915244e-137	ExE Endo 1	PSIP1
CLUH.1	2.58940840425005e-141	0.589623	0.809	0.424	5.03458676038336e-137	ExE Endo 1	CLUH
NDUFB9.1	9.45621972990505e-141	0.621682	0.983	0.868	1.83857280208544e-136	ExE Endo 1	NDUFB9
SLC34A2.1	1.35590185032082e-140	0.721396	0.89	0.425	2.63627996757876e-136	ExE Endo 1	SLC34A2
FGL2.1	1.39560039588904e-139	0.615725	0.828	0.415	2.71346584972707e-135	ExE Endo 1	FGL2
PRLR	1.75083489871739e-139	0.280894	0.374	0.085	3.40414829357622e-135	ExE Endo 1	PRLR
EPAS1.1	4.89464005486726e-139	0.587552	0.879	0.412	9.51664865867841e-135	ExE Endo 1	EPAS1
CTSB.1	9.05751506545145e-139	0.647545	0.925	0.611	1.76105265417573e-134	ExE Endo 1	CTSB
NTN5	7.01762250391782e-138	0.364661	0.45	0.126	1.36443634343674e-133	ExE Endo 1	NTN5
CRACR2B	9.26544057613139e-138	0.382756	0.493	0.148	1.80147961121723e-133	ExE Endo 1	CRACR2B
HAPLN1.1	3.12166803842858e-137	0.70884	0.94	0.493	6.06945916711670e-133	ExE Endo 1	HAPLN1
UBC.1	1.5882383027157e-136	0.79998	0.983	0.831	3.08801173197013e-132	ExE Endo 1	UBC
H2AFZ.1	1.93701951766855e-136	-0.770881	0.998	0.993	3.76614704820296e-132	ExE Endo 1	H2AFZ
GSTO1	2.38479711353967e-136	0.725188	0.921	0.671	4.63676102785519e-132	ExE Endo 1	GSTO1
ENSSSCG00000031088.1	1.61365141751256e-135	-0.414562	1	1	3.13742245106966e-131	ExE Endo 1	ENSSSCG00000031088
SOAT2.1	3.99526551881126e-135	0.454409	0.682	0.27	7.76799474822474e-131	ExE Endo 1	SOAT2
ACAA1.1	3.35109556204249e-134	0.608022	0.96	0.722	6.51553510127922e-130	ExE Endo 1	ACAA1
TPM1.1	5.73408908428274e-134	-0.940348	0.755	0.891	1.11487894065709e-129	ExE Endo 1	TPM1
TPM4	2.228624717295e-132	-0.818262	0.838	0.921	4.33311503783667e-128	ExE Endo 1	TPM4
FSCN1.1	7.79525928612302e-132	-0.773744	0.9	0.95	1.5156322630009e-127	ExE Endo 1	FSCN1
ENSSSCG00000033019	1.35678151612802e-131	-0.334427	1	1	2.63799030180772e-127	ExE Endo 1	ENSSSCG00000033019
SELENOT.1	2.38025091364503e-131	0.611529	0.977	0.845	4.62792185140003e-127	ExE Endo 1	SELENOT
HABP2.1	1.968231177289e-130	0.589156	0.845	0.429	3.826831878003e-126	ExE Endo 1	HABP2
CTSC.1	2.89430218374385e-130	0.650181	0.957	0.732	5.62739173585318e-126	ExE Endo 1	CTSC
MACROH2A2.1	5.98134683228065e-130	-0.937995	0.051	0.486	1.16295326460033e-125	ExE Endo 1	MACROH2A2
SOX17.1	4.17213718054282e-129	-1.34616	0.126	0.539	8.11188632012941e-125	ExE Endo 1	SOX17
NDUFA6.1	6.66658563239355e-129	0.593135	0.839	0.506	1.29618424450628e-124	ExE Endo 1	NDUFA6
SLC6A6	1.21479390117454e-128	0.438953	0.604	0.225	2.36192378205365e-124	ExE Endo 1	SLC6A6
ENSSSCG00000012523.1	1.52708585588286e-128	0.833501	0.867	0.686	2.96911302959304e-124	ExE Endo 1	ENSSSCG00000012523
ENSSSCG00000029761.1	7.33660109074757e-128	0.615247	0.967	0.801	1.42645535007405e-123	ExE Endo 1	ENSSSCG00000029761
RPL5.1	8.51429925829664e-128	-0.455677	1	1	1.65543520479062e-123	ExE Endo 1	RPL5
SLC43A2.1	1.70133214284254e-127	0.571477	0.843	0.467	3.30790008532875e-123	ExE Endo 1	SLC43A2
CARHSP1.1	3.50809765116271e-127	0.59753	0.977	0.865	6.82079426315566e-123	ExE Endo 1	CARHSP1
RPS18.1	8.13959993460397e-126	-0.301823	1	1	1.58258241528505e-121	ExE Endo 1	RPS18
UGT8	1.95824395077914e-125	0.411751	0.536	0.192	3.80741371349988e-121	ExE Endo 1	UGT8
ENSSSCG00000008214	5.91387086172361e-125	0.318986	0.225	0.033	1.14983391164492e-120	ExE Endo 1	ENSSSCG00000008214
SINHCAF.1	6.26198526141265e-125	-0.787672	0.575	0.795	1.21751779437646e-120	ExE Endo 1	SINHCAF
PNPLA3.1	1.92448947537235e-124	0.498826	0.704	0.316	3.74178488696645e-120	ExE Endo 1	PNPLA3
PALM3.1	3.15519334942344e-124	0.505211	0.693	0.305	6.13464242928399e-120	ExE Endo 1	PALM3
HSP90B1.1	8.0741023318765e-124	0.496875	1	0.981	1.56984771638675e-119	ExE Endo 1	HSP90B1
FAM234A.1	1.25663965064981e-123	0.498438	0.67	0.299	2.44328447275842e-119	ExE Endo 1	FAM234A
LGMN.1	2.58498907923897e-123	0.568129	0.835	0.503	5.02599426676432e-119	ExE Endo 1	LGMN
CLTB	3.47323910886712e-123	0.617883	0.956	0.794	6.75301879937034e-119	ExE Endo 1	CLTB
ENSSSCG00000039071.1	4.81137312473431e-123	-0.949619	0.77	0.895	9.35475276642092e-119	ExE Endo 1	ENSSSCG00000039071
TRPV5	1.06496473401057e-122	0.311155	0.407	0.114	2.07061093233676e-118	ExE Endo 1	TRPV5
TXNDC17.1	1.27650815704825e-122	0.540422	0.992	0.944	2.4819148097489e-118	ExE Endo 1	TXNDC17
ACO2.1	6.5052641521673e-122	0.580628	0.924	0.696	1.26481850910589e-117	ExE Endo 1	ACO2
RPL32.1	6.79165983713572e-122	-0.353821	1	1	1.3205024221343e-117	ExE Endo 1	RPL32
RPL6.1	1.69414579092985e-121	-0.482834	0.998	0.998	3.2939276613049e-117	ExE Endo 1	RPL6
ECHDC2.1	2.62886360274825e-121	0.562236	0.863	0.515	5.11129950282342e-117	ExE Endo 1	ECHDC2
ENSSSCG00000018055.1	3.65389762898725e-121	0.54093	1	0.965	7.10427316003992e-117	ExE Endo 1	ENSSSCG00000018055
IDH1.1	5.05270243712364e-121	0.622696	0.981	0.79	9.82396934849949e-117	ExE Endo 1	IDH1
ATP5ME.1	1.16608565783298e-120	0.510913	0.998	0.966	2.26722034452466e-116	ExE Endo 1	ATP5ME
HMGCS1.1	1.60838461927356e-120	0.801801	0.974	0.776	3.12718221525358e-116	ExE Endo 1	HMGCS1
ENSSSCG00000032916	2.04609355144732e-120	0.574325	0.986	0.904	3.97821969207902e-116	ExE Endo 1	ENSSSCG00000032916
NASP.1	2.78677638219605e-120	-0.872252	0.973	0.979	5.41832931990377e-116	ExE Endo 1	NASP
SERBP1.1	3.89377032443996e-120	-0.573599	0.998	0.997	7.57065764180862e-116	ExE Endo 1	SERBP1
RPL37	4.52734425959576e-120	-0.374704	1	1	8.80251544393204e-116	ExE Endo 1	RPL37
CLDN6	8.39207959049321e-120	-0.752578	0.943	0.963	1.6316720347796e-115	ExE Endo 1	CLDN6
HBQ1.1	8.82882398744376e-120	0.602305	0.855	0.496	1.71658824787869e-115	ExE Endo 1	HBQ1
INMT	9.25293757684634e-120	0.333894	0.32	0.073	1.79904865306623e-115	ExE Endo 1	INMT
PABPN1.1	9.89403558504837e-120	-0.690594	0.931	0.968	1.92369733880096e-115	ExE Endo 1	PABPN1
RPS27L.1	1.1682090934099e-119	0.549867	0.983	0.928	2.27134894031687e-115	ExE Endo 1	RPS27L
SLC26A6	1.36963598625374e-119	0.34181	0.489	0.162	2.66298324807316e-115	ExE Endo 1	SLC26A6
TPD52.1	4.30720529538104e-119	0.556849	0.764	0.414	8.37449925580935e-115	ExE Endo 1	TPD52
MARCKS.1	7.08144563130351e-119	-1.00442	0.148	0.539	1.37684547409434e-114	ExE Endo 1	MARCKS
UQCR10.1	8.21558925647666e-119	0.494091	0.992	0.963	1.59735701913676e-114	ExE Endo 1	UQCR10
AGMAT.1	1.38512656152139e-118	0.431683	0.613	0.245	2.69310157356605e-114	ExE Endo 1	AGMAT
ROGDI.1	1.60606111995764e-118	0.564625	0.804	0.454	3.12266463553365e-114	ExE Endo 1	ROGDI
ENSSSCG00000011000.1	2.2933773907372e-118	-0.706679	0.931	0.955	4.45901366081035e-114	ExE Endo 1	ENSSSCG00000011000
ENSSSCG00000004489	3.27562905835512e-118	-0.358887	1	1	6.36880557815986e-114	ExE Endo 1	ENSSSCG00000004489
PCSK6	3.73247816181164e-118	0.389576	0.52	0.182	7.25705729001037e-114	ExE Endo 1	PCSK6
COX17.1	4.61163841212563e-118	0.618669	0.903	0.682	8.96640856469587e-114	ExE Endo 1	COX17
RPS4X	7.48651876771893e-118	-0.377704	1	1	1.45560384400759e-113	ExE Endo 1	RPS4X
BRI3BP.1	1.25240679774346e-117	0.58317	0.93	0.671	2.43505453685261e-113	ExE Endo 1	BRI3BP
H3-3A.1	1.92020051872174e-117	-0.871137	0.699	0.845	3.73344586855068e-113	ExE Endo 1	H3-3A
DDAH2.1	2.37993758461132e-117	-0.816739	0.097	0.501	4.62731264575978e-113	ExE Endo 1	DDAH2
LAPTM4B	4.7252663001424e-117	-0.891094	0.72	0.847	9.18733526736686e-113	ExE Endo 1	LAPTM4B
HNF4A.1	6.60042650458568e-117	0.580179	0.949	0.588	1.28332092528659e-112	ExE Endo 1	HNF4A
KLHL13.1	7.30377054126177e-117	0.592351	0.867	0.503	1.42007210633753e-112	ExE Endo 1	KLHL13
NEU1.1	2.08724674463386e-116	0.548592	0.807	0.466	4.05823384559162e-112	ExE Endo 1	NEU1
WDR24	5.13208997813879e-116	0.461418	0.667	0.304	9.97832254449526e-112	ExE Endo 1	WDR24
PRDX2.1	5.50009204739192e-116	-0.776981	0.981	0.982	1.06938289677441e-111	ExE Endo 1	PRDX2
AKR1A1.1	6.53973839583908e-116	0.581009	0.964	0.79	1.27152133630299e-111	ExE Endo 1	AKR1A1
MTERF3.1	6.7805889507719e-116	0.56285	0.975	0.864	1.31834990969858e-111	ExE Endo 1	MTERF3
ENSSSCG00000004001.1	1.79828575762773e-115	0.458017	0.538	0.202	3.4964069985556e-111	ExE Endo 1	ENSSSCG00000004001
CYCS.1	2.27977891492857e-114	0.549627	0.993	0.934	4.43257414429562e-110	ExE Endo 1	CYCS
UROC1.1	3.25932163894668e-114	0.44554	0.695	0.325	6.33709906260404e-110	ExE Endo 1	UROC1
PLIN3.1	5.17586743535817e-114	0.50783	0.704	0.366	1.00634390545669e-109	ExE Endo 1	PLIN3
A1CF.1	8.3438393880979e-114	0.40582	0.582	0.228	1.62229269222787e-109	ExE Endo 1	A1CF
ENSSSCG00000025928.1	8.67961561453989e-114	-0.393986	1	0.999	1.68757766393499e-109	ExE Endo 1	ENSSSCG00000025928
COX4I2	1.29517688771376e-113	0.335121	0.343	0.089	2.51821242278186e-109	ExE Endo 1	COX4I2
NDRG2.1	5.07643703132209e-113	0.413454	0.574	0.228	9.87011651999954e-109	ExE Endo 1	NDRG2
AMN	2.30577784558901e-112	0.315307	0.445	0.141	4.48312386517872e-108	ExE Endo 1	AMN
GSTZ1	4.01159980171932e-112	0.333823	0.435	0.139	7.79975349448287e-108	ExE Endo 1	GSTZ1
SLC25A1	1.02338171978254e-111	0.551195	0.966	0.815	1.98976107777319e-107	ExE Endo 1	SLC25A1
CYBA.1	1.32718777182629e-111	-1.0762	0.283	0.608	2.58045118476186e-107	ExE Endo 1	CYBA
MGAT4A.1	1.37840217748449e-111	0.557169	0.969	0.824	2.6800273536831e-107	ExE Endo 1	MGAT4A
UQCRC1	1.59014113267936e-111	0.485414	0.991	0.922	3.09171140426848e-107	ExE Endo 1	UQCRC1
SERHL2.1	2.04811380833213e-111	0.583485	0.894	0.614	3.98214767754017e-107	ExE Endo 1	SERHL2
ENSSSCG00000020830.1	2.94390757834232e-111	-0.419281	1	0.999	5.72383950457097e-107	ExE Endo 1	ENSSSCG00000020830
NDUFA2.1	6.15836773031887e-111	0.529526	0.978	0.876	1.1973714378059e-106	ExE Endo 1	NDUFA2
RPL7	6.43978628422597e-111	-0.365544	1	0.999	1.25208764724205e-106	ExE Endo 1	RPL7
ENSSSCG00000035364.1	1.4084664533075e-110	0.563772	0.973	0.878	2.73848132516577e-106	ExE Endo 1	ENSSSCG00000035364
GNAI2.1	2.37487529668908e-110	-0.833085	0.545	0.761	4.61747003935258e-106	ExE Endo 1	GNAI2
ENSSSCG00000003042.1	3.59244665291519e-110	-0.380079	1	1	6.984794027263e-106	ExE Endo 1	ENSSSCG00000003042
C11orf86	5.96933329116095e-110	0.313919	0.376	0.105	1.16061747180042e-105	ExE Endo 1	C11orf86
ENSSSCG00000024974.1	2.90247015378765e-109	-0.415906	1	1	5.64327272000933e-105	ExE Endo 1	ENSSSCG00000024974
IGFBP7.1	7.00671195802917e-109	0.671144	0.55	0.233	1.36231500599961e-104	ExE Endo 1	IGFBP7
GLDC.1	1.6803783692277e-108	0.577726	0.841	0.495	3.26715966328941e-104	ExE Endo 1	GLDC
PHYHD1.1	1.85423399175458e-108	0.552935	0.871	0.555	3.60518715016843e-104	ExE Endo 1	PHYHD1
RPL26	2.2468064703419e-108	-0.351661	1	1	4.36846582028575e-104	ExE Endo 1	RPL26
RAB17.1	2.93782506253363e-108	0.426239	0.61	0.263	5.71201326908414e-104	ExE Endo 1	RAB17
TUBA1B.1	5.24364294236471e-108	-0.590016	1	0.999	1.01952149728397e-103	ExE Endo 1	TUBA1B
HSP90AB1.1	8.45750074597056e-108	-0.531356	1	1	1.64439187003906e-103	ExE Endo 1	HSP90AB1
BDH2	3.19098231272903e-107	0.393489	0.544	0.216	6.20422691063905e-103	ExE Endo 1	BDH2
HNRNPDL.1	2.5758855524065e-106	-0.589336	0.954	0.978	5.00829427954396e-102	ExE Endo 1	HNRNPDL
HMGB2.1	5.34150006518169e-106	-0.853457	0.874	0.932	1.03854785767328e-101	ExE Endo 1	HMGB2
COX1.1	2.35206183890534e-105	0.561335	0.998	0.99	4.57311383338366e-101	ExE Endo 1	COX1
SAT1.1	2.42339815789476e-105	0.650639	0.983	0.813	4.71181303839479e-101	ExE Endo 1	SAT1
BMP7.1	6.11942731366183e-105	-0.674428	0.126	0.497	1.18980025259527e-100	ExE Endo 1	BMP7
MAOB.1	1.97115357229756e-104	0.40071	0.539	0.21	3.83251389061814e-100	ExE Endo 1	MAOB
ENSSSCG00000040854.1	7.22453010293577e-104	0.544883	0.96	0.787	1.4046653879138e-99	ExE Endo 1	ENSSSCG00000040854
SLC38A3.1	7.48402045830198e-104	0.337764	0.519	0.195	1.45511809770765e-99	ExE Endo 1	SLC38A3
RBP1	1.55497864860282e-103	-0.889777	0.373	0.658	3.02334498647847e-99	ExE Endo 1	RBP1
HSPA9.1	2.95070524788195e-103	0.519262	0.982	0.87	5.73705621345688e-99	ExE Endo 1	HSPA9
ENSSSCG00000034976.1	3.29618790112793e-103	0.521804	0.683	0.347	6.40877813616304e-99	ExE Endo 1	ENSSSCG00000034976
HMGA1.1	5.14377597100585e-103	-0.605517	0.99	0.991	1.00010436204267e-98	ExE Endo 1	HMGA1
ENSSSCG00000003753	6.38113672461736e-103	0.274771	0.365	0.105	1.24068441336735e-98	ExE Endo 1	ENSSSCG00000003753
ENSSSCG00000035904.1	9.22533528890877e-103	-0.545439	1	1	1.79368194022253e-98	ExE Endo 1	ENSSSCG00000035904
SLC25A6	2.53359243083843e-102	0.394569	1	0.996	4.92606376327916e-98	ExE Endo 1	SLC25A6
PRPSAP1.1	2.71155367173533e-102	0.489247	0.785	0.466	5.272073803955e-98	ExE Endo 1	PRPSAP1
SCARB2.1	5.77561606729975e-102	0.535828	0.769	0.442	1.12295303196509e-97	ExE Endo 1	SCARB2
MTARC2.1	2.22827185985624e-101	0.512091	0.853	0.55	4.33242897711848e-97	ExE Endo 1	MTARC2
RPS8.1	2.3928023661841e-101	-0.306151	1	1	4.65232564057174e-97	ExE Endo 1	RPS8
SHMT1	2.54941213332963e-101	0.48829	0.72	0.387	4.9568220108328e-97	ExE Endo 1	SHMT1
FADS2.1	5.72834058827491e-101	0.550898	0.875	0.62	1.11376126057829e-96	ExE Endo 1	FADS2
COX5A.1	6.15958420766879e-101	0.469201	0.994	0.958	1.19760795749704e-96	ExE Endo 1	COX5A
ENSSSCG00000032067	2.69185848573517e-100	0.528173	0.935	0.763	5.2337804538149e-96	ExE Endo 1	ENSSSCG00000032067
FAM83F.1	4.50147137528997e-100	0.361577	0.536	0.213	8.75221079497629e-96	ExE Endo 1	FAM83F
GSTK1.1	1.17065184106104e-98	0.516936	0.831	0.546	2.27609837457497e-94	ExE Endo 1	GSTK1
SMLR1.1	1.83140856255684e-98	0.460705	0.745	0.397	3.56080766817927e-94	ExE Endo 1	SMLR1
ENSSSCG00000004470.1	4.35892823727598e-98	-0.830786	0.104	0.46	8.47506417173569e-94	ExE Endo 1	ENSSSCG00000004470
MRPL38.1	2.14155229790091e-97	0.49483	0.951	0.769	4.16382013280874e-93	ExE Endo 1	MRPL38
RPS3A	4.5937891505783e-97	-0.347984	1	1	8.93170424546939e-93	ExE Endo 1	RPS3A
HDGF.1	6.11672682131479e-97	-0.740235	0.867	0.923	1.18927519586823e-92	ExE Endo 1	HDGF
ATP6V0D2.1	1.00746534739694e-96	0.400747	0.66	0.308	1.95881487494387e-92	ExE Endo 1	ATP6V0D2
SLC7A7.1	8.10583418614371e-96	0.509849	0.917	0.595	1.57601734081192e-91	ExE Endo 1	SLC7A7
ENSSSCG00000038475.1	1.43984452500368e-95	0.499292	0.847	0.526	2.79948970996465e-91	ExE Endo 1	ENSSSCG00000038475
ENSSSCG00000036716	1.99244204653664e-95	-0.286903	1	1	3.87390507108119e-91	ExE Endo 1	ENSSSCG00000036716
PROC.1	3.02387944294746e-95	0.446053	0.719	0.365	5.87932880092274e-91	ExE Endo 1	PROC
DEFB1.1.1	6.00368329700948e-95	0.323133	0.437	0.149	1.16729614343755e-90	ExE Endo 1	DEFB1.1
BTF3	9.67323875160158e-95	-0.456552	0.991	0.993	1.88076781047389e-90	ExE Endo 1	BTF3
ARG2.1	1.08674704362127e-94	-0.573233	0.055	0.41	2.11296227691284e-90	ExE Endo 1	ARG2
KRT8	1.71843192137429e-94	-0.626893	1	1	3.34114718472803e-90	ExE Endo 1	KRT8
NDUFB3.1	3.00105827458056e-94	0.4812	0.984	0.918	5.83495760326698e-90	ExE Endo 1	NDUFB3
MGST1.1	5.06843403596718e-94	0.489269	0.616	0.296	9.85455629613099e-90	ExE Endo 1	MGST1
ENSSSCG00000012895	9.8549198271321e-94	0.400619	0.582	0.265	1.91609206198930e-89	ExE Endo 1	ENSSSCG00000012895
MDH1.1	1.20290175069415e-93	0.467758	0.997	0.952	2.33880187387464e-89	ExE Endo 1	MDH1
CPVL	1.28983266292196e-93	0.306101	0.373	0.117	2.50782164651917e-89	ExE Endo 1	CPVL
GHITM.1	1.81477420153041e-93	0.442843	0.989	0.934	3.52846548003557e-89	ExE Endo 1	GHITM
SEC61A1.1	1.91378364148989e-93	0.48256	0.93	0.701	3.7209695341488e-89	ExE Endo 1	SEC61A1
MAP4K4.1	3.04752126218493e-93	-0.731611	0.495	0.718	5.92529559006617e-89	ExE Endo 1	MAP4K4
HIGD2A	4.58224757808604e-93	0.469609	0.989	0.931	8.90926396607268e-89	ExE Endo 1	HIGD2A
ATP5F1A.1	5.25164139568055e-93	0.366958	1	0.996	1.02107663656217e-88	ExE Endo 1	ATP5F1A
ENSSSCG00000025525	1.68826224749068e-92	0.508455	0.943	0.758	3.28248828779612e-88	ExE Endo 1	ENSSSCG00000025525
APOA1.1	2.06181301386808e-92	0.576596	1	0.997	4.00878304286371e-88	ExE Endo 1	APOA1
ENSSSCG00000039523	2.07289913224862e-92	0.471032	0.757	0.436	4.030337782831e-88	ExE Endo 1	ENSSSCG00000039523
GALE.1	2.89444439798501e-92	0.483571	0.773	0.468	5.62766824300226e-88	ExE Endo 1	GALE
PLIN2.1	5.82722669807607e-92	0.557125	0.848	0.581	1.13298768690693e-87	ExE Endo 1	PLIN2
SCP2.1	6.64458829000415e-92	0.523676	0.982	0.84	1.29190730122551e-87	ExE Endo 1	SCP2
MICOS13.1	1.05296252976163e-91	0.464938	0.971	0.868	2.04727504661555e-87	ExE Endo 1	MICOS13
RTN4.1	1.09468493190883e-91	-0.733099	0.348	0.63	2.12839591311034e-87	ExE Endo 1	RTN4
ATP6V1A.1	1.39154715763592e-91	0.447753	0.701	0.383	2.70558513859152e-87	ExE Endo 1	ATP6V1A
ADAMTS1.1	1.55546575464186e-91	0.507188	0.818	0.472	3.02429206675017e-87	ExE Endo 1	ADAMTS1
PLS1	3.6741420124983e-91	0.297557	0.445	0.163	7.14363431490045e-87	ExE Endo 1	PLS1
NDUFB4.1	4.29066963458968e-91	0.458275	0.994	0.932	8.34234897053271e-87	ExE Endo 1	NDUFB4
ENSSSCG00000012886	5.57623158928816e-91	0.335019	0.524	0.22	1.0841867079053e-86	ExE Endo 1	ENSSSCG00000012886
COX7A1	1.36336673921185e-90	0.442823	0.614	0.301	2.65079395104961e-86	ExE Endo 1	COX7A1
TTC39B	1.90307436763344e-90	0.290069	0.418	0.143	3.7001474929897e-86	ExE Endo 1	TTC39B
TUBB.1	2.18114129239461e-90	-0.451517	0.997	0.998	4.24079301480283e-86	ExE Endo 1	TUBB
ENSSSCG00000021560.1	3.96490474082001e-90	-0.667817	0.805	0.88	7.70896428757635e-86	ExE Endo 1	ENSSSCG00000021560
TUFM.1	4.66250268673018e-90	0.479625	0.941	0.724	9.06530397380949e-86	ExE Endo 1	TUFM
ENSSSCG00000000405	7.46296113729601e-90	0.383875	0.999	0.985	1.45102353392446e-85	ExE Endo 1	ENSSSCG00000000405
TPT1	9.43477706763451e-90	-0.319388	1	1	1.83440370526018e-85	ExE Endo 1	TPT1
EVPL	1.66176108879375e-89	0.250072	0.414	0.14	3.23096208494169e-85	ExE Endo 1	EVPL
ATP6.1	2.39967387067675e-89	0.531277	0.999	0.994	4.66568590675681e-85	ExE Endo 1	ATP6
ENSSSCG00000022925	2.95063201115022e-89	-0.925982	0.905	0.909	5.73691381927937e-85	ExE Endo 1	ENSSSCG00000022925
RPS15A	3.4773428184629e-89	-0.305199	1	1	6.76099764193741e-85	ExE Endo 1	RPS15A
AK3.1	6.1373901717841e-89	0.490336	0.792	0.497	1.19329277109998e-84	ExE Endo 1	AK3
SLC16A8	6.17196504874051e-89	0.269211	0.385	0.127	1.20001516442662e-84	ExE Endo 1	SLC16A8
RPL22L1.1	9.52923446069748e-89	0.53526	0.986	0.904	1.85276905619341e-84	ExE Endo 1	RPL22L1
ISG12(A).1	1.02577288105294e-88	-0.888262	0.085	0.42	1.99441021263123e-84	ExE Endo 1	ISG12(A)
RPL22	1.09141367656614e-88	-0.314139	1	1	2.12203561134755e-84	ExE Endo 1	RPL22
CAT.1	1.35796093677536e-88	0.432116	0.741	0.414	2.64028344937233e-84	ExE Endo 1	CAT
VWCE	1.51648431289834e-88	0.290606	0.446	0.165	2.94850044956824e-84	ExE Endo 1	VWCE
LRPAP1.1	1.74432536616231e-88	0.469272	0.978	0.902	3.39149180942937e-84	ExE Endo 1	LRPAP1
CRYZ.1	1.86323319908556e-88	0.516074	0.87	0.589	3.62268430898206e-84	ExE Endo 1	CRYZ
CHPT1.1	1.90716659519115e-88	0.453192	0.812	0.479	3.70810401103015e-84	ExE Endo 1	CHPT1
BANK1.1	1.99652655219349e-88	0.333164	0.561	0.236	3.88184657542981e-84	ExE Endo 1	BANK1
AMPD2	8.74822243851753e-88	0.316782	0.532	0.227	1.70091688872096e-83	ExE Endo 1	AMPD2
SBK1.1	1.11434183070141e-87	-0.590384	0.039	0.376	2.16661482143274e-83	ExE Endo 1	SBK1
SEPTIN11	3.08261630343241e-87	-0.708692	0.838	0.895	5.99353087876363e-83	ExE Endo 1	SEPTIN11
ENSSSCG00000028423.1	3.37825148748314e-87	-0.665995	0.618	0.782	6.56833436711347e-83	ExE Endo 1	ENSSSCG00000028423
PICALM.1	8.86973321963327e-87	0.456697	0.806	0.49	1.7245422298933e-82	ExE Endo 1	PICALM
PLGRKT.1	1.67566983167106e-86	0.371559	0.602	0.289	3.25800485371804e-82	ExE Endo 1	PLGRKT
HSPD1	4.06630021947925e-86	0.400097	1	0.995	7.90610751673351e-82	ExE Endo 1	HSPD1
WFDC2.1	6.19069509202129e-86	-0.999057	0.109	0.44	1.2036568467417e-81	ExE Endo 1	WFDC2
CNN3.1	9.53519939516002e-86	-0.553167	0.802	0.888	1.85392881840096e-81	ExE Endo 1	CNN3
GJC1.1	9.75504069512753e-86	-0.554122	0.068	0.403	1.89667256235365e-81	ExE Endo 1	GJC1
YWHAQ.1	1.06448976158478e-85	-0.54772	0.849	0.901	2.06968744344929e-81	ExE Endo 1	YWHAQ
SLC25A12	1.6152356314023e-85	0.303618	0.475	0.19	3.14050263813549e-81	ExE Endo 1	SLC25A12
TPM3.1	1.78775602703504e-85	-0.509035	0.997	0.997	3.47593404336423e-81	ExE Endo 1	TPM3
SNRPE.1	2.05496732304869e-85	-0.431221	0.989	0.987	3.99547296620357e-81	ExE Endo 1	SNRPE
SERP1.1	2.8538159169172e-85	0.483649	0.909	0.708	5.54867428726212e-81	ExE Endo 1	SERP1
TMCO1.1	8.3891371310895e-85	0.466367	0.894	0.654	1.63109993239773e-80	ExE Endo 1	TMCO1
TENT5C.1	9.61885361936586e-85	0.360374	0.536	0.238	1.8701937092133e-80	ExE Endo 1	TENT5C
GOT1.1	9.98350027433121e-85	0.468918	0.814	0.505	1.94109195833822e-80	ExE Endo 1	GOT1
HSPA5.1	1.2276610715834e-84	0.458063	0.99	0.923	2.3869414214796e-80	ExE Endo 1	HSPA5
LDHD	1.66556541043439e-84	0.371571	0.599	0.289	3.23835882750758e-80	ExE Endo 1	LDHD
NUDT3.1	2.43479164682156e-84	-0.309131	1	1	4.73396539891516e-80	ExE Endo 1	NUDT3
SURF4.1	2.72601242344288e-84	0.455368	0.956	0.785	5.30018595489999e-80	ExE Endo 1	SURF4
RALY.1	3.7183887747217e-84	-0.663555	0.814	0.887	7.2296632946914e-80	ExE Endo 1	RALY
TNNC1	4.18657197891414e-84	-0.89655	0.635	0.8	8.13995189860276e-80	ExE Endo 1	TNNC1
SSBP4.1	4.27473906160825e-84	0.476476	0.873	0.627	8.31137515748492e-80	ExE Endo 1	SSBP4
ENSSSCG00000037071.1	5.57239772160247e-84	0.444336	0.969	0.885	1.08344128901117e-79	ExE Endo 1	ENSSSCG00000037071
TMEM82.1	7.95000525591943e-84	0.407402	0.698	0.377	1.54571952190841e-79	ExE Endo 1	TMEM82
SLC39A8.1	9.60034604864676e-84	0.444138	0.871	0.542	1.86659528223839e-79	ExE Endo 1	SLC39A8
FAH	2.12597865959715e-83	0.379755	0.606	0.298	4.13354030785474e-79	ExE Endo 1	FAH
HNRNPU.1	3.18804085643554e-83	-0.612512	0.959	0.965	6.19850783716762e-79	ExE Endo 1	HNRNPU
ENSSSCG00000034610.1	7.59148746705885e-83	-0.62023	0.099	0.419	1.47601290822025e-78	ExE Endo 1	ENSSSCG00000034610
ND4.1	8.29259317691475e-83	0.452044	1	0.983	1.61232889138754e-78	ExE Endo 1	ND4
SRSF3.1	9.62283366876055e-83	-0.515202	0.968	0.98	1.87096755021711e-78	ExE Endo 1	SRSF3
CDCA4.1	1.20486213884561e-82	-0.660043	0.359	0.618	2.34261345655751e-78	ExE Endo 1	CDCA4
ENSSSCG00000022975	1.97219956477891e-82	0.427815	0.708	0.408	3.83454761379964e-78	ExE Endo 1	ENSSSCG00000022975
HSPA8	1.15122246849052e-81	0.40929	1	0.998	2.23832184548611e-77	ExE Endo 1	HSPA8
FKBP3.1	1.2177506692667e-81	-0.601358	0.615	0.779	2.36767262625524e-77	ExE Endo 1	FKBP3
ABCB6.1	3.28130451817342e-81	0.423612	0.74	0.428	6.37984037468458e-77	ExE Endo 1	ABCB6
RCC2.1	3.9199466179413e-81	-0.606909	0.604	0.758	7.62155220926328e-77	ExE Endo 1	RCC2
CPD.1	4.01859726455039e-81	0.371731	0.634	0.319	7.81335866146533e-77	ExE Endo 1	CPD
FXYD4.1	4.11683650687929e-81	0.650367	0.925	0.653	8.0043652203254e-77	ExE Endo 1	FXYD4
ACOX1.1	4.6532576399059e-81	0.466945	0.844	0.58	9.04732882926905e-77	ExE Endo 1	ACOX1
ENAH.1	4.97041350766073e-81	-0.631944	0.342	0.609	9.66397498294476e-77	ExE Endo 1	ENAH
ABCC2.1	6.18908962161335e-81	0.298328	0.485	0.194	1.20334469513028e-76	ExE Endo 1	ABCC2
SEC11C.1	7.23374620613118e-81	0.446208	0.806	0.534	1.40645727485809e-76	ExE Endo 1	SEC11C
COX7A2	8.59232852500607e-81	0.358772	0.999	0.988	1.67060643511693e-76	ExE Endo 1	COX7A2
HSBP1	8.98354184709239e-81	0.434222	0.981	0.89	1.74667004133017e-76	ExE Endo 1	HSBP1
HYI.1	1.7561877902834e-80	0.478957	0.846	0.606	3.41455592064802e-76	ExE Endo 1	HYI
PLPPR3.1	3.13010912047786e-80	-0.531205	0.035	0.352	6.0858711629451e-76	ExE Endo 1	PLPPR3
TJP1.1	3.38858099328054e-80	-0.673963	0.521	0.713	6.58841802523535e-76	ExE Endo 1	TJP1
SFRP1.1	5.13853407648093e-80	-0.983969	0.07	0.386	9.99085180490188e-76	ExE Endo 1	SFRP1
ADGRE5	6.11878648399318e-80	0.304097	0.505	0.219	1.18967565608279e-75	ExE Endo 1	ADGRE5
CYBRD1.1	1.45160012299125e-79	0.307998	0.498	0.209	2.82234611913188e-75	ExE Endo 1	CYBRD1
SHMT2.1	1.46176730791025e-79	0.438148	0.742	0.458	2.84211417676991e-75	ExE Endo 1	SHMT2
LIN28A.1	2.0507224236605e-79	-0.623004	0.063	0.378	3.98721960832311e-75	ExE Endo 1	LIN28A
DHCR7.1	2.73600646724577e-79	0.447399	0.813	0.523	5.31961737426596e-75	ExE Endo 1	DHCR7
ACADM	5.3458408639744e-79	-0.932182	0.212	0.503	1.03939183918254e-74	ExE Endo 1	ACADM
NREP.1	2.40441520131871e-78	-0.735794	0.119	0.429	4.67490447592397e-74	ExE Endo 1	NREP
DNAJC22.1	3.22656722678375e-78	0.453957	0.867	0.639	6.27341465903565e-74	ExE Endo 1	DNAJC22
TSPAN6.1	4.13368924055282e-78	-0.623519	0.683	0.804	8.03713199040684e-74	ExE Endo 1	TSPAN6
ACAT2	8.69523335047462e-78	0.409189	0.992	0.943	1.69061422033278e-73	ExE Endo 1	ACAT2
PITX2.1	2.01561839834372e-77	0.460613	0.864	0.545	3.91896685189969e-73	ExE Endo 1	PITX2
RAN.1	3.82179739176321e-77	-0.400439	1	0.997	7.43072066880522e-73	ExE Endo 1	RAN
NDUFB6.1	1.63475914953456e-76	0.463719	0.881	0.683	3.17846221444004e-72	ExE Endo 1	NDUFB6
FNBP1L.1	3.55684175620909e-76	-0.657787	0.467	0.678	6.91556742659733e-72	ExE Endo 1	FNBP1L
ENSSSCG00000014343.1	4.19690883890918e-76	-0.573417	0.889	0.927	8.16004985549113e-72	ExE Endo 1	ENSSSCG00000014343
YWHAB.1	5.73494382206057e-76	-0.561022	0.931	0.952	1.11504512732324e-71	ExE Endo 1	YWHAB
S100A10.1	7.22111686431118e-76	0.410025	0.999	0.942	1.40400175192802e-71	ExE Endo 1	S100A10
YWHAZ.1	8.14498290603076e-76	-0.490589	0.964	0.978	1.58362902641956e-71	ExE Endo 1	YWHAZ
NDUFA11	1.03884183060658e-75	0.417599	0.966	0.865	2.01982017124838e-71	ExE Endo 1	NDUFA11
RPS11	1.25716426176054e-75	-0.310734	1	1	2.44430447414101e-71	ExE Endo 1	RPS11
CRAT.1	2.0617278056864e-75	0.393272	0.719	0.423	4.00861737259606e-71	ExE Endo 1	CRAT
RRAD.1	2.51587603318239e-75	0.51749	0.655	0.335	4.89161777131652e-71	ExE Endo 1	RRAD
SLC13A5.1	4.18133482314068e-75	0.47243	0.963	0.673	8.12976929663242e-71	ExE Endo 1	SLC13A5
SEC23A.1	1.77851957768779e-74	0.431345	0.773	0.481	3.45797561489838e-70	ExE Endo 1	SEC23A
IMPA1	6.30617135831042e-74	0.368942	0.657	0.358	1.2261088971963e-69	ExE Endo 1	IMPA1
ZNRF2	1.14381307090178e-73	0.396346	0.719	0.426	2.22391575375432e-69	ExE Endo 1	ZNRF2
KRT18	1.90749512717685e-73	-0.708884	1	1	3.70874277576996e-69	ExE Endo 1	KRT18
HNRNPA3.1	1.98044430093664e-73	-0.485113	0.967	0.98	3.8505778543111e-69	ExE Endo 1	HNRNPA3
TIMM10.1	4.68824160309214e-73	0.455511	0.87	0.667	9.11534814889205e-69	ExE Endo 1	TIMM10
SUMO1.1	4.69429691909138e-73	-0.523386	0.715	0.815	9.12712149978937e-69	ExE Endo 1	SUMO1
NDUFB8.1	5.93628583209007e-73	0.41589	0.974	0.888	1.15419205433327e-68	ExE Endo 1	NDUFB8
ARPC1B	1.09505949054004e-72	0.399189	0.66	0.377	2.129124167457e-68	ExE Endo 1	ARPC1B
SLC46A1.1	1.42972560982708e-72	0.344557	0.627	0.338	2.7798155031868e-68	ExE Endo 1	SLC46A1
IL6ST.1	2.12549292564598e-72	0.39678	0.793	0.487	4.13259589533348e-68	ExE Endo 1	IL6ST
ENSSSCG00000035893.1	2.12789532989821e-72	0.41773	0.84	0.536	4.1372668899211e-68	ExE Endo 1	ENSSSCG00000035893
ATP6V1H.1	2.37452660559733e-72	0.333341	0.582	0.289	4.61679207926288e-68	ExE Endo 1	ATP6V1H
ARGLU1.1	3.35950252642288e-72	-0.635094	0.793	0.864	6.53188076212401e-68	ExE Endo 1	ARGLU1
FERMT2.1	3.59443089827227e-72	-0.688415	0.81	0.871	6.98865199551078e-68	ExE Endo 1	FERMT2
CADM1.1	4.56191858950064e-72	-0.64651	0.059	0.352	8.86973831356609e-68	ExE Endo 1	CADM1
LRRC59.1	4.57199944507356e-72	0.444841	0.947	0.777	8.88933852105653e-68	ExE Endo 1	LRRC59
CXCR4.1	4.5958346097373e-72	-0.618558	0.017	0.304	8.93568123171223e-68	ExE Endo 1	CXCR4
SLC25A13.1	5.28448665681089e-72	0.436523	0.916	0.706	1.02746274068374e-67	ExE Endo 1	SLC25A13
ABCA1.1	6.91537082230331e-72	0.403392	0.798	0.494	1.34455554898043e-67	ExE Endo 1	ABCA1
ENSSSCG00000006081	7.81788805525342e-72	-0.253522	1	1	1.52003197458292e-67	ExE Endo 1	ENSSSCG00000006081
FLRT3.1	8.76390924896888e-72	-0.741609	0.43	0.651	1.70396687527702e-67	ExE Endo 1	FLRT3
HADHA	1.24640318750786e-71	0.455827	0.871	0.666	2.42338171747153e-67	ExE Endo 1	HADHA
RPLP0	1.28289416099931e-71	-0.265742	1	1	2.49433111723096e-67	ExE Endo 1	RPLP0
DEK.1	1.42603588700263e-71	-0.581295	0.92	0.932	2.77264157509921e-67	ExE Endo 1	DEK
HNRNPD.1	1.63338607399161e-71	-0.601892	0.891	0.91	3.1757925436619e-67	ExE Endo 1	HNRNPD
TMLHE	1.74998685768774e-71	0.304401	0.472	0.21	3.40249944740227e-67	ExE Endo 1	TMLHE
RPL3.1	1.77001938379486e-71	-0.35994	1	1	3.44144868791235e-67	ExE Endo 1	RPL3
IDH3A.1	1.98431575774516e-71	0.39217	0.758	0.462	3.85810512778391e-67	ExE Endo 1	IDH3A
COX7B.1	2.56713072445764e-71	0.435152	0.991	0.959	4.991272267563e-67	ExE Endo 1	COX7B
BRD3.1	2.87219845885218e-71	-0.616955	0.339	0.581	5.58441546354629e-67	ExE Endo 1	BRD3
JARID2.1	3.47765539693314e-71	-0.621347	0.383	0.619	6.76160538825711e-67	ExE Endo 1	JARID2
AVP.1	5.01223556062865e-71	0.359193	0.426	0.174	9.74528960053029e-67	ExE Endo 1	AVP
CYTB.1	1.05558807360335e-70	0.357745	0.999	0.987	2.052379891507e-66	ExE Endo 1	CYTB
ENSSSCG00000013919.1	1.17874378144032e-70	-0.511048	0.05	0.34	2.29183153425441e-66	ExE Endo 1	ENSSSCG00000013919
PMP22	1.56318253876922e-70	-0.86916	0.504	0.716	3.039295810129e-66	ExE Endo 1	PMP22
ENSSSCG00000034019	1.90033961688258e-70	0.327196	0.999	0.99	3.6948303171048e-66	ExE Endo 1	ENSSSCG00000034019
CTSV.1	1.94906095568682e-70	0.461838	0.99	0.919	3.78955921614188e-66	ExE Endo 1	CTSV
H2AZ2.1	2.99398792095307e-70	-0.481181	0.924	0.938	5.82121071470905e-66	ExE Endo 1	H2AZ2
FADS1.1	3.94861290335453e-70	0.415942	0.67	0.399	7.6772880679922e-66	ExE Endo 1	FADS1
C2orf72.1	4.14543584404117e-70	0.28216	0.486	0.22	8.05997091156925e-66	ExE Endo 1	C2orf72
ARF6.1	5.17187581018694e-70	0.432624	0.916	0.708	1.00556781377465e-65	ExE Endo 1	ARF6
RIN3	7.24987111445078e-70	0.259597	0.431	0.178	1.40959244078267e-65	ExE Endo 1	RIN3
GAPDH.1	8.41807547637868e-70	-0.80257	1	1	1.63672641487231e-65	ExE Endo 1	GAPDH
TIMM8B	2.7350833110554e-69	0.404722	0.974	0.89	5.31782248168501e-65	ExE Endo 1	TIMM8B
SLC16A10.1	3.88179650624968e-69	0.376393	0.653	0.343	7.54737694710124e-65	ExE Endo 1	SLC16A10
SYNPO2.1	5.53074315778003e-69	-0.600636	0.023	0.302	1.07534239216717e-64	ExE Endo 1	SYNPO2
HHIP.1	6.07818817372915e-69	-0.637971	0.007	0.28	1.18178212661816e-64	ExE Endo 1	HHIP
TFPI2.1	6.62767005272003e-69	0.383724	0.545	0.252	1.28861788835036e-64	ExE Endo 1	TFPI2
HOMER2.1	8.27881551733029e-69	-0.48023	0.082	0.372	1.60965010103453e-64	ExE Endo 1	HOMER2
GLIPR1.1	1.10775905874253e-68	0.281948	0.511	0.229	2.15381593791311e-64	ExE Endo 1	GLIPR1
ACLY.1	1.12868008363677e-68	0.479535	0.912	0.723	2.19449268661498e-64	ExE Endo 1	ACLY
EDEM1.1	1.48538692227219e-68	0.362378	0.7	0.402	2.88803779297382e-64	ExE Endo 1	EDEM1
SFXN1.1	1.50445739980027e-68	0.409186	0.773	0.513	2.92511652243167e-64	ExE Endo 1	SFXN1
DBN1.1	1.64569680009341e-68	-0.642278	0.435	0.636	3.19972828842162e-64	ExE Endo 1	DBN1
NDUFB2	1.85783168816788e-68	0.366114	0.991	0.917	3.6121821513048e-64	ExE Endo 1	NDUFB2
SOD2.1	3.10747234942419e-68	0.40086	0.861	0.629	6.04185848898545e-64	ExE Endo 1	SOD2
[truncated: 17,712 more rows]
