# Supplementary material for: A single-cell atlas of pig gastrulation as a resource for comparative embryology
Source: Nat Commun. 2024 Jun 18;15:5210. doi: 10.1038/s41467-024-49407-6 (PMC11189408; doi:10.1038/s41467-024-49407-6)
Supplement: Supplementary file 13 — Supplementary Data 10 [file 41467_2024_49407_MOESM13_ESM.xlsx]

## Sheet: Supplementary Data 10
	p_val	avg_log2FC	pct.1	pct.2	p_val_adj	cluster	gene
SIX1	4.27246466396904e-96	0.95826	0.691	0.047	8.30695304615501e-92	0	SIX1
IRX1	2.14005975729946e-65	1.01303	0.705	0.112	4.16091818611734e-61	0	IRX1
SFRP1	1.09416949706407e-58	1.38303	0.926	0.38	2.12739375314168e-54	0	SFRP1
SHISA2	1.25711124934438e-56	0.992748	0.611	0.096	2.44420140210028e-52	0	SHISA2
CKB	2.19308738517726e-54	-2.20688	0.523	0.925	4.26401980300015e-50	0	CKB
PKDCC	2.88021808299643e-54	1.27383	0.819	0.24	5.60000801876996e-50	0	PKDCC
EYA2	6.83644180671911e-52	0.388075	0.295	0.004	1.3292093804804e-47	0	EYA2
HSPB1	4.06473717227827e-48	-1.81899	0.705	0.925	7.90306848406064e-44	0	HSPB1
VMO1	1.23753388707875e-46	1.89351	0.745	0.24	2.40613713664721e-42	0	VMO1
IGFBP5	9.50963223356256e-46	1.83778	0.98	0.641	1.84895779517157e-41	0	IGFBP5
PAX1	1.18082822005539e-45	0.451183	0.262	0.004	2.2958843082537e-41	0	PAX1
LGI1	2.78206061525505e-45	0.367974	0.268	0.005	5.4091604542404e-41	0	LGI1
OTX2	6.15793979978763e-44	0.542047	0.362	0.028	1.19728823527271e-39	0	OTX2
FST	9.49633479290147e-42	0.896333	0.523	0.098	1.84637237378383e-37	0	FST
CLDN11	1.58543850274622e-38	0.97749	0.577	0.13	3.08256808088947e-34	0	CLDN11
EYA1	3.11341736329596e-38	0.362432	0.396	0.048	6.05341737945634e-34	0	EYA1
SESN3	2.11270106575315e-37	0.632929	0.638	0.165	4.10772468214385e-33	0	SESN3
PTN	2.6797778750077e-37	0.957859	0.805	0.326	5.21029212237748e-33	0	PTN
CXCR4	4.12628531300789e-37	0.920516	0.685	0.21	8.02273653408124e-33	0	CXCR4
NSG1	1.59254010211498e-36	0.839428	0.725	0.247	3.09637572054216e-32	0	NSG1
RRAGD	2.8655435101607e-36	0.350954	0.43	0.064	5.57147624680545e-32	0	RRAGD
SOD3	1.01206048176182e-34	-1.54808	0.181	0.711	1.9677491946895e-30	0	SOD3
IRX3	2.0315716143277e-34	0.492394	0.49	0.1	3.94998468973735e-30	0	IRX3
ENSSSCG00000018055	3.45674198311442e-32	-1.19536	0.906	0.973	6.72094343776937e-28	0	ENSSSCG00000018055
ENSSSCG00000016548	1.76081660417344e-31	-1.18164	0.819	0.948	3.42355572349441e-27	0	ENSSSCG00000016548
SEZ6L	5.1384926937442e-31	0.277271	0.161	0	9.99077134444685e-27	0	SEZ6L
ENO1	1.20092354395089e-30	0.75069	1	0.991	2.33495564650371e-26	0	ENO1
FABP3	2.31306466153172e-30	-1.31934	0.799	0.947	4.49729162141611e-26	0	FABP3
APOM	4.72689481607627e-30	-2.07167	0.107	0.611	9.1905015908971e-26	0	APOM
TAMALIN	1.21147396479781e-28	0.866044	0.591	0.185	2.35546882975638e-24	0	TAMALIN
TNNT1	3.3339275379056e-28	1.31502	0.966	0.785	6.48215531194987e-24	0	TNNT1
RBP4	7.68225256752074e-28	-3.9328	0.463	0.763	1.49366036670306e-23	0	RBP4
TMEM163	1.18506499795165e-27	0.27869	0.295	0.037	2.30412187551738e-23	0	TMEM163
APOA1	1.20367206179901e-27	-3.92013	0.946	0.983	2.34029958975581e-23	0	APOA1
FRZB	2.87794794383108e-27	0.444727	0.309	0.044	5.59559418719077e-23	0	FRZB
LGALS1	3.60289047914759e-27	-1.32953	0.893	0.952	7.00509995860666e-23	0	LGALS1
ENSSSCG00000006395	9.2475582433344e-27	-1.00178	0.852	0.924	1.79800274925151e-22	0	ENSSSCG00000006395
RAB27B	9.83155107824245e-27	0.379519	0.43	0.097	1.91154847614268e-22	0	RAB27B
IDH1	4.36495630524701e-26	-0.992139	0.322	0.702	8.48678454429177e-22	0	IDH1
GAPDH	1.19984381922502e-25	0.697502	1	1	2.33285633771921e-21	0	GAPDH
FZD5	1.52034610185222e-25	1.70669	0.611	0.22	2.95600892583127e-21	0	FZD5
FAM162A	1.58779977122113e-25	0.977457	0.946	0.815	3.08715909518524e-21	0	FAM162A
GJB1	1.69130483499154e-25	-1.00897	0.007	0.482	3.28840399067404e-21	0	GJB1
TGFA	1.76353360428094e-25	0.36493	0.295	0.044	3.42883838680343e-21	0	TGFA
ENSSSCG00000007336	2.25822517832074e-25	0.733805	0.617	0.247	4.39066721420901e-21	0	ENSSSCG00000007336
DKK1	3.20365113622891e-25	1.00021	0.396	0.089	6.22885890416986e-21	0	DKK1
WFDC2	3.59715998781866e-25	1.50522	0.886	0.692	6.99395816431582e-21	0	WFDC2
SEMA6A	5.11424815411568e-25	0.682158	0.664	0.25	9.94363268604711e-21	0	SEMA6A
COL5A2	6.59594647026962e-25	0.598322	0.443	0.111	1.28244987221452e-20	0	COL5A2
COL9A1	1.02101717688537e-24	0.695648	0.691	0.293	1.98516369701822e-20	0	COL9A1
HPGD	1.04950061035753e-24	0.693819	0.349	0.066	2.04054403671815e-20	0	HPGD
ISYNA1	1.72481756602418e-24	-1.69853	0.725	0.888	3.35356279362082e-20	0	ISYNA1
RSPO3	3.39063752117451e-24	0.710379	0.289	0.046	6.5924165324196e-20	0	RSPO3
RGMA	4.29870924344062e-24	0.282497	0.309	0.052	8.3579803820216e-20	0	RGMA
CSRP2	4.73009045921397e-24	0.902285	0.832	0.566	9.19671487984973e-20	0	CSRP2
HNF4A	5.28536436528162e-24	-0.788302	0.007	0.461	1.02763339354171e-19	0	HNF4A
APOA2	1.32800591533594e-23	-2.10154	0.034	0.482	2.58204190118767e-19	0	APOA2
ADAMTS19	1.35479536607347e-23	0.595195	0.752	0.351	2.63412863025665e-19	0	ADAMTS19
FTCD	1.71533275476193e-23	-1.2221	0.282	0.648	3.33512147508363e-19	0	FTCD
SLIT1	4.5857487875216e-23	0.31023	0.389	0.087	8.91607136757824e-19	0	SLIT1
EML4	6.07683787129751e-23	0.824938	0.913	0.606	1.18151958731638e-18	0	EML4
MKX	1.13954358268298e-22	0.358565	0.275	0.043	2.21561458781052e-18	0	MKX
LRIG3	1.40569924915734e-22	0.447708	0.483	0.141	2.73310105013661e-18	0	LRIG3
PALM3	1.66281560699527e-22	-0.893907	0.161	0.587	3.23301238468091e-18	0	PALM3
SELENOP	1.83712446495407e-22	-2.07313	0.456	0.733	3.5719210972102e-18	0	SELENOP
ENSSSCG00000039894	2.0249871807341e-22	-1.0828	0.174	0.582	3.93718257550131e-18	0	ENSSSCG00000039894
RAMP2	3.16333520333752e-22	0.424071	0.423	0.117	6.15047263584913e-18	0	RAMP2
TSPAN5	3.92133149263673e-22	0.633053	0.436	0.123	7.6242448211336e-18	0	TSPAN5
SIX3	4.71878770668139e-22	0.706731	0.154	0.007	9.17473893810062e-18	0	SIX3
TMEM132C	8.90702617995034e-22	0.322286	0.369	0.084	1.73179310016775e-17	0	TMEM132C
ENSSSCG00000004470	9.02146227648638e-22	0.740026	0.893	0.707	1.75404291041725e-17	0	ENSSSCG00000004470
CER1	1.15275504388578e-21	0.395961	0.168	0.011	2.24130163182713e-17	0	CER1
FBLN1	1.19436043020262e-21	-0.927483	0.651	0.857	2.32219498444296e-17	0	FBLN1
IGDCC4	1.68735799706867e-21	0.607653	0.832	0.514	3.28073015370061e-17	0	IGDCC4
CCND1	1.83751571907981e-21	0.601061	0.685	0.299	3.57268181260687e-17	0	CCND1
ENSSSCG00000022345	2.48622097616954e-21	0.590532	0.423	0.124	4.83395944396644e-17	0	ENSSSCG00000022345
RAMP1	4.63314899761331e-21	0.354848	0.242	0.034	9.00823159605957e-17	0	RAMP1
NRP2	5.59927008948308e-21	-1.53663	0.369	0.691	1.0886660834982e-16	0	NRP2
PBX1	9.19363746240157e-21	0.555412	0.899	0.55	1.78751893181474e-16	0	PBX1
SLC13A5	1.21588518726611e-20	-0.966072	0.067	0.467	2.3640455696015e-16	0	SLC13A5
CA14	1.52022409616066e-20	0.531643	0.638	0.301	2.95577171016517e-16	0	CA14
SALL2	2.2048488025628e-20	0.551295	0.738	0.385	4.28688752682285e-16	0	SALL2
PLA2G12B	2.24198433563311e-20	-0.922106	0.463	0.748	4.35909014377145e-16	0	PLA2G12B
PSIP1	3.26243186619474e-20	0.567843	0.973	0.893	6.34314627744244e-16	0	PSIP1
SIX4	3.36039077813285e-20	0.404266	0.53	0.192	6.5336077899237e-16	0	SIX4
SESN1	3.5929408266775e-20	-0.839432	0.235	0.622	6.98575484930907e-16	0	SESN1
BNIP3	4.12449374110772e-20	0.827379	0.993	0.961	8.01925318083573e-16	0	BNIP3
HABP2	4.34567957052051e-20	-0.871926	0	0.397	8.44930478896304e-16	0	HABP2
CCNI	7.00806971452294e-20	0.567908	0.96	0.875	1.3625789945947e-15	0	CCNI
EFNA5	8.44571716122766e-20	0.41218	0.45	0.141	1.64210078765749e-15	0	EFNA5
ENSSSCG00000000288	8.64948882675663e-20	0.481994	1	0.994	1.68172011258629e-15	0	ENSSSCG00000000288
SUMO2	9.93198645969979e-20	0.491618	0.993	0.974	1.93107612735943e-15	0	SUMO2
ENSSSCG00000023322	1.45864649260798e-19	0.335575	0.403	0.116	2.8360463755777e-15	0	ENSSSCG00000023322
SLC7A7	1.60939606036932e-19	-0.777879	0.242	0.597	3.12914876017607e-15	0	SLC7A7
IRS2	1.90774303431289e-19	0.437027	0.584	0.239	3.70922478161455e-15	0	IRS2
ECHDC2	2.37960409475187e-19	-0.672621	0.128	0.508	4.62666424142606e-15	0	ECHDC2
ATP1B1	2.71415945884053e-19	-0.890255	0.255	0.603	5.27714023582364e-15	0	ATP1B1
DBI	2.96315382945092e-19	-0.974192	0.772	0.911	5.76125999060142e-15	0	DBI
LRRN1	3.96093293433418e-19	0.263083	0.275	0.052	7.70124190422595e-15	0	LRRN1
PDIA3	5.41234980247264e-19	-0.805109	0.919	0.964	1.05232317209476e-14	0	PDIA3
MACROH2A2	6.78954639985477e-19	0.580843	0.953	0.684	1.32009150652376e-14	0	MACROH2A2
ATP5MC1	6.90849875217152e-19	-0.800218	0.792	0.914	1.34321941238471e-14	0	ATP5MC1
PALM2AKAP2	7.13106486105576e-19	0.858244	0.805	0.522	1.38649294093507e-14	0	PALM2AKAP2
PPP2R2B	8.83610196226903e-19	0.433198	0.376	0.105	1.71800330452397e-14	0	PPP2R2B
IHH	1.09413457091876e-18	-0.587263	0.067	0.451	2.12732584623735e-14	0	IHH
SERPINA1	1.41562900490724e-18	-1.83067	0.013	0.392	2.75240747424114e-14	0	SERPINA1
MDFI	1.4516396146128e-18	0.54426	0.55	0.239	2.82242290269167e-14	0	MDFI
TCF4	1.46175273877334e-18	0.40783	0.745	0.342	2.84208584999701e-14	0	TCF4
PRTG	2.07516180803686e-18	0.628551	0.98	0.827	4.03473710336607e-14	0	PRTG
CREB3L1	2.62794256606312e-18	0.401702	0.376	0.107	5.10950873119653e-14	0	CREB3L1
ARMH4	2.6386773123926e-18	0.461933	0.523	0.204	5.13038029848493e-14	0	ARMH4
PDK1	2.74273126002358e-18	0.549484	0.866	0.525	5.33269238886385e-14	0	PDK1
NPNT	3.41781649696014e-18	-0.671353	0.235	0.613	6.6452606150396e-14	0	NPNT
ENSSSCG00000000273	3.69521733631767e-18	-1.21354	0.497	0.712	7.18461106700245e-14	0	ENSSSCG00000000273
MME	3.71745819712636e-18	-0.856758	0.604	0.809	7.22785397267279e-14	0	MME
HAPLN1	4.59531674501573e-18	-0.871841	0.087	0.464	8.93467434733408e-14	0	HAPLN1
ATF3	5.76646756822035e-18	-0.730659	0.168	0.538	1.12117428928908e-13	0	ATF3
TLE5	6.02230711257098e-18	0.604239	0.846	0.604	1.17091717189718e-13	0	TLE5
FTL	8.68925333703409e-18	-0.548365	1	1	1.68945152631954e-13	0	FTL
NETO1	1.03319259690947e-17	0.292138	0.221	0.036	2.00883636617107e-13	0	NETO1
CADM1	1.07300424542418e-17	0.612344	0.872	0.622	2.08624215437823e-13	0	CADM1
EHBP1	1.08557643180842e-17	0.540361	0.584	0.269	2.11068625636512e-13	0	EHBP1
GHITM	1.51791236864677e-17	-0.672224	0.859	0.926	2.95127701835991e-13	0	GHITM
S100A10	1.85617913398375e-17	-1.26245	0.859	0.895	3.6089690902046e-13	0	S100A10
TUBB	2.02901699378297e-17	0.44436	0.993	0.994	3.94501774101223e-13	0	TUBB
PLK2	2.13151435649286e-17	0.493245	0.483	0.176	4.14430336332906e-13	0	PLK2
PODXL2	2.20539712281189e-17	0.254237	0.342	0.091	4.28795362588315e-13	0	PODXL2
SERPINF2	2.22365647566494e-17	-0.746228	0.047	0.405	4.32345528563534e-13	0	SERPINF2
GAMT	3.61928997768233e-17	-0.785112	0.456	0.692	7.03698550360775e-13	0	GAMT
SLIT2	3.88537358040094e-17	0.570126	0.53	0.209	7.55433185237354e-13	0	SLIT2
TTR	5.26198775980551e-17	-2.39047	0.034	0.384	1.02308828013899e-12	0	TTR
CLDN4	9.96758681816127e-17	-0.822185	0.752	0.86	1.9379979050551e-12	0	CLDN4
HHIP	1.14162830563491e-16	0.324237	0.268	0.059	2.21966791464596e-12	0	HHIP
IGFBP7	1.1963490742403e-16	-0.850499	0.174	0.523	2.32606150504541e-12	0	IGFBP7
ENSSSCG00000016527	1.29073686177814e-16	-0.77268	0.054	0.402	2.50957968035524e-12	0	ENSSSCG00000016527
FGB	1.55456781753493e-16	-2.08059	0.013	0.358	3.02254620763316e-12	0	FGB
NRXN3	1.78570629554723e-16	0.384652	0.295	0.074	3.47194875043249e-12	0	NRXN3
ENSSSCG00000013768	2.24732073799191e-16	-0.636454	0.342	0.638	4.36946571087766e-12	0	ENSSSCG00000013768
LIPA	2.42278714960083e-16	-0.634379	0.121	0.476	4.71062505496889e-12	0	LIPA
CALM1	2.63056591486883e-16	-0.750569	0.852	0.926	5.11460930827946e-12	0	CALM1
MPC2	3.20556612923104e-16	-0.932709	0.624	0.76	6.23258222506392e-12	0	MPC2
SLC37A4	4.52184209426301e-16	-0.640011	0.376	0.652	8.79181758387556e-12	0	SLC37A4
ZNF827	5.46678652900089e-16	0.386723	0.403	0.133	1.06290730483364e-11	0	ZNF827
NKX2-5	5.68827326354391e-16	0.64631	0.248	0.052	1.10597097063084e-11	0	NKX2-5
SPRY1	5.87072215009413e-16	0.503735	0.691	0.367	1.1414445076428e-11	0	SPRY1
FAM174B	6.70240637637873e-16	0.296534	0.342	0.097	1.30314887175932e-11	0	FAM174B
DDX17	8.19259158083123e-16	0.477156	0.98	0.952	1.59288558106102e-11	0	DDX17
TPM3	8.57793161033802e-16	-0.502251	0.987	0.996	1.66780724299802e-11	0	TPM3
MSN	9.18356043798791e-16	-0.557718	0.215	0.551	1.78555965595799e-11	0	MSN
PKIA	9.27745088617604e-16	-0.719612	0.255	0.577	1.80381477579921e-11	0	PKIA
GRAMD2B	1.31604218088499e-15	0.602066	0.779	0.545	2.5587808122947e-11	0	GRAMD2B
NECTIN1	1.32071167462835e-15	0.315302	0.416	0.145	2.5678597089799e-11	0	NECTIN1
DEGS2	1.49046882988107e-15	0.618869	0.443	0.171	2.89791854593776e-11	0	DEGS2
PRDM1	1.52095063967639e-15	0.488787	0.738	0.415	2.95718432872281e-11	0	PRDM1
ENSSSCG00000012119	1.52203467776405e-15	0.555747	1	0.974	2.95929202397663e-11	0	ENSSSCG00000012119
KRT8	1.65224427101694e-15	-0.652771	1	1	3.21245853613823e-11	0	KRT8
TF	2.04558966790045e-15	-1.0193	0.074	0.407	3.97723999129885e-11	0	TF
TFDP2	2.07858488028543e-15	0.454944	0.805	0.533	4.04139258273896e-11	0	TFDP2
JARID2	2.33602992761603e-15	0.558171	0.899	0.675	4.54194298826385e-11	0	JARID2
PEG10	2.37892199999403e-15	1.02286	0.685	0.375	4.6253380445884e-11	0	PEG10
MTARC2	2.86085689111047e-15	-0.475508	0.141	0.478	5.5623640533861e-11	0	MTARC2
ENSSSCG00000000385	3.12233928896154e-15	-0.66395	0.174	0.491	6.07076427952793e-11	0	ENSSSCG00000000385
BRICD5	3.16887860569196e-15	0.273122	0.356	0.113	6.16125067304687e-11	0	BRICD5
NR3C1	3.33552681237059e-15	0.377784	0.396	0.137	6.48526478129213e-11	0	NR3C1
NIPAL1	3.63396463995664e-15	-0.464274	0.081	0.424	7.06551744946769e-11	0	NIPAL1
GPX8	4.78069627675691e-15	0.349349	0.591	0.272	9.29510777089846e-11	0	GPX8
SMLR1	5.37594383328085e-15	-0.454033	0.027	0.349	1.0452447595048e-10	0	SMLR1
NAV1	5.91211422863168e-15	0.341063	0.503	0.212	1.14949236947286e-10	0	NAV1
HSP90B1	6.07411601648427e-15	-0.810718	1	0.984	1.18099037708504e-10	0	HSP90B1
FZD7	6.32734704461712e-15	0.606799	0.658	0.351	1.23022608588491e-10	0	FZD7
LAMC1	8.76588055820218e-15	-0.657074	0.47	0.733	1.70435015693125e-10	0	LAMC1
SLC16A3	9.11663136976967e-15	0.470881	0.906	0.582	1.77254663722432e-10	0	SLC16A3
SCP2	9.4128934591938e-15	-0.693672	0.792	0.85	1.83014887527105e-10	0	SCP2
RBM47	9.70127234944496e-15	-0.471929	0.181	0.494	1.88621838290258e-10	0	RBM47
CMTM7	1.03724932911666e-14	0.52128	0.624	0.344	2.01672387060152e-10	0	CMTM7
MEIS3	1.06938507460364e-14	0.288696	0.356	0.117	2.07920540055185e-10	0	MEIS3
PGK1	1.5563178586291e-14	0.473715	0.973	0.889	3.02594881253256e-10	0	PGK1
LIMCH1	1.67844760859241e-14	0.367218	0.57	0.245	3.26340568538622e-10	0	LIMCH1
LAMP2	1.67885513766799e-14	-0.567948	0.423	0.696	3.26419804416788e-10	0	LAMP2
ENSSSCG00000020872	2.91826480174384e-14	-0.741124	0.013	0.316	5.67398225403055e-10	0	ENSSSCG00000020872
ENSSSCG00000008241	3.22523178173914e-14	0.570859	0.758	0.514	6.27081815323542e-10	0	ENSSSCG00000008241
GOT2	4.39701166169078e-14	-0.707164	0.591	0.759	8.54910977382538e-10	0	GOT2
HSPA8	4.62367813768831e-14	-0.517257	0.973	0.989	8.98981740310738e-10	0	HSPA8
KDM5B	4.71914409153759e-14	0.496932	0.96	0.838	9.17543185717654e-10	0	KDM5B
SLITRK2	5.67794557322067e-14	0.682202	0.564	0.277	1.10396295780129e-09	0	SLITRK2
SURF4	5.78139188865602e-14	-0.575755	0.604	0.768	1.12407602491139e-09	0	SURF4
PTH1R	5.84390780423884e-14	-0.514559	0.013	0.316	1.13623099437816e-09	0	PTH1R
FADS2	6.11403769737528e-14	-0.560684	0.57	0.736	1.18875234950068e-09	0	FADS2
DUT	6.29454985484951e-14	0.452609	0.973	0.936	1.22384932827839e-09	0	DUT
FXYD4	6.82909007696427e-14	-0.4912	0.04	0.347	1.32777998366416e-09	0	FXYD4
PSAT1	7.67561275795144e-14	-0.799958	0.04	0.344	1.4923693885285e-09	0	PSAT1
CD47	8.53811790891634e-14	-0.521962	0.268	0.582	1.6600662650306e-09	0	CD47
ENSSSCG00000031300	8.85139585252801e-14	0.2937	0.45	0.177	1.72097689560702e-09	0	ENSSSCG00000031300
GLI3	1.16039486879232e-13	0.380942	0.55	0.25	2.2561557433929e-09	0	GLI3
ENSSSCG00000020830	1.20792171693967e-13	0.290274	1	0.999	2.3485621942458e-09	0	ENSSSCG00000020830
SOX11	1.28834230867651e-13	0.445065	0.638	0.341	2.50492395075974e-09	0	SOX11
NR5A2	1.32942641583014e-13	-0.45498	0.047	0.351	2.58480378029855e-09	0	NR5A2
CDX2	1.44717960989672e-13	-0.462114	0.047	0.346	2.8137513155222e-09	0	CDX2
PDZK1	1.53053957932529e-13	-0.822241	0.054	0.349	2.97582810408217e-09	0	PDZK1
IGF1R	1.64225993369737e-13	0.452957	0.537	0.256	3.19304598908779e-09	0	IGF1R
ANXA1	1.93491319632051e-13	-0.765431	0.094	0.407	3.76205172760597e-09	0	ANXA1
DUSP4	2.16985190965648e-13	0.2634	0.403	0.145	4.2188430679451e-09	0	DUSP4
TXNRD1	2.40249523472146e-13	-0.52106	0.544	0.769	4.67117148486893e-09	0	TXNRD1
CRYZ	2.55292128333763e-13	-0.569941	0.242	0.526	4.96364485119336e-09	0	CRYZ
FLRT2	2.87223434996506e-13	-0.612555	0.255	0.569	5.58448524663707e-09	0	FLRT2
FZD2	3.26884040391832e-13	0.290107	0.577	0.284	6.35560639733838e-09	0	FZD2
MPHOSPH8	3.30465496251967e-13	0.450948	0.94	0.787	6.42524064362699e-09	0	MPHOSPH8
ISL1	3.33585662466111e-13	0.480222	0.423	0.176	6.48590603532859e-09	0	ISL1
CXXC4	3.3927214306926e-13	0.289551	0.389	0.143	6.59646827769562e-09	0	CXXC4
CD24	4.10547882960874e-13	0.414073	0.993	0.98	7.98228248840828e-09	0	CD24
IL17RD	4.14029441372603e-13	0.423422	0.544	0.24	8.04997442860752e-09	0	IL17RD
FNBP1	4.60893268523505e-13	0.274097	0.638	0.33	8.9611478199025e-09	0	FNBP1
ATP6V1C2	5.34881206280708e-13	0.427407	0.168	0.03	1.03996952937158e-08	0	ATP6V1C2
HMGA1	7.06756772295411e-13	0.409046	0.993	0.977	1.37414719237397e-08	0	HMGA1
FETUB	7.74075089967511e-13	-3.0484	0.047	0.332	1.50503419742383e-08	0	FETUB
NOVA1	8.20512508993918e-13	0.335987	0.53	0.236	1.59532247123688e-08	0	NOVA1
CIDEB	8.98339224827786e-13	-0.316914	0.027	0.31	1.74664095483266e-08	0	CIDEB
GATA6	1.01615167181455e-12	-0.356493	0.154	0.476	1.97570369550902e-08	0	GATA6
ENSSSCG00000039731	1.27374696646174e-12	-0.559063	0.362	0.593	2.47654622689156e-08	0	ENSSSCG00000039731
SLC6A8	1.27758521975938e-12	-0.656086	0.477	0.697	2.48400894277816e-08	0	SLC6A8
CLDN10	1.36530388215715e-12	0.53364	0.477	0.219	2.65456033807815e-08	0	CLDN10
FAM20A	1.38984454403157e-12	-0.385786	0	0.267	2.70227474696057e-08	0	FAM20A
PTPRJ	1.41436158889482e-12	0.347955	0.544	0.274	2.74994323728821e-08	0	PTPRJ
HSPA5	1.52938699202388e-12	-0.933378	0.946	0.932	2.97358712859202e-08	0	HSPA5
CHPT1	1.54323671576342e-12	-0.502022	0.242	0.508	3.00051514645882e-08	0	CHPT1
H3-3A	1.59294926170853e-12	0.439442	0.973	0.843	3.09717124953989e-08	0	H3-3A
CALD1	1.91853789096037e-12	-0.95457	0.792	0.863	3.73021322139424e-08	0	CALD1
ENSSSCG00000001930	1.95562620361877e-12	0.41206	1	0.99	3.80232402769597e-08	0	ENSSSCG00000001930
FBXL20	1.96593817333246e-12	0.482779	0.698	0.408	3.8223735904103e-08	0	FBXL20
ROR2	2.08408731981506e-12	0.322244	0.403	0.16	4.05209097591642e-08	0	ROR2
TAX1BP3	2.39865102025826e-12	-0.516979	0.55	0.729	4.66369717868813e-08	0	TAX1BP3
OXT	2.42886593582025e-12	-0.69565	0.013	0.279	4.72244403901532e-08	0	OXT
PHGDH	2.49212341138362e-12	-0.701063	0.255	0.52	4.84543554875318e-08	0	PHGDH
EPB41L4B	2.57593383856501e-12	0.3177	0.349	0.129	5.00838816232196e-08	0	EPB41L4B
ENSSSCG00000004252	2.57653636072987e-12	-2.11106	0.04	0.325	5.0095596461671e-08	0	ENSSSCG00000004252
NADK2	2.63232873251637e-12	-1.17898	0.141	0.415	5.11803675463159e-08	0	NADK2
LDHA	3.01632599831594e-12	0.462782	0.993	0.95	5.86464263852568e-08	0	LDHA
LMNA	3.36856883755645e-12	-0.627972	0.685	0.825	6.54950839086101e-08	0	LMNA
B3GNT2	3.84544445978526e-12	-0.531108	0.215	0.49	7.47669766316048e-08	0	B3GNT2
A1CF	3.84680384112876e-12	-0.382765	0	0.258	7.47934070830665e-08	0	A1CF
SERTM2	4.2724693529357e-12	0.26035	0.309	0.106	8.30696216291287e-08	0	SERTM2
NDUFS4	4.48899063373068e-12	0.517034	0.919	0.841	8.72794448916256e-08	0	NDUFS4
NEO1	4.81585986821593e-12	0.460144	0.664	0.394	9.36347634177224e-08	0	NEO1
KIF5B	5.16352651115257e-12	0.558257	0.953	0.886	1.00394445956339e-07	0	KIF5B
SP5	5.40769913770421e-12	0.32856	0.255	0.075	1.05141894334383e-07	0	SP5
ENSSSCG00000022925	5.43508193878107e-12	0.549226	0.98	0.927	1.0567429813572e-07	0	ENSSSCG00000022925
ENSSSCG00000004963	5.54603043440453e-12	0.386588	0.953	0.87	1.07831469736127e-07	0	ENSSSCG00000004963
PWWP2A	6.1266794796836e-12	0.353277	0.685	0.424	1.19121029123488e-07	0	PWWP2A
STK17A	6.34398538226007e-12	0.252645	0.43	0.185	1.23346107787282e-07	0	STK17A
C4orf3	6.34728017454083e-12	0.465988	0.913	0.827	1.23410168433597e-07	0	C4orf3
F2	6.37553936127418e-12	-0.344309	0.02	0.284	1.23959611801254e-07	0	F2
MFGE8	6.61193796448071e-12	-0.728686	0.584	0.742	1.28555909843398e-07	0	MFGE8
RPL5	6.65392918733895e-12	0.279187	1	1	1.29372345189431e-07	0	RPL5
TBC1D1	7.05714377379411e-12	0.430691	0.772	0.499	1.37212046393879e-07	0	TBC1D1
PTGES	7.48217730866202e-12	-0.644834	0.302	0.545	1.45475973412316e-07	0	PTGES
PI4K2B	7.72300656687405e-12	0.484857	0.799	0.617	1.50158416679732e-07	0	PI4K2B
ENSSSCG00000003086	7.78894121853719e-12	-1.2256	0.02	0.282	1.51440384112019e-07	0	ENSSSCG00000003086
ADGRL2	8.1429340179588e-12	0.56121	0.752	0.478	1.58323066111173e-07	0	ADGRL2
LSM14B	8.91583703767567e-12	0.422968	0.758	0.55	1.73350619523528e-07	0	LSM14B
LAMA1	9.11385635029764e-12	-0.556919	0.195	0.472	1.77200709018837e-07	0	LAMA1
ATP1A1	9.29498770548818e-12	-0.579538	0.738	0.846	1.80722445957807e-07	0	ATP1A1
ID3	1.0599770974741e-11	0.67514	0.812	0.624	2.0609134706189e-07	0	ID3
PELI1	1.09620318545231e-11	0.337912	0.564	0.296	2.13134785347492e-07	0	PELI1
SLC3A1	1.12334049711965e-11	-0.387818	0.007	0.261	2.18411092854974e-07	0	SLC3A1
PATZ1	1.14348827237426e-11	0.296894	0.591	0.312	2.22328424797728e-07	0	PATZ1
UQCRQ	1.16686940334447e-11	-0.584572	0.799	0.868	2.26874418092265e-07	0	UQCRQ
PROC	1.30109956675825e-11	-0.398587	0.134	0.413	2.52972788764806e-07	0	PROC
CRADD	1.32476742684313e-11	0.330739	0.376	0.156	2.57574530801109e-07	0	CRADD
LAMC2	1.33759230139333e-11	-0.317	0.02	0.277	2.60068071159906e-07	0	LAMC2
EPHX1	1.47020433736298e-11	0.375051	0.537	0.282	2.85851829313484e-07	0	EPHX1
MGST1	1.52502135964491e-11	-0.460642	0.154	0.432	2.9650990295576e-07	0	MGST1
SRPK2	1.63884450842175e-11	0.3751	0.698	0.424	3.1864053777244e-07	0	SRPK2
RPL24	1.65198748147569e-11	0.302365	1	1	3.21195926023319e-07	0	RPL24
KLB	1.65679122740662e-11	-0.466879	0.007	0.257	3.2212991834467e-07	0	KLB
ENSSSCG00000028092	1.81956703948058e-11	0.325033	0.544	0.282	3.53778419486208e-07	0	ENSSSCG00000028092
CTSF	1.8222864718047e-11	0.496822	0.799	0.576	3.54307158712987e-07	0	CTSF
ENSSSCG00000013919	1.85860448835208e-11	0.4099	0.711	0.434	3.61368470670295e-07	0	ENSSSCG00000013919
GATA3	1.96615378563186e-11	0.560644	0.611	0.386	3.82279280540403e-07	0	GATA3
F5	2.09978121448381e-11	-0.541938	0.081	0.348	4.08260461532086e-07	0	F5
APOB	2.13336775224828e-11	-1.15544	0	0.244	4.14790692069632e-07	0	APOB
FLRT3	2.17193476829647e-11	-0.709414	0.423	0.664	4.22289276999882e-07	0	FLRT3
AKR7A2	2.26946576789248e-11	-0.64614	0.47	0.675	4.41252229251334e-07	0	AKR7A2
HNF1B	2.33943162022352e-11	-0.365512	0.087	0.365	4.54855689920059e-07	0	HNF1B
TUT4	2.53646231823908e-11	0.485806	0.799	0.595	4.93164368535224e-07	0	TUT4
TLCD4	2.74413053791285e-11	-0.700338	0.376	0.579	5.33541300486396e-07	0	TLCD4
ARID3B	2.78762227490968e-11	0.471056	0.711	0.462	5.4199739891069e-07	0	ARID3B
TM4SF5	2.78857981969462e-11	-0.327533	0.013	0.266	5.42183574343225e-07	0	TM4SF5
ANXA4	3.1056172768469e-11	-0.453967	0.289	0.531	6.03825167137344e-07	0	ANXA4
ENSSSCG00000000293	3.31002238082938e-11	-0.466728	0.389	0.641	6.43567651504656e-07	0	ENSSSCG00000000293
ENSSSCG00000012520	3.47970054549955e-11	0.414108	0.577	0.325	6.76558177061478e-07	0	ENSSSCG00000012520
HDGF	3.64915159301658e-11	0.374164	0.993	0.972	7.09504544230213e-07	0	HDGF
IGFBP2	3.7945347146033e-11	0.448402	1	0.972	7.37771384560319e-07	0	IGFBP2
ATF7IP	4.17491983657555e-11	0.460589	0.779	0.53	8.11729663825384e-07	0	ATF7IP
TGFB2	4.34955018944053e-11	0.426377	0.383	0.157	8.45683043332921e-07	0	TGFB2
BCAT1	4.64398152879829e-11	0.380854	0.55	0.283	9.02929328644251e-07	0	BCAT1
ENSSSCG00000040273	4.7834917098671e-11	0.327603	1	0.996	9.30054293149461e-07	0	ENSSSCG00000040273
GLDC	5.40825419571463e-11	-0.688558	0.168	0.415	1.05152686327279e-06	0	GLDC
PITX2	5.68394099859452e-11	-0.49942	0.201	0.502	1.10512864835673e-06	0	PITX2
LTC4S	5.78862462883985e-11	-0.517923	0.114	0.371	1.12548228658533e-06	0	LTC4S
CCND2	5.94815585199389e-11	0.487505	0.852	0.645	1.15649994230317e-06	0	CCND2
RBFOX2	6.40203928892979e-11	0.418553	0.792	0.598	1.24474849894662e-06	0	RBFOX2
ENSSSCG00000011676	6.47522655141093e-11	-0.554325	0.685	0.824	1.25897829839083e-06	0	ENSSSCG00000011676
RAB17	7.80285000828463e-11	-0.341883	0.02	0.263	1.51710812711078e-06	0	RAB17
C1orf115	8.01465570732944e-11	-0.41375	0.134	0.401	1.55828950917606e-06	0	C1orf115
EPAS1	8.13024692026004e-11	-0.759857	0.134	0.387	1.58076390870616e-06	0	EPAS1
JPH1	8.2705802645717e-11	0.329162	0.376	0.159	1.60804892084067e-06	0	JPH1
USP3	9.13520395103085e-11	0.394892	0.745	0.534	1.77615770419893e-06	0	USP3
ENSSSCG00000022128	9.15596874520407e-11	0.41985	0.812	0.558	1.78019500313003e-06	0	ENSSSCG00000022128
NME2	9.48773479865012e-11	-0.420393	0.987	0.988	1.84470027690154e-06	0	NME2
ITM2B	1.08372570078526e-10	-0.599789	0.51	0.69	2.10708788003678e-06	0	ITM2B
NAP1L1	1.10522637465795e-10	0.415645	0.993	0.983	2.14889164024744e-06	0	NAP1L1
SORL1	1.24320092742988e-10	0.396431	0.55	0.3	2.41715556320192e-06	0	SORL1
PAWR	1.29190348365623e-10	0.46861	0.953	0.868	2.5118479432728e-06	0	PAWR
TFPI2	1.34319201124072e-10	-0.477125	0.027	0.267	2.61156822745532e-06	0	TFPI2
MXD4	1.36323703605481e-10	0.317248	0.564	0.316	2.65054176920136e-06	0	MXD4
SH3BGRL2	1.37871481502073e-10	-0.447455	0.389	0.613	2.6806352148448e-06	0	SH3BGRL2
ABI2	1.39867087781007e-10	0.28192	0.564	0.283	2.71943578772612e-06	0	ABI2
GREB1L	1.6047787065338e-10	0.394848	0.644	0.396	3.12017123911368e-06	0	GREB1L
HOXB9	1.64793374748442e-10	-0.420816	0.04	0.288	3.20407758523396e-06	0	HOXB9
MANF	1.65641843968367e-10	-0.640018	0.732	0.857	3.22057437227696e-06	0	MANF
SH3BGRL3	1.68878551476068e-10	-0.477729	0.966	0.929	3.28350567634918e-06	0	SH3BGRL3
KLF6	1.70929450117597e-10	-0.514975	0.356	0.584	3.32338129863643e-06	0	KLF6
GATA4	1.84926899087935e-10	-0.348525	0.06	0.312	3.59553369896672e-06	0	GATA4
ITGB3	2.12781278876796e-10	-0.403235	0.094	0.342	4.13710640520154e-06	0	ITGB3
IDH2	2.14936850017928e-10	0.452607	0.906	0.827	4.17901717489857e-06	0	IDH2
ZMYM4	2.24517102530961e-10	0.297668	0.698	0.421	4.36528602450948e-06	0	ZMYM4
PTPRE	2.24974403232179e-10	0.324066	0.289	0.102	4.37417732204325e-06	0	PTPRE
CACNB3	2.33044130166592e-10	0.279824	0.49	0.245	4.53107702282905e-06	0	CACNB3
EIF3E	2.38734544471751e-10	0.419485	0.966	0.844	4.64171574816425e-06	0	EIF3E
ENSSSCG00000040854	2.57803112031535e-10	-0.492973	0.617	0.75	5.01246590722913e-06	0	ENSSSCG00000040854
HKDC1	2.58769778860718e-10	-0.308809	0	0.221	5.03126081038893e-06	0	HKDC1
ENSSSCG00000036445	2.58769778860718e-10	-0.396294	0	0.221	5.03126081038893e-06	0	ENSSSCG00000036445
RELL1	2.59301383593112e-10	-0.449246	0.248	0.498	5.04159680120087e-06	0	RELL1
ENSSSCG00000024009	2.87860702773672e-10	0.365257	0.597	0.316	5.5968756440285e-06	0	ENSSSCG00000024009
HNRNPR	2.97895174479214e-10	0.326341	0.973	0.903	5.79197587739936e-06	0	HNRNPR
ENSSSCG00000013720	3.03920106783239e-10	-0.449869	0.161	0.406	5.90911863618651e-06	0	ENSSSCG00000013720
RASSF6	3.06735369369469e-10	-0.44822	0.067	0.311	5.96385578665058e-06	0	RASSF6
AASS	3.1559837440249e-10	0.278878	0.423	0.189	6.13617919350762e-06	0	AASS
ENSSSCG00000030585	3.19707219770875e-10	-0.496878	0.013	0.241	6.21606747400512e-06	0	ENSSSCG00000030585
JAG1	3.20106421284031e-10	0.524035	0.396	0.177	6.22382914902541e-06	0	JAG1
DAZAP1	3.25118085971684e-10	0.437447	0.973	0.95	6.32127094554744e-06	0	DAZAP1
ACAT2	3.26473875372197e-10	-0.485922	0.846	0.897	6.34763155886162e-06	0	ACAT2
BEND7	3.39300733320524e-10	0.327121	0.456	0.226	6.59702415795096e-06	0	BEND7
FAM114A1	3.44746458735718e-10	-0.326152	0.195	0.453	6.70290539719857e-06	0	FAM114A1
BMP2	3.48317825888032e-10	-0.353218	0.054	0.298	6.77234348874101e-06	0	BMP2
FGFR1	3.56673641553709e-10	0.376034	0.839	0.56	6.93480561272877e-06	0	FGFR1
ENSSSCG00000005663	3.7167394559227e-10	-0.37448	0.128	0.386	7.2264565241505e-06	0	ENSSSCG00000005663
SERINC2	3.7424366837979e-10	0.312689	0.443	0.209	7.27641964430826e-06	0	SERINC2
LRRC59	3.83060801246804e-10	-0.441913	0.597	0.74	7.44785115864161e-06	0	LRRC59
TTC3	3.85139840575261e-10	0.375424	0.926	0.788	7.4882739203048e-06	0	TTC3
GLUD1	3.99924164404982e-10	-1.19146	0.725	0.797	7.77572552852606e-06	0	GLUD1
PAPSS1	4.30158273443953e-10	0.373448	0.698	0.491	8.36356731057077e-06	0	PAPSS1
CCDC88C	4.30838375961168e-10	0.291941	0.47	0.229	8.37679054381299e-06	0	CCDC88C
RPS15A	4.34566198151962e-10	0.264445	1	0.999	8.4492705906686e-06	0	RPS15A
PLEKHA5	4.73704326024525e-10	0.417734	0.745	0.502	9.21023321089484e-06	0	PLEKHA5
FNBP1L	4.79621857054218e-10	0.442804	0.94	0.806	9.32528776670516e-06	0	FNBP1L
ATP5MC3	4.83727187679235e-10	-0.525349	0.906	0.921	9.40510771004736e-06	0	ATP5MC3
ENSSSCG00000038644	4.99289246157039e-10	-0.525181	0.02	0.247	9.70768081303131e-06	0	ENSSSCG00000038644
CHRD	5.11385627099761e-10	0.435773	0.255	0.087	9.94287074770065e-06	0	CHRD
RND3	5.39268314995587e-10	-0.531461	0.369	0.608	1.04849938484592e-05	0	RND3
ADAMTS9	5.87890669354861e-10	-0.380241	0.094	0.338	1.14303582842666e-05	0	ADAMTS9
HEPH	6.48149165297585e-10	-0.513164	0.101	0.342	1.26019642208809e-05	0	HEPH
SLC6A19	6.67322945338391e-10	-0.317356	0	0.213	1.29747600262143e-05	0	SLC6A19
ESD	6.800468812271e-10	0.350388	0.879	0.771	1.32221515116985e-05	0	ESD
SQLE	6.96442382957162e-10	-0.529237	0.436	0.673	1.35409292518361e-05	0	SQLE
MEIS2	7.09196466550329e-10	0.349126	0.497	0.255	1.3788906899138e-05	0	MEIS2
PDIA6	7.25269308834983e-10	-0.458884	0.96	0.958	1.41014111716786e-05	0	PDIA6
RTRAF	7.81796004893334e-10	0.305258	0.98	0.938	1.52004597231411e-05	0	RTRAF
FAM171B	7.8494689669257e-10	0.311555	0.617	0.343	1.52617225123936e-05	0	FAM171B
CLDN6	8.12247900762023e-10	-0.471004	0.926	0.947	1.5792535934516e-05	0	CLDN6
SELL	8.33912321336522e-10	-0.740185	0.013	0.23	1.6213757263746e-05	0	SELL
SKP2	8.45385197186983e-10	-0.504369	0.497	0.699	1.64368243889065e-05	0	SKP2
MAP4K4	8.8061569455104e-10	0.389241	0.96	0.862	1.71218109491559e-05	0	MAP4K4
LMO7	8.9418938834422e-10	0.571846	0.658	0.419	1.73857242775767e-05	0	LMO7
PABPC4	9.25973221960359e-10	-0.461928	0.617	0.764	1.80036973545753e-05	0	PABPC4
KRT14	9.39487479706352e-10	-0.588506	0.98	0.99	1.82664550679306e-05	0	KRT14
COMTD1	9.52505417172665e-10	-0.301978	0.134	0.385	1.85195628260881e-05	0	COMTD1
LRP2	9.66952954704421e-10	-1.20682	0.248	0.467	1.88004662983181e-05	0	LRP2
C1orf21	1.02822090390903e-09	0.376629	0.745	0.556	1.99916990347033e-05	0	C1orf21
PGAM1	1.08875355850374e-09	0.304316	1	0.973	2.11686354379882e-05	0	PGAM1
HP1BP3	1.11917295707919e-09	0.367654	0.738	0.545	2.17600798044906e-05	0	HP1BP3
ENSSSCG00000022401	1.12491084132708e-09	-0.485655	0.664	0.793	2.18716414879225e-05	0	ENSSSCG00000022401
GADD45A	1.21796784004045e-09	-0.74532	0.503	0.678	2.36809487139064e-05	0	GADD45A
BAZ2B	1.22469034128972e-09	0.314373	0.718	0.438	2.3811654305696e-05	0	BAZ2B
DICER1	1.27147478679597e-09	0.41309	0.805	0.637	2.4721284279674e-05	0	DICER1
TNNC1	1.31037370569105e-09	-0.571609	0.752	0.827	2.5477595959751e-05	0	TNNC1
RHOBTB3	1.33127723693816e-09	0.374403	0.638	0.41	2.58840233177887e-05	0	RHOBTB3
IDI1	1.41819393175021e-09	-0.488214	0.738	0.887	2.75739446150194e-05	0	IDI1
ENSSSCG00000018034	1.4301561036434e-09	0.449444	0.584	0.383	2.78065251231386e-05	0	ENSSSCG00000018034
AASDHPPT	1.49139593811035e-09	0.35006	0.839	0.665	2.89972112246795e-05	0	AASDHPPT
CECR2	1.68245081431891e-09	0.37302	0.758	0.54	3.27118911828026e-05	0	CECR2
NSDHL	1.93257227234207e-09	-0.35364	0.215	0.467	3.75750026911468e-05	0	NSDHL
PRKD1	1.96712802503787e-09	0.282856	0.517	0.277	3.82468701908113e-05	0	PRKD1
ENSSSCG00000003187	2.05457180514754e-09	-0.384296	0.362	0.584	3.99470396074835e-05	0	ENSSSCG00000003187
ENSSSCG00000028423	2.10534035079651e-09	0.374831	0.926	0.857	4.09341324405366e-05	0	ENSSSCG00000028423
CRISPLD1	2.14393829266032e-09	0.387611	0.349	0.15	4.16845922241945e-05	0	CRISPLD1
ARL4A	2.15028784936681e-09	0.428576	0.53	0.299	4.18080466552389e-05	0	ARL4A
SH3GLB2	2.25873682657631e-09	0.270063	0.624	0.378	4.39166201191232e-05	0	SH3GLB2
AVP	2.27606664848801e-09	-0.282154	0.007	0.212	4.42535638465524e-05	0	AVP
PHYHD1	2.5109882084046e-09	-0.487539	0.181	0.41	4.88211437360106e-05	0	PHYHD1
HMGCR	2.64163820358625e-09	-0.513274	0.617	0.809	5.13613715923275e-05	0	HMGCR
IQGAP2	2.79479969406155e-09	-0.634829	0.349	0.552	5.43392904516387e-05	0	IQGAP2
RHOC	2.85718656470709e-09	-0.410519	0.342	0.566	5.55522783775999e-05	0	RHOC
FASN	2.92453479405174e-09	-0.468831	0.745	0.862	5.68617300007479e-05	0	FASN
GJB3	2.96904925763207e-09	-0.272118	0.02	0.231	5.77272247161404e-05	0	GJB3
PCBP4	3.16988805589235e-09	0.360462	0.678	0.448	6.16321334707149e-05	0	PCBP4
REXO2	3.41049439626107e-09	-0.61572	0.523	0.683	6.63102425465041e-05	0	REXO2
ENSSSCG00000015083	3.63768757994169e-09	0.331516	0.698	0.469	7.07275596168064e-05	0	ENSSSCG00000015083
ENSSSCG00000028997	3.93308957105709e-09	-0.602213	0.027	0.235	7.64710605300629e-05	0	ENSSSCG00000028997
GPI	4.16951906128901e-09	0.362521	0.94	0.872	8.10679591086423e-05	0	GPI
TPST1	4.64875134515768e-09	0.388919	0.416	0.205	9.03856724039007e-05	0	TPST1
ATP2B4	4.69832700722526e-09	0.391346	0.577	0.363	9.13495720014808e-05	0	ATP2B4
ELOVL1	4.79729107118878e-09	-0.310677	0.168	0.419	9.32737302971235e-05	0	ELOVL1
ADM	4.81187960558829e-09	-0.513836	0.121	0.349	9.35573751714531e-05	0	ADM
TPI1	5.1038174584058e-09	0.370536	0.987	0.97	9.92335228437839e-05	0	TPI1
ENSSSCG00000034610	5.13013435171158e-09	0.386111	0.671	0.446	9.97452022003283e-05	0	ENSSSCG00000034610
WFDC1	5.29288950388808e-09	0.329431	0.416	0.209	0.00010291	0	WFDC1
COX2	5.70775958884481e-09	-0.868297	0.987	0.984	0.000110976	0	COX2
DHCR7	6.05207094462887e-09	-0.345087	0.201	0.439	0.00011767	0	DHCR7
ENSSSCG00000033010	6.09404538621893e-09	-0.562986	0.409	0.608	0.000118487	0	ENSSSCG00000033010
GNAI2	6.63691110580889e-09	0.385812	0.899	0.798	0.000129041	0	GNAI2
HPN	7.38244393122772e-09	-0.3231	0.208	0.437	0.000143537	0	HPN
CLCN5	7.51277938378495e-09	-0.49162	0.181	0.415	0.000146071	0	CLCN5
FAM13A	7.81038981286986e-09	-0.578022	0.074	0.294	0.000151857	0	FAM13A
WNT5A	8.63291814136689e-09	-0.473289	0.107	0.332	0.00016785	0	WNT5A
TNPO1	8.86827915048629e-09	0.331324	0.879	0.737	0.000172426	0	TNPO1
CA2	9.36956793513015e-09	-0.396975	0.201	0.428	0.000182173	0	CA2
POLR1D	9.45122202456154e-09	0.306983	0.96	0.948	0.00018376	0	POLR1D
BNIP3L	9.59669374590814e-09	0.360311	0.913	0.782	0.000186589	0	BNIP3L
TMEM150A	9.68598635924024e-09	-0.347104	0.322	0.534	0.000188325	0	TMEM150A
CTRC	9.70751855885611e-09	-0.477571	0.416	0.62	0.000188743	0	CTRC
ENSSSCG00000003691	1.05140763453319e-08	-0.395519	0.946	0.941	0.000204425	0	ENSSSCG00000003691
DCBLD1	1.06804817010866e-08	-0.451749	0.242	0.48	0.000207661	0	DCBLD1
HK1	1.0685791462329e-08	0.394989	0.886	0.713	0.000207764	0	HK1
ENSSSCG00000007524	1.12859878778737e-08	0.409102	0.94	0.889	0.000219433	0	ENSSSCG00000007524
ARF6	1.17707296826531e-08	-0.411504	0.611	0.738	0.000228858	0	ARF6
SCG5	1.19055992231929e-08	0.27646	0.497	0.273	0.000231481	0	SCG5
LIMK2	1.20111342669471e-08	0.593142	0.866	0.717	0.000233532	0	LIMK2
RPL6	1.27708945270684e-08	0.318465	1	0.995	0.000248305	0	RPL6
GADD45G	1.29954878229221e-08	-0.511713	0.087	0.317	0.000252671	0	GADD45G
CHD9	1.41650198447472e-08	0.324902	0.685	0.45	0.00027541	0	CHD9
ENSSSCG00000039658	1.52439071257614e-08	-0.514926	0.389	0.584	0.000296387	0	ENSSSCG00000039658
BRI3BP	1.5638207094635e-08	-0.39648	0.329	0.544	0.000304054	0	BRI3BP
LZTS3	1.62629499946585e-08	-0.28339	0.114	0.352	0.000316201	0	LZTS3
TCF12	1.66439668864716e-08	0.390912	0.691	0.496	0.000323609	0	TCF12
PRICKLE1	1.74868090838399e-08	-0.343061	0.121	0.333	0.000339996	0	PRICKLE1
FKBP8	1.76274692995309e-08	0.321582	0.899	0.79	0.000342731	0	FKBP8
ENSSSCG00000015069	1.7772136189444e-08	-0.457202	0	0.182	0.000345544	0	ENSSSCG00000015069
TCF3	1.77941114407943e-08	0.273345	0.718	0.488	0.000345971	0	TCF3
ZYX	1.81193908192685e-08	-0.368595	0.409	0.594	0.000352295	0	ZYX
GJC1	1.88782633428081e-08	0.356798	0.685	0.478	0.00036705	0	GJC1
IFIT1	1.96758319130512e-08	-0.631348	0.02	0.212	0.000382557	0	IFIT1
PNRC1	1.99026511240514e-08	0.329179	0.933	0.845	0.000386967	0	PNRC1
CANX	2.00171502034648e-08	-0.544715	0.893	0.927	0.000389193	0	CANX
ENSSSCG00000025582	2.11337473695085e-08	-0.443534	0.228	0.426	0.000410903	0	ENSSSCG00000025582
STMN1	2.17148908811963e-08	0.372867	0.664	0.477	0.000422203	0	STMN1
BLVRB	2.19262023809295e-08	-0.426196	0.329	0.538	0.000426311	0	BLVRB
PHLDA2	2.22161796078452e-08	-0.619316	0.188	0.402	0.000431949	0	PHLDA2
CRELD2	2.22997708570591e-08	-0.358762	0.262	0.487	0.000433574	0	CRELD2
SQSTM1	2.2478821302055e-08	-0.417727	0.591	0.742	0.000437056	0	SQSTM1
MGMT	2.27223001335601e-08	0.329003	0.664	0.453	0.00044179	0	MGMT
EIF4A2	2.34221187886021e-08	-0.560756	0.973	0.97	0.000455396	0	EIF4A2
PAM	2.35396271725475e-08	-0.50339	0.336	0.542	0.000457681	0	PAM
ACER3	2.47225860935746e-08	-0.398947	0.745	0.844	0.000480681	0	ACER3
FOXN3	2.54331238458787e-08	0.365421	0.772	0.629	0.000494496	0	FOXN3
ENSSSCG00000006324	2.5503484286712e-08	-0.510321	0.577	0.72	0.000495864	0	ENSSSCG00000006324
SELENOI	2.76423285664594e-08	-0.402198	0.315	0.546	0.00053745	0	SELENOI
ENSSSCG00000010073	2.7754313514859e-08	-0.505096	0.201	0.403	0.000539627	0	ENSSSCG00000010073
BPTF	2.78374872932068e-08	0.466917	0.913	0.775	0.000541244	0	BPTF
CDC42EP3	2.83645031469118e-08	0.273966	0.336	0.15	0.000551491	0	CDC42EP3
ENSSSCG00000032003	2.86373621101678e-08	0.390439	0.987	0.958	0.000556796	0	ENSSSCG00000032003
ENSSSCG00000016679	2.89215503373301e-08	0.31847	0.765	0.566	0.000562322	0	ENSSSCG00000016679
ENSSSCG00000010448	3.01674211107499e-08	-0.29449	0.027	0.219	0.000586545	0	ENSSSCG00000010448
CLU	3.09688330358983e-08	-0.593053	0.483	0.651	0.000602127	0	CLU
SLC25A5	3.27884172757538e-08	-0.503445	0.832	0.879	0.000637505	0	SLC25A5
PLA2G4A	3.36417544423115e-08	-0.266984	0	0.176	0.000654097	0	PLA2G4A
ENSSSCG00000005135	3.47596557994499e-08	-0.405881	0.443	0.604	0.000675832	0	ENSSSCG00000005135
MYL9	3.58163948895063e-08	-0.40185	0.47	0.653	0.000696378	0	MYL9
PPP2R5E	3.62803680894919e-08	0.365051	0.859	0.729	0.000705399	0	PPP2R5E
SCARB2	3.69553349496451e-08	-0.407363	0.295	0.52	0.000718523	0	SCARB2
CALR	3.73163159959769e-08	-0.60878	0.973	0.98	0.000725541	0	CALR
DUSP5	3.75261607088159e-08	-0.359346	0.275	0.491	0.000729621	0	DUSP5
SPOCK3	3.79203653819013e-08	-0.397961	0.188	0.412	0.000737286	0	SPOCK3
NCEH1	3.80537658554588e-08	-0.334627	0.081	0.292	0.000739879	0	NCEH1
FAM83B	3.92649535526738e-08	-0.360523	0.248	0.476	0.000763428	0	FAM83B
FGL2	4.10550985859563e-08	-0.291885	0.04	0.236	0.000798234	0	FGL2
COX5A	4.1435898649471e-08	-0.407697	0.826	0.882	0.000805638	0	COX5A
ZNF462	4.26857172935713e-08	0.362463	0.624	0.406	0.000829938	0	ZNF462
ENSSSCG00000008686	4.42748753609915e-08	0.287877	0.597	0.357	0.000860836	0	ENSSSCG00000008686
MPP5	4.62590510226381e-08	0.400734	0.624	0.423	0.000899415	0	MPP5
VPS41	4.77526641328708e-08	0.269956	0.617	0.399	0.000928455	0	VPS41
NASP	4.89362256911724e-08	0.343523	0.993	0.989	0.000951467	0	NASP
COX1	5.09548587258081e-08	-0.790869	0.987	0.975	0.000990715	0	COX1
HINT1	5.12383753635581e-08	-0.326596	0.966	0.959	0.000996228	0	HINT1
RAB11A	5.38058257351313e-08	-0.378538	0.738	0.835	0.00104615	0	RAB11A
UACA	5.44576963493023e-08	0.528434	0.651	0.467	0.00105882	0	UACA
PPP1R15A	5.52428501695497e-08	-0.3884	0.228	0.429	0.00107409	0	PPP1R15A
KTN1	5.52498667723318e-08	0.288307	1	0.95	0.00107422	0	KTN1
RPA3	5.61556771315844e-08	0.358184	0.792	0.683	0.00109183	0	RPA3
SMARCB1	5.72034777182077e-08	0.32382	0.839	0.708	0.00111221	0	SMARCB1
MSI2	5.79938041893173e-08	0.348501	0.805	0.611	0.00112757	0	MSI2
MIF	5.85352792366393e-08	0.313583	1	0.99	0.0011381	0	MIF
HOXB8	5.95528317508841e-08	-0.275307	0.007	0.181	0.00115789	0	HOXB8
HNRNPDL	5.95953390313769e-08	0.306763	1	0.991	0.00115871	0	HNRNPDL
SLC39A10	6.12498251192481e-08	0.406727	0.772	0.569	0.00119088	0	SLC39A10
PTGIS	6.6451541130971e-08	0.262609	0.342	0.16	0.00129202	0	PTGIS
ZFYVE16	6.73977278047651e-08	0.28366	0.664	0.443	0.00131041	0	ZFYVE16
HMGCS1	6.90323019633071e-08	-0.387452	0.53	0.74	0.0013422	0	HMGCS1
ARGLU1	6.91716925241439e-08	0.330164	0.966	0.93	0.00134491	0	ARGLU1
RCOR2	6.97939146119731e-08	0.31836	0.51	0.303	0.001357	0	RCOR2
ENSSSCG00000014343	7.07982822684732e-08	0.309577	0.987	0.967	0.00137653	0	ENSSSCG00000014343
XPO1	7.34830551939097e-08	0.364594	0.879	0.797	0.00142873	0	XPO1
RO60	7.43011087504692e-08	0.301724	0.725	0.518	0.00144464	0	RO60
PDIA4	7.68269430779848e-08	-0.460457	0.852	0.891	0.00149375	0	PDIA4
BAIAP2L1	8.10362809841674e-08	-0.372641	0.383	0.569	0.00157559	0	BAIAP2L1
PGM3	8.2481469071005e-08	-0.308443	0.268	0.467	0.00160369	0	PGM3
ILF3	8.33276046840143e-08	0.334986	0.953	0.902	0.00162014	0	ILF3
SALL1	8.47457575101994e-08	0.306121	0.792	0.606	0.00164771	0	SALL1
GPX3	8.57884965328203e-08	-0.268164	0.054	0.246	0.00166799	0	GPX3
EVA1A	8.5853000421768e-08	-0.283092	0.148	0.368	0.00166924	0	EVA1A
FOXA3	8.62091663144766e-08	-0.269098	0.101	0.301	0.00167616	0	FOXA3
CAPRIN1	8.73747637794886e-08	0.363573	0.987	0.919	0.00169883	0	CAPRIN1
RCC2	8.8630601012184e-08	0.314986	0.859	0.739	0.00172324	0	RCC2
PCSK6	8.98407850442672e-08	-0.303535	0.121	0.332	0.00174677	0	PCSK6
TBCA	9.06522201505517e-08	0.273561	0.94	0.91	0.00176255	0	TBCA
ENSSSCG00000036716	9.16461559213739e-08	0.258246	1	0.996	0.00178188	0	ENSSSCG00000036716
ASNS	9.29292563029286e-08	-0.446448	0.772	0.8	0.00180682	0	ASNS
ENSSSCG00000015823	9.66182888475693e-08	0.340375	0.611	0.411	0.00187855	0	ENSSSCG00000015823
BRD3	9.67309022548669e-08	0.325395	0.906	0.766	0.00188074	0	BRD3
EVL	9.68559661333865e-08	0.296043	0.799	0.661	0.00188317	0	EVL
PABPC1	9.79377592634915e-08	0.313614	0.953	0.93	0.0019042	0	PABPC1
ENSSSCG00000033189	1.01216786699111e-07	0.27636	0.268	0.113	0.00196796	0	ENSSSCG00000033189
TERF2IP	1.03188795213215e-07	0.277117	0.812	0.597	0.0020063	0	TERF2IP
TEC	1.06225760122463e-07	-0.350461	0.242	0.446	0.00206535	0	TEC
CFAP298-TCP10L	1.06590074641335e-07	0.331514	0.725	0.508	0.00207243	0	CFAP298-TCP10L
MGAT4A	1.07213348407276e-07	-0.391371	0.691	0.761	0.00208455	0	MGAT4A
ETV6	1.07750800729636e-07	0.289655	0.376	0.189	0.002095	0	ETV6
ALDH1A1	1.08571298992609e-07	-0.378314	0.02	0.198	0.00211095	0	ALDH1A1
ING1	1.12879884175902e-07	0.309825	0.698	0.508	0.00219472	0	ING1
ENSSSCG00000037445	1.12887451102655e-07	-0.368001	0.544	0.691	0.00219487	0	ENSSSCG00000037445
TRIM44	1.13833420951467e-07	0.322687	0.557	0.347	0.00221326	0	TRIM44
ALDOB	1.15813521319745e-07	-0.334606	0.007	0.176	0.00225176	0	ALDOB
RFC3	1.20401472227505e-07	0.297399	0.658	0.474	0.00234097	0	RFC3
CYB5B	1.26488417943422e-07	-0.339124	0.436	0.631	0.00245931	0	CYB5B
ENSSSCG00000038144	1.2679338363477e-07	0.37563	0.919	0.831	0.00246524	0	ENSSSCG00000038144
HNRNPUL1	1.37201612580013e-07	0.282082	0.792	0.581	0.00266761	0	HNRNPUL1
CTDSP2	1.38954851351624e-07	0.307728	0.725	0.545	0.0027017	0	CTDSP2
PTMA	1.42830890961456e-07	0.266788	1	0.999	0.00277706	0	PTMA
PTPRS	1.44080075294057e-07	0.252744	0.53	0.298	0.00280135	0	PTPRS
CCNT2	1.4635307192862e-07	0.252026	0.597	0.376	0.00284554	0	CCNT2
SLC43A2	1.48036903642654e-07	-0.311847	0.114	0.32	0.00287828	0	SLC43A2
TSC22D1	1.48266378563119e-07	0.28091	0.765	0.562	0.00288274	0	TSC22D1
TMOD3	1.50245021393923e-07	-0.357926	0.577	0.734	0.00292121	0	TMOD3
IGF2BP2	1.51255944366741e-07	0.40309	0.866	0.724	0.00294087	0	IGF2BP2
ZNF532	1.52210995190765e-07	0.315903	0.852	0.637	0.00295944	0	ZNF532
CHST10	1.57752570283499e-07	0.256452	0.537	0.333	0.00306718	0	CHST10
AP1S2	1.67883736913506e-07	-0.50653	0.839	0.849	0.00326416	0	AP1S2
PSMC6	1.68058219734123e-07	0.283276	0.872	0.76	0.00326756	0	PSMC6
HNRNPD	1.71727561780784e-07	0.286509	0.987	0.942	0.0033389	0	HNRNPD
ACOT13	1.81647170878352e-07	0.29842	0.792	0.656	0.00353177	0	ACOT13
SCD	1.88937370723773e-07	-0.464884	0.765	0.863	0.00367351	0	SCD
RFK	1.90515387864978e-07	-0.344327	0.362	0.557	0.00370419	0	RFK
COL26A1	1.91387295755578e-07	0.325758	0.577	0.381	0.00372114	0	COL26A1
ENSSSCG00000016990	1.92573740508315e-07	0.438191	0.906	0.82	0.00374421	0	ENSSSCG00000016990
SLC25A24	1.94348792262003e-07	-0.409226	0.255	0.445	0.00377872	0	SLC25A24
EEF2	1.96906430961682e-07	0.275799	1	0.996	0.00382845	0	EEF2
ID4	1.97877921126496e-07	0.363733	0.691	0.466	0.00384734	0	ID4
ENSSSCG00000026055	2.16025213247659e-07	0.259734	0.671	0.476	0.00420018	0	ENSSSCG00000026055
SLC39A8	2.28626089660917e-07	-0.401874	0.295	0.478	0.00444518	0	SLC39A8
GULP1	2.31536326266544e-07	-0.351568	0.174	0.383	0.00450176	0	GULP1
ANKRD50	2.49192890468325e-07	-0.546792	0.376	0.552	0.00484506	0	ANKRD50
WWC3	2.53893730799832e-07	-0.319444	0.228	0.442	0.00493646	0	WWC3
FOXA2	2.6105509567213e-07	0.283386	0.779	0.569	0.00507569	0	FOXA2
PTOV1	2.64220444051836e-07	0.309377	0.926	0.825	0.00513724	0	PTOV1
LRATD2	2.6540136457037e-07	-0.422688	0.436	0.588	0.0051602	0	LRATD2
ZNF395	2.68119284167981e-07	0.350681	0.805	0.614	0.00521304	0	ZNF395
PDK4	2.69173621640303e-07	-0.425545	0.148	0.352	0.00523354	0	PDK4
UBE2R2	2.70165377241763e-07	0.294227	0.805	0.672	0.00525283	0	UBE2R2
SMARCC1	2.77316473543876e-07	0.367105	0.879	0.754	0.00539186	0	SMARCC1
HNRNPH3	2.87003463226674e-07	0.273428	0.96	0.919	0.00558021	0	HNRNPH3
FGG	2.92615863132599e-07	-0.524685	0.007	0.166	0.00568933	0	FGG
PFN2	3.14264026324248e-07	0.259213	0.631	0.421	0.00611024	0	PFN2
EPB41L4A	3.2854742026844e-07	0.256466	0.577	0.364	0.00638795	0	EPB41L4A
SERHL2	3.29656482172382e-07	-0.399225	0.302	0.476	0.00640951	0	SERHL2
PCM1	3.30189431797925e-07	0.368734	0.872	0.788	0.00641987	0	PCM1
ENSSSCG00000026893	3.63761547833989e-07	-0.284658	0.161	0.354	0.00707262	0	ENSSSCG00000026893
MMP2	3.66116611498144e-07	0.281814	0.617	0.385	0.00711841	0	MMP2
CALML4	3.79159042169009e-07	-0.306438	0.114	0.305	0.00737199	0	CALML4
ENSSSCG00000013436	3.94250236651079e-07	-0.415561	0.772	0.829	0.00766541	0	ENSSSCG00000013436
APOBEC2	4.00512412243345e-07	-0.375679	0.06	0.24	0.00778716	0	APOBEC2
FGFR3	4.15057411334582e-07	-0.400781	0.396	0.557	0.00806996	0	FGFR3
KIF2A	4.27948386082924e-07	0.285346	0.819	0.723	0.0083206	0	KIF2A
CHD7	4.33188992642274e-07	0.328551	0.879	0.722	0.00842249	0	CHD7
PRADC1	4.65202226365999e-07	-0.287304	0.235	0.449	0.00904493	0	PRADC1
ENSSSCG00000014909	4.79440859780537e-07	-0.271108	0.034	0.205	0.00932177	0	ENSSSCG00000014909
ENSSSCG00000010056	4.80320464010396e-07	-0.252137	0.081	0.272	0.00933887	0	ENSSSCG00000010056
EIF4B	5.0100980750187e-07	0.292554	0.993	0.962	0.00974113	0	EIF4B
FMC1	5.12532968750809e-07	0.322169	0.651	0.458	0.00996518	0	FMC1
SLC16A9	5.14316690584658e-07	-0.484034	0.074	0.251	0.00999986	0	SLC16A9
RFC4	5.42703287039505e-07	0.256327	0.617	0.408	0.0105518	0	RFC4
PAK3	5.51020350505222e-07	0.315681	0.356	0.187	0.0107135	0	PAK3
ENSSSCG00000006928	5.59513447337425e-07	0.431129	0.919	0.841	0.0108786	0	ENSSSCG00000006928
TPK1	5.61165595769012e-07	0.261466	0.698	0.509	0.0109107	0	TPK1
HM13	5.87640486511493e-07	-0.348673	0.443	0.597	0.0114255	0	HM13
GCHFR	6.04806908390159e-07	-0.350655	0.43	0.593	0.0117593	0	GCHFR
TSPAN3	6.30065342825311e-07	0.298448	0.94	0.815	0.0122504	0	TSPAN3
ENSSSCG00000035893	6.30567412145003e-07	-0.553492	0.315	0.472	0.0122601	0	ENSSSCG00000035893
VTI1B	6.55439620034045e-07	0.297449	0.893	0.784	0.0127437	0	VTI1B
SS18	6.56158785185201e-07	0.259294	0.591	0.383	0.0127577	0	SS18
PROS1	7.41799185860562e-07	-0.273355	0.208	0.424	0.0144228	0	PROS1
NUMA1	7.64115711378392e-07	0.299987	0.725	0.53	0.0148567	0	NUMA1
PHIP	7.87540757946578e-07	0.355919	0.752	0.545	0.0153122	0	PHIP
SMDT1	7.93711460770705e-07	0.261913	0.919	0.843	0.0154321	0	SMDT1
WASL	8.15659565748026e-07	0.321104	0.779	0.627	0.0158589	0	WASL
HSPG2	8.43505176579806e-07	-0.346773	0.638	0.771	0.0164003	0	HSPG2
AK4	8.65156784688089e-07	-0.635483	0.752	0.79	0.0168212	0	AK4
EIF3F	8.67364735980765e-07	0.278589	0.973	0.972	0.0168642	0	EIF3F
IVNS1ABP	8.69328024960415e-07	0.452721	0.745	0.604	0.0169023	0	IVNS1ABP
CDC5L	8.74426190304964e-07	0.337478	0.859	0.756	0.0170015	0	CDC5L
BMP7	8.74807652344407e-07	-0.260465	0.128	0.319	0.0170089	0	BMP7
RPL37	8.85551543598758e-07	0.272794	1	0.999	0.0172178	0	RPL37
PHF14	9.07730543142126e-07	0.28835	0.685	0.501	0.017649	0	PHF14
BTF3	9.22418233186229e-07	0.285258	0.993	0.977	0.0179346	0	BTF3
HSPD1	9.49235546834064e-07	-0.339819	0.966	0.988	0.018456	0	HSPD1
ENSSSCG00000032768	9.61846997740439e-07	-0.437985	0.537	0.69	0.0187012	0	ENSSSCG00000032768
GLT8D1	9.62309735955815e-07	0.304718	0.705	0.513	0.0187102	0	GLT8D1
PRPH	9.75589600138542e-07	-0.266321	0.154	0.371	0.0189684	0	PRPH
AHCY	9.84853718813985e-07	-0.351023	0.826	0.881	0.0191485	0	AHCY
SLC30A1	9.93631170338198e-07	-0.325792	0.215	0.406	0.0193192	0	SLC30A1
ZNF219	1.0054932870553e-06	0.276764	0.564	0.386	0.0195498	0	ZNF219
COL2A1	1.02069251108983e-06	0.493178	0.799	0.59	0.0198453	0	COL2A1
SEC23A	1.03742246514123e-06	-0.310904	0.282	0.462	0.0201706	0	SEC23A
PRSS35	1.12166815782278e-06	-0.291506	0.128	0.317	0.0218086	0	PRSS35
NFKBIL1	1.15136602366429e-06	0.271034	0.523	0.344	0.022386	0	NFKBIL1
SLC3A2	1.27654449610341e-06	-0.466887	0.53	0.681	0.0248199	0	SLC3A2
HIF1A	1.29024359035013e-06	0.369922	0.913	0.827	0.0250862	0	HIF1A
ZNF428	1.37134301271481e-06	0.266885	0.584	0.397	0.026663	0	ZNF428
KRT18	1.41094177641101e-06	-0.467438	1	0.999	0.0274329	0	KRT18
GPR160	1.42450561349427e-06	-0.255507	0.081	0.253	0.0276967	0	GPR160
MAP4	1.42708648390636e-06	-0.352763	0.517	0.658	0.0277468	0	MAP4
HIBADH	1.48027355773306e-06	-0.321147	0.497	0.643	0.028781	0	HIBADH
GPX6	1.48614275737716e-06	-0.36628	0.02	0.171	0.0288951	0	GPX6
ZNF292	1.4947846005861e-06	0.269471	0.872	0.712	0.0290631	0	ZNF292
AHSG	1.54415421854793e-06	-1.00857	0.02	0.173	0.030023	0	AHSG
CLDN8	1.54519591432657e-06	-0.293789	0.047	0.213	0.0300432	0	CLDN8
MID1	1.54652332379794e-06	0.356485	0.658	0.476	0.0300691	0	MID1
BRD7	1.63580745937031e-06	0.339857	0.866	0.782	0.031805	0	BRD7
PDPN	1.64732058964898e-06	-0.479271	0.638	0.718	0.0320289	0	PDPN
SOD1	1.73736576616054e-06	-0.331352	0.832	0.884	0.0337796	0	SOD1
ENSSSCG00000017164	1.79502956599691e-06	0.305619	0.732	0.562	0.0349008	0	ENSSSCG00000017164
FSTL1	1.82442699485509e-06	0.410956	0.94	0.852	0.0354723	0	FSTL1
PAK1IP1	1.98390900892281e-06	-0.278603	0.329	0.519	0.0385731	0	PAK1IP1
ENSSSCG00000004983	2.08732310521774e-06	-0.328132	0.309	0.477	0.0405838	0	ENSSSCG00000004983
MED27	2.15652859855247e-06	0.287162	0.617	0.433	0.0419294	0	MED27
SINHCAF	2.17195441301694e-06	0.282017	0.96	0.878	0.0422293	0	SINHCAF
CMAS	2.17784555486111e-06	-0.264151	0.174	0.353	0.0423439	0	CMAS
NCOA3	2.21283108345157e-06	0.373083	0.584	0.392	0.0430241	0	NCOA3
FKBP2	2.21761888213088e-06	-0.316604	0.631	0.763	0.0431172	0	FKBP2
ENSSSCG00000011798	2.30880178511683e-06	-0.369732	0.416	0.577	0.04489	0	ENSSSCG00000011798
ARHGAP21	2.34447178119544e-06	-0.31881	0.255	0.431	0.0455836	0	ARHGAP21
PLOD1	2.36343034823997e-06	0.264074	0.604	0.408	0.0459522	0	PLOD1
PARP1	2.36719919097626e-06	0.271244	0.826	0.706	0.0460255	0	PARP1
SAT2	2.40079996410153e-06	-0.317919	0.282	0.435	0.0466788	0	SAT2
RFX6	2.52848865052756e-06	-0.255416	0.013	0.155	0.0491614	0	RFX6
COX4I1	2.5856742425531e-06	-0.266507	1	0.996	0.0502733	0	COX4I1
SNRNP200	2.68099246171084e-06	0.294181	0.872	0.78	0.0521265	0	SNRNP200
ATP5ME	2.69870475847522e-06	-0.377388	0.859	0.889	0.0524709	0	ATP5ME
CYTB	2.73479221642261e-06	-0.690186	0.987	0.963	0.0531726	0	CYTB
SPARC	2.84381831043504e-06	0.256977	0.765	0.555	0.0552924	0	SPARC
MRPL20	2.96787428130469e-06	-0.304488	0.899	0.881	0.0577044	0	MRPL20
UBC	3.02800883561343e-06	-0.392201	0.839	0.872	0.0588736	0	UBC
ENSSSCG00000031381	3.07315386163673e-06	-0.345639	0.859	0.861	0.0597513	0	ENSSSCG00000031381
H1-0	3.28258818433505e-06	0.266182	0.624	0.421	0.0638234	0	H1-0
ZDBF2	3.34900079885113e-06	0.363856	0.228	0.096	0.0651146	0	ZDBF2
SAR1A	3.35358049312817e-06	-0.309006	0.443	0.587	0.0652037	0	SAR1A
ENSSSCG00000044700	3.40567196474267e-06	-0.495994	0.738	0.749	0.0662165	0	ENSSSCG00000044700
ENSSSCG00000008892	3.40654284158228e-06	0.28967	0.631	0.454	0.0662334	0	ENSSSCG00000008892
PHF6	3.49452493296389e-06	0.256607	0.785	0.59	0.067944	0	PHF6
ENSSSCG00000001229	3.51069246922038e-06	0.316051	0.329	0.172	0.0682584	0	ENSSSCG00000001229
ENSSSCG00000027907	3.64486250481673e-06	0.317466	0.987	0.91	0.0708671	0	ENSSSCG00000027907
FDPS	3.70912257154023e-06	-0.298232	0.342	0.547	0.0721165	0	FDPS
MTTP	4.09914075735237e-06	-0.444625	0.369	0.551	0.0796996	0	MTTP
EPB41	4.10156005213795e-06	0.332737	0.718	0.581	0.0797466	0	EPB41
IGF2BP3	4.13427788220537e-06	0.368285	0.832	0.697	0.0803828	0	IGF2BP3
ITGA2B	4.14811862035569e-06	0.326114	0.711	0.535	0.0806519	0	ITGA2B
NSD3	4.14827020508932e-06	0.262552	0.779	0.663	0.0806548	0	NSD3
ENSSSCG00000038359	4.16183775138647e-06	-0.31455	0.973	0.98	0.0809186	0	ENSSSCG00000038359
ADK	4.25773501679975e-06	-0.346467	0.436	0.59	0.0827831	0	ADK
DERL1	4.43225921515826e-06	-0.300016	0.678	0.765	0.0861764	0	DERL1
HDAC2	4.45396807737103e-06	0.271634	0.933	0.856	0.0865985	0	HDAC2
NONO	4.48168974289757e-06	0.275481	0.96	0.907	0.0871375	0	NONO
LSM2	4.58047255397392e-06	0.283206	0.691	0.573	0.0890581	0	LSM2
AMOTL2	4.61155466448875e-06	0.269426	0.658	0.445	0.0896625	0	AMOTL2
OXA1L	4.6571046919576e-06	0.294847	0.711	0.594	0.0905481	0	OXA1L
LMAN2	5.44462797281714e-06	-0.306388	0.745	0.82	0.10586	0	LMAN2
ETV5	5.59026352634274e-06	0.277646	0.624	0.445	0.108691	0	ETV5
DSTN	5.71722773314582e-06	0.269807	0.94	0.862	0.11116	0	DSTN
NUPR1	5.75600832419464e-06	-0.390205	0.315	0.506	0.111914	0	NUPR1
MCC	5.75795323163107e-06	0.279296	0.423	0.251	0.111952	0	MCC
TOMM40	5.89310419435875e-06	-0.334131	0.57	0.742	0.11458	0	TOMM40
DPF2	5.9027799369063e-06	0.270759	0.644	0.487	0.114768	0	DPF2
DCTN2	5.91063016280673e-06	0.253248	0.779	0.662	0.11492	0	DCTN2
PLIN2	5.98676213197978e-06	-0.371373	0.456	0.603	0.116401	0	PLIN2
NDUFA4	6.06239652553342e-06	-0.363587	0.933	0.942	0.117871	0	NDUFA4
EFNA1	6.16357471402444e-06	-0.320787	0.671	0.761	0.119838	0	EFNA1
STAU1	6.20908168625092e-06	0.302719	0.772	0.627	0.120723	0	STAU1
RAB25	6.66652474711483e-06	0.311456	0.805	0.679	0.129617	0	RAB25
UGDH	6.7439308345284e-06	-0.320717	0.456	0.593	0.131122	0	UGDH
PFDN1	6.78536599634586e-06	0.256533	0.913	0.788	0.131928	0	PFDN1
ISCU	6.87077386191031e-06	-0.315956	0.698	0.77	0.133588	0	ISCU
NDUFB11	6.98313823780703e-06	-0.286649	0.577	0.692	0.135773	0	NDUFB11
DNAJC19	7.05592009571653e-06	0.266905	0.779	0.702	0.137188	0	DNAJC19
LRPAP1	7.38502681043039e-06	-0.314129	0.899	0.876	0.143587	0	LRPAP1
BMPR1A	7.58017914720782e-06	0.381428	0.638	0.469	0.147381	0	BMPR1A
ZBTB16	7.78923392300927e-06	-0.313639	0.389	0.568	0.151446	0	ZBTB16
LIN28A	7.97786682078426e-06	0.276448	0.752	0.554	0.155114	0	LIN28A
ATP8A1	8.12651933183919e-06	0.304909	0.651	0.472	0.158004	0	ATP8A1
ARHGDIA	8.14592602833926e-06	-0.314747	0.819	0.892	0.158381	0	ARHGDIA
RASA3	8.17980706512384e-06	0.261679	0.456	0.298	0.15904	0	RASA3
ENSSSCG00000035364	8.44671056700684e-06	-0.366319	0.852	0.867	0.164229	0	ENSSSCG00000035364
PNISR	8.74568275144682e-06	0.294555	0.933	0.86	0.170042	0	PNISR
GLS	9.44750797858826e-06	-0.32593	0.51	0.651	0.183688	0	GLS
PMP22	9.92250349936505e-06	-0.718288	0.624	0.681	0.192923	0	PMP22
MCM2	9.9296178962995e-06	0.298166	0.718	0.588	0.193062	0	MCM2
ENSSSCG00000033497	9.96888003189833e-06	0.368388	0.886	0.771	0.193825	0	ENSSSCG00000033497
CSDE1	1.00650746024972e-05	0.257645	0.987	0.957	0.195695	0	CSDE1
FSCN1	1.02360980828399e-05	-0.253118	0.94	0.948	0.19902	0	FSCN1
ENSSSCG00000000194	1.05174366607598e-05	-0.452903	0.671	0.728	0.204491	0	ENSSSCG00000000194
ZNF277	1.06312977432038e-05	0.25975	0.765	0.615	0.206704	0	ZNF277
QSOX1	1.11081093927036e-05	-0.520829	0.403	0.547	0.215975	0	QSOX1
ENSSSCG00000000697	1.11358167263223e-05	0.256412	0.96	0.904	0.216514	0	ENSSSCG00000000697
RSU1	1.12569200583284e-05	-0.296178	0.302	0.446	0.218868	0	RSU1
RTF1	1.13230447475018e-05	0.290332	0.866	0.797	0.220154	0	RTF1
FNBP4	1.16398235001195e-05	0.304655	0.859	0.731	0.226313	0	FNBP4
EIF3H	1.21920629059382e-05	0.26338	0.919	0.908	0.23705	0	EIF3H
SYNE2	1.2292877797306e-05	0.3232	0.866	0.739	0.23901	0	SYNE2
MVD	1.25083449428897e-05	-0.317098	0.658	0.756	0.2432	0	MVD
CDC42	1.26150622700129e-05	-0.317748	0.832	0.865	0.245275	0	CDC42
ATP5MK	1.30886644055413e-05	0.277987	0.96	0.926	0.254483	0	ATP5MK
MSMO1	1.32583734029609e-05	-0.318971	0.403	0.588	0.257783	0	MSMO1
ENSSSCG00000032916	1.39366199649225e-05	0.261574	0.866	0.782	0.27097	0	ENSSSCG00000032916
NDRG1	1.4455604242945e-05	-0.426159	0.221	0.373	0.28106	0	NDRG1
FADS1	1.49025589728324e-05	-0.320868	0.336	0.487	0.28975	0	FADS1
SEPTIN11	1.63142998871377e-05	-0.363174	0.805	0.87	0.317199	0	SEPTIN11
CYP1A1	1.64284930173332e-05	-1.1892	0.148	0.303	0.319419	0	CYP1A1
ENSSSCG00000000274	1.65621548266533e-05	0.278544	0.96	0.915	0.322018	0	ENSSSCG00000000274
TIMP3	1.66404402120826e-05	-0.279546	0.235	0.416	0.32354	0	TIMP3
KANK1	1.69282959579678e-05	0.413285	0.718	0.566	0.329137	0	KANK1
ENSSSCG00000017202	1.82919308431302e-05	0.291029	0.973	0.956	0.35565	0	ENSSSCG00000017202
SPRING1	1.83030310878361e-05	0.35801	0.617	0.502	0.355866	0	SPRING1
NEU1	1.83273548724331e-05	-0.270643	0.275	0.451	0.356339	0	NEU1
ENSSSCG00000002266	1.84718920117192e-05	0.306527	0.852	0.72	0.359149	0	ENSSSCG00000002266
GALNT1	1.91060118843428e-05	0.274583	0.785	0.681	0.371478	0	GALNT1
ENSSSCG00000046234	1.96209865178806e-05	-0.306773	0.268	0.429	0.381491	0	ENSSSCG00000046234
SAT1	1.97428218560468e-05	-0.414097	0.886	0.921	0.38386	0	SAT1
TXNDC17	2.04514252245478e-05	-0.370244	0.893	0.894	0.397637	0	TXNDC17
AMD1	2.05327413581675e-05	-0.301054	0.664	0.77	0.399218	0	AMD1
RRBP1	2.07898916546305e-05	-0.465397	0.866	0.887	0.404218	0	RRBP1
ENSSSCG00000005488	2.1146552280156e-05	-0.59943	0.007	0.123	0.411152	0	ENSSSCG00000005488
PHLDB2	2.13992534636529e-05	0.315824	0.638	0.474	0.416066	0	PHLDB2
RNF7	2.28611595583862e-05	0.275574	0.738	0.619	0.44449	0	RNF7
DARS1	2.3087245273471e-05	0.255517	0.758	0.641	0.448885	0	DARS1
RPN2	2.48098658429853e-05	-0.328991	0.772	0.867	0.482378	0	RPN2
CD9	2.50760117589057e-05	0.251249	0.537	0.368	0.487553	0	CD9
ENSSSCG00000038475	2.51388688451993e-05	-0.278727	0.201	0.362	0.488775	0	ENSSSCG00000038475
HK2	2.53174240934356e-05	0.293104	0.644	0.453	0.492247	0	HK2
SMARCD1	2.55176395083832e-05	0.26917	0.718	0.569	0.496139	0	SMARCD1
ENSSSCG00000012382	2.66922404100435e-05	0.281409	0.785	0.669	0.518977	0	ENSSSCG00000012382
NRP1	2.6832078618997e-05	-0.322957	0.221	0.379	0.521696	0	NRP1
MBIP	2.70826777231735e-05	0.264198	0.758	0.64	0.526569	0	MBIP
NBN	2.74590095649026e-05	-0.295972	0.403	0.546	0.533886	0	NBN
TMEM144	2.78705695111134e-05	-0.277734	0.383	0.538	0.541887	0	TMEM144
ANXA6	2.8397526692886e-05	-0.256769	0.584	0.699	0.552133	0	ANXA6
SPIDR	2.86500944380236e-05	-0.304511	0.268	0.418	0.557044	0	SPIDR
ANXA2	2.89474680469099e-05	-0.542183	0.933	0.877	0.562826	0	ANXA2
TET2	2.9510669306281e-05	0.273354	0.57	0.411	0.573776	0	TET2
BHLHE40	3.02569841430468e-05	-0.288334	0.128	0.284	0.588287	0	BHLHE40
NKD1	3.07896022782771e-05	0.326041	0.262	0.137	0.598642	0	NKD1
SPINT2	3.13505248609028e-05	-0.277172	0.973	0.974	0.609548	0	SPINT2
ID1	3.14765386947847e-05	0.450246	0.812	0.716	0.611998	0	ID1
ENSSSCG00000023305	3.14972921118191e-05	-0.35322	0.027	0.15	0.612402	0	ENSSSCG00000023305
ENSSSCG00000035189	3.18168894884189e-05	-0.257322	0.174	0.332	0.618616	0	ENSSSCG00000035189
SEC61A1	3.20815885096785e-05	-0.351634	0.584	0.702	0.623762	0	SEC61A1
PRDX1	3.25706588373874e-05	-0.349577	0.933	0.941	0.633271	0	PRDX1
CKAP5	3.33820246936367e-05	0.345327	0.658	0.519	0.649047	0	CKAP5
TLN1	3.43709378345917e-05	-0.27448	0.47	0.604	0.668274	0	TLN1
CD151	3.5011132212729e-05	-0.340694	0.53	0.626	0.680721	0	CD151
GCLM	3.58063605056659e-05	-0.389679	0.268	0.417	0.696183	0	GCLM
PTBP2	3.70376045977292e-05	0.261086	0.611	0.437	0.720122	0	PTBP2
EIF4G2	3.71400703850864e-05	-0.282672	1	0.985	0.722114	0	EIF4G2
TALDO1	3.78384058350495e-05	-0.337271	0.926	0.938	0.735692	0	TALDO1
SELENOS	3.99521127376965e-05	-0.36821	0.349	0.498	0.776789	0	SELENOS
SRSF4	4.11248911128194e-05	0.28725	0.852	0.734	0.799591	0	SRSF4
DIAPH3	4.12778451968337e-05	-0.325123	0.322	0.491	0.802565	0	DIAPH3
TNRC6B	4.16454106134387e-05	0.252166	0.658	0.499	0.809712	0	TNRC6B
SLC20A1	4.26582793991628e-05	-0.357297	0.315	0.46	0.829405	0	SLC20A1
PKN2	4.28049062092323e-05	0.344466	0.832	0.686	0.832256	0	PKN2
ALCAM	4.45077469974429e-05	0.335446	0.752	0.603	0.865364	0	ALCAM
TARS1	4.62823697690652e-05	-0.326636	0.57	0.669	0.899868	0	TARS1
DYNC1LI2	4.63582039972854e-05	0.259888	0.711	0.581	0.901343	0	DYNC1LI2
ENSSSCG00000005453	4.66150859657995e-05	-0.34597	0.96	0.957	0.906337	0	ENSSSCG00000005453
COX6A2	4.66748092373132e-05	0.300974	0.537	0.413	0.907498	0	COX6A2
ONECUT2	4.93667515557601e-05	-0.339067	0.06	0.193	0.959838	0	ONECUT2
CYB5A	5.26101946545562e-05	0.37172	0.94	0.889	1	0	CYB5A
LSS	5.55432711964652e-05	-0.282236	0.362	0.502	1	0	LSS
TTYH2	6.27404717674811e-05	-0.280379	0.309	0.459	1	0	TTYH2
CPPED1	6.40612912104555e-05	-0.27972	0.456	0.561	1	0	CPPED1
DCTPP1	6.62990644486444e-05	-0.304555	0.591	0.734	1	0	DCTPP1
SON	6.87648876784654e-05	0.253057	0.993	0.957	1	0	SON
ENSSSCG00000003690	6.91262921438131e-05	-0.25234	0.067	0.198	1	0	ENSSSCG00000003690
DNMT1	7.11975165447602e-05	0.302161	0.832	0.747	1	0	DNMT1
SSR1	7.50343143612117e-05	-0.269576	0.792	0.82	1	0	SSR1
ATP6	7.54336943529664e-05	-0.69157	0.987	0.978	1	0	ATP6
ENSSSCG00000014565	7.5549434961604e-05	-0.272282	0.067	0.198	1	0	ENSSSCG00000014565
ADAMTS1	7.8641469830008e-05	-0.322077	0.228	0.374	1	0	ADAMTS1
ACSL4	7.9498605675401e-05	-0.345428	0.208	0.352	1	0	ACSL4
GTF2I	8.03079053207978e-05	0.251511	0.826	0.721	1	0	GTF2I
BCAM	8.14216280623064e-05	0.375608	0.772	0.711	1	0	BCAM
PARD6B	8.30162529193403e-05	-0.337885	0.47	0.593	1	0	PARD6B
SLC27A4	8.3834808532146e-05	-0.268746	0.181	0.315	1	0	SLC27A4
ENSSSCG00000039830	8.63289979694604e-05	-0.266916	0.356	0.486	1	0	ENSSSCG00000039830
CDH6	8.7962928570501e-05	-0.260894	0.087	0.226	1	0	CDH6
SRRM2	9.12111722388953e-05	0.270769	0.98	0.942	1	0	SRRM2
RDX	9.20510452380786e-05	-0.317473	0.651	0.744	1	0	RDX
IFI6	9.3153383141787e-05	0.524823	0.611	0.437	1	0	IFI6
PPP1R14B	9.36072687306036e-05	-0.297808	0.812	0.887	1	0	PPP1R14B
ADD1	9.52784532770128e-05	-0.282221	0.49	0.601	1	0	ADD1
CORO1B	9.57740183931773e-05	-0.299432	0.503	0.601	1	0	CORO1B
ABR	9.82955335879477e-05	0.318223	0.45	0.31	1	0	ABR
SREBF2	9.83421205131667e-05	-0.275665	0.497	0.661	1	0	SREBF2
CEP290	0.000104029	0.276887	0.644	0.502	1	0	CEP290
SPATS2L	0.000104595	0.270213	0.638	0.49	1	0	SPATS2L
ZC3H15	0.000109723	-0.287863	0.671	0.727	1	0	ZC3H15
HACD2	0.000110039	-0.291182	0.732	0.791	1	0	HACD2
ENSSSCG00000032067	0.000113675	-0.262189	0.664	0.744	1	0	ENSSSCG00000032067
MCM7	0.00011695	0.304139	0.872	0.806	1	0	MCM7
CYCS	0.000120426	-0.318264	0.826	0.861	1	0	CYCS
WDR1	0.000120864	-0.259334	0.537	0.632	1	0	WDR1
CLASP1	0.000126949	0.264723	0.604	0.464	1	0	CLASP1
TUFM	0.000132901	-0.255945	0.611	0.69	1	0	TUFM
VCAN	0.000136715	-0.520255	0.913	0.937	1	0	VCAN
ZMYM2	0.000139461	0.314143	0.671	0.547	1	0	ZMYM2
MRPS26	0.000139955	-0.251242	0.872	0.914	1	0	MRPS26
PPP2R3A	0.000141213	-0.587318	0.221	0.362	1	0	PPP2R3A
NUDT14	0.000141606	0.309751	0.826	0.716	1	0	NUDT14
CCDC50	0.000148019	0.277772	0.752	0.669	1	0	CCDC50
THOC6	0.000150901	-0.28948	0.383	0.519	1	0	THOC6
GALNT7	0.000156117	0.275902	0.718	0.571	1	0	GALNT7
LOXL1	0.000161149	-0.375464	0.221	0.349	1	0	LOXL1
GPAM	0.000163949	-0.292447	0.302	0.439	1	0	GPAM
PCBD1	0.000165097	-0.278274	0.517	0.615	1	0	PCBD1
TPR	0.000169076	0.294934	0.879	0.819	1	0	TPR
ACSS3	0.000171299	0.296666	0.55	0.421	1	0	ACSS3
RAD21	0.000174174	0.266754	0.879	0.771	1	0	RAD21
MYOF	0.000175284	-0.314629	0.664	0.727	1	0	MYOF
SSBP4	0.000177509	-0.279504	0.57	0.662	1	0	SSBP4
S100A6	0.000177751	-0.341792	0.302	0.439	1	0	S100A6
ROBO2	0.000179123	-0.33198	0.148	0.288	1	0	ROBO2
HYOU1	0.000179788	-0.335552	0.55	0.659	1	0	HYOU1
LPIN1	0.000193565	-0.288814	0.201	0.347	1	0	LPIN1
ANP32E	0.000201951	0.258229	0.906	0.861	1	0	ANP32E
TCAF1	0.000202553	0.26854	0.812	0.67	1	0	TCAF1
ENSSSCG00000026981	0.000204684	-0.302163	0.745	0.819	1	0	ENSSSCG00000026981
PYCR1	0.000210832	-0.250728	0.436	0.571	1	0	PYCR1
ENSSSCG00000010084	0.000216155	-0.289038	0.255	0.384	1	0	ENSSSCG00000010084
FAM3C	0.000225498	-0.281618	0.705	0.765	1	0	FAM3C
ROBO1	0.000228809	-0.585655	0.315	0.419	1	0	ROBO1
SLC7A8	0.00023968	-0.360156	0.691	0.763	1	0	SLC7A8
PRPF8	0.000246642	0.250424	0.732	0.582	1	0	PRPF8
PAFAH1B3	0.000253446	0.252813	0.765	0.696	1	0	PAFAH1B3
MCEE	0.000257164	-0.250995	0.483	0.601	1	0	MCEE
SLC5A3	0.00025947	-0.387488	0.208	0.354	1	0	SLC5A3
USP34	0.000263168	0.293778	0.718	0.565	1	0	USP34
ENSSSCG00000027840	0.00026341	-0.266273	0.779	0.838	1	0	ENSSSCG00000027840
STAT3	0.000264969	-0.257806	0.134	0.257	1	0	STAT3
ENSSSCG00000044051	0.000284458	-0.416581	0.792	0.818	1	0	ENSSSCG00000044051
PRDX2	0.000285625	0.260152	0.993	0.962	1	0	PRDX2
LUZP1	0.000286201	0.299503	0.779	0.646	1	0	LUZP1
KIF15	0.000290316	0.263103	0.523	0.386	1	0	KIF15
COX3	0.000294128	-0.636823	0.987	0.975	1	0	COX3
STT3B	0.000297809	-0.280511	0.577	0.679	1	0	STT3B
ZFP36L2	0.000308847	-0.437564	0.785	0.87	1	0	ZFP36L2
FAM162B	0.000352338	-0.543013	0.168	0.299	1	0	FAM162B
CMTM8	0.000359891	0.339342	0.738	0.633	1	0	CMTM8
TMEM125	0.000392762	-0.26056	0.329	0.454	1	0	TMEM125
HMBOX1	0.000409791	-0.392811	0.651	0.72	1	0	HMBOX1
CHD1	0.000415601	0.256019	0.886	0.795	1	0	CHD1
LGMN	0.000419793	-0.318953	0.383	0.49	1	0	LGMN
ERO1A	0.000420732	0.2848	0.705	0.566	1	0	ERO1A
LRRCC1	0.000422602	-0.421721	0.577	0.669	1	0	LRRCC1
MRPL38	0.00044882	-0.257288	0.664	0.722	1	0	MRPL38
HSD17B4	0.00045281	-0.25809	0.436	0.546	1	0	HSD17B4
REST	0.000463602	0.289646	0.792	0.697	1	0	REST
H2AFZ	0.00047123	0.261164	0.993	0.985	1	0	H2AFZ
CYP51A1	0.000487528	-0.273869	0.564	0.68	1	0	CYP51A1
MDH2	0.000575883	-0.284348	0.711	0.768	1	0	MDH2
ATRX	0.0005773	0.28073	0.926	0.876	1	0	ATRX
NFE2L2	0.000584512	-0.310375	0.416	0.517	1	0	NFE2L2
TRAM1	0.000603668	-0.278516	0.691	0.77	1	0	TRAM1
TAF10	0.000608984	0.252817	0.919	0.893	1	0	TAF10
EIF4EBP2	0.00061385	0.257045	0.913	0.859	1	0	EIF4EBP2
HSD17B12	0.00061415	-0.262395	0.557	0.647	1	0	HSD17B12
ENSSSCG00000045180	0.000712777	-0.300719	0.107	0.226	1	0	ENSSSCG00000045180
CTNND1	0.000733794	0.279312	0.738	0.648	1	0	CTNND1
RNF13	0.000762911	0.250458	0.617	0.466	1	0	RNF13
MACC1	0.000787523	0.267078	0.45	0.33	1	0	MACC1
FAM126A	0.000827707	-0.35063	0.43	0.547	1	0	FAM126A
FABP5	0.000843578	0.295708	0.45	0.326	1	0	FABP5
ND3	0.0008492	-0.701208	0.966	0.927	1	0	ND3
FRMD4B	0.000852548	0.252853	0.664	0.54	1	0	FRMD4B
UGGT1	0.000857295	-0.255376	0.383	0.506	1	0	UGGT1
PIAS1	0.000860103	0.259635	0.678	0.552	1	0	PIAS1
ARHGAP35	0.000862642	-0.294608	0.537	0.622	1	0	ARHGAP35
PRPF39	0.000879414	-0.340163	0.463	0.547	1	0	PRPF39
RIDA	0.000898851	0.31475	0.691	0.627	1	0	RIDA
ARHGAP5	0.00090264	-0.338947	0.752	0.797	1	0	ARHGAP5
BACH1	0.000916188	-0.274379	0.537	0.633	1	0	BACH1
ND2	0.000928614	-0.682682	0.973	0.959	1	0	ND2
PTGR1	0.000933963	-0.472094	0.557	0.611	1	0	PTGR1
ZFP36L1	0.00102711	-0.343248	0.785	0.841	1	0	ZFP36L1
PPIB	0.00107269	-0.262122	0.946	0.964	1	0	PPIB
NID1	0.00115861	-0.372737	0.57	0.665	1	0	NID1
DAB2	0.00119196	-0.401363	0.47	0.52	1	0	DAB2
SLC16A1	0.00127444	-0.350028	0.812	0.847	1	0	SLC16A1
ENSSSCG00000031299	0.00131756	-0.27823	0.685	0.756	1	0	ENSSSCG00000031299
NDFIP2	0.00139366	-0.265146	0.591	0.699	1	0	NDFIP2
CTHRC1	0.00140484	0.311878	0.53	0.429	1	0	CTHRC1
FBN2	0.00144503	-0.463723	0.322	0.417	1	0	FBN2
ENSSSCG00000030849	0.00146099	0.266945	0.973	0.969	1	0	ENSSSCG00000030849
ACOX1	0.00150006	-0.271789	0.51	0.584	1	0	ACOX1
IFITM3	0.00150485	0.520995	0.443	0.312	1	0	IFITM3
FERMT2	0.00153473	0.251074	0.906	0.847	1	0	FERMT2
ENSSSCG00000002953	0.00158995	-0.250228	0.517	0.599	1	0	ENSSSCG00000002953
NFAT5	0.00161102	-0.319524	0.617	0.68	1	0	NFAT5
TAOK1	0.00176784	0.255079	0.584	0.454	1	0	TAOK1
TUBB2B	0.00191593	-0.339248	0.785	0.841	1	0	TUBB2B
ENSSSCG00000008137	0.00199528	-0.250674	0.839	0.833	1	0	ENSSSCG00000008137
ENSSSCG00000023324	0.00239981	0.27947	0.624	0.515	1	0	ENSSSCG00000023324
ENSSSCG00000000403	0.00242151	0.25066	0.752	0.653	1	0	ENSSSCG00000000403
ITGAV	0.00243326	-0.470146	0.544	0.61	1	0	ITGAV
ISG12(A)	0.00266066	0.926158	0.664	0.541	1	0	ISG12(A)
PPP3CA	0.00272656	0.324258	0.403	0.3	1	0	PPP3CA
LBR	0.00276071	0.256331	0.617	0.503	1	0	LBR
PUS7	0.00308161	-0.315503	0.47	0.563	1	0	PUS7
ATP2B1	0.00311854	-0.373889	0.859	0.866	1	0	ATP2B1
AKR1A1	0.0032591	-0.27071	0.745	0.764	1	0	AKR1A1
ENSSSCG00000017934	0.00353463	-0.251469	0.859	0.894	1	0	ENSSSCG00000017934
ANXA5	0.00353742	0.252401	0.711	0.598	1	0	ANXA5
TACSTD2	0.00390956	-0.274705	0.208	0.308	1	0	TACSTD2
WEE1	0.0040241	-0.254534	0.477	0.568	1	0	WEE1
BEX1	0.00403978	-0.351861	0.839	0.825	1	0	BEX1
MSX1	0.00412218	-0.342258	0.181	0.279	1	0	MSX1
HMGB2	0.00431681	0.486905	0.906	0.898	1	0	HMGB2
KITLG	0.00494202	-0.277663	0.376	0.467	1	0	KITLG
B2M	0.00586287	-0.262219	0.255	0.363	1	0	B2M
ENSSSCG00000029771	0.00596085	0.437186	0.49	0.373	1	0	ENSSSCG00000029771
CST3	0.00647732	-0.452009	0.933	0.91	1	0	CST3
NECTIN3	0.00663247	0.274534	0.685	0.604	1	0	NECTIN3
TIMP1	0.00759174	-0.280818	0.456	0.518	1	0	TIMP1
IL6ST	0.0081104	-0.251064	0.591	0.667	1	0	IL6ST
ERMP1	0.00829222	-0.289766	0.624	0.712	1	0	ERMP1
ENSSSCG00000012178	0.00953783	0.405686	0.443	0.399	1	0	ENSSSCG00000012178
ENSSSCG00000030300	0.00979668	-1.03927	0.483	0.504	1	0	ENSSSCG00000030300
ENSSSCG00000004252.1	1.50008924770171e-78	3.93828	1	0.206	2.91662352430643e-74	14	ENSSSCG00000004252
PRSS23	1.73012136262689e-62	1.91873	0.923	0.232	3.36387496535546e-58	14	PRSS23
SIM1	4.36153607203308e-53	1.06586	0.571	0.059	8.48013458485392e-49	14	SIM1
FAM162B.1	1.52037257692185e-50	1.63893	0.868	0.217	2.95606040130915e-46	14	FAM162B
LYPD6B	2.8691192838452e-50	1.30864	0.846	0.222	5.57842862358022e-46	14	LYPD6B
GALR1	2.4693189147087e-49	0.492313	0.33	0.01	4.80109676586812e-45	14	GALR1
SMYD1	7.10708454135281e-49	0.687513	0.451	0.033	1.38183044737523e-44	14	SMYD1
TSHZ1	1.50682568349892e-48	0.800594	0.637	0.091	2.92972117642695e-44	14	TSHZ1
CLIC5	5.88248483078813e-47	0.397816	0.341	0.014	1.14373152565014e-42	14	CLIC5
RAVER2	5.07877248018078e-45	1.36157	0.824	0.235	9.87465733321549e-41	14	RAVER2
RASSF5	7.86395096942371e-44	0.464753	0.374	0.023	1.52898798698505e-39	14	RASSF5
QSOX1.1	1.44510630807699e-40	1.7003	0.934	0.482	2.80972019479409e-36	14	QSOX1
UNC13C	2.9581667350765e-40	0.568692	0.385	0.031	5.75156358300924e-36	14	UNC13C
RAB3B	4.67199119003229e-40	0.491491	0.407	0.036	9.08375247077978e-36	14	RAB3B
BFSP1	6.90263517608452e-39	0.523149	0.407	0.037	1.34207935728611e-34	14	BFSP1
RFX6.1	9.2053395235218e-37	0.796317	0.549	0.09	1.78979416355834e-32	14	RFX6
TAMALIN.1	1.75754978519151e-35	0.936561	0.747	0.195	3.41720404734785e-31	14	TAMALIN
MAGI2	3.70522762175622e-35	0.420736	0.319	0.023	7.20407406498061e-31	14	MAGI2
PRSS2	6.25311289835894e-35	0.41452	0.231	0.007	1.21579274082793e-30	14	PRSS2
LPAR3	6.75900311525606e-35	0.358696	0.308	0.021	1.31415297569924e-30	14	LPAR3
ANGPT2	1.6615820797559e-34	0.649824	0.516	0.086	3.2306140376694e-30	14	ANGPT2
ZNF703	2.07056039096664e-33	1.14283	0.747	0.24	4.02579056815643e-29	14	ZNF703
CPM	2.90687872364377e-33	1.10101	0.78	0.269	5.65184430238059e-29	14	CPM
MEIS1	7.16491183831322e-33	0.947544	0.703	0.192	1.39307380872324e-28	14	MEIS1
ENSSSCG00000015491	1.42193547698872e-32	0.649504	0.582	0.119	2.76466914790916e-28	14	ENSSSCG00000015491
VEGFA	1.83404505584236e-32	1.27181	0.901	0.452	3.56593380207431e-28	14	VEGFA
FOXA2.1	7.27799533464534e-32	1.37169	0.934	0.567	1.41506063291509e-27	14	FOXA2
MDK	1.50669238754409e-31	1.01903	0.989	0.984	2.92946200910197e-27	14	MDK
TAGLN3	3.33696322120635e-31	0.777563	0.648	0.17	6.48805759099151e-27	14	TAGLN3
KIAA1191	2.10377183311278e-30	1.08818	0.857	0.449	4.09036357512118e-26	14	KIAA1191
SOX17	4.6024220574713e-29	0.593432	0.538	0.113	8.94848920634146e-25	14	SOX17
FAM174B.1	1.31473492592418e-28	0.524406	0.505	0.096	2.55623911647439e-24	14	FAM174B
GYG1	1.62145485279381e-28	0.895055	0.637	0.192	3.152594670287e-24	14	GYG1
ENSSSCG00000035909	5.42207846435542e-28	0.875411	0.626	0.175	1.05421471582462e-23	14	ENSSSCG00000035909
BICC1	1.40305340905372e-27	0.634784	0.516	0.115	2.72795674322315e-23	14	BICC1
NREP	1.96155498199709e-27	1.10604	0.978	0.785	3.81385135149695e-23	14	NREP
MAP2	3.66493601447128e-27	0.918128	0.791	0.317	7.12573509293652e-23	14	MAP2
SMOC2	1.24620280856152e-26	0.348625	0.275	0.024	2.42299212068616e-22	14	SMOC2
ACSL3	4.14102446621852e-26	1.09202	0.956	0.755	8.05139386966866e-22	14	ACSL3
SMS	1.88576126733655e-25	0.871103	1	0.811	3.66648563208245e-21	14	SMS
PYGL	2.18579233496699e-25	0.850861	0.615	0.189	4.24983603687631e-21	14	PYGL
NAP1L1.1	4.9604156261377e-25	0.929766	1	0.983	9.64453610189952e-21	14	NAP1L1
PBX1.1	6.28670280386164e-25	1.07723	0.912	0.572	1.22232362615482e-20	14	PBX1
ENSSSCG00000011489	1.1827363722709e-24	0.574048	0.516	0.117	2.2995943286063e-20	14	ENSSSCG00000011489
CYB5A.1	1.93713633744955e-24	1.00963	0.956	0.891	3.76637418090317e-20	14	CYB5A
ADGRD1	5.03313135599043e-24	0.292482	0.198	0.011	9.7859172954522e-20	14	ADGRD1
PTPRE.1	1.44782219997281e-23	0.417777	0.462	0.096	2.81500070340714e-19	14	PTPRE
TIPARP	1.62610694109922e-23	0.875273	0.747	0.324	3.16163972557922e-19	14	TIPARP
ARHGEF28	2.33821017829748e-23	0.411254	0.396	0.07	4.54618204966379e-19	14	ARHGEF28
DSTN.1	4.26916443192022e-23	1.11344	0.956	0.866	8.30053640498249e-19	14	DSTN
HIF1A.1	5.18736013704068e-23	1.03614	0.978	0.825	1.00857843144482e-18	14	HIF1A
CADM1.1	8.36163804335674e-23	1.00065	0.923	0.634	1.62575328476985e-18	14	CADM1
TSPAN3.1	9.81519162503243e-23	0.94385	0.956	0.822	1.90836770765505e-18	14	TSPAN3
ZADH2	1.4767860581772e-22	0.349869	0.429	0.087	2.87131513291392e-18	14	ZADH2
PROSER2	7.27811163706662e-22	0.685497	0.626	0.222	1.41508324559486e-17	14	PROSER2
FHDC1	1.32614313184875e-21	0.395778	0.396	0.076	2.57842009125352e-17	14	FHDC1
SCRN1	1.47681665407388e-21	0.257883	0.253	0.028	2.87137462051585e-17	14	SCRN1
ENSSSCG00000038144.1	3.36240658346359e-21	0.929676	0.956	0.834	6.53752712022826e-17	14	ENSSSCG00000038144
REC8	3.70280557281831e-21	0.608808	0.527	0.155	7.19936487523065e-17	14	REC8
NR5A2.1	6.34016337841672e-21	0.6461	0.692	0.263	1.23271796566556e-16	14	NR5A2
SLIT1.1	7.01091650645848e-21	0.481535	0.44	0.102	1.36313249635072e-16	14	SLIT1
DTNA	7.5062180270574e-21	0.622992	0.505	0.144	1.45943397100077e-16	14	DTNA
LIMCH1.1	9.18441613857916e-21	0.690119	0.681	0.255	1.78572602982395e-16	14	LIMCH1
XBP1	9.40757990991856e-21	1.14507	0.868	0.713	1.82911576188547e-16	14	XBP1
HOXA1	2.34826563239882e-20	0.615836	0.538	0.162	4.56573286907303e-16	14	HOXA1
RRBP1.1	2.40869725244027e-20	0.985476	0.967	0.875	4.68323006791962e-16	14	RRBP1
CRISPLD1.1	2.89069298071697e-20	0.515168	0.527	0.145	5.62037436240801e-16	14	CRISPLD1
HOXB2	4.24434698531554e-20	0.440736	0.451	0.108	8.252283843549e-16	14	HOXB2
DACT1	4.49098866148834e-20	0.689395	0.593	0.2	8.73182925453178e-16	14	DACT1
NR3C1.1	5.73231053454852e-20	0.605535	0.505	0.142	1.11453313723227e-15	14	NR3C1
SESTD1	9.39967632665331e-20	0.805173	0.846	0.517	1.8275790681912e-15	14	SESTD1
ST6GAL1	9.55705179690251e-20	0.479922	0.418	0.1	1.85817758087176e-15	14	ST6GAL1
PROC.1	1.33096792458801e-19	0.678326	0.736	0.332	2.58780093577647e-15	14	PROC
RBP4.1	1.50598816925305e-19	-3.82045	0.352	0.754	2.9280927974787e-15	14	RBP4
IGFBP5.1	1.62325424811925e-19	0.818806	0.945	0.667	3.15609323461826e-15	14	IGFBP5
NEB	1.75276318264079e-19	0.543895	0.253	0.031	3.40789745600849e-15	14	NEB
CRYBG1	1.93770220541854e-19	0.51266	0.527	0.163	3.76747439799528e-15	14	CRYBG1
TCF4.1	2.48758120149273e-19	0.809223	0.758	0.367	4.83660413006232e-15	14	TCF4
PLEKHB1	3.45934135633162e-18	0.293489	0.242	0.032	6.72599739911557e-14	14	PLEKHB1
OLFML3	4.13084221770043e-18	0.731726	0.714	0.349	8.03159652387495e-14	14	OLFML3
NRIP1	4.43063312127757e-18	0.919751	0.802	0.496	8.61447997769998e-14	14	NRIP1
ENSSSCG00000016548.1	8.23925506773119e-18	-1.18675	0.824	0.939	1.60195836281897e-13	14	ENSSSCG00000016548
COL4A5	9.08678409065073e-18	0.875134	0.879	0.648	1.76674343074522e-13	14	COL4A5
ZFP36L2.1	1.86498016589022e-17	1.151	0.956	0.846	3.62608093654035e-13	14	ZFP36L2
RNF144A	2.52026802958212e-17	0.350877	0.418	0.11	4.90015712991651e-13	14	RNF144A
ENSSSCG00000002972	5.91773904638097e-17	0.815297	0.846	0.629	1.15058600278785e-12	14	ENSSSCG00000002972
DCBLD1.1	7.84922339352461e-17	0.848554	0.747	0.411	1.52612450440299e-12	14	DCBLD1
UTRN	9.97280011703862e-17	0.972307	0.956	0.868	1.93901152675582e-12	14	UTRN
DHRS3	1.00748538689204e-16	0.691284	0.736	0.394	1.95885383773419e-12	14	DHRS3
ELAPOR1	1.17395384171261e-16	0.340488	0.286	0.051	2.28251845444183e-12	14	ELAPOR1
SLC2A5	1.2836359574241e-16	0.889091	0.879	0.606	2.49577339201968e-12	14	SLC2A5
CGNL1	1.29126549975862e-16	0.704102	0.725	0.381	2.51060751118069e-12	14	CGNL1
COL4A6	1.47179132100513e-16	0.560338	0.648	0.29	2.86160386543028e-12	14	COL4A6
LMX1B	1.64272258726907e-16	0.410569	0.363	0.086	3.19394552642725e-12	14	LMX1B
FKBP1B	2.35559465862817e-16	0.803479	0.747	0.42	4.57998269477075e-12	14	FKBP1B
RAP1GAP2	3.65365962139602e-16	0.361238	0.418	0.114	7.10381040188029e-12	14	RAP1GAP2
NRCAM	5.54446212087172e-16	0.329393	0.319	0.067	1.07800977016109e-11	14	NRCAM
CALHM6	6.95082759498563e-16	0.296406	0.341	0.078	1.35144940929306e-11	14	CALHM6
SH3BGRL3.1	1.10431205552616e-15	0.638927	0.978	0.93	2.14711392955952e-11	14	SH3BGRL3
ARHGEF26	1.11916830087829e-15	0.378104	0.352	0.086	2.17599892739766e-11	14	ARHGEF26
S100A10.1	1.25561155255029e-15	-1.38634	0.725	0.907	2.44128554162353e-11	14	S100A10
KCNK5	1.34865439403607e-15	0.500281	0.538	0.197	2.62218873832434e-11	14	KCNK5
ENSSSCG00000024791	1.36358547920019e-15	0.337095	0.352	0.084	2.65121924720892e-11	14	ENSSSCG00000024791
TRAF5	1.3755702824448e-15	0.376084	0.396	0.108	2.67452130015742e-11	14	TRAF5
FAM131C	1.46097890224507e-15	0.744388	0.703	0.406	2.84058127963508e-11	14	FAM131C
PKIA.1	1.51091320076302e-15	0.860259	0.791	0.499	2.93766853624354e-11	14	PKIA
ASPH	1.64821833645983e-15	0.717047	0.89	0.703	3.20463091157884e-11	14	ASPH
PITX2.1	2.91543149124951e-15	-0.956551	0.044	0.498	5.66847344843642e-11	14	PITX2
FJX1	4.22303184180374e-15	0.764548	0.593	0.281	8.21084081001902e-11	14	FJX1
DDIT4L	5.33224667756679e-15	0.298321	0.253	0.045	1.03674872151931e-10	14	DDIT4L
CCDC117	5.42926056366491e-15	0.826175	0.747	0.479	1.05561113139337e-10	14	CCDC117
ENSSSCG00000012119.1	6.4857867735051e-15	0.686805	1	0.976	1.2610315223726e-10	14	ENSSSCG00000012119
PTN.1	9.86350052649238e-15	0.617915	0.736	0.365	1.91776040736591e-10	14	PTN
DSP	1.00697565287528e-14	0.942841	0.967	0.856	1.9578627618854e-10	14	DSP
PRDX1.1	1.61899810189139e-14	-0.783419	0.901	0.944	3.14781800950744e-10	14	PRDX1
ENSSSCG00000004470.1	2.31322654594423e-14	0.713777	0.89	0.72	4.49760637327936e-10	14	ENSSSCG00000004470
AK5	2.3620275148164e-14	0.269627	0.231	0.039	4.59249009705752e-10	14	AK5
GPX8.1	2.79987068737631e-14	0.522775	0.626	0.289	5.44378857746576e-10	14	GPX8
NME2.1	3.2412174350082e-14	-0.643487	1	0.986	6.30189905888645e-10	14	NME2
SPSB4	3.31742846435928e-14	0.452858	0.473	0.171	6.45007616325376e-10	14	SPSB4
PALM2AKAP2.1	3.35946055350435e-14	-0.745185	0.165	0.607	6.53179915417851e-10	14	PALM2AKAP2
TBX3	4.53563488186533e-14	-0.771629	0.077	0.515	8.81863490081076e-10	14	TBX3
MPPED2	4.61750783147187e-14	0.342113	0.33	0.08	8.97782047673075e-10	14	MPPED2
CD24.1	6.03908320371313e-14	0.596105	1	0.98	1.17417894729794e-09	14	CD24
IDH2.1	6.10196802104156e-14	0.632975	0.956	0.827	1.18640564233111e-09	14	IDH2
BAMBI	7.4506707200187e-14	-0.749594	0.231	0.652	1.44863390809324e-09	14	BAMBI
BEX3	1.09855399471423e-13	0.702637	0.967	0.904	2.13591853192287e-09	14	BEX3
BRD3.1	1.46088451187705e-13	0.720265	0.923	0.774	2.84039775644254e-09	14	BRD3
ENSSSCG00000027515	1.703015130591e-13	0.370126	0.209	0.033	3.31117231840809e-09	14	ENSSSCG00000027515
MAPRE2	2.40344806167881e-13	0.570594	0.582	0.268	4.6730240663221e-09	14	MAPRE2
ENSSSCG00000000288.1	3.0068343724245e-13	0.519542	1	0.994	5.84618807030495e-09	14	ENSSSCG00000000288
AP1S2.1	3.01709592937815e-13	-0.84233	0.626	0.87	5.86613961548994e-09	14	AP1S2
CDO1	3.91792695699345e-13	0.389693	0.275	0.063	7.61762538248237e-09	14	CDO1
GEMIN5	3.95859500413114e-13	0.494342	0.582	0.268	7.69669626653217e-09	14	GEMIN5
RNF19A	4.00579774946426e-13	0.682577	0.681	0.359	7.78847256428336e-09	14	RNF19A
DEGS2.1	4.15024108407302e-13	0.467416	0.495	0.184	8.06931373976318e-09	14	DEGS2
SLC13A5.1	4.48348679233605e-13	-0.90674	0.044	0.443	8.71724337033899e-09	14	SLC13A5
ATRNL1	5.13171465384882e-13	0.326193	0.297	0.072	9.97759280147825e-09	14	ATRNL1
PRICKLE1.1	5.3194122574848e-13	0.485763	0.593	0.27	1.03425332522277e-08	14	PRICKLE1
DDAH2	6.14091266836138e-13	0.768671	0.846	0.701	1.1939776501095e-08	14	DDAH2
DPYD	6.2942128416269e-13	0.338757	0.374	0.114	1.22378380279752e-08	14	DPYD
RFX3	6.54315319095506e-13	0.671912	0.582	0.279	1.27218527491739e-08	14	RFX3
CDKL2	6.77649383085029e-13	0.303323	0.242	0.048	1.31755369553222e-08	14	CDKL2
PM20D2	6.88417855965208e-13	0.475955	0.604	0.302	1.33849083735315e-08	14	PM20D2
BEX1.1	1.12452929561606e-12	0.623616	0.934	0.816	2.1864223094663e-08	14	BEX1
ATXN1	1.39897847627624e-12	0.387818	0.484	0.186	2.7200338514239e-08	14	ATXN1
MCC.1	1.50011020217503e-12	0.419724	0.582	0.246	2.91666426608892e-08	14	MCC
FILIP1L	1.54775377768271e-12	0.73779	0.714	0.436	3.00929766994849e-08	14	FILIP1L
UBAC2	1.59566639918045e-12	0.509784	0.725	0.45	3.10245417992654e-08	14	UBAC2
UQCRQ.1	1.71271245360984e-12	-0.708992	0.78	0.866	3.33002682355362e-08	14	UQCRQ
EPB41L4A.1	1.82230457999139e-12	0.606804	0.67	0.369	3.54310679487726e-08	14	EPB41L4A
ANXA2.1	1.87319927375012e-12	-1.07071	0.802	0.894	3.64206134795235e-08	14	ANXA2
HSPA8.1	2.25493425404365e-12	-0.594137	0.967	0.989	4.38426867013707e-08	14	HSPA8
ABR.1	2.48527345684353e-12	0.5704	0.604	0.303	4.83211718214087e-08	14	ABR
CPEB3	2.50305937495478e-12	0.32601	0.319	0.086	4.86669834272458e-08	14	CPEB3
ST6GAL2	2.71145144369559e-12	0.261114	0.286	0.07	5.27187504197733e-08	14	ST6GAL2
PLCL1	2.76828158772899e-12	0.501101	0.374	0.116	5.38236989102147e-08	14	PLCL1
ENSSSCG00000000261	3.73715846126867e-12	0.458827	0.407	0.146	7.26615719624468e-08	14	ENSSSCG00000000261
PLA2G12B.1	3.92007219964983e-12	-0.848714	0.44	0.731	7.62179637777917e-08	14	PLA2G12B
GLDC.1	5.7178057139973e-12	-0.731876	0.033	0.412	1.1117129649725e-07	14	GLDC
NRP2.1	6.51453503264918e-12	-1.48314	0.385	0.668	1.26662104639798e-07	14	NRP2
CALB1	6.87540801428254e-12	0.286738	0.187	0.031	1.33678558021695e-07	14	CALB1
ENSSSCG00000008686.1	9.24198162037015e-12	0.571505	0.67	0.365	1.79691848644857e-07	14	ENSSSCG00000008686
PPP1R14B.1	1.09703547480666e-11	-0.67513	0.813	0.882	2.13296607366659e-07	14	PPP1R14B
PNISR.1	1.18413917050606e-11	0.477657	0.945	0.863	2.30232178921493e-07	14	PNISR
REV3L	1.25860493997974e-11	0.720627	0.659	0.366	2.44710558480261e-07	14	REV3L
ZDBF2.1	1.33879167273145e-11	0.326594	0.33	0.094	2.60301264929177e-07	14	ZDBF2
HSPD1.1	1.39118020610149e-11	-0.603697	0.978	0.985	2.70487167472312e-07	14	HSPD1
SPATA6	1.49621735721879e-11	0.375955	0.407	0.146	2.90909540764049e-07	14	SPATA6
PKDCC.1	1.57210388086877e-11	0.250152	0.681	0.293	3.05664157557315e-07	14	PKDCC
HAPLN1.1	1.69242740425518e-11	-0.85075	0.077	0.44	3.29058660209335e-07	14	HAPLN1
PKP2	1.69411840345176e-11	0.575327	0.923	0.875	3.29387441183126e-07	14	PKP2
DCTPP1.1	1.7756607691131e-11	-0.671016	0.462	0.738	3.45241723338661e-07	14	DCTPP1
DAPK1	2.01979719700969e-11	0.50693	0.604	0.312	3.92709169014593e-07	14	DAPK1
SELENOH	2.16048411504216e-11	-0.610445	0.835	0.905	4.20062926487648e-07	14	SELENOH
FRAS1	2.49548522046822e-11	0.544502	0.736	0.463	4.85197191415636e-07	14	FRAS1
CAMK2D	2.67101486675774e-11	0.481055	0.681	0.386	5.19325420543708e-07	14	CAMK2D
FABP3.1	3.1174728396133e-11	-0.954286	0.934	0.923	6.06130244206014e-07	14	FABP3
BEX4	3.26187101446734e-11	0.568769	0.912	0.785	6.34205581342884e-07	14	BEX4
ENSSSCG00000004253	4.89298888341352e-11	0.499287	0.769	0.49	9.5134382860209e-07	14	ENSSSCG00000004253
SNTB1	5.24232525486952e-11	0.398091	0.363	0.121	1.01926529930428e-06	14	SNTB1
COG7	6.13005862776314e-11	0.429304	0.451	0.192	1.19186729899599e-06	14	COG7
HSPA9	7.07336715975523e-11	-0.564689	0.582	0.811	1.37527477687121e-06	14	HSPA9
SPINT2.1	7.22032920175796e-11	0.466934	1	0.971	1.4038486066978e-06	14	SPINT2
ASNS.1	7.35430061993501e-11	-0.619817	0.571	0.819	1.42989666953396e-06	14	ASNS
SERPING1	1.07607726521084e-10	0.66333	0.725	0.529	2.09221702674944e-06	14	SERPING1
CAPN2	1.09830868611292e-10	0.488798	0.868	0.751	2.13544157840934e-06	14	CAPN2
TSC22D1.1	1.16035043009801e-10	0.657916	0.78	0.574	2.25606934123956e-06	14	TSC22D1
NPM3	1.31633304048832e-10	-0.662539	0.462	0.742	2.55934633062144e-06	14	NPM3
RANBP1	1.61500369808446e-10	-0.629112	0.879	0.947	3.14005169018562e-06	14	RANBP1
TSPAN6	1.86516491080929e-10	0.454674	0.934	0.89	3.62644013608649e-06	14	TSPAN6
ENSSSCG00000005453.1	1.91380879888401e-10	-0.641347	0.967	0.956	3.72101844767017e-06	14	ENSSSCG00000005453
ENSSSCG00000015083.1	1.9611663659618e-10	0.441673	0.758	0.478	3.81309576533953e-06	14	ENSSSCG00000015083
SEPTIN11.1	2.00458043046072e-10	-0.71089	0.769	0.869	3.89750573094478e-06	14	SEPTIN11
PRTG.1	2.09601963390776e-10	0.475404	0.923	0.843	4.07529097420686e-06	14	PRTG
HMCN1	2.28460755183753e-10	0.331044	0.407	0.148	4.4419624630377e-06	14	HMCN1
AHCY.1	2.30967841078975e-10	-0.570206	0.769	0.883	4.49070773409851e-06	14	AHCY
AKR7A2.1	2.36618367967305e-10	-0.738176	0.396	0.669	4.60057092838831e-06	14	AKR7A2
CLINT1	2.4512627085433e-10	0.595524	0.934	0.824	4.76599008422074e-06	14	CLINT1
EDNRA	2.73495404454218e-10	0.407862	0.385	0.149	5.31757114880337e-06	14	EDNRA
PDZK1.1	3.33650250344478e-10	-0.822923	0.011	0.334	6.48716181744769e-06	14	PDZK1
MTTP.1	3.97501539068571e-10	0.655418	0.747	0.499	7.72862242411023e-06	14	MTTP
ENSSSCG00000038359.1	4.10130664360327e-10	-0.505086	0.989	0.978	7.97417050715784e-06	14	ENSSSCG00000038359
ANKH	4.34272267320716e-10	0.521662	0.615	0.341	8.44355569351667e-06	14	ANKH
ENSSSCG00000018055.1	4.7166910386075e-10	-0.803607	0.901	0.969	9.17066238636456e-06	14	ENSSSCG00000018055
CLU.1	4.91369312069097e-10	0.637935	0.813	0.605	9.55369353455945e-06	14	CLU
ENSSSCG00000000576	5.09340393261126e-10	-0.443935	1	0.986	9.90310526617607e-06	14	ENSSSCG00000000576
HSPE1	5.72869011512053e-10	-0.486502	0.967	0.962	1.11382921908288e-05	14	HSPE1
NDUFA4.1	6.95654614136077e-10	-0.585922	0.934	0.941	1.35256126626477e-05	14	NDUFA4
ENSSSCG00000004489	6.98480369772366e-10	0.252022	1	1	1.35805538294841e-05	14	ENSSSCG00000004489
CARS2	7.65970788822408e-10	0.57878	0.681	0.466	1.48927700470741e-05	14	CARS2
CLDN10.1	8.18061844253652e-10	0.334063	0.505	0.233	1.59055764378238e-05	14	CLDN10
DDX17.1	9.22466825926413e-10	0.483562	1	0.952	1.79355224964873e-05	14	DDX17
DBI.1	9.24332837899566e-10	-0.871787	0.857	0.893	1.79718033672813e-05	14	DBI
ID2	1.04420059870921e-09	-0.863	0.802	0.858	2.03023922407032e-05	14	ID2
DPYSL2	1.12295949365757e-09	0.475336	0.703	0.437	2.18337014351841e-05	14	DPYSL2
FXR1	1.13737747065494e-09	0.489746	0.978	0.899	2.2114030161944e-05	14	FXR1
ADPRM	1.16946747233059e-09	0.482588	0.495	0.239	2.27379560645237e-05	14	ADPRM
SKAP2	1.56030704620716e-09	0.477727	0.615	0.369	3.03370498994058e-05	14	SKAP2
PHLDA2.1	1.66203020677356e-09	-0.681559	0.077	0.4	3.23148533102982e-05	14	PHLDA2
ADAMTS6	1.69242384679507e-09	0.295082	0.352	0.127	3.29057968532365e-05	14	ADAMTS6
PAPSS1.1	1.723566014092e-09	0.492375	0.747	0.499	3.35112940119907e-05	14	PAPSS1
MYLPF	2.01604897993612e-09	0.283282	0.253	0.071	3.9198040316898e-05	14	MYLPF
ENSSSCG00000020872.1	2.182374309176e-09	-0.716037	0	0.297	4.2431903693309e-05	14	ENSSSCG00000020872
STK3	2.23164998366539e-09	0.509642	0.604	0.362	4.33899706324062e-05	14	STK3
GLUD1.1	2.45794331578567e-09	-1.24324	0.681	0.797	4.77897918888207e-05	14	GLUD1
TPD52	2.63383022350179e-09	0.504304	0.692	0.456	5.12095610355453e-05	14	TPD52
ENSSSCG00000024009.1	2.6550364099783e-09	0.441676	0.604	0.334	5.16218729192081e-05	14	ENSSSCG00000024009
RPL22L1	2.65987268863293e-09	-0.522062	0.868	0.921	5.17159046850901e-05	14	RPL22L1
ENSSSCG00000001038	2.66254482274455e-09	0.468166	0.945	0.822	5.17678589886222e-05	14	ENSSSCG00000001038
TRIM44.1	2.96021743950013e-09	0.434635	0.604	0.356	5.7555507676201e-05	14	TRIM44
ID1.1	2.98576644308096e-09	-0.902076	0.56	0.749	5.80522569528231e-05	14	ID1
AKR1B1	3.22106791881129e-09	-0.529088	0.495	0.728	6.26272235454479e-05	14	AKR1B1
DAZAP1.1	3.32767628616461e-09	0.39605	0.956	0.953	6.47000100318984e-05	14	DAZAP1
COL4A2	3.47401519416369e-09	0.637649	0.912	0.811	6.75452774201246e-05	14	COL4A2
ENSSSCG00000000394	4.30964882052221e-09	0.423272	0.945	0.86	8.37925020174132e-05	14	ENSSSCG00000000394
CCDC88A	5.08246122980458e-09	0.356709	0.319	0.108	9.88182936910905e-05	14	CCDC88A
TNNT1.1	5.63957119847419e-09	0.501688	0.923	0.801	0.00010965	14	TNNT1
ARHGEF6	5.74250636858015e-09	0.268572	0.352	0.13	0.000111652	14	ARHGEF6
EGFR	6.16460841955472e-09	0.366666	0.451	0.208	0.000119858	14	EGFR
SELENOP.1	6.36308452290895e-09	-1.69233	0.538	0.706	0.000123717	14	SELENOP
TKT	6.41982316661785e-09	-0.420118	0.868	0.941	0.000124821	14	TKT
PSAT1.1	6.62445352419249e-09	-0.782269	0.033	0.325	0.000128799	14	PSAT1
EZR	6.74463911112354e-09	-0.493179	0.89	0.944	0.000131136	14	EZR
STARD4	6.78106409050324e-09	-0.433247	0.22	0.563	0.000131844	14	STARD4
DDX21	6.9812413599905e-09	-0.566613	0.582	0.822	0.000135736	14	DDX21
TPM1	7.01661514539197e-09	0.655604	0.978	0.959	0.000136424	14	TPM1
REXO2.1	7.36086881881422e-09	-0.707387	0.429	0.682	0.000143117	14	REXO2
ENSSSCG00000012520.1	7.53912155815667e-09	0.394785	0.604	0.339	0.000146583	14	ENSSSCG00000012520
SLC20A1.1	7.84093835207863e-09	-0.514586	0.165	0.466	0.000152451	14	SLC20A1
ENSSSCG00000038187	8.3000360837063e-09	-0.485542	0.231	0.56	0.000161378	14	ENSSSCG00000038187
PPP4R4	9.20988437040263e-09	0.308147	0.308	0.109	0.000179068	14	PPP4R4
ENSSSCG00000022128.1	1.00422763376528e-08	0.615009	0.758	0.581	0.000195252	14	ENSSSCG00000022128
NCAM1	1.00670880681924e-08	0.403593	0.385	0.164	0.000195734	14	NCAM1
EIF4A1	1.09312401567883e-08	-0.378195	1	0.992	0.000212536	14	EIF4A1
ZFHX3	1.21409839229117e-08	0.406757	0.659	0.41	0.000236057	14	ZFHX3
ITGA6	1.25772883524153e-08	0.421306	0.769	0.538	0.00024454	14	ITGA6
ECHDC2.1	1.31206440228016e-08	-0.54856	0.187	0.476	0.000255105	14	ECHDC2
CTSV	1.35813071264728e-08	0.39317	0.967	0.944	0.000264061	14	CTSV
LIMK2.1	1.37056583113657e-08	0.519102	0.835	0.73	0.000266479	14	LIMK2
MRPL20.1	1.52423012354441e-08	-0.498523	0.791	0.893	0.000296356	14	MRPL20
GATA3.1	1.69786212920263e-08	-0.457776	0.132	0.451	0.000330115	14	GATA3
IHH.1	1.77430964305429e-08	-0.44342	0.11	0.421	0.000344979	14	IHH
SOD1.1	1.85957781367686e-08	-0.486287	0.813	0.883	0.000361558	14	SOD1
MAGED1	1.86826930627819e-08	0.488964	0.89	0.801	0.000363248	14	MAGED1
PLEKHA5.1	1.91902007875408e-08	0.594587	0.725	0.52	0.000373115	14	PLEKHA5
CDC42EP5	1.9410628698338e-08	-0.457707	0.33	0.612	0.000377401	14	CDC42EP5
ETV5.1	2.07467676048455e-08	-0.405043	0.198	0.502	0.000403379	14	ETV5
LAMP2.1	2.08148754456192e-08	-0.619672	0.418	0.679	0.000404704	14	LAMP2
CKB.1	2.25771379164025e-08	-1.01846	0.857	0.863	0.000438967	14	CKB
FOXA1	2.26024670081673e-08	0.480248	0.846	0.75	0.00043946	14	FOXA1
MRPS26.1	2.26878629834021e-08	-0.477415	0.846	0.914	0.00044112	14	MRPS26
SLC16A3.1	2.36829696669354e-08	0.593676	0.835	0.611	0.000460468	14	SLC16A3
TLCD4.1	2.44371584193923e-08	-0.6535	0.297	0.574	0.000475132	14	TLCD4
KIF26B	2.45472312188228e-08	0.395977	0.484	0.254	0.000477272	14	KIF26B
PEDS1	2.8111015762626e-08	0.38693	0.626	0.41	0.000546562	14	PEDS1
DAB2.1	2.82514568016672e-08	-0.713018	0.275	0.537	0.000549293	14	DAB2
SLC25A36	3.10883778661022e-08	0.532438	0.736	0.541	0.000604451	14	SLC25A36
CLN6	3.14041444955312e-08	0.443925	0.593	0.388	0.000610591	14	CLN6
ARL6IP1	3.16788292837571e-08	0.609541	0.802	0.631	0.000615931	14	ARL6IP1
RPL5.1	3.82129938784669e-08	0.251728	1	1	0.000742975	14	RPL5
NADK2.1	3.91581256126668e-08	-1.11831	0.121	0.398	0.000761351	14	NADK2
TTR.1	3.99516986643897e-08	-2.25949	0.088	0.355	0.000776781	14	TTR
ENSSSCG00000012178.1	4.51860545424204e-08	0.689069	0.615	0.383	0.000878552	14	ENSSSCG00000012178
GAPDH.1	4.78638281283312e-08	0.466166	1	1	0.000930616	14	GAPDH
GATA4.1	4.91327300100548e-08	0.393361	0.484	0.251	0.000955288	14	GATA4
SAMD12	5.06997201560454e-08	0.259343	0.33	0.125	0.000985755	14	SAMD12
ISG12(A).1	5.09463505613981e-08	0.830136	0.736	0.542	0.00099055	14	ISG12(A)
ZNRF3	5.44249535605695e-08	0.344078	0.538	0.296	0.00105818	14	ZNRF3
DUSP6	5.45034256722699e-08	-0.474962	0.242	0.533	0.00105971	14	DUSP6
SLC3A2.1	5.47783478443008e-08	-0.536639	0.44	0.681	0.00106506	14	SLC3A2
ENSSSCG00000010212	5.53799390316283e-08	0.51214	0.736	0.559	0.00107675	14	ENSSSCG00000010212
PNRC1.1	5.65207272621671e-08	0.352402	0.923	0.852	0.00109893	14	PNRC1
FBN2.1	5.96650564475404e-08	0.470599	0.637	0.378	0.00116007	14	FBN2
PRPH.1	6.55869225625178e-08	-0.495954	0.077	0.365	0.00127521	14	PRPH
PRMT1	6.71226769894948e-08	-0.533143	0.846	0.906	0.00130507	14	PRMT1
ENSSSCG00000025928	7.07388441142997e-08	0.265353	1	0.995	0.00137538	14	ENSSSCG00000025928
ENSSSCG00000011676.1	7.09807993465521e-08	-0.554501	0.648	0.819	0.00138008	14	ENSSSCG00000011676
VMO1.1	7.2012853763064e-08	-0.958768	0.066	0.344	0.00140015	14	VMO1
APOA2.1	8.06836103370575e-08	-1.81036	0.187	0.436	0.00156873	14	APOA2
PARP8	8.21690197355209e-08	0.285368	0.407	0.179	0.00159761	14	PARP8
TLE1	8.31412390044636e-08	-0.4298	0.275	0.577	0.00161652	14	TLE1
PPFIA1	8.77211073867857e-08	0.392323	0.571	0.357	0.00170556	14	PPFIA1
RALA	8.82932646347048e-08	0.453553	0.901	0.809	0.00171669	14	RALA
TIMP1.1	8.97452259002099e-08	0.499373	0.681	0.49	0.00174492	14	TIMP1
AMN1	8.99961281411231e-08	0.300436	0.495	0.263	0.00174979	14	AMN1
ENSSSCG00000000273.1	9.20549017340701e-08	-1.01354	0.527	0.695	0.00178982	14	ENSSSCG00000000273
ALDH7A1	9.28607675601162e-08	0.521067	0.802	0.692	0.00180549	14	ALDH7A1
EPAS1.1	9.45212199169877e-08	-0.716416	0.099	0.374	0.00183778	14	EPAS1
WDR44	9.72808550817724e-08	0.313782	0.495	0.259	0.00189143	14	WDR44
SLC1A5	1.05532305662665e-07	-0.375418	0.198	0.476	0.00205186	14	SLC1A5
PTCH1	1.10002925070186e-07	0.53307	0.681	0.442	0.00213879	14	PTCH1
ARID2	1.18326774015575e-07	0.371428	0.681	0.429	0.00230063	14	ARID2
AOPEP	1.25563022154416e-07	-0.37944	0.11	0.393	0.00244132	14	AOPEP
SERPINF2.1	1.34442861410142e-07	-0.616328	0.11	0.374	0.00261397	14	SERPINF2
TMEM38B	1.4035253512703e-07	0.524843	0.659	0.459	0.00272887	14	TMEM38B
DKC1	1.48286005277796e-07	-0.464143	0.495	0.695	0.00288312	14	DKC1
BBX	1.48940790552448e-07	0.49009	0.78	0.598	0.00289586	14	BBX
RHOC.1	1.53844996081617e-07	-0.381453	0.275	0.558	0.00299121	14	RHOC
GJB1.1	1.53947757015197e-07	-0.765827	0.187	0.432	0.00299321	14	GJB1
A1CF.1	1.58988990900142e-07	-0.360202	0	0.241	0.00309122	14	A1CF
TEAD1	1.74240217023096e-07	0.471303	0.791	0.621	0.00338775	14	TEAD1
PFN1	1.93300948172227e-07	-0.510593	0.703	0.858	0.00375835	14	PFN1
TRAF3IP2	1.93459058974158e-07	0.25092	0.319	0.124	0.00376142	14	TRAF3IP2
ACAT2.1	2.02327871212394e-07	-0.532935	0.879	0.89	0.00393386	14	ACAT2
ATP2C2	2.07800955181487e-07	0.301878	0.385	0.179	0.00404027	14	ATP2C2
NFE2L2.1	2.09794629867736e-07	-0.484415	0.264	0.526	0.00407904	14	NFE2L2
LRIG3.1	2.13302743119597e-07	0.301653	0.396	0.173	0.00414725	14	LRIG3
SLC25A51	2.19218596582967e-07	0.298263	0.374	0.166	0.00426227	14	SLC25A51
PRSS16	2.23606830687477e-07	-0.464169	0.077	0.343	0.00434759	14	PRSS16
KDM5B.1	2.2708324946389e-07	0.412438	0.945	0.847	0.00441518	14	KDM5B
CYCS.1	2.40277906514493e-07	-0.476879	0.802	0.861	0.00467172	14	CYCS
GOLGB1	2.59285330473409e-07	0.494584	0.857	0.772	0.00504128	14	GOLGB1
TMEM88	2.67125867906683e-07	-0.465544	0.308	0.574	0.00519373	14	TMEM88
BLVRB.1	2.93748475625268e-07	-0.422535	0.253	0.532	0.00571135	14	BLVRB
ATP5MC3.1	3.12626171940662e-07	-0.527981	0.945	0.916	0.00607839	14	ATP5MC3
LGALS1.1	3.21436033631777e-07	-0.859455	0.967	0.94	0.00624968	14	LGALS1
ZNF503	3.37943999744654e-07	0.318148	0.385	0.177	0.00657065	14	ZNF503
SIPA1L2	3.38386849812417e-07	0.309847	0.396	0.187	0.00657926	14	SIPA1L2
TANC1	3.59538758293542e-07	0.40999	0.571	0.358	0.00699051	14	TANC1
TRIM24	3.627978831543e-07	0.45612	0.758	0.643	0.00705388	14	TRIM24
FAM20A.1	3.76279830682639e-07	-0.344323	0.011	0.248	0.00731601	14	FAM20A
ZNF532.1	3.78378009612614e-07	0.425556	0.813	0.656	0.0073568	14	ZNF532
SLC3A1.1	3.81634474789866e-07	-0.369877	0.011	0.243	0.00742012	14	SLC3A1
BMP2.1	3.81660926572224e-07	-0.32447	0.033	0.284	0.00742063	14	BMP2
CHD6	3.90375575897051e-07	0.37858	0.791	0.598	0.00759007	14	CHD6
H3-3A.1	4.33484847704081e-07	0.389896	0.934	0.855	0.00842825	14	H3-3A
ADAMTS1.1	4.39834004705664e-07	-0.381593	0.099	0.378	0.00855169	14	ADAMTS1
ENSSSCG00000009211	4.45319693409158e-07	-0.405118	0.396	0.639	0.00865835	14	ENSSSCG00000009211
ISYNA1.1	4.51413040163962e-07	-1.2248	0.802	0.869	0.00877682	14	ISYNA1
NHS	4.87253776593211e-07	0.275697	0.253	0.087	0.00947368	14	NHS
ENSSSCG00000005663.1	4.91487185803763e-07	-0.390685	0.121	0.37	0.00955599	14	ENSSSCG00000005663
APOE	5.07866440177282e-07	-1.00118	0.967	0.989	0.00987445	14	APOE
NAALADL2	5.26455848700552e-07	0.290682	0.429	0.212	0.0102359	14	NAALADL2
NONO.1	5.91628706824353e-07	0.342231	0.956	0.91	0.011503	14	NONO
CD47.1	5.93491781122633e-07	-0.480765	0.308	0.557	0.0115393	14	CD47
FGFRL1	5.93779571973256e-07	-0.281251	0.121	0.4	0.0115449	14	FGFRL1
EFNB3	5.95074108470689e-07	0.256377	0.286	0.114	0.01157	14	EFNB3
COX7A2	5.9915929804186e-07	-0.351123	0.956	0.94	0.0116495	14	COX7A2
ID3.1	6.0420344010352e-07	-0.778865	0.527	0.666	0.0117475	14	ID3
COL9A1.1	6.0669423924974e-07	0.278244	0.582	0.331	0.011796	14	COL9A1
RALGPS2	6.52312947306046e-07	0.508964	0.736	0.597	0.0126829	14	RALGPS2
STOM	6.65396277909184e-07	0.297467	0.407	0.196	0.0129373	14	STOM
CMAS.1	6.78160591838816e-07	-0.291411	0.088	0.35	0.0131855	14	CMAS
TF.1	7.05427189312872e-07	-0.829844	0.132	0.379	0.0137156	14	TF
PLCB4	7.05733907566052e-07	0.327631	0.396	0.194	0.0137216	14	PLCB4
ELOVL6	7.29067372867367e-07	-0.486347	0.429	0.677	0.0141753	14	ELOVL6
GJB3.1	7.55217105072837e-07	-0.273261	0	0.219	0.0146837	14	GJB3
PGAP1	7.78003557487891e-07	0.358866	0.659	0.466	0.0151267	14	PGAP1
MFGE8.1	7.80863538820054e-07	-0.670318	0.571	0.732	0.0151823	14	MFGE8
MRTO4	7.81924318970956e-07	-0.353166	0.33	0.599	0.015203	14	MRTO4
ATP5ME.1	8.12520105415501e-07	-0.480397	0.846	0.889	0.0157978	14	ATP5ME
SLC25A5.1	8.94820646977041e-07	-0.50449	0.846	0.875	0.017398	14	SLC25A5
TM4SF5.1	9.14421194248615e-07	-0.315382	0.022	0.248	0.0177791	14	TM4SF5
H1-0.1	9.44888028776968e-07	0.416482	0.659	0.431	0.0183715	14	H1-0
ENSSSCG00000027675	9.54203215098134e-07	0.354748	0.703	0.493	0.0185526	14	ENSSSCG00000027675
ENSSSCG00000016527.1	9.60367883622665e-07	-0.628021	0.132	0.371	0.0186724	14	ENSSSCG00000016527
FETUB.1	9.69137962863126e-07	-2.88457	0.077	0.31	0.0188429	14	FETUB
UBALD1	1.023684147473e-06	-0.332591	0.165	0.441	0.0199035	14	UBALD1
COX6B2	1.031546650924e-06	0.370017	0.44	0.239	0.0200564	14	COX6B2
ENSSSCG00000003086.1	1.05828029473591e-06	-1.13766	0.033	0.263	0.0205761	14	ENSSSCG00000003086
EML4.1	1.07759028778979e-06	0.361616	0.78	0.641	0.0209516	14	EML4
PTH1R.1	1.09289847465428e-06	-0.443848	0.055	0.292	0.0212492	14	PTH1R
BOK	1.10130332772929e-06	-0.28169	0.099	0.352	0.0214126	14	BOK
NOVA1.1	1.10795050571679e-06	0.289399	0.484	0.261	0.0215419	14	NOVA1
IFT81	1.12739588279192e-06	0.292279	0.44	0.239	0.02192	14	IFT81
ENSSSCG00000013232	1.1274810537616e-06	-0.405023	0.681	0.821	0.0219216	14	ENSSSCG00000013232
ENSSSCG00000000194.1	1.23694404461588e-06	-0.562548	0.538	0.738	0.0240499	14	ENSSSCG00000000194
ENSSSCG00000047188	1.3251358770972e-06	0.317861	0.33	0.146	0.0257646	14	ENSSSCG00000047188
SCG5.1	1.37680697107609e-06	0.278473	0.516	0.286	0.0267693	14	SCG5
CD9.1	1.43997183920712e-06	0.410106	0.582	0.374	0.0279974	14	CD9
NOTCH2	1.44147238067645e-06	0.449662	0.495	0.3	0.0280265	14	NOTCH2
ZPR1	1.47060709789661e-06	-0.3308	0.396	0.66	0.028593	14	ZPR1
PCM1.1	1.49868842937813e-06	0.409452	0.901	0.791	0.029139	14	PCM1
SF3B1	1.59327081823348e-06	0.381899	0.945	0.933	0.030978	14	SF3B1
MSX1.1	1.65184278409226e-06	-0.48427	0.055	0.286	0.0321168	14	MSX1
BRI3BP.1	1.69805769832723e-06	-0.435364	0.297	0.533	0.0330153	14	BRI3BP
PGM3.1	1.69954638284747e-06	-0.292569	0.187	0.463	0.0330443	14	PGM3
TARS1.1	1.70316385566705e-06	-0.400076	0.451	0.675	0.0331146	14	TARS1
ITM2B.1	1.7873183851768e-06	-0.545382	0.527	0.676	0.0347508	14	ITM2B
KIT	1.82176184503097e-06	-0.455526	0.198	0.46	0.0354205	14	KIT
SHAS2	1.85087463703437e-06	-0.472898	0.088	0.346	0.0359866	14	SHAS2
ATP5IF1	1.89119305378107e-06	-0.419632	0.923	0.928	0.0367705	14	ATP5IF1
GLIPR2	1.91209593873577e-06	-0.353107	0.275	0.545	0.0371769	14	GLIPR2
C1orf21.1	2.02350660137664e-06	0.322685	0.725	0.571	0.039343	14	C1orf21
PSMA4	2.04523258463813e-06	-0.37236	0.758	0.869	0.0397655	14	PSMA4
MACROH2A2.1	2.04531633058589e-06	0.356458	0.857	0.712	0.0397671	14	MACROH2A2
ENSSSCG00000025582.1	2.04758039461906e-06	0.324102	0.615	0.372	0.0398111	14	ENSSSCG00000025582
LRPAP1.1	2.21812983965771e-06	0.503937	0.934	0.874	0.0431271	14	LRPAP1
MICAL3	2.26624048517594e-06	0.269622	0.341	0.155	0.0440625	14	MICAL3
NPM1	2.37707824848109e-06	-0.266145	1	0.999	0.0462175	14	NPM1
ITM2C	2.47145228865072e-06	0.376025	0.813	0.649	0.0480524	14	ITM2C
ENSSSCG00000017164.1	2.47488232779969e-06	0.362822	0.747	0.572	0.0481191	14	ENSSSCG00000017164
SLC16A1.1	2.47652176991901e-06	-0.627972	0.725	0.854	0.048151	14	SLC16A1
CTBP2	2.62612976974088e-06	0.446173	0.703	0.517	0.0510598	14	CTBP2
ENSSSCG00000004387	2.67560332822339e-06	0.386745	0.67	0.499	0.0520218	14	ENSSSCG00000004387
DDX39A	2.72503024099935e-06	-0.274054	0.374	0.635	0.0529828	14	DDX39A
NME1	2.79908336487075e-06	-0.433199	0.582	0.746	0.0544226	14	NME1
KLB.1	2.82246747379178e-06	-0.390509	0.022	0.239	0.0548772	14	KLB
SOX9	2.82400077936287e-06	0.360577	0.308	0.134	0.054907	14	SOX9
WBP1	2.90309400395487e-06	0.280075	0.582	0.379	0.0564449	14	WBP1
CACYBP	2.9089750646381e-06	-0.406932	0.736	0.835	0.0565592	14	CACYBP
TBC1D1.1	3.04119054708573e-06	0.40248	0.703	0.525	0.0591299	14	TBC1D1
CYP1A1.1	3.09335540632737e-06	-1.2664	0.077	0.3	0.0601441	14	CYP1A1
KIDINS220	3.10886436644933e-06	0.385667	0.516	0.324	0.0604456	14	KIDINS220
MAP4K3	3.12877323398244e-06	0.391077	0.67	0.496	0.0608327	14	MAP4K3
ANXA4.1	3.14169612486777e-06	-0.396654	0.286	0.515	0.061084	14	ANXA4
DNMT3B	3.24546485912732e-06	-0.282836	0.165	0.417	0.0631016	14	DNMT3B
METRNL	3.31745260859841e-06	0.279761	0.429	0.224	0.0645012	14	METRNL
WNT5B	3.32149853176955e-06	-0.416728	0.033	0.247	0.0645799	14	WNT5B
NAV2	3.38918517704547e-06	0.423039	0.703	0.529	0.0658959	14	NAV2
ENSSSCG00000014909.1	3.3988116391258e-06	-0.29036	0	0.197	0.0660831	14	ENSSSCG00000014909
CTHRC1.1	3.41211350184148e-06	-0.367632	0.22	0.468	0.0663417	14	CTHRC1
VPS36	3.44469264233902e-06	0.382934	0.747	0.611	0.0669752	14	VPS36
RASSF8	3.49558245219495e-06	0.351469	0.396	0.209	0.0679646	14	RASSF8
TSTD1	3.50294733473891e-06	-0.412137	0.538	0.735	0.0681078	14	TSTD1
COBLL1	3.5120113483275e-06	-0.309381	0.132	0.382	0.068284	14	COBLL1
OSBPL10	3.60361964729868e-06	0.298063	0.462	0.256	0.0700652	14	OSBPL10
EXOC4	3.60459361144847e-06	0.329597	0.604	0.378	0.0700841	14	EXOC4
FSCN1.1	3.7143988079661e-06	-0.342041	0.912	0.951	0.0722191	14	FSCN1
SERPINA1.1	3.73038970438606e-06	-1.51791	0.132	0.355	0.07253	14	SERPINA1
SORBS2	3.73662974004126e-06	0.27754	0.495	0.282	0.0726513	14	SORBS2
CHPT1.1	3.87793195598789e-06	-0.393382	0.253	0.489	0.0753986	14	CHPT1
ABI2.1	3.90238489260894e-06	0.314545	0.516	0.307	0.0758741	14	ABI2
MTHFD1L	3.93164279691616e-06	0.267706	0.484	0.286	0.0764429	14	MTHFD1L
TCEA1	3.97719364417969e-06	-0.369792	0.473	0.696	0.0773286	14	TCEA1
TIMM8B	4.05318214225819e-06	-0.361025	0.615	0.786	0.078806	14	TIMM8B
CLUH	4.09516460933373e-06	-0.286408	0.099	0.324	0.0796223	14	CLUH
SPTBN1	4.27005649428552e-06	0.492895	0.89	0.799	0.0830227	14	SPTBN1
PPP2R5E.1	4.41390130708291e-06	0.387615	0.868	0.737	0.0858195	14	PPP2R5E
YAF2	4.48054999226365e-06	0.433949	0.593	0.423	0.0871153	14	YAF2
ATP5MC1.1	4.48304944940697e-06	-0.552347	0.923	0.892	0.0871639	14	ATP5MC1
ENSSSCG00000014031	4.4991189380669e-06	-0.367745	0.835	0.96	0.0874764	14	ENSSSCG00000014031
HINT1.1	4.5115674240888e-06	-0.316161	0.967	0.96	0.0877184	14	HINT1
ODF2L	4.53175590734848e-06	0.275197	0.352	0.168	0.0881109	14	ODF2L
SQSTM1.1	4.70454013291777e-06	-0.381442	0.549	0.736	0.0914704	14	SQSTM1
NID1.1	4.71042988736523e-06	0.334097	0.769	0.638	0.0915849	14	NID1
SLC16A9.1	4.80255855801529e-06	-0.46124	0.033	0.243	0.0933761	14	SLC16A9
BNIP3.1	5.06995651121545e-06	0.5515	1	0.962	0.0985752	14	BNIP3
IGFBP2.1	5.2565949717284e-06	0.310191	1	0.974	0.102204	14	IGFBP2
FNBP1L.1	5.26152081183474e-06	0.359107	0.89	0.82	0.1023	14	FNBP1L
FASN.1	5.40035016147776e-06	-0.4441	0.725	0.856	0.104999	14	FASN
ENSSSCG00000010073.1	5.57114158421277e-06	-0.469221	0.165	0.394	0.10832	14	ENSSSCG00000010073
FBLN2	5.67420639164545e-06	0.36144	0.868	0.75	0.110324	14	FBLN2
RHOD	5.68484174283426e-06	-0.338603	0.264	0.491	0.11053	14	RHOD
DEPDC1B	5.77491274637785e-06	0.341915	0.505	0.32	0.112282	14	DEPDC1B
KITLG.1	5.9155108747427e-06	-0.445106	0.231	0.476	0.115015	14	KITLG
TFPI2.1	6.17006472333605e-06	-0.442464	0.044	0.249	0.119965	14	TFPI2
RAC1	6.26630820882772e-06	-0.335902	0.912	0.946	0.121836	14	RAC1
ALDH1A1.1	6.30508956046652e-06	-0.384932	0	0.188	0.12259	14	ALDH1A1
TIMM8A	6.44693295936307e-06	-0.335914	0.297	0.524	0.125348	14	TIMM8A
HKDC1.1	6.4537719414547e-06	-0.279788	0.011	0.206	0.125481	14	HKDC1
RTKN2	6.50374691129441e-06	-0.396511	0.253	0.507	0.126452	14	RTKN2
MTCH1	6.52556441546101e-06	0.387635	0.923	0.893	0.126877	14	MTCH1
HHEX	6.59255139628796e-06	-0.357693	0.011	0.204	0.128179	14	HHEX
CLDN8.1	6.70667167416792e-06	-0.318443	0.011	0.206	0.130398	14	CLDN8
NRP1.1	6.96643832988742e-06	0.341359	0.538	0.335	0.135448	14	NRP1
NCEH1.1	7.28183973184131e-06	-0.354443	0.066	0.279	0.141581	14	NCEH1
TUT4.1	7.65501735101196e-06	0.429067	0.747	0.614	0.148837	14	TUT4
HEPH.1	7.68350407627452e-06	-0.416113	0.099	0.326	0.14939	14	HEPH
ITGB3.1	7.82549116569433e-06	-0.366574	0.11	0.324	0.152151	14	ITGB3
TAX1BP1	8.30391666583558e-06	0.305412	0.989	0.935	0.161453	14	TAX1BP1
SLC27A4.1	8.43093014157532e-06	-0.266607	0.088	0.316	0.163923	14	SLC27A4
ROGDI	8.4494023374846e-06	-0.371308	0.209	0.433	0.164282	14	ROGDI
ENSSSCG00000013436.1	8.55376121530555e-06	-0.433913	0.747	0.828	0.166311	14	ENSSSCG00000013436
ENSSSCG00000027907.1	8.75390646807717e-06	0.361013	0.934	0.921	0.170202	14	ENSSSCG00000027907
NOLC1	8.97981205098014e-06	-0.369738	0.648	0.777	0.174594	14	NOLC1
ENSSSCG00000026512	8.9817758032421e-06	0.597345	0.11	0.024	0.174633	14	ENSSSCG00000026512
GDI2	9.09911348814618e-06	-0.328852	0.824	0.901	0.176914	14	GDI2
SURF2	9.46976294878156e-06	-0.271759	0.231	0.488	0.184121	14	SURF2
SETD6	9.80167955816071e-06	0.264361	0.33	0.161	0.190574	14	SETD6
IMP3	9.88428770501178e-06	-0.345419	0.385	0.631	0.19218	14	IMP3
TTC3.1	1.0239841628055e-05	0.412549	0.912	0.799	0.199093	14	TTC3
FZD2.1	1.02501627273343e-05	0.302054	0.495	0.312	0.199294	14	FZD2
TTYH2.1	1.03287131829623e-05	-0.314679	0.209	0.459	0.200821	14	TTYH2
MYBL2	1.04783686394324e-05	-0.306628	0.308	0.534	0.203731	14	MYBL2
ADK.1	1.07730588959284e-05	-0.319292	0.341	0.59	0.209461	14	ADK
SLC6A19.1	1.13380147427807e-05	-0.287277	0.011	0.197	0.220445	14	SLC6A19
HNF4A.1	1.15351124398719e-05	-0.481658	0.187	0.412	0.224277	14	HNF4A
AVP.1	1.1556128918052e-05	-0.257318	0.011	0.197	0.224686	14	AVP
CLCN5.1	1.22036112228328e-05	-0.462391	0.176	0.4	0.237275	14	CLCN5
TALDO1.1	1.24906661880244e-05	-0.374218	0.923	0.938	0.242856	14	TALDO1
RAB17.1	1.27527435839029e-05	-0.291941	0.044	0.245	0.247952	14	RAB17
OGFOD3	1.28099043485877e-05	0.281305	0.813	0.697	0.249063	14	OGFOD3
MARCKS	1.28839363690892e-05	0.279366	0.923	0.759	0.250502	14	MARCKS
ANXA5.1	1.2902482808359e-05	0.274196	0.78	0.598	0.250863	14	ANXA5
ENSSSCG00000044051.1	1.29974212052007e-05	0.337686	0.901	0.805	0.252709	14	ENSSSCG00000044051
C1QBP	1.30703645937962e-05	-0.384358	0.846	0.866	0.254127	14	C1QBP
CALD1.1	1.3075022351134e-05	-0.881968	0.835	0.854	0.254218	14	CALD1
MIF.1	1.33788756612441e-05	0.283177	1	0.991	0.260125	14	MIF
FZD7.1	1.3460625084736e-05	0.421203	0.582	0.379	0.261715	14	FZD7
PAFAH1B3.1	1.3646851985206e-05	0.360643	0.824	0.695	0.265336	14	PAFAH1B3
MPHOSPH10	1.36854867749038e-05	-0.371939	0.396	0.606	0.266087	14	MPHOSPH10
PRDX6	1.37022760423389e-05	0.36146	0.681	0.534	0.266413	14	PRDX6
ARHGAP24	1.39567335707937e-05	0.261711	0.352	0.172	0.271361	14	ARHGAP24
OSTF1	1.39861926848342e-05	-0.315188	0.242	0.458	0.271934	14	OSTF1
MRTFB	1.44771919956608e-05	0.301751	0.473	0.276	0.28148	14	MRTFB
LDHA.1	1.4552297341062e-05	0.364442	1	0.952	0.28294	14	LDHA
TMEM47	1.46449280927032e-05	-0.319692	0.33	0.59	0.284741	14	TMEM47
PEA15	1.48970910732993e-05	-0.305348	0.33	0.572	0.289644	14	PEA15
MT1A	1.51389071651714e-05	-1.42705	0.077	0.273	0.294346	14	MT1A
SRSF7	1.53136727599544e-05	-0.390928	0.857	0.918	0.297744	14	SRSF7
GLIS2	1.5659222993188e-05	0.285478	0.451	0.273	0.304462	14	GLIS2
NOP58	1.57846292722289e-05	-0.350134	0.703	0.866	0.306901	14	NOP58
GARS1	1.59050959384313e-05	-0.370503	0.44	0.665	0.309243	14	GARS1
MRPL15	1.61930847091905e-05	-0.331586	0.33	0.558	0.314842	14	MRPL15
PDGFA	1.62942953276548e-05	0.274898	0.802	0.604	0.31681	14	PDGFA
ZNF395.1	1.67897837254765e-05	0.2992	0.769	0.63	0.326444	14	ZNF395
ENSSSCG00000033734	1.70925305374893e-05	0.438612	0.648	0.421	0.33233	14	ENSSSCG00000033734
CTTN	1.74970620467363e-05	-0.295713	0.571	0.773	0.340195	14	CTTN
ADSS2	1.80664843954842e-05	-0.292936	0.319	0.53	0.351267	14	ADSS2
GSTO1	1.87816639975444e-05	-0.354963	0.418	0.623	0.365172	14	GSTO1
SLC39A8.1	1.92111458226657e-05	-0.410541	0.275	0.468	0.373522	14	SLC39A8
PNO1	1.92167211758044e-05	-0.278212	0.286	0.504	0.373631	14	PNO1
LYAR	2.10464538278853e-05	-0.375676	0.352	0.558	0.409206	14	LYAR
CYC1	2.10798442117958e-05	-0.37604	0.758	0.907	0.409855	14	CYC1
ENSSSCG00000030585.1	2.14518661656666e-05	-0.411892	0.033	0.224	0.417089	14	ENSSSCG00000030585
SLC7A8.1	2.15369919308147e-05	-0.551411	0.56	0.772	0.418744	14	SLC7A8
OSMR	2.16155226330658e-05	0.316672	0.297	0.144	0.420271	14	OSMR
SARAF	2.18696224391973e-05	0.35728	0.703	0.602	0.425211	14	SARAF
ENSSSCG00000005135.1	2.19760762736332e-05	-0.367009	0.407	0.597	0.427281	14	ENSSSCG00000005135
EFNB1	2.26232848141295e-05	0.379197	0.593	0.413	0.439865	14	EFNB1
CERS4	2.388537466309e-05	0.311099	0.451	0.279	0.464403	14	CERS4
HPRT1	2.40157434257652e-05	-0.300208	0.341	0.551	0.466938	14	HPRT1
ENSSSCG00000013768.1	2.44150696004869e-05	-0.436011	0.451	0.607	0.474702	14	ENSSSCG00000013768
EVL.1	2.44455497319744e-05	0.39814	0.78	0.672	0.475295	14	EVL
ENSSSCG00000041731	2.4842038948212e-05	-0.322516	0.253	0.482	0.483004	14	ENSSSCG00000041731
PSAP	2.59753416229778e-05	0.34264	0.791	0.677	0.505039	14	PSAP
VDAC3	2.61658652108911e-05	0.315444	0.681	0.529	0.508743	14	VDAC3
FDFT1	2.62137582412359e-05	0.270871	0.879	0.711	0.509674	14	FDFT1
ZFP2	2.62186823622321e-05	-0.284244	0.253	0.497	0.50977	14	ZFP2
HACD3	2.69252591329503e-05	0.295793	0.824	0.754	0.523508	14	HACD3
PCSK6.1	2.69450217146492e-05	-0.296202	0.11	0.319	0.523892	14	PCSK6
NAA20	2.71109873018357e-05	-0.315779	0.451	0.649	0.527119	14	NAA20
HES1	2.7446883097258e-05	0.503556	0.857	0.692	0.53365	14	HES1
HNRNPA3	2.76214389139734e-05	0.294895	1	0.991	0.537044	14	HNRNPA3
LGMN.1	2.78592809896259e-05	-0.403129	0.297	0.491	0.541668	14	LGMN
PPP1R12A	2.90023916806844e-05	0.39799	0.857	0.803	0.563894	14	PPP1R12A
ENSSSCG00000003903	2.90428834262912e-05	-0.359538	0.879	0.906	0.564681	14	ENSSSCG00000003903
CCNI.1	2.94922913728979e-05	0.318213	0.923	0.884	0.573419	14	CCNI
ENSSSCG00000040571	3.03235156927947e-05	-0.332599	0.418	0.613	0.58958	14	ENSSSCG00000040571
NR2C2	3.0491513390328e-05	0.330719	0.484	0.301	0.592846	14	NR2C2
METTL25	3.05939096105369e-05	0.33683	0.56	0.394	0.594837	14	METTL25
PLA2G4A.1	3.06407898775521e-05	-0.250662	0	0.164	0.595749	14	PLA2G4A
MORN2	3.08721185907946e-05	0.317563	0.429	0.279	0.600247	14	MORN2
ISL1.1	3.13106012633416e-05	-0.304185	0.044	0.232	0.608772	14	ISL1
NUPR1.1	3.22795566212129e-05	-0.278927	0.264	0.498	0.627611	14	NUPR1
IFT57	3.27939837308275e-05	0.266093	0.396	0.224	0.637613	14	IFT57
MTERF3	3.28561022048269e-05	-0.314188	0.725	0.816	0.638821	14	MTERF3
SEC61B	3.36974710654437e-05	0.301063	0.978	0.964	0.65518	14	SEC61B
TENT5C	3.45859561359632e-05	0.348584	0.396	0.225	0.672455	14	TENT5C
ARPC1B	3.46942862728498e-05	-0.25967	0.187	0.395	0.674561	14	ARPC1B
SYNE2.1	3.4989683458896e-05	0.383987	0.835	0.751	0.680304	14	SYNE2
ACAA1	3.54901665850904e-05	-0.436421	0.516	0.661	0.690035	14	ACAA1
SPCS2	3.65079208196671e-05	0.307076	0.879	0.846	0.709824	14	SPCS2
GPX4	3.71742287473166e-05	-0.364677	0.857	0.915	0.722779	14	GPX4
ENSSSCG00000033298	3.73145270539642e-05	-0.286808	0.22	0.444	0.725506	14	ENSSSCG00000033298
MAT2A	3.82717367255604e-05	-0.432407	0.648	0.789	0.744117	14	MAT2A
DESI2	3.83368221904517e-05	-0.309385	0.341	0.557	0.745383	14	DESI2
C1orf115.1	3.84288298753463e-05	-0.3123	0.165	0.38	0.747172	14	C1orf115
RER1	3.89728847134607e-05	-0.363959	0.637	0.79	0.75775	14	RER1
AMD1.1	3.98960858753494e-05	-0.37129	0.637	0.766	0.7757	14	AMD1
WEE1.1	3.99442687652696e-05	0.388317	0.714	0.537	0.776636	14	WEE1
BAZ2B.1	4.08364134690811e-05	0.314822	0.648	0.464	0.793982	14	BAZ2B
PCNX1	4.11488972610657e-05	0.321382	0.451	0.274	0.800058	14	PCNX1
SOX11.1	4.13609582297227e-05	0.276616	0.56	0.369	0.804181	14	SOX11
JARID2.1	4.23645681157505e-05	0.262034	0.846	0.696	0.823694	14	JARID2
LRP2.1	4.30024582253728e-05	-1.13469	0.286	0.449	0.836097	14	LRP2
CTSO	4.30637347269962e-05	0.277511	0.33	0.175	0.837288	14	CTSO
SSR2	4.31425703878815e-05	0.262052	1	0.972	0.838821	14	SSR2
EVA1A.1	4.34828554406965e-05	-0.25767	0.143	0.354	0.845437	14	EVA1A
ENSSSCG00000026981.1	4.38012405293686e-05	-0.406443	0.769	0.812	0.851628	14	ENSSSCG00000026981
BICD1	4.39024806575913e-05	0.27959	0.385	0.208	0.853596	14	BICD1
TNRC6B.1	4.46212624372274e-05	0.396249	0.67	0.509	0.867571	14	TNRC6B
ARL6IP5	4.47419806125152e-05	0.309045	0.582	0.418	0.869918	14	ARL6IP5
RDX.1	4.62022211468864e-05	0.394002	0.813	0.721	0.89831	14	RDX
NELFCD	4.64143468345704e-05	0.260756	0.593	0.431	0.902434	14	NELFCD
DYNLL1	4.95278532881417e-05	-0.435801	0.923	0.906	0.96297	14	DYNLL1
RCAN2	4.95713289093075e-05	0.288533	0.374	0.21	0.963815	14	RCAN2
MCEE.1	5.3275912929959e-05	-0.344192	0.429	0.599	1	14	MCEE
NDUFS4.1	5.51036872360303e-05	0.284608	0.901	0.848	1	14	NDUFS4
CGGBP1	5.51927998009674e-05	0.343791	0.857	0.772	1	14	CGGBP1
SVIL	5.53000541866376e-05	0.336974	0.516	0.349	1	14	SVIL
SLC4A11	5.5735670806559e-05	-0.265275	0.011	0.173	1	14	SLC4A11
TOMM40.1	5.73413330455499e-05	-0.308046	0.516	0.736	1	14	TOMM40
ENSSSCG00000038644.1	5.78736153388672e-05	-0.367412	0.044	0.23	1	14	ENSSSCG00000038644
EFEMP1	5.8536244569078e-05	0.28125	0.396	0.231	1	14	EFEMP1
LASP1	6.04140904994987e-05	-0.299804	0.429	0.648	1	14	LASP1
TXNDC17.1	6.1628956707952e-05	-0.404204	0.846	0.899	1	14	TXNDC17
BTG3	6.28660378355478e-05	-0.286804	0.33	0.568	1	14	BTG3
MYOF.1	6.36654967405348e-05	-0.465178	0.571	0.732	1	14	MYOF
ATP5MG	6.4112106636246e-05	-0.331067	0.846	0.887	1	14	ATP5MG
PGK1.1	6.44085124900448e-05	0.28507	0.956	0.897	1	14	PGK1
PBX3	6.49885907796833e-05	-0.251738	0.121	0.324	1	14	PBX3
WNT5A.1	6.6317444086528e-05	-0.407884	0.121	0.316	1	14	WNT5A
AURKAIP1	6.6441842543589e-05	-0.285475	0.626	0.746	1	14	AURKAIP1
CTSF.1	6.66871737641055e-05	0.342978	0.725	0.598	1	14	CTSF
SLC39A10.1	6.85334026988634e-05	0.433212	0.725	0.588	1	14	SLC39A10
CNST	7.14599047315673e-05	0.456306	0.538	0.374	1	14	CNST
EXOSC5	7.15080036079496e-05	-0.279587	0.363	0.569	1	14	EXOSC5
KLHL24	7.27054609014354e-05	0.271494	0.67	0.505	1	14	KLHL24
ENSSSCG00000015069.1	7.4622698678071e-05	-0.419032	0.011	0.169	1	14	ENSSSCG00000015069
ENSSSCG00000028997.1	7.47182966391704e-05	-0.475465	0.044	0.219	1	14	ENSSSCG00000028997
ANKRD50.1	7.55792634431889e-05	0.366728	0.659	0.511	1	14	ANKRD50
VARS1	7.65536042545899e-05	-0.262418	0.418	0.613	1	14	VARS1
EIF3F.1	7.68609455966108e-05	0.250152	0.989	0.97	1	14	EIF3F
HECTD1	8.06461864836428e-05	0.326133	0.901	0.805	1	14	HECTD1
GALNT2	8.14451943779979e-05	0.443535	0.67	0.538	1	14	GALNT2
UBE3C	8.25202717660071e-05	0.292574	0.462	0.3	1	14	UBE3C
IFRD2	8.32375929323512e-05	-0.269238	0.341	0.558	1	14	IFRD2
TUBB2B.1	8.53493284460846e-05	0.493849	0.879	0.828	1	14	TUBB2B
SMDT1.1	8.74115719412659e-05	0.319884	0.945	0.845	1	14	SMDT1
ENSSSCG00000017913	8.9017108754767e-05	-0.311453	0.945	0.937	1	14	ENSSSCG00000017913
NOP56	9.02690313197761e-05	-0.367391	0.582	0.747	1	14	NOP56
LAP3	9.09540072481198e-05	0.350285	0.813	0.696	1	14	LAP3
GADD45A.1	9.14198513535037e-05	0.323982	0.78	0.637	1	14	GADD45A
ENSSSCG00000035762	9.55602069439042e-05	-0.324613	0.374	0.544	1	14	ENSSSCG00000035762
GFUS	9.6095536490209e-05	-0.301848	0.582	0.762	1	14	GFUS
ALDOB.1	9.60994221352255e-05	-0.315414	0.011	0.164	1	14	ALDOB
IFIT1.1	9.88816385836835e-05	-0.552714	0.033	0.197	1	14	IFIT1
AHSG.1	9.91884637314881e-05	-0.981318	0.011	0.164	1	14	AHSG
ACBD3	9.98849537024509e-05	0.319988	0.813	0.676	1	14	ACBD3
GSPT1	0.000100025	-0.325449	0.703	0.806	1	14	GSPT1
FAM171A1	0.000102443	0.266923	0.308	0.163	1	14	FAM171A1
AGPAT5	0.000103648	0.258606	0.615	0.449	1	14	AGPAT5
SPIDR.1	0.000107567	-0.304048	0.209	0.414	1	14	SPIDR
LTA4H	0.000107889	-0.264735	0.374	0.583	1	14	LTA4H
RPS27L	0.000110847	-0.313518	0.802	0.86	1	14	RPS27L
ENSSSCG00000033744	0.000111197	-0.311774	0.615	0.738	1	14	ENSSSCG00000033744
SCAF11	0.000112828	0.266259	0.89	0.8	1	14	SCAF11
BCAM.1	0.000115181	0.275531	0.791	0.713	1	14	BCAM
APLP2	0.000115239	0.417702	0.934	0.876	1	14	APLP2
MRPL27	0.000120116	-0.335861	0.604	0.754	1	14	MRPL27
RND3.1	0.000121919	0.398928	0.725	0.555	1	14	RND3
MAK16	0.000122087	-0.296085	0.374	0.583	1	14	MAK16
SRM	0.000123947	-0.268533	0.308	0.511	1	14	SRM
CHTOP	0.000129552	0.340713	0.791	0.682	1	14	CHTOP
EGFL8	0.000130505	0.378592	0.527	0.387	1	14	EGFL8
FAM3C.1	0.00013296	-0.39875	0.615	0.77	1	14	FAM3C
AGO1	0.000133013	0.272173	0.769	0.68	1	14	AGO1
ACER3.1	0.000137678	0.332299	0.857	0.825	1	14	ACER3
ZNF292.1	0.000138784	0.468014	0.813	0.729	1	14	ZNF292
LCORL	0.000144186	0.438267	0.604	0.45	1	14	LCORL
PRRT1B	0.000144924	0.351233	0.626	0.494	1	14	PRRT1B
MAPK8	0.000148112	0.305697	0.505	0.344	1	14	MAPK8
TCF12.1	0.000152876	0.398642	0.67	0.511	1	14	TCF12
ND1	0.000158875	-0.973853	0.978	0.966	1	14	ND1
LZTS3.1	0.000161413	-0.277212	0.154	0.332	1	14	LZTS3
EGR1	0.000161946	0.843711	0.473	0.351	1	14	EGR1
E2F5	0.00016368	-0.298858	0.571	0.723	1	14	E2F5
CCNG1	0.000164011	0.310321	0.824	0.708	1	14	CCNG1
RPL17-C18orf32	0.000164836	0.364315	1	0.998	1	14	RPL17-C18orf32
ENSSSCG00000028092.1	0.000165266	0.262185	0.473	0.307	1	14	ENSSSCG00000028092
CMTM7.1	0.000165605	0.329807	0.527	0.373	1	14	CMTM7
PHF14.1	0.000165736	0.285915	0.67	0.514	1	14	PHF14
KLHL7	0.000166202	0.281487	0.275	0.144	1	14	KLHL7
ACVR2A	0.000167666	-0.291233	0.154	0.346	1	14	ACVR2A
AP1G1	0.000169923	0.327518	0.659	0.537	1	14	AP1G1
STK24	0.000170762	-0.312637	0.451	0.668	1	14	STK24
ACSS3.1	0.000172213	0.279572	0.582	0.426	1	14	ACSS3
ENSSSCG00000006061	0.000174501	-0.303359	0.725	0.822	1	14	ENSSSCG00000006061
TMEM59	0.000175431	0.371877	0.857	0.836	1	14	TMEM59
SETD2	0.000175582	0.31389	0.769	0.692	1	14	SETD2
CYB5R4	0.00017727	0.375903	0.462	0.317	1	14	CYB5R4
KAT6B	0.000181461	0.349178	0.516	0.373	1	14	KAT6B
KRTCAP2	0.000183868	0.300717	0.934	0.887	1	14	KRTCAP2
ARHGAP10	0.000186256	-0.25192	0.187	0.388	1	14	ARHGAP10
MVD.1	0.000189151	-0.368916	0.626	0.753	1	14	MVD
TTLL12	0.000190256	-0.269007	0.56	0.708	1	14	TTLL12
TIA1	0.000190733	0.279663	0.769	0.728	1	14	TIA1
PHYHD1.1	0.000192419	-0.347362	0.209	0.392	1	14	PHYHD1
FAH	0.000196362	0.271497	0.484	0.334	1	14	FAH
CDH2	0.000199652	-0.468457	0.582	0.731	1	14	CDH2
SLC16A10	0.000201189	0.267669	0.418	0.264	1	14	SLC16A10
ARRDC3	0.000205913	-0.358148	0.187	0.369	1	14	ARRDC3
CCT5	0.0002081	-0.269449	0.945	0.914	1	14	CCT5
DDX18	0.0002097	-0.337368	0.538	0.714	1	14	DDX18
FABP5.1	0.000216529	-0.280315	0.165	0.364	1	14	FABP5
ENSSSCG00000002907	0.000218581	-0.351334	0.791	0.891	1	14	ENSSSCG00000002907
TMEM165	0.000220622	-0.302173	0.538	0.703	1	14	TMEM165
FADS2.1	0.000224298	-0.348345	0.549	0.727	1	14	FADS2
UCHL5	0.000228666	-0.25453	0.571	0.726	1	14	UCHL5
FAF2	0.000229141	0.292934	0.714	0.622	1	14	FAF2
ZMIZ1	0.000235508	0.261127	0.813	0.737	1	14	ZMIZ1
EBNA1BP2	0.000238655	-0.315271	0.495	0.658	1	14	EBNA1BP2
MYO6	0.000246088	0.41779	0.549	0.431	1	14	MYO6
SFPQ	0.000254796	0.279838	1	0.97	1	14	SFPQ
LRATD2.1	0.00025678	-0.323141	0.396	0.582	1	14	LRATD2
MRPL55	0.000261565	-0.289312	0.604	0.751	1	14	MRPL55
SLC25A33	0.00026662	-0.304069	0.363	0.54	1	14	SLC25A33
MRPL58	0.000266786	-0.300779	0.44	0.597	1	14	MRPL58
AKR1A1.1	0.000267313	-0.350152	0.648	0.773	1	14	AKR1A1
PDK1.1	0.000272397	0.274831	0.736	0.561	1	14	PDK1
APOM.1	0.000280734	-1.36065	0.484	0.538	1	14	APOM
PRPF40A	0.000283592	-0.318772	0.868	0.896	1	14	PRPF40A
BNIP3L.1	0.000292145	0.352247	0.846	0.798	1	14	BNIP3L
MYNN	0.000296054	0.270408	0.516	0.355	1	14	MYNN
PRDX2.1	0.000301505	0.2769	0.978	0.966	1	14	PRDX2
MSN.1	0.000303826	-0.340237	0.352	0.514	1	14	MSN
MAP4.1	0.000308669	-0.324149	0.462	0.654	1	14	MAP4
GPX6.1	0.000313827	-0.350818	0.022	0.161	1	14	GPX6
AMOTL2.1	0.000315126	0.441679	0.549	0.471	1	14	AMOTL2
GULP1.1	0.000317021	-0.270773	0.176	0.369	1	14	GULP1
SNAPC1	0.000319187	0.389448	0.703	0.53	1	14	SNAPC1
FURIN	0.000321009	0.275057	0.637	0.483	1	14	FURIN
ACOT13.1	0.000321516	0.252264	0.769	0.667	1	14	ACOT13
FAM162A.1	0.000322975	0.284927	0.901	0.829	1	14	FAM162A
RAP1A	0.000325546	-0.295695	0.319	0.512	1	14	RAP1A
GCLM.1	0.000327369	-0.358805	0.22	0.412	1	14	GCLM
APOB.1	0.00032851	-0.981626	0.066	0.22	1	14	APOB
SERHL2.1	0.000337345	-0.310811	0.286	0.466	1	14	SERHL2
SPAG8	0.000339915	0.261361	0.824	0.692	1	14	SPAG8
ANO6	0.000339933	0.338534	0.56	0.433	1	14	ANO6
ENSSSCG00000007322	0.000341919	-0.280986	0.451	0.638	1	14	ENSSSCG00000007322
DYM	0.000342938	0.286652	0.407	0.261	1	14	DYM
ENSSSCG00000039273	0.000345051	0.364435	0.484	0.333	1	14	ENSSSCG00000039273
FGB.1	0.000345868	-1.79396	0.165	0.319	1	14	FGB
DAAM1	0.000352642	0.352605	0.681	0.532	1	14	DAAM1
SNRPA1	0.000355229	-0.284494	0.593	0.742	1	14	SNRPA1
GADD45G.1	0.000367362	-0.469788	0.132	0.297	1	14	GADD45G
PAM.1	0.000367386	-0.343501	0.33	0.529	1	14	PAM
HDGFL3	0.000368285	0.307969	0.769	0.664	1	14	HDGFL3
ENSSSCG00000040118	0.00037462	0.265946	0.989	0.958	1	14	ENSSSCG00000040118
SMIM1	0.000377522	0.321104	0.484	0.358	1	14	SMIM1
PTPRS.1	0.000389458	0.257608	0.495	0.317	1	14	PTPRS
AKAP9	0.000389954	0.443184	0.879	0.816	1	14	AKAP9
NUCKS1	0.000393228	0.262252	0.989	0.97	1	14	NUCKS1
HABP2.1	0.000402701	-0.566835	0.187	0.351	1	14	HABP2
PKP4	0.000407451	0.338036	0.681	0.588	1	14	PKP4
KANK2	0.000410207	0.29771	0.352	0.222	1	14	KANK2
TMEM132A	0.000418107	0.297352	0.681	0.59	1	14	TMEM132A
B3GNT2.1	0.000419414	-0.334206	0.286	0.464	1	14	B3GNT2
ATRX.1	0.000432892	0.287741	0.967	0.875	1	14	ATRX
EIF2S2	0.000442003	-0.327815	0.725	0.821	1	14	EIF2S2
ENSSSCG00000035189.1	0.000443348	-0.250172	0.143	0.325	1	14	ENSSSCG00000035189
PTPMT1	0.000443774	-0.28954	0.615	0.731	1	14	PTPMT1
COX17	0.000443793	-0.26551	0.352	0.557	1	14	COX17
PTGR1.1	0.000445184	-0.500771	0.484	0.615	1	14	PTGR1
PANK3	0.000450265	-0.286388	0.473	0.657	1	14	PANK3
P4HB	0.000454684	0.31134	0.868	0.797	1	14	P4HB
ECI2	0.000463016	-0.257998	0.363	0.536	1	14	ECI2
SESN1.1	0.000467527	-0.506836	0.429	0.576	1	14	SESN1
MBTD1	0.000469305	0.331019	0.582	0.444	1	14	MBTD1
SAP18	0.000471268	-0.267685	0.956	0.951	1	14	SAP18
FGFR2	0.000472285	0.341328	0.604	0.499	1	14	FGFR2
CHURC1	0.000486794	0.265291	0.637	0.512	1	14	CHURC1
CDH6.1	0.000487093	-0.270473	0.066	0.219	1	14	CDH6
KMT2C	0.000488697	0.256582	0.626	0.49	1	14	KMT2C
SLC37A4.1	0.000489421	-0.402031	0.527	0.618	1	14	SLC37A4
ND4L	0.000495928	-0.696372	0.78	0.86	1	14	ND4L
SERINC1	0.000514306	0.312855	0.758	0.652	1	14	SERINC1
ENSSSCG00000009914	0.000528799	0.259684	0.648	0.534	1	14	ENSSSCG00000009914
TNFRSF21	0.000535589	-0.273652	0.176	0.348	1	14	TNFRSF21
ENSSSCG00000027046	0.00054455	0.287608	0.374	0.23	1	14	ENSSSCG00000027046
PTGES.1	0.000567257	-0.318027	0.341	0.525	1	14	PTGES
SELENOT	0.000567987	-0.262186	0.714	0.827	1	14	SELENOT
OXT.1	0.000574492	-0.551193	0.099	0.253	1	14	OXT
FH	0.000580942	0.263045	0.747	0.689	1	14	FH
MRPL11	0.000585034	-0.270437	0.692	0.793	1	14	MRPL11
ENSSSCG00000017213	0.000585222	-0.336075	0.813	0.873	1	14	ENSSSCG00000017213
LAMA1.1	0.000586607	-0.366707	0.264	0.447	1	14	LAMA1
TMEM150A.1	0.000600757	-0.253887	0.33	0.519	1	14	TMEM150A
YTHDC1	0.000611635	0.330348	0.813	0.749	1	14	YTHDC1
ENSSSCG00000005488.1	0.000615959	-0.575078	0	0.116	1	14	ENSSSCG00000005488
LTC4S.1	0.000619342	-0.38704	0.187	0.347	1	14	LTC4S
ZNF638	0.000630218	0.280689	0.725	0.617	1	14	ZNF638
GLT8D1.1	0.000638671	0.309283	0.637	0.533	1	14	GLT8D1
PRKD1.1	0.000644015	0.279421	0.44	0.301	1	14	PRKD1
BPTF.1	0.000658427	0.288594	0.879	0.788	1	14	BPTF
PSMA5	0.00065979	-0.258732	0.516	0.665	1	14	PSMA5
UBE2H	0.000660701	0.300815	0.868	0.852	1	14	UBE2H
ENSSSCG00000006395.1	0.000691256	-0.420868	0.901	0.914	1	14	ENSSSCG00000006395
EXOC1	0.000697253	0.297838	0.648	0.521	1	14	EXOC1
RFK.1	0.000698688	-0.25409	0.374	0.543	1	14	RFK
NIPSNAP2	0.000699464	0.25947	0.385	0.253	1	14	NIPSNAP2
SIPA1L1	0.000701934	0.293916	0.571	0.416	1	14	SIPA1L1
REX1BD	0.000713928	-0.281738	0.769	0.86	1	14	REX1BD
IQGAP2.1	0.000714714	-0.482953	0.407	0.533	1	14	IQGAP2
DKK1.1	0.000719705	-0.471025	0.022	0.148	1	14	DKK1
GOT2.1	0.000721008	-0.454417	0.659	0.741	1	14	GOT2
MRPL40	0.00074191	-0.260603	0.604	0.727	1	14	MRPL40
CLTB	0.000744407	-0.310519	0.648	0.72	1	14	CLTB
ENSSSCG00000033368	0.00075377	0.266133	0.978	0.954	1	14	ENSSSCG00000033368
ITGA2B.1	0.000754859	0.33671	0.648	0.553	1	14	ITGA2B
EIF3L	0.000755624	0.26927	0.945	0.871	1	14	EIF3L
KDM4B	0.000759229	0.259443	0.44	0.297	1	14	KDM4B
USP53	0.000761714	0.302207	0.516	0.388	1	14	USP53
GATA6.1	0.000776586	0.252941	0.56	0.412	1	14	GATA6
PDLIM7	0.000782096	0.334568	0.659	0.546	1	14	PDLIM7
FBXL20.1	0.000795549	0.255332	0.571	0.441	1	14	FBXL20
ROCK1	0.000806681	0.28086	0.813	0.738	1	14	ROCK1
SPARC.1	0.000807553	0.262026	0.67	0.579	1	14	SPARC
SASH1	0.000819351	-0.280561	0.352	0.543	1	14	SASH1
APOBEC2.1	0.000820238	-0.29242	0.077	0.226	1	14	APOBEC2
ZBTB44	0.000827384	0.279031	0.56	0.429	1	14	ZBTB44
PABPC4.1	0.000828498	-0.332734	0.637	0.752	1	14	PABPC4
GATAD2A	0.000832222	-0.265024	0.473	0.629	1	14	GATAD2A
ENSSSCG00000000377	0.000853174	-0.275202	0.747	0.838	1	14	ENSSSCG00000000377
ENSSSCG00000032003.1	0.000905893	-0.314825	0.945	0.964	1	14	ENSSSCG00000032003
MGMT.1	0.000908387	0.312755	0.571	0.476	1	14	MGMT
BMP7.1	0.000913691	0.274093	0.407	0.277	1	14	BMP7
ZBTB16.1	0.000925738	0.304699	0.648	0.529	1	14	ZBTB16
KMT2E	0.000928044	0.373007	0.681	0.595	1	14	KMT2E
ENSSSCG00000010172	0.000934083	0.32971	0.593	0.487	1	14	ENSSSCG00000010172
CSDE1.1	0.0009359	0.263953	0.967	0.961	1	14	CSDE1
PCNA	0.00097758	-0.299795	0.407	0.575	1	14	PCNA
RASSF7	0.000990281	0.284483	0.473	0.351	1	14	RASSF7
ENY2	0.00101064	-0.261811	0.703	0.801	1	14	ENY2
BCL7C	0.00101185	0.267181	0.824	0.775	1	14	BCL7C
ENSSSCG00000000905	0.00101461	0.251534	0.945	0.884	1	14	ENSSSCG00000000905
RAC3	0.0010354	0.261244	0.802	0.768	1	14	RAC3
CHMP4B	0.00105002	-0.26334	0.758	0.828	1	14	CHMP4B
COX2.1	0.00109227	-0.82237	1	0.983	1	14	COX2
MARCHF5	0.00110483	0.28493	0.659	0.535	1	14	MARCHF5
TNNC1.1	0.00111925	-0.335203	0.681	0.829	1	14	TNNC1
SETD5	0.00112003	0.362674	0.725	0.65	1	14	SETD5
ENSSSCG00000022401.1	0.00112258	-0.328989	0.703	0.781	1	14	ENSSSCG00000022401
LPIN1.1	0.00113138	-0.265625	0.165	0.341	1	14	LPIN1
SERP1	0.00114034	-0.263392	0.462	0.592	1	14	SERP1
KLHL13	0.00115197	-0.345014	0.275	0.433	1	14	KLHL13
NARS1	0.00115851	-0.307767	0.593	0.714	1	14	NARS1
STPG4	0.00117108	-0.253953	0.978	0.968	1	14	STPG4
ENSSSCG00000006621	0.00117227	0.334336	0.769	0.691	1	14	ENSSSCG00000006621
HELZ	0.00117969	0.293829	0.659	0.534	1	14	HELZ
ENSSSCG00000040854.1	0.00119254	-0.359996	0.637	0.739	1	14	ENSSSCG00000040854
ENSSSCG00000001930.1	0.0012102	0.256645	1	0.991	1	14	ENSSSCG00000001930
RSL1D1	0.00121561	-0.271984	0.857	0.862	1	14	RSL1D1
MYBBP1A	0.00124615	-0.274517	0.374	0.549	1	14	MYBBP1A
ENSSSCG00000013720.1	0.00125339	-0.297138	0.22	0.383	1	14	ENSSSCG00000013720
IDI1.1	0.00126991	-0.342643	0.879	0.862	1	14	IDI1
FBLN1.1	0.0012914	-0.487611	0.835	0.824	1	14	FBLN1
NPC2	0.00129696	-0.574139	0.604	0.692	1	14	NPC2
THOC7	0.00135117	0.255266	0.78	0.732	1	14	THOC7
SDHC	0.00135864	-0.253933	0.538	0.684	1	14	SDHC
VDAC2	0.00138118	-0.256773	0.703	0.853	1	14	VDAC2
RBPJ	0.0014077	0.272674	0.802	0.724	1	14	RBPJ
FGG.1	0.00142849	-0.47444	0.033	0.153	1	14	FGG
SURF4.1	0.00145676	-0.316429	0.637	0.753	1	14	SURF4
SLC4A1AP	0.00151098	0.288871	0.495	0.367	1	14	SLC4A1AP
ZC3H15.1	0.001516	-0.26467	0.604	0.73	1	14	ZC3H15
TRAPPC5	0.00152314	0.28833	0.857	0.842	1	14	TRAPPC5
FKBP4	0.00152934	-0.282267	0.703	0.786	1	14	FKBP4
NEDD4L	0.00159651	0.283173	0.56	0.432	1	14	NEDD4L
PFKL	0.001597	0.250248	0.868	0.791	1	14	PFKL
GXYLT1	0.00171726	0.281609	0.67	0.559	1	14	GXYLT1
GHITM.1	0.00180224	-0.274429	0.868	0.921	1	14	GHITM
PTGES3	0.00186991	-0.27042	0.901	0.923	1	14	PTGES3
MRPL37	0.00187212	-0.258206	0.615	0.714	1	14	MRPL37
KDM1A	0.00190486	0.306092	0.824	0.724	1	14	KDM1A
ENSSSCG00000020808	0.00191633	-0.251992	0.901	0.902	1	14	ENSSSCG00000020808
HES6	0.00194622	0.300426	0.44	0.325	1	14	HES6
DNAJC1	0.00196659	-0.251545	0.341	0.512	1	14	DNAJC1
ENSSSCG00000029761	0.00197775	-0.309569	0.725	0.77	1	14	ENSSSCG00000029761
ATP8	0.00202016	-0.478871	0.286	0.448	1	14	ATP8
ZBTB10	0.00202593	0.315123	0.571	0.482	1	14	ZBTB10
MCM7.1	0.00204297	-0.317789	0.758	0.822	1	14	MCM7
AHCYL1	0.00209395	-0.307883	0.571	0.682	1	14	AHCYL1
GRHPR	0.00218023	-0.262116	0.626	0.704	1	14	GRHPR
IL17RD.1	0.00219811	-0.291548	0.154	0.301	1	14	IL17RD
SEC61A1.1	0.00220061	-0.298202	0.56	0.697	1	14	SEC61A1
GBF1	0.00220671	0.284221	0.396	0.272	1	14	GBF1
LRRC42	0.00224451	0.271679	0.747	0.667	1	14	LRRC42
JMJD1C	0.00224804	0.269823	0.846	0.786	1	14	JMJD1C
FNDC3A	0.00232837	0.270494	0.626	0.522	1	14	FNDC3A
ISOC1	0.00235035	-0.331177	0.396	0.519	1	14	ISOC1
MRPS7	0.00235437	-0.262732	0.582	0.691	1	14	MRPS7
EPB41L5	0.002371	-0.274517	0.56	0.692	1	14	EPB41L5
IRF2BP2	0.00238899	0.279523	0.637	0.524	1	14	IRF2BP2
PRADC1.1	0.0023946	-0.269569	0.297	0.428	1	14	PRADC1
RPA3.1	0.00242764	0.251549	0.769	0.692	1	14	RPA3
SLC25A24.1	0.00243718	-0.286005	0.275	0.431	1	14	SLC25A24
MRPS15	0.00243944	-0.260476	0.604	0.753	1	14	MRPS15
FERMT1	0.00245168	-0.262822	0.418	0.574	1	14	FERMT1
PNPLA8	0.00250699	0.303488	0.582	0.495	1	14	PNPLA8
FGF8	0.002549	-0.436827	0.022	0.129	1	14	FGF8
TPI1.1	0.00256604	0.282076	0.989	0.971	1	14	TPI1
ENSSSCG00000003132	0.00258452	0.313758	0.89	0.89	1	14	ENSSSCG00000003132
COLGALT1	0.00259526	-0.264853	0.44	0.597	1	14	COLGALT1
COX1.1	0.00260839	-0.836834	0.989	0.976	1	14	COX1
KANK1.1	0.00266556	0.263777	0.659	0.582	1	14	KANK1
ATP1B1.1	0.00283519	0.350797	0.626	0.541	1	14	ATP1B1
ENSSSCG00000012452	0.00295514	-0.381797	0.484	0.587	1	14	ENSSSCG00000012452
SEC63	0.0029554	0.288593	0.758	0.727	1	14	SEC63
VGLL4	0.00309349	0.283932	0.462	0.343	1	14	VGLL4
HESX1	0.003118	-0.302519	0.011	0.108	1	14	HESX1
PPP1R9A	0.00320888	0.32245	0.385	0.272	1	14	PPP1R9A
ENSSSCG00000012382.1	0.00333089	0.250195	0.736	0.682	1	14	ENSSSCG00000012382
PHIP.1	0.00353535	0.279044	0.648	0.569	1	14	PHIP
TP53BP2	0.00363163	-0.358054	0.527	0.646	1	14	TP53BP2
MGST1.1	0.00388099	-0.292543	0.264	0.402	1	14	MGST1
TMED3	0.00397197	0.251031	0.549	0.458	1	14	TMED3
ANKRD12	0.00407573	0.304734	0.78	0.69	1	14	ANKRD12
COX5A.1	0.00409378	-0.282038	0.835	0.877	1	14	COX5A
TAF15	0.00426441	0.295685	0.692	0.599	1	14	TAF15
SELENOI.1	0.0042906	-0.269372	0.374	0.525	1	14	SELENOI
RAB11A.1	0.00430078	-0.277469	0.813	0.821	1	14	RAB11A
PLEKHA8	0.00433988	0.253066	0.637	0.54	1	14	PLEKHA8
ARHGAP29	0.00439834	-0.268176	0.626	0.763	1	14	ARHGAP29
WASF2	0.00458265	0.25521	0.67	0.582	1	14	WASF2
TET1	0.00490297	0.275379	0.78	0.69	1	14	TET1
EFNA1.1	0.00495781	0.334553	0.824	0.739	1	14	EFNA1
ENSSSCG00000006928.1	0.00506699	-0.315802	0.758	0.863	1	14	ENSSSCG00000006928
PPIG	0.00518343	0.273524	0.912	0.819	1	14	PPIG
CCAR1	0.00528119	0.260008	0.769	0.675	1	14	CCAR1
ATP6.1	0.00555483	-0.749007	1	0.977	1	14	ATP6
SESN3.1	0.00555836	0.310106	0.341	0.227	1	14	SESN3
CYTB.1	0.00564621	-0.695883	1	0.963	1	14	CYTB
ND2.1	0.00578461	-0.870926	0.989	0.959	1	14	ND2
ENSSSCG00000039731.1	0.00578562	-0.267767	0.429	0.571	1	14	ENSSSCG00000039731
ATP6V1G1	0.00583442	0.252594	0.945	0.862	1	14	ATP6V1G1
SRSF6	0.00589466	-0.253332	0.681	0.781	1	14	SRSF6
SUCO	0.00599357	0.255153	0.714	0.621	1	14	SUCO
HIBADH.1	0.00610608	-0.253201	0.527	0.63	1	14	HIBADH
ATP1A1.1	0.00623559	-0.407677	0.78	0.835	1	14	ATP1A1
CDK13	0.00626712	0.28682	0.56	0.504	1	14	CDK13
PCLAF	0.00642023	-0.266672	0.429	0.573	1	14	PCLAF
ENSSSCG00000031381.1	0.00661634	-0.256409	0.802	0.867	1	14	ENSSSCG00000031381
ERBIN	0.00665188	-0.292587	0.604	0.739	1	14	ERBIN
UBB	0.00670595	0.252198	1	0.98	1	14	UBB
ANKRD1	0.00686306	-0.261692	0.044	0.144	1	14	ANKRD1
ALCAM.1	0.00709419	0.309101	0.692	0.619	1	14	ALCAM
SELENOW	0.00712425	-0.253212	0.824	0.82	1	14	SELENOW
SAFB	0.00714377	0.253795	0.857	0.8	1	14	SAFB
ENSSSCG00000032768.1	0.00718487	-0.295143	0.571	0.676	1	14	ENSSSCG00000032768
DIAPH3.1	0.00733374	-0.273957	0.33	0.479	1	14	DIAPH3
ND3.1	0.00735417	-0.894086	0.956	0.931	1	14	ND3
ENSSSCG00000016990.1	0.00803517	-0.265169	0.725	0.845	1	14	ENSSSCG00000016990
APOA1.1	0.00810006	-2.93378	0.978	0.977	1	14	APOA1
DCTN2.1	0.00824164	0.253531	0.736	0.674	1	14	DCTN2
SKIL	0.00827377	-0.264365	0.451	0.581	1	14	SKIL
ENSSSCG00000023305.1	0.00864468	-0.300063	0.044	0.14	1	14	ENSSSCG00000023305
XPO5	0.00886081	-0.264974	0.747	0.773	1	14	XPO5
RORA	0.00927898	0.274362	0.341	0.233	1	14	RORA
AJUBA	0.00936062	0.271309	0.571	0.49	1	14	AJUBA
KPNA4	0.00991501	-0.267994	0.637	0.736	1	14	KPNA4
ND1.1	9.0800474361249e-21	-3.33916	0.634	0.982	1.76543362300576e-16	11	ND1
COX2.2	3.67959132823927e-20	-3.0928	0.878	0.989	7.15422941949561e-16	11	COX2
COX1.2	6.30014211397682e-20	-2.96475	0.707	0.989	1.22493663122051e-15	11	COX1
ND2.2	4.00756286148092e-19	-3.06329	0.659	0.975	7.79190447157735e-15	11	ND2
ATP6.2	9.32597615741241e-19	-2.82324	0.78	0.988	1.81324954428569e-14	11	ATP6
CYTB.2	1.02451141518869e-18	-2.63118	0.659	0.98	1.99195754455137e-14	11	CYTB
COX3.1	2.28230000505098e-18	-2.83777	0.78	0.986	4.43747589982061e-14	11	COX3
FN1	7.61592477989021e-17	-1.81516	0.902	0.997	1.48076425495405e-12	11	FN1
ND5	3.32644079638921e-16	-2.45268	0.463	0.974	6.46759884041953e-12	11	ND5
ND4	2.09941779573248e-15	-2.25304	0.683	0.984	4.08189802024266e-11	11	ND4
VCAN.1	4.14369468813598e-15	-1.8508	0.463	0.954	8.05658558214279e-11	11	VCAN
RPL22	5.66698857122732e-15	0.584652	1	1	1.10183258790373e-10	11	RPL22
ENSSSCG00000033019	7.49614417250197e-15	0.511225	1	1	1.45747531145956e-10	11	ENSSSCG00000033019
ENSSSCG00000013906	8.35799380547976e-15	0.528696	1	0.998	1.62504473559943e-10	11	ENSSSCG00000013906
RPS6	9.97086085802791e-15	0.616685	1	0.999	1.93863447662637e-10	11	RPS6
RPS20	1.53620098212298e-14	0.50217	1	1	2.98683556954172e-10	11	RPS20
EPCAM	1.67583558588447e-14	-1.27299	0.683	0.967	3.25832712963517e-10	11	EPCAM
GLG1	2.10113727458728e-14	-1.22676	0.171	0.821	4.08524120298006e-10	11	GLG1
ENSSSCG00000035080	2.27707347733045e-14	0.729915	1	0.997	4.42731396197359e-10	11	ENSSSCG00000035080
PDIA3.1	2.66685072366636e-14	-1.34104	0.707	0.969	5.18515786202451e-10	11	PDIA3
ENSSSCG00000008170	4.07162430093456e-14	0.86716	1	0.985	7.91645912830707e-10	11	ENSSSCG00000008170
RPL23	4.5668702871639e-14	0.497159	1	1	8.87936589933278e-10	11	RPL23
ND3.2	6.03977841688201e-14	-2.20032	0.488	0.953	1.17431411759437e-09	11	ND3
TMBIM6	7.80271587808206e-14	-1.04913	0.683	0.96	1.51708204817549e-09	11	TMBIM6
PTPRF	1.25860408083487e-13	-1.1612	0.561	0.931	2.44710391436724e-09	11	PTPRF
HSP90B1.1	1.42675186502796e-13	-1.43286	0.829	0.993	2.77403365117387e-09	11	HSP90B1
HSPA5.1	3.35401784510418e-13	-1.60611	0.512	0.953	6.52121689623605e-09	11	HSPA5
RPL15	4.13541532589722e-13	0.474807	1	0.998	8.04048801814196e-09	11	RPL15
RPL36A-HNRNPH2	1.07641375333903e-12	0.600509	1	0.997	2.09287126061707e-08	11	RPL36A-HNRNPH2
RPS13	1.41626533717275e-12	0.599723	1	0.998	2.75364469506498e-08	11	RPS13
COL4A2.1	1.74361262252415e-12	-1.32235	0.293	0.844	3.39010602197371e-08	11	COL4A2
SPINT2.2	1.97862370182028e-12	-1.02696	0.829	0.98	3.84703806344916e-08	11	SPINT2
ENSSSCG00000000361	4.20784590323144e-12	-1.02631	0.829	0.977	8.18131478965288e-08	11	ENSSSCG00000000361
PTMA.1	4.575564540955e-12	0.647762	1	0.999	8.89627013697881e-08	11	PTMA
SLC16A1.2	6.3572671599535e-12	-1.23547	0.366	0.863	1.23604345390976e-07	11	SLC16A1
CLDN4.1	6.98801326665113e-12	-1.19669	0.39	0.863	1.35867941943498e-07	11	CLDN4
SPINT1	7.40269764635621e-12	-0.851091	0.171	0.787	1.43930650338104e-07	11	SPINT1
PDIA6.1	7.68515181528321e-12	-1.02863	0.707	0.97	1.49422406744551e-07	11	PDIA6
FBLN2.1	1.39373532882705e-11	-1.32071	0.244	0.784	2.70983959983843e-07	11	FBLN2
ENSSSCG00000020830.1	1.49182794243793e-11	0.465052	1	0.999	2.90056106848206e-07	11	ENSSSCG00000020830
AGRN	1.70129395122909e-11	-0.880628	0.171	0.763	3.30782582937472e-07	11	AGRN
ENSSSCG00000027907.2	1.94529589328649e-11	-0.955463	0.561	0.938	3.78223880531693e-07	11	ENSSSCG00000027907
ENSSSCG00000033733	2.04085978617907e-11	0.605967	1	0.975	3.96804368226797e-07	11	ENSSSCG00000033733
SPTBN1.1	2.24354370419461e-11	-1.02469	0.22	0.834	4.36212202406558e-07	11	SPTBN1
RPLP2	2.80986561141516e-11	0.533035	1	1	5.46322170827449e-07	11	RPLP2
CLDN6.1	3.07948443919427e-11	-1.0324	0.732	0.953	5.98744159512543e-07	11	CLDN6
RPS18	4.6744450055042e-11	0.395751	1	0.999	9.08852342420182e-07	11	RPS18
ENSSSCG00000044700.1	6.0244088711447e-11	-1.03578	0.195	0.772	1.17132581681666e-06	11	ENSSSCG00000044700
TPT1	6.02813718033871e-11	0.46889	1	1	1.17205071197326e-06	11	TPT1
FLNA	6.58265577471989e-11	-0.953734	0.366	0.872	1.27986576227879e-06	11	FLNA
RPL24.1	6.58461978174267e-11	0.514531	1	1	1.28024762416423e-06	11	RPL24
MACF1	7.44961630044087e-11	-0.786314	0.073	0.673	1.44842889729472e-06	11	MACF1
FBLN1.2	7.98319234051896e-11	-1.17252	0.439	0.843	1.5521720867671e-06	11	FBLN1
COL18A1	8.06819270964343e-11	-1.14089	0.561	0.927	1.56869870853597e-06	11	COL18A1
RRBP1.2	8.41350122477178e-11	-1.20775	0.415	0.904	1.63583704313238e-06	11	RRBP1
ENSSSCG00000017934.1	9.05078268588624e-11	-0.963127	0.488	0.907	1.75974367761686e-06	11	ENSSSCG00000017934
RPS17	9.11183323911704e-11	0.697602	1	0.997	1.77161373668153e-06	11	RPS17
CTSV.1	1.03737756848762e-10	-1.11788	0.707	0.957	2.01697320641048e-06	11	CTSV
COL4A5.1	1.33486370331715e-10	-0.970836	0.146	0.693	2.59537549835954e-06	11	COL4A5
ENSSSCG00000009303	1.47400843307806e-10	0.533103	1	1	2.86591459643367e-06	11	ENSSSCG00000009303
ENSSSCG00000044051.2	2.09976165847216e-10	-1.08779	0.293	0.837	4.08256659256743e-06	11	ENSSSCG00000044051
APOA1.2	2.34952229027897e-10	-3.67848	0.878	0.982	4.5681761889894e-06	11	APOA1
TSPAN13	2.66537755405668e-10	-0.83822	0.122	0.716	5.18229357835241e-06	11	TSPAN13
ENSSSCG00000034448	2.9646022886295e-10	0.535506	1	0.997	5.76407622978234e-06	11	ENSSSCG00000034448
RPL17-C18orf32.1	3.56678445125522e-10	0.806698	1	0.998	6.93489900857553e-06	11	RPL17-C18orf32
DDOST	3.87322286870496e-10	-0.868874	0.439	0.885	7.53070722362305e-06	11	DDOST
RPL26	4.98359183806847e-10	0.450267	1	0.998	9.68959761075652e-06	11	RPL26
RPN2.1	5.17108259562897e-10	-0.895317	0.439	0.871	1.00541358906814e-05	11	RPN2
HSD11B1L	5.38146254448124e-10	0.510482	1	0.997	1.04631776252349e-05	11	HSD11B1L
PPIB.1	6.21992013707627e-10	-0.880954	0.805	0.969	1.20933907225174e-05	11	PPIB
HSPG2.1	6.48534778537634e-10	-0.904946	0.22	0.774	1.26094616991072e-05	11	HSPG2
PXDN	6.65095515318895e-10	-0.933511	0.22	0.772	1.29314521043453e-05	11	PXDN
ENSSSCG00000009327	6.67238187721813e-10	0.655553	1	0.989	1.29731120838752e-05	11	ENSSSCG00000009327
RPN1	6.88394229129482e-10	-0.831606	0.317	0.815	1.33844489969645e-05	11	RPN1
ENSSSCG00000039544	7.63146767344649e-10	0.62465	1	1	1.4837862597482e-05	11	ENSSSCG00000039544
EEF1B2	8.08662267183746e-10	0.546007	1	0.998	1.57228204608536e-05	11	EEF1B2
RPS11	9.07774504334221e-10	0.607234	1	0.999	1.76498596877703e-05	11	RPS11
GRN	9.47995615787371e-10	-0.64284	0.049	0.564	1.84318787577539e-05	11	GRN
ENSSSCG00000000576.1	1.09458203756265e-09	0.577006	1	0.987	2.12819585563305e-05	11	ENSSSCG00000000576
HMGB2.1	1.40181387455391e-09	0.909853	0.976	0.896	2.72554671629517e-05	11	HMGB2
ENSSSCG00000006621.1	1.43008759081109e-09	-0.944145	0.22	0.72	2.78051930281401e-05	11	ENSSSCG00000006621
[truncated: 9,423 more rows]
