# Supplementary material for: A single-cell atlas of pig gastrulation as a resource for comparative embryology
Source: Nat Commun. 2024 Jun 18;15:5210. doi: 10.1038/s41467-024-49407-6 (PMC11189408; doi:10.1038/s41467-024-49407-6)
Supplement: Supplementary file 18 — Source Data [file 41467_2024_49407_MOESM18_ESM.xlsx]

## Sheet: Fig_1d
	Var1	Var2	Freq
1	Epiblast 4	E11.5	0.0471018
2	Epiblast 3	E11.5	0.0611894
3	Anterior Surface Ectoderm	E11.5	0.0290354
4	Anterior Primitive Streak/Node	E11.5	0.0423701
5	ExE Endoderm	E11.5	0.167007
6	Posterior Mixed mesoderm	E11.5	0.0303258
7	PGC	E11.5	0.0117217
8	Primitive streak 1	E11.5	0.0398968
9	Definitive Endoderm	E11.5	0.0253791
10	Trophoblast	E11.5	0.0361329
11	Epiblast 2	E11.5	0.0766749
12	Gut/Hypoblast	E11.5	0.0956017
13	Nascent Mesoderm 1	E11.5	0.0272072
14	Allantois	E11.5	0.0112915
15	Mesenchyme 2	E11.5	0.0212926
16	Posterior Surface Ectoderm	E11.5	0.00215077
17	Epiblast 1	E11.5	0.101409
18	Pharyngeal Mesoderm	E11.5	0.0151629
19	Caudal Epiblast	E11.5	0.0100011
20	Primitive Streak 2	E11.5	0.0222605
21	Primitive Streak 3	E11.5	0.0390365
22	Nascent Mesoderm 2	E11.5	0.0106463
23	Intermediate mesoderm 2	E11.5	0.00720508
24	Mesenchyme 3	E11.5	0.00731261
25	Intermediate Mesoderm 1	E11.5	0.0198946
26	ExE Mesoderm 1	E11.5	0.000645231
27	Mesenchyme 1	E11.5	0.0130122
28	Lateral Plate Mesoderm	E11.5	0.0105388
29	ExE Mesoderm 2	E11.5	0.0102162
30	Somitic Mesoderm	E11.5	0.00172062
31	Haematoendothelial Progenitors	E11.5	0.00634477
32	Amnion	E11.5	0.000215077
33	Blood Progenitors	E11.5	0
34	Presomitic Mesoderm	E11.5	0
35	Spinal Cord	E11.5	0
36	Cardiac Mesoderm	E11.5	0
37	Epiblast 4	E12	0.0486962
38	Epiblast 3	E12	0.0530946
39	Anterior Surface Ectoderm	E12	0.0270185
40	Anterior Primitive Streak/Node	E12	0.0518379
41	ExE Endoderm	E12	0.161169
42	Posterior Mixed mesoderm	E12	0.0100534
43	PGC	E12	0.00157085
44	Primitive streak 1	E12	0.0298461
45	Definitive Endoderm	E12	0.0219918
46	Trophoblast	E12	0.171536
47	Epiblast 2	E12	0.0634621
48	Gut/Hypoblast	E12	0.0672322
49	Nascent Mesoderm 1	E12	0.0182218
50	Allantois	E12	0.0486962
51	Mesenchyme 2	E12	0.0128809
52	Posterior Surface Ectoderm	E12	0.00125668
53	Epiblast 1	E12	0.0713164
54	Pharyngeal Mesoderm	E12	0.00439837
55	Caudal Epiblast	E12	0.00754006
56	Primitive Streak 2	E12	0.0150801
57	Primitive Streak 3	E12	0.0326736
58	Nascent Mesoderm 2	E12	0.00754006
59	Intermediate mesoderm 2	E12	0.00219918
60	Mesenchyme 3	E12	0.00785423
61	Intermediate Mesoderm 1	E12	0.00785423
62	ExE Mesoderm 1	E12	0.00596921
63	Mesenchyme 1	E12	0.00534087
64	Lateral Plate Mesoderm	E12	0.022306
65	ExE Mesoderm 2	E12	0.0141376
66	Somitic Mesoderm	E12	0
67	Haematoendothelial Progenitors	E12	0.00628338
68	Amnion	E12	0.000942507
69	Blood Progenitors	E12	0
70	Presomitic Mesoderm	E12	0
71	Spinal Cord	E12	0
72	Cardiac Mesoderm	E12	0
73	Epiblast 4	E12.5	0.034405
74	Epiblast 3	E12.5	0.0197406
75	Anterior Surface Ectoderm	E12.5	0.0293288
76	Anterior Primitive Streak/Node	E12.5	0.0219966
77	ExE Endoderm	E12.5	0.036097
78	Posterior Mixed mesoderm	E12.5	0.0321489
79	PGC	E12.5	0.00282008
80	Primitive streak 1	E12.5	0.0152284
81	Definitive Endoderm	E12.5	0.0332769
82	Trophoblast	E12.5	0.0236887
83	Epiblast 2	E12.5	0.0219966
84	Gut/Hypoblast	E12.5	0.0135364
85	Nascent Mesoderm 1	E12.5	0.0501974
86	Allantois	E12.5	0.036097
87	Mesenchyme 2	E12.5	0.0513254
88	Posterior Surface Ectoderm	E12.5	0.0129724
89	Epiblast 1	E12.5	0.0191765
90	Pharyngeal Mesoderm	E12.5	0.034969
91	Caudal Epiblast	E12.5	0.0265087
92	Primitive Streak 2	E12.5	0.0338409
93	Primitive Streak 3	E12.5	0.0163565
94	Nascent Mesoderm 2	E12.5	0.0276368
95	Intermediate mesoderm 2	E12.5	0.0169205
96	Mesenchyme 3	E12.5	0.0688099
97	Intermediate Mesoderm 1	E12.5	0.0214326
98	ExE Mesoderm 1	E12.5	0.0377891
99	Mesenchyme 1	E12.5	0.0282008
100	Lateral Plate Mesoderm	E12.5	0.0157924
101	ExE Mesoderm 2	E12.5	0.109419
102	Somitic Mesoderm	E12.5	0.0406091
103	Haematoendothelial Progenitors	E12.5	0.0310209
104	Amnion	E12.5	0.0152284
105	Blood Progenitors	E12.5	0.0101523
106	Presomitic Mesoderm	E12.5	0.0112803
107	Spinal Cord	E12.5	0
108	Cardiac Mesoderm	E12.5	0
109	Epiblast 4	E13	0.021035
110	Epiblast 3	E13	0.0164601
111	Anterior Surface Ectoderm	E13	0.0299777
112	Anterior Primitive Streak/Node	E13	0.0181613
113	ExE Endoderm	E13	0.0129198
114	Posterior Mixed mesoderm	E13	0.0478632
115	PGC	E13	0.00133336
116	Primitive streak 1	E13	0.0454493
117	Definitive Endoderm	E13	0.0266213
118	Trophoblast	E13	0.00857491
119	Epiblast 2	E13	0.0144831
120	Gut/Hypoblast	E13	0.012506
121	Nascent Mesoderm 1	E13	0.0726683
122	Allantois	E13	0.00245983
123	Mesenchyme 2	E13	0.0432424
124	Posterior Surface Ectoderm	E13	0.0213338
125	Epiblast 1	E13	0.0465988
126	Pharyngeal Mesoderm	E13	0.0343226
127	Caudal Epiblast	E13	0.0264834
128	Primitive Streak 2	E13	0.0277937
129	Primitive Streak 3	E13	0.0171958
130	Nascent Mesoderm 2	E13	0.037794
131	Intermediate mesoderm 2	E13	0.0389664
132	Mesenchyme 3	E13	0.0452654
133	Intermediate Mesoderm 1	E13	0.0317708
134	ExE Mesoderm 1	E13	0.0342996
135	Mesenchyme 1	E13	0.0332881
136	Lateral Plate Mesoderm	E13	0.050323
137	ExE Mesoderm 2	E13	0.0683004
138	Somitic Mesoderm	E13	0.0575186
139	Haematoendothelial Progenitors	E13	0.0170579
140	Amnion	E13	0.0199315
141	Blood Progenitors	E13	0.00887377
142	Presomitic Mesoderm	E13	0.00912665
143	Spinal Cord	E13	0
144	Cardiac Mesoderm	E13	0
145	Epiblast 4	E13.5	0.0252383
146	Epiblast 3	E13.5	0.0142697
147	Anterior Surface Ectoderm	E13.5	0.0275278
148	Anterior Primitive Streak/Node	E13.5	0.0132581
149	ExE Endoderm	E13.5	0.0136308
150	Posterior Mixed mesoderm	E13.5	0.0301368
151	PGC	E13.5	0.000958415
152	Primitive streak 1	E13.5	0.0382834
153	Definitive Endoderm	E13.5	0.0275278
154	Trophoblast	E13.5	0.0103296
155	Epiblast 2	E13.5	0.0170917
156	Gut/Hypoblast	E13.5	0.00990363
157	Nascent Mesoderm 1	E13.5	0.0845535
158	Allantois	E13.5	0.00670891
159	Mesenchyme 2	E13.5	0.0433417
160	Posterior Surface Ectoderm	E13.5	0.0211384
161	Epiblast 1	E13.5	0.0331718
162	Pharyngeal Mesoderm	E13.5	0.0480273
163	Caudal Epiblast	E13.5	0.0223098
164	Primitive Streak 2	E13.5	0.0476545
165	Primitive Streak 3	E13.5	0.023002
166	Nascent Mesoderm 2	E13.5	0.0504233
167	Intermediate mesoderm 2	E13.5	0.036686
168	Mesenchyme 3	E13.5	0.0390288
169	Intermediate Mesoderm 1	E13.5	0.030829
170	ExE Mesoderm 1	E13.5	0.0341835
171	Mesenchyme 1	E13.5	0.0215643
172	Lateral Plate Mesoderm	E13.5	0.0255577
173	ExE Mesoderm 2	E13.5	0.0779511
174	Somitic Mesoderm	E13.5	0.0714552
175	Haematoendothelial Progenitors	E13.5	0.0162398
176	Amnion	E13.5	0.0161333
177	Blood Progenitors	E13.5	0.00601672
178	Presomitic Mesoderm	E13.5	0.0121399
179	Spinal Cord	E13.5	0.00372717
180	Cardiac Mesoderm	E13.5	0
181	Epiblast 4	E14	0.0406112
182	Epiblast 3	E14	0.0160836
183	Anterior Surface Ectoderm	E14	0.0498593
184	Anterior Primitive Streak/Node	E14	0.00201045
185	ExE Endoderm	E14	0.0116606
186	Posterior Mixed mesoderm	E14	0.0566948
187	PGC	E14	0
188	Primitive streak 1	E14	0.00562927
189	Definitive Endoderm	E14	0.0418175
190	Trophoblast	E14	0.00643345
191	Epiblast 2	E14	0.0100523
192	Gut/Hypoblast	E14	0.0164857
193	Nascent Mesoderm 1	E14	0.0237234
194	Allantois	E14	0.0361882
195	Mesenchyme 2	E14	0.0546844
196	Posterior Surface Ectoderm	E14	0.0526739
197	Epiblast 1	E14	0.0112585
198	Pharyngeal Mesoderm	E14	0.0373945
199	Caudal Epiblast	E14	0.0112585
200	Primitive Streak 2	E14	0.0357861
201	Primitive Streak 3	E14	0.0156815
202	Nascent Mesoderm 2	E14	0.0136711
203	Intermediate mesoderm 2	E14	0.0213108
204	Mesenchyme 3	E14	0.0180941
205	Intermediate Mesoderm 1	E14	0.0277443
206	ExE Mesoderm 1	E14	0.00321673
207	Mesenchyme 1	E14	0.00844391
208	Lateral Plate Mesoderm	E14	0.00965018
209	ExE Mesoderm 2	E14	0.0188983
210	Somitic Mesoderm	E14	0.039807
211	Haematoendothelial Progenitors	E14	0.013269
212	Amnion	E14	0.222758
213	Blood Progenitors	E14	0
214	Presomitic Mesoderm	E14	0.00482509
215	Spinal Cord	E14	0.0546844
216	Cardiac Mesoderm	E14	0.00763973
217	Epiblast 4	E14.5	0.0200276
218	Epiblast 3	E14.5	0.00656077
219	Anterior Surface Ectoderm	E14.5	0.0397099
220	Anterior Primitive Streak/Node	E14.5	0.00207182
221	ExE Endoderm	E14.5	0.0089779
222	Posterior Mixed mesoderm	E14.5	0.0752762
223	PGC	E14.5	0.00759669
224	Primitive streak 1	E14.5	0.00241713
225	Definitive Endoderm	E14.5	0.0348757
226	Trophoblast	E14.5	0.00794199
227	Epiblast 2	E14.5	0.00725138
228	Gut/Hypoblast	E14.5	0.015884
229	Nascent Mesoderm 1	E14.5	0.00483425
230	Allantois	E14.5	0.031768
231	Mesenchyme 2	E14.5	0.0290055
232	Posterior Surface Ectoderm	E14.5	0.0921961
233	Epiblast 1	E14.5	0.0103591
234	Pharyngeal Mesoderm	E14.5	0.0628453
235	Caudal Epiblast	E14.5	0.00587017
236	Primitive Streak 2	E14.5	0.0286602
237	Primitive Streak 3	E14.5	0.027279
238	Nascent Mesoderm 2	E14.5	0.0100138
239	Intermediate mesoderm 2	E14.5	0.0120856
240	Mesenchyme 3	E14.5	0.0207182
241	Intermediate Mesoderm 1	E14.5	0.0497238
242	ExE Mesoderm 1	E14.5	0.00310773
243	Mesenchyme 1	E14.5	0.00794199
244	Lateral Plate Mesoderm	E14.5	0.00966851
245	ExE Mesoderm 2	E14.5	0.00725138
246	Somitic Mesoderm	E14.5	0.0473066
247	Haematoendothelial Progenitors	E14.5	0.0183011
248	Amnion	E14.5	0.238605
249	Blood Progenitors	E14.5	0.000690608
250	Presomitic Mesoderm	E14.5	0.00966851
251	Spinal Cord	E14.5	0.0366022
252	Cardiac Mesoderm	E14.5	0.00690608
253	Epiblast 4	E15	0.0259824
254	Epiblast 3	E15	0.00622718
255	Anterior Surface Ectoderm	E15	0.0185742
256	Anterior Primitive Streak/Node	E15	0.0100923
257	ExE Endoderm	E15	0.0141722
258	Posterior Mixed mesoderm	E15	0.115203
259	PGC	E15	0.000107365
260	Primitive streak 1	E15	0.00569036
261	Definitive Endoderm	E15	0.033498
262	Trophoblast	E15	0.000858922
263	Epiblast 2	E15	0.00472407
264	Gut/Hypoblast	E15	0.0183595
265	Nascent Mesoderm 1	E15	0.038222
266	Allantois	E15	0.0461671
267	Mesenchyme 2	E15	0.0442345
268	Posterior Surface Ectoderm	E15	0.0388662
269	Epiblast 1	E15	0.00622718
270	Pharyngeal Mesoderm	E15	0.0834228
271	Caudal Epiblast	E15	0.00547563
272	Primitive Streak 2	E15	0.0293107
273	Primitive Streak 3	E15	0.0122396
274	Nascent Mesoderm 2	E15	0.0178226
275	Intermediate mesoderm 2	E15	0.0251235
276	Mesenchyme 3	E15	0.0107365
277	Intermediate Mesoderm 1	E15	0.0429461
278	ExE Mesoderm 1	E15	0.0165342
279	Mesenchyme 1	E15	0.0125617
280	Lateral Plate Mesoderm	E15	0.00998497
281	ExE Mesoderm 2	E15	0.0360747
282	Somitic Mesoderm	E15	0.0732231
283	Haematoendothelial Progenitors	E15	0.048207
284	Amnion	E15	0.0477775
285	Blood Progenitors	E15	0.000322096
286	Presomitic Mesoderm	E15	0.0143869
287	Spinal Cord	E15	0.0569036
288	Cardiac Mesoderm	E15	0.0297402

## Sheet: Fig_2b
	Var1	Var2	Freq
1	E7.0	E11.5	55.8122
2	E7.25	E11.5	13.2638
3	E8.25	E11.5	12.0343
4	E8.5	E11.5	13.6736
5	mixed_gastrulation	E11.5	5.2161
6	E7.0	E12	51.4139
7	E7.25	E12	17.7378
8	E8.25	E12	12.2108
9	E8.5	E12	16.3239
10	mixed_gastrulation	E12	2.31362
11	E7.0	E12.5	0.616016
12	E7.25	E12.5	4.72279
13	E8.25	E12.5	35.729
14	E8.5	E12.5	36.961
15	mixed_gastrulation	E12.5	21.9713
16	E7.0	E13	2.50233
17	E7.25	E13	10.2214
18	E8.25	E13	56.417
19	E8.5	E13	11.358
20	mixed_gastrulation	E13	19.5012
21	E7.0	E13.5	0.663156
22	E7.25	E13.5	4.05695
23	E8.25	E13.5	63.0388
24	E8.5	E13.5	16.969
25	mixed_gastrulation	E13.5	15.2721
26	E7.0	E14	0
27	E7.25	E14	0
28	E8.25	E14	74.7899
29	E8.5	E14	25.2101
30	mixed_gastrulation	E14	0
31	E7.0	E14.5	0.879397
32	E7.25	E14.5	0.502513
33	E8.25	E14.5	57.1608
34	E8.5	E14.5	41.4573
35	mixed_gastrulation	E14.5	0
36	E7.0	E15	0.0380952
37	E7.25	E15	0.228571
38	E8.25	E15	58.8952
39	E8.5	E15	40.7619
40	mixed_gastrulation	E15	0.0761905

## Sheet: Fig_2d
	Var1	Var2	Freq
1	E20	E11.5	66.3934
2	E23	E11.5	33.0477
3	E26	E11.5	0.223547
4	E29	E11.5	0.33532
5	E20	E12	61.3111
6	E23	E12	37.5321
7	E26	E12	0.642674
8	E29	E12	0.514139
9	E20	E12.5	33.0595
10	E23	E12.5	57.2895
11	E26	E12.5	6.98152
12	E29	E12.5	2.6694
13	E20	E13	28.4248
14	E23	E13	67.3424
15	E26	E13	1.34871
16	E29	E13	2.88404
17	E20	E13.5	23.1714
18	E23	E13.5	65.8865
19	E26	E13.5	2.71114
20	E29	E13.5	8.23093
21	E20	E14	12.3249
22	E23	E14	12.1849
23	E26	E14	7.98319
24	E29	E14	67.507
25	E20	E14.5	17.9648
26	E23	E14.5	15.4523
27	E26	E14.5	21.608
28	E29	E14.5	44.9749
29	E20	E15	6.74286
30	E23	E15	8.87619
31	E26	E15	12.8381
32	E29	E15	71.5429

## Sheet: Fig_3a_Mouse_Mesoderm
	Var1	Var2	Freq
1	Allantois_E8.25	Advanced Mesoderm	1.21951
2	Anterior Primitive Streak_E8.25	Advanced Mesoderm	0
3	Anterior Primitive Streak_mixed_gastrulation	Advanced Mesoderm	0
4	Blood progenitors 2_E8.25	Advanced Mesoderm	0
5	Blood progenitors 2_E8.5	Advanced Mesoderm	0
6	Cardiomyocytes_E8.25	Advanced Mesoderm	1.21951
7	Caudal epiblast_E8.25	Advanced Mesoderm	0
8	Caudal epiblast_mixed_gastrulation	Advanced Mesoderm	0
9	Caudal Mesoderm_E7.25	Advanced Mesoderm	0
10	Caudal Mesoderm_E8.25	Advanced Mesoderm	1.21951
11	Caudal neurectoderm_E8.25	Advanced Mesoderm	0
12	Def. endoderm_E7.25	Advanced Mesoderm	0
13	Def. endoderm_mixed_gastrulation	Advanced Mesoderm	0
14	Endothelium_E8.25	Advanced Mesoderm	0
15	Endothelium_E8.5	Advanced Mesoderm	0
16	Epiblast_E7.25	Advanced Mesoderm	0
17	Epiblast_E8.25	Advanced Mesoderm	0
18	Epiblast_mixed_gastrulation	Advanced Mesoderm	0
19	Erythroid1_E8.25	Advanced Mesoderm	0
20	Erythroid3_E8.25	Advanced Mesoderm	0
21	Erythroid3_E8.5	Advanced Mesoderm	0
22	ExE ectoderm_E7.25	Advanced Mesoderm	0
23	ExE mesoderm_E8.25	Advanced Mesoderm	23.1707
24	Forebrain/Midbrain/Hindbrain_E7.25	Advanced Mesoderm	0
25	Forebrain/Midbrain/Hindbrain_E8.25	Advanced Mesoderm	0
26	Forebrain/Midbrain/Hindbrain_E8.5	Advanced Mesoderm	0
27	Gut_E7.25	Advanced Mesoderm	0
28	Gut_E8.25	Advanced Mesoderm	0.609756
29	Gut_E8.5	Advanced Mesoderm	0
30	Gut_mixed_gastrulation	Advanced Mesoderm	0
31	Haematoendothelial progenitors_E8.25	Advanced Mesoderm	1.82927
32	Intermediate mesoderm_E8.25	Advanced Mesoderm	2.43902
33	Intermediate mesoderm_mixed_gastrulation	Advanced Mesoderm	0
34	Mesenchyme_E8.25	Advanced Mesoderm	12.1951
35	Mesenchyme_E8.5	Advanced Mesoderm	35.3659
36	NA_E7.25	Advanced Mesoderm	0
37	NA_E8.25	Advanced Mesoderm	2.43902
38	NA_mixed_gastrulation	Advanced Mesoderm	0
39	Nascent mesoderm_E7.25	Advanced Mesoderm	0
40	Nascent mesoderm_E8.25	Advanced Mesoderm	1.21951
41	Nascent mesoderm_mixed_gastrulation	Advanced Mesoderm	1.21951
42	Neural crest_E8.5	Advanced Mesoderm	0
43	NMP_E8.25	Advanced Mesoderm	0
44	Notochord_E7.25	Advanced Mesoderm	0
45	Notochord_mixed_gastrulation	Advanced Mesoderm	0
46	Pharyngeal mesoderm_E8.25	Advanced Mesoderm	15.8537
47	Pharyngeal mesoderm_mixed_gastrulation	Advanced Mesoderm	0
48	Primitive Streak_E7.25	Advanced Mesoderm	0
49	Primitive Streak_E8.25	Advanced Mesoderm	0
50	Primitive Streak_mixed_gastrulation	Advanced Mesoderm	0
51	Rostral neurectoderm_E7.25	Advanced Mesoderm	0
52	Rostral neurectoderm_E8.25	Advanced Mesoderm	0
53	Rostral neurectoderm_mixed_gastrulation	Advanced Mesoderm	0
54	Somitic mesoderm_E8.25	Advanced Mesoderm	0
55	Spinal cord_E8.25	Advanced Mesoderm	0
56	Surface ectoderm_E8.25	Advanced Mesoderm	0
57	Allantois_E8.25	NA	0
58	Anterior Primitive Streak_E8.25	NA	0
59	Anterior Primitive Streak_mixed_gastrulation	NA	0
60	Blood progenitors 2_E8.25	NA	0
61	Blood progenitors 2_E8.5	NA	0
62	Cardiomyocytes_E8.25	NA	0
63	Caudal epiblast_E8.25	NA	0
64	Caudal epiblast_mixed_gastrulation	NA	0
65	Caudal Mesoderm_E7.25	NA	0
66	Caudal Mesoderm_E8.25	NA	0
67	Caudal neurectoderm_E8.25	NA	0
68	Def. endoderm_E7.25	NA	0
69	Def. endoderm_mixed_gastrulation	NA	0
70	Endothelium_E8.25	NA	0
71	Endothelium_E8.5	NA	0
72	Epiblast_E7.25	NA	0
73	Epiblast_E8.25	NA	0
74	Epiblast_mixed_gastrulation	NA	0
75	Erythroid1_E8.25	NA	0
76	Erythroid3_E8.25	NA	0
77	Erythroid3_E8.5	NA	0
78	ExE ectoderm_E7.25	NA	0
79	ExE mesoderm_E8.25	NA	0
80	Forebrain/Midbrain/Hindbrain_E7.25	NA	0
81	Forebrain/Midbrain/Hindbrain_E8.25	NA	0
82	Forebrain/Midbrain/Hindbrain_E8.5	NA	0
83	Gut_E7.25	NA	0
84	Gut_E8.25	NA	56.25
85	Gut_E8.5	NA	0
86	Gut_mixed_gastrulation	NA	18.75
87	Haematoendothelial progenitors_E8.25	NA	0
88	Intermediate mesoderm_E8.25	NA	0
89	Intermediate mesoderm_mixed_gastrulation	NA	0
90	Mesenchyme_E8.25	NA	0
91	Mesenchyme_E8.5	NA	0
92	NA_E7.25	NA	0
93	NA_E8.25	NA	0
94	NA_mixed_gastrulation	NA	0
95	Nascent mesoderm_E7.25	NA	0
96	Nascent mesoderm_E8.25	NA	0
97	Nascent mesoderm_mixed_gastrulation	NA	0
98	Neural crest_E8.5	NA	6.25
99	NMP_E8.25	NA	0
100	Notochord_E7.25	NA	0
101	Notochord_mixed_gastrulation	NA	0
102	Pharyngeal mesoderm_E8.25	NA	0
103	Pharyngeal mesoderm_mixed_gastrulation	NA	0
104	Primitive Streak_E7.25	NA	0
105	Primitive Streak_E8.25	NA	0
106	Primitive Streak_mixed_gastrulation	NA	0
107	Rostral neurectoderm_E7.25	NA	0
108	Rostral neurectoderm_E8.25	NA	6.25
109	Rostral neurectoderm_mixed_gastrulation	NA	0
110	Somitic mesoderm_E8.25	NA	0
111	Spinal cord_E8.25	NA	0
112	Surface ectoderm_E8.25	NA	12.5
113	Allantois_E8.25	NA	0
114	Anterior Primitive Streak_E8.25	NA	0
115	Anterior Primitive Streak_mixed_gastrulation	NA	0
116	Blood progenitors 2_E8.25	NA	0
117	Blood progenitors 2_E8.5	NA	0
118	Cardiomyocytes_E8.25	NA	0
119	Caudal epiblast_E8.25	NA	0
120	Caudal epiblast_mixed_gastrulation	NA	0
121	Caudal Mesoderm_E7.25	NA	0
122	Caudal Mesoderm_E8.25	NA	0
123	Caudal neurectoderm_E8.25	NA	0
124	Def. endoderm_E7.25	NA	0
125	Def. endoderm_mixed_gastrulation	NA	4.34783
126	Endothelium_E8.25	NA	0
127	Endothelium_E8.5	NA	0
128	Epiblast_E7.25	NA	0
129	Epiblast_E8.25	NA	0
130	Epiblast_mixed_gastrulation	NA	0
131	Erythroid1_E8.25	NA	0
132	Erythroid3_E8.25	NA	0
133	Erythroid3_E8.5	NA	0
134	ExE ectoderm_E7.25	NA	0
135	ExE mesoderm_E8.25	NA	0
136	Forebrain/Midbrain/Hindbrain_E7.25	NA	0
137	Forebrain/Midbrain/Hindbrain_E8.25	NA	0
138	Forebrain/Midbrain/Hindbrain_E8.5	NA	0
139	Gut_E7.25	NA	0
140	Gut_E8.25	NA	0
141	Gut_E8.5	NA	0
142	Gut_mixed_gastrulation	NA	0
143	Haematoendothelial progenitors_E8.25	NA	0
144	Intermediate mesoderm_E8.25	NA	0
145	Intermediate mesoderm_mixed_gastrulation	NA	0
146	Mesenchyme_E8.25	NA	0
147	Mesenchyme_E8.5	NA	0
148	NA_E7.25	NA	0
149	NA_E8.25	NA	0
150	NA_mixed_gastrulation	NA	0
151	Nascent mesoderm_E7.25	NA	0
152	Nascent mesoderm_E8.25	NA	0
153	Nascent mesoderm_mixed_gastrulation	NA	0
154	Neural crest_E8.5	NA	0
155	NMP_E8.25	NA	0
156	Notochord_E7.25	NA	4.34783
157	Notochord_mixed_gastrulation	NA	91.3043
158	Pharyngeal mesoderm_E8.25	NA	0
159	Pharyngeal mesoderm_mixed_gastrulation	NA	0
160	Primitive Streak_E7.25	NA	0
161	Primitive Streak_E8.25	NA	0
162	Primitive Streak_mixed_gastrulation	NA	0
163	Rostral neurectoderm_E7.25	NA	0
164	Rostral neurectoderm_E8.25	NA	0
165	Rostral neurectoderm_mixed_gastrulation	NA	0
166	Somitic mesoderm_E8.25	NA	0
167	Spinal cord_E8.25	NA	0
168	Surface ectoderm_E8.25	NA	0
169	Allantois_E8.25	NA	0
170	Anterior Primitive Streak_E8.25	NA	0
171	Anterior Primitive Streak_mixed_gastrulation	NA	0
172	Blood progenitors 2_E8.25	NA	0
173	Blood progenitors 2_E8.5	NA	93.1034
174	Cardiomyocytes_E8.25	NA	0
175	Caudal epiblast_E8.25	NA	0
176	Caudal epiblast_mixed_gastrulation	NA	0
177	Caudal Mesoderm_E7.25	NA	0
178	Caudal Mesoderm_E8.25	NA	0
179	Caudal neurectoderm_E8.25	NA	0
180	Def. endoderm_E7.25	NA	0
181	Def. endoderm_mixed_gastrulation	NA	0
182	Endothelium_E8.25	NA	0
183	Endothelium_E8.5	NA	0
184	Epiblast_E7.25	NA	0
185	Epiblast_E8.25	NA	0
186	Epiblast_mixed_gastrulation	NA	0
187	Erythroid1_E8.25	NA	0
188	Erythroid3_E8.25	NA	0
189	Erythroid3_E8.5	NA	6.89655
190	ExE ectoderm_E7.25	NA	0
191	ExE mesoderm_E8.25	NA	0
192	Forebrain/Midbrain/Hindbrain_E7.25	NA	0
193	Forebrain/Midbrain/Hindbrain_E8.25	NA	0
194	Forebrain/Midbrain/Hindbrain_E8.5	NA	0
195	Gut_E7.25	NA	0
196	Gut_E8.25	NA	0
197	Gut_E8.5	NA	0
198	Gut_mixed_gastrulation	NA	0
199	Haematoendothelial progenitors_E8.25	NA	0
200	Intermediate mesoderm_E8.25	NA	0
201	Intermediate mesoderm_mixed_gastrulation	NA	0
202	Mesenchyme_E8.25	NA	0
203	Mesenchyme_E8.5	NA	0
204	NA_E7.25	NA	0
205	NA_E8.25	NA	0
206	NA_mixed_gastrulation	NA	0
207	Nascent mesoderm_E7.25	NA	0
208	Nascent mesoderm_E8.25	NA	0
209	Nascent mesoderm_mixed_gastrulation	NA	0
210	Neural crest_E8.5	NA	0
211	NMP_E8.25	NA	0
212	Notochord_E7.25	NA	0
213	Notochord_mixed_gastrulation	NA	0
214	Pharyngeal mesoderm_E8.25	NA	0
215	Pharyngeal mesoderm_mixed_gastrulation	NA	0
216	Primitive Streak_E7.25	NA	0
217	Primitive Streak_E8.25	NA	0
218	Primitive Streak_mixed_gastrulation	NA	0
219	Rostral neurectoderm_E7.25	NA	0
220	Rostral neurectoderm_E8.25	NA	0
221	Rostral neurectoderm_mixed_gastrulation	NA	0
222	Somitic mesoderm_E8.25	NA	0
223	Spinal cord_E8.25	NA	0
224	Surface ectoderm_E8.25	NA	0
225	Allantois_E8.25	NA	0
226	Anterior Primitive Streak_E8.25	NA	0
227	Anterior Primitive Streak_mixed_gastrulation	NA	0
228	Blood progenitors 2_E8.25	NA	0
229	Blood progenitors 2_E8.5	NA	0
230	Cardiomyocytes_E8.25	NA	0
231	Caudal epiblast_E8.25	NA	0
232	Caudal epiblast_mixed_gastrulation	NA	0
233	Caudal Mesoderm_E7.25	NA	0
234	Caudal Mesoderm_E8.25	NA	0
235	Caudal neurectoderm_E8.25	NA	0
236	Def. endoderm_E7.25	NA	0
237	Def. endoderm_mixed_gastrulation	NA	50
238	Endothelium_E8.25	NA	0
239	Endothelium_E8.5	NA	0
240	Epiblast_E7.25	NA	0
241	Epiblast_E8.25	NA	0
242	Epiblast_mixed_gastrulation	NA	0
243	Erythroid1_E8.25	NA	0
244	Erythroid3_E8.25	NA	0
245	Erythroid3_E8.5	NA	0
246	ExE ectoderm_E7.25	NA	0
247	ExE mesoderm_E8.25	NA	0
248	Forebrain/Midbrain/Hindbrain_E7.25	NA	0
249	Forebrain/Midbrain/Hindbrain_E8.25	NA	0
250	Forebrain/Midbrain/Hindbrain_E8.5	NA	0
251	Gut_E7.25	NA	0
252	Gut_E8.25	NA	22.2222
253	Gut_E8.5	NA	0
254	Gut_mixed_gastrulation	NA	11.1111
255	Haematoendothelial progenitors_E8.25	NA	0
256	Intermediate mesoderm_E8.25	NA	0
257	Intermediate mesoderm_mixed_gastrulation	NA	0
258	Mesenchyme_E8.25	NA	0
259	Mesenchyme_E8.5	NA	0
260	NA_E7.25	NA	0
261	NA_E8.25	NA	0
262	NA_mixed_gastrulation	NA	0
263	Nascent mesoderm_E7.25	NA	0
264	Nascent mesoderm_E8.25	NA	0
265	Nascent mesoderm_mixed_gastrulation	NA	0
266	Neural crest_E8.5	NA	0
267	NMP_E8.25	NA	0
268	Notochord_E7.25	NA	0
269	Notochord_mixed_gastrulation	NA	5.55556
270	Pharyngeal mesoderm_E8.25	NA	0
271	Pharyngeal mesoderm_mixed_gastrulation	NA	0
272	Primitive Streak_E7.25	NA	0
273	Primitive Streak_E8.25	NA	0
274	Primitive Streak_mixed_gastrulation	NA	0
275	Rostral neurectoderm_E7.25	NA	0
276	Rostral neurectoderm_E8.25	NA	0
277	Rostral neurectoderm_mixed_gastrulation	NA	0
278	Somitic mesoderm_E8.25	NA	0
279	Spinal cord_E8.25	NA	0
280	Surface ectoderm_E8.25	NA	11.1111
281	Allantois_E8.25	NA	0
282	Anterior Primitive Streak_E8.25	NA	2.85714
283	Anterior Primitive Streak_mixed_gastrulation	NA	0
284	Blood progenitors 2_E8.25	NA	0
285	Blood progenitors 2_E8.5	NA	0
286	Cardiomyocytes_E8.25	NA	0
287	Caudal epiblast_E8.25	NA	2.85714
288	Caudal epiblast_mixed_gastrulation	NA	0
289	Caudal Mesoderm_E7.25	NA	0
290	Caudal Mesoderm_E8.25	NA	0
291	Caudal neurectoderm_E8.25	NA	0
292	Def. endoderm_E7.25	NA	5.71429
293	Def. endoderm_mixed_gastrulation	NA	17.1429
294	Endothelium_E8.25	NA	0
295	Endothelium_E8.5	NA	0
296	Epiblast_E7.25	NA	0
297	Epiblast_E8.25	NA	2.85714
298	Epiblast_mixed_gastrulation	NA	2.85714
299	Erythroid1_E8.25	NA	0
300	Erythroid3_E8.25	NA	0
301	Erythroid3_E8.5	NA	0
302	ExE ectoderm_E7.25	NA	0
303	ExE mesoderm_E8.25	NA	0
304	Forebrain/Midbrain/Hindbrain_E7.25	NA	0
305	Forebrain/Midbrain/Hindbrain_E8.25	NA	2.85714
306	Forebrain/Midbrain/Hindbrain_E8.5	NA	0
307	Gut_E7.25	NA	2.85714
308	Gut_E8.25	NA	54.2857
309	Gut_E8.5	NA	2.85714
310	Gut_mixed_gastrulation	NA	2.85714
311	Haematoendothelial progenitors_E8.25	NA	0
312	Intermediate mesoderm_E8.25	NA	0
313	Intermediate mesoderm_mixed_gastrulation	NA	0
314	Mesenchyme_E8.25	NA	0
315	Mesenchyme_E8.5	NA	0
316	NA_E7.25	NA	0
317	NA_E8.25	NA	0
318	NA_mixed_gastrulation	NA	0
319	Nascent mesoderm_E7.25	NA	0
320	Nascent mesoderm_E8.25	NA	0
321	Nascent mesoderm_mixed_gastrulation	NA	0
322	Neural crest_E8.5	NA	0
323	NMP_E8.25	NA	0
324	Notochord_E7.25	NA	0
325	Notochord_mixed_gastrulation	NA	0
326	Pharyngeal mesoderm_E8.25	NA	0
327	Pharyngeal mesoderm_mixed_gastrulation	NA	0
328	Primitive Streak_E7.25	NA	0
329	Primitive Streak_E8.25	NA	0
330	Primitive Streak_mixed_gastrulation	NA	0
331	Rostral neurectoderm_E7.25	NA	0
332	Rostral neurectoderm_E8.25	NA	0
333	Rostral neurectoderm_mixed_gastrulation	NA	0
334	Somitic mesoderm_E8.25	NA	0
335	Spinal cord_E8.25	NA	0
336	Surface ectoderm_E8.25	NA	0
337	Allantois_E8.25	Emergent Mesoderm	0
338	Anterior Primitive Streak_E8.25	Emergent Mesoderm	0
339	Anterior Primitive Streak_mixed_gastrulation	Emergent Mesoderm	0.540541
340	Blood progenitors 2_E8.25	Emergent Mesoderm	0
341	Blood progenitors 2_E8.5	Emergent Mesoderm	0
342	Cardiomyocytes_E8.25	Emergent Mesoderm	0
343	Caudal epiblast_E8.25	Emergent Mesoderm	0
344	Caudal epiblast_mixed_gastrulation	Emergent Mesoderm	0
345	Caudal Mesoderm_E7.25	Emergent Mesoderm	0
346	Caudal Mesoderm_E8.25	Emergent Mesoderm	9.18919
347	Caudal neurectoderm_E8.25	Emergent Mesoderm	0
348	Def. endoderm_E7.25	Emergent Mesoderm	0
349	Def. endoderm_mixed_gastrulation	Emergent Mesoderm	0
350	Endothelium_E8.25	Emergent Mesoderm	0
351	Endothelium_E8.5	Emergent Mesoderm	0
352	Epiblast_E7.25	Emergent Mesoderm	0
353	Epiblast_E8.25	Emergent Mesoderm	0
354	Epiblast_mixed_gastrulation	Emergent Mesoderm	0
355	Erythroid1_E8.25	Emergent Mesoderm	0
356	Erythroid3_E8.25	Emergent Mesoderm	0
357	Erythroid3_E8.5	Emergent Mesoderm	0
358	ExE ectoderm_E7.25	Emergent Mesoderm	0
359	ExE mesoderm_E8.25	Emergent Mesoderm	1.62162
360	Forebrain/Midbrain/Hindbrain_E7.25	Emergent Mesoderm	0
361	Forebrain/Midbrain/Hindbrain_E8.25	Emergent Mesoderm	3.24324
362	Forebrain/Midbrain/Hindbrain_E8.5	Emergent Mesoderm	0.540541
363	Gut_E7.25	Emergent Mesoderm	0
364	Gut_E8.25	Emergent Mesoderm	0.540541
365	Gut_E8.5	Emergent Mesoderm	0
366	Gut_mixed_gastrulation	Emergent Mesoderm	0
367	Haematoendothelial progenitors_E8.25	Emergent Mesoderm	1.62162
368	Intermediate mesoderm_E8.25	Emergent Mesoderm	1.62162
369	Intermediate mesoderm_mixed_gastrulation	Emergent Mesoderm	0
370	Mesenchyme_E8.25	Emergent Mesoderm	0
371	Mesenchyme_E8.5	Emergent Mesoderm	0
372	NA_E7.25	Emergent Mesoderm	0.540541
373	NA_E8.25	Emergent Mesoderm	4.32432
374	NA_mixed_gastrulation	Emergent Mesoderm	0
375	Nascent mesoderm_E7.25	Emergent Mesoderm	27.5676
376	Nascent mesoderm_E8.25	Emergent Mesoderm	9.72973
377	Nascent mesoderm_mixed_gastrulation	Emergent Mesoderm	28.6486
378	Neural crest_E8.5	Emergent Mesoderm	0
379	NMP_E8.25	Emergent Mesoderm	0
380	Notochord_E7.25	Emergent Mesoderm	0
381	Notochord_mixed_gastrulation	Emergent Mesoderm	0
382	Pharyngeal mesoderm_E8.25	Emergent Mesoderm	6.48649
383	Pharyngeal mesoderm_mixed_gastrulation	Emergent Mesoderm	0.540541
384	Primitive Streak_E7.25	Emergent Mesoderm	0
385	Primitive Streak_E8.25	Emergent Mesoderm	0
386	Primitive Streak_mixed_gastrulation	Emergent Mesoderm	0
387	Rostral neurectoderm_E7.25	Emergent Mesoderm	0
388	Rostral neurectoderm_E8.25	Emergent Mesoderm	0
389	Rostral neurectoderm_mixed_gastrulation	Emergent Mesoderm	0
390	Somitic mesoderm_E8.25	Emergent Mesoderm	0
391	Spinal cord_E8.25	Emergent Mesoderm	0
392	Surface ectoderm_E8.25	Emergent Mesoderm	3.24324
393	Allantois_E8.25	Epiblast	0
394	Anterior Primitive Streak_E8.25	Epiblast	0
395	Anterior Primitive Streak_mixed_gastrulation	Epiblast	0
396	Blood progenitors 2_E8.25	Epiblast	0
397	Blood progenitors 2_E8.5	Epiblast	0
398	Cardiomyocytes_E8.25	Epiblast	0
399	Caudal epiblast_E8.25	Epiblast	0
400	Caudal epiblast_mixed_gastrulation	Epiblast	0
401	Caudal Mesoderm_E7.25	Epiblast	0
402	Caudal Mesoderm_E8.25	Epiblast	0
403	Caudal neurectoderm_E8.25	Epiblast	0
404	Def. endoderm_E7.25	Epiblast	0
405	Def. endoderm_mixed_gastrulation	Epiblast	0
406	Endothelium_E8.25	Epiblast	0
407	Endothelium_E8.5	Epiblast	0
408	Epiblast_E7.25	Epiblast	67.6692
409	Epiblast_E8.25	Epiblast	3.00752
410	Epiblast_mixed_gastrulation	Epiblast	0.75188
411	Erythroid1_E8.25	Epiblast	0
412	Erythroid3_E8.25	Epiblast	0
413	Erythroid3_E8.5	Epiblast	0
414	ExE ectoderm_E7.25	Epiblast	0
415	ExE mesoderm_E8.25	Epiblast	0
416	Forebrain/Midbrain/Hindbrain_E7.25	Epiblast	2.25564
417	Forebrain/Midbrain/Hindbrain_E8.25	Epiblast	3.7594
418	Forebrain/Midbrain/Hindbrain_E8.5	Epiblast	0
419	Gut_E7.25	Epiblast	0
420	Gut_E8.25	Epiblast	0
421	Gut_E8.5	Epiblast	0
422	Gut_mixed_gastrulation	Epiblast	0.75188
423	Haematoendothelial progenitors_E8.25	Epiblast	0
424	Intermediate mesoderm_E8.25	Epiblast	0
425	Intermediate mesoderm_mixed_gastrulation	Epiblast	0
426	Mesenchyme_E8.25	Epiblast	0
427	Mesenchyme_E8.5	Epiblast	0
428	NA_E7.25	Epiblast	5.26316
429	NA_E8.25	Epiblast	0
430	NA_mixed_gastrulation	Epiblast	0.75188
431	Nascent mesoderm_E7.25	Epiblast	0
432	Nascent mesoderm_E8.25	Epiblast	0
433	Nascent mesoderm_mixed_gastrulation	Epiblast	0
434	Neural crest_E8.5	Epiblast	0
435	NMP_E8.25	Epiblast	0
436	Notochord_E7.25	Epiblast	0
437	Notochord_mixed_gastrulation	Epiblast	0
438	Pharyngeal mesoderm_E8.25	Epiblast	0
439	Pharyngeal mesoderm_mixed_gastrulation	Epiblast	0
440	Primitive Streak_E7.25	Epiblast	1.50376
441	Primitive Streak_E8.25	Epiblast	0
442	Primitive Streak_mixed_gastrulation	Epiblast	0
443	Rostral neurectoderm_E7.25	Epiblast	4.51128
444	Rostral neurectoderm_E8.25	Epiblast	3.7594
445	Rostral neurectoderm_mixed_gastrulation	Epiblast	4.51128
446	Somitic mesoderm_E8.25	Epiblast	0
447	Spinal cord_E8.25	Epiblast	0
448	Surface ectoderm_E8.25	Epiblast	1.50376
449	Allantois_E8.25	NA	0
450	Anterior Primitive Streak_E8.25	NA	0
451	Anterior Primitive Streak_mixed_gastrulation	NA	0
452	Blood progenitors 2_E8.25	NA	7.14286
453	Blood progenitors 2_E8.5	NA	85.7143
454	Cardiomyocytes_E8.25	NA	0
455	Caudal epiblast_E8.25	NA	0
456	Caudal epiblast_mixed_gastrulation	NA	0
457	Caudal Mesoderm_E7.25	NA	0
458	Caudal Mesoderm_E8.25	NA	0
459	Caudal neurectoderm_E8.25	NA	0
460	Def. endoderm_E7.25	NA	0
461	Def. endoderm_mixed_gastrulation	NA	0
462	Endothelium_E8.25	NA	0
463	Endothelium_E8.5	NA	0
464	Epiblast_E7.25	NA	0
465	Epiblast_E8.25	NA	0
466	Epiblast_mixed_gastrulation	NA	0
467	Erythroid1_E8.25	NA	0
468	Erythroid3_E8.25	NA	0
469	Erythroid3_E8.5	NA	7.14286
470	ExE ectoderm_E7.25	NA	0
471	ExE mesoderm_E8.25	NA	0
472	Forebrain/Midbrain/Hindbrain_E7.25	NA	0
473	Forebrain/Midbrain/Hindbrain_E8.25	NA	0
474	Forebrain/Midbrain/Hindbrain_E8.5	NA	0
475	Gut_E7.25	NA	0
476	Gut_E8.25	NA	0
477	Gut_E8.5	NA	0
478	Gut_mixed_gastrulation	NA	0
479	Haematoendothelial progenitors_E8.25	NA	0
480	Intermediate mesoderm_E8.25	NA	0
481	Intermediate mesoderm_mixed_gastrulation	NA	0
482	Mesenchyme_E8.25	NA	0
483	Mesenchyme_E8.5	NA	0
484	NA_E7.25	NA	0
485	NA_E8.25	NA	0
486	NA_mixed_gastrulation	NA	0
487	Nascent mesoderm_E7.25	NA	0
488	Nascent mesoderm_E8.25	NA	0
489	Nascent mesoderm_mixed_gastrulation	NA	0
490	Neural crest_E8.5	NA	0
491	NMP_E8.25	NA	0
492	Notochord_E7.25	NA	0
493	Notochord_mixed_gastrulation	NA	0
494	Pharyngeal mesoderm_E8.25	NA	0
495	Pharyngeal mesoderm_mixed_gastrulation	NA	0
496	Primitive Streak_E7.25	NA	0
497	Primitive Streak_E8.25	NA	0
498	Primitive Streak_mixed_gastrulation	NA	0
499	Rostral neurectoderm_E7.25	NA	0
500	Rostral neurectoderm_E8.25	NA	0
501	Rostral neurectoderm_mixed_gastrulation	NA	0
502	Somitic mesoderm_E8.25	NA	0
503	Spinal cord_E8.25	NA	0
504	Surface ectoderm_E8.25	NA	0
505	Allantois_E8.25	NA	0
506	Anterior Primitive Streak_E8.25	NA	0
507	Anterior Primitive Streak_mixed_gastrulation	NA	0
508	Blood progenitors 2_E8.25	NA	0
509	Blood progenitors 2_E8.5	NA	0
510	Cardiomyocytes_E8.25	NA	0
511	Caudal epiblast_E8.25	NA	0
512	Caudal epiblast_mixed_gastrulation	NA	0
513	Caudal Mesoderm_E7.25	NA	0
514	Caudal Mesoderm_E8.25	NA	0
515	Caudal neurectoderm_E8.25	NA	0
516	Def. endoderm_E7.25	NA	0
517	Def. endoderm_mixed_gastrulation	NA	0
518	Endothelium_E8.25	NA	0
519	Endothelium_E8.5	NA	0
520	Epiblast_E7.25	NA	0
521	Epiblast_E8.25	NA	0
522	Epiblast_mixed_gastrulation	NA	0
523	Erythroid1_E8.25	NA	0
524	Erythroid3_E8.25	NA	0
525	Erythroid3_E8.5	NA	100
526	ExE ectoderm_E7.25	NA	0
527	ExE mesoderm_E8.25	NA	0
528	Forebrain/Midbrain/Hindbrain_E7.25	NA	0
529	Forebrain/Midbrain/Hindbrain_E8.25	NA	0
530	Forebrain/Midbrain/Hindbrain_E8.5	NA	0
531	Gut_E7.25	NA	0
532	Gut_E8.25	NA	0
533	Gut_E8.5	NA	0
534	Gut_mixed_gastrulation	NA	0
535	Haematoendothelial progenitors_E8.25	NA	0
536	Intermediate mesoderm_E8.25	NA	0
537	Intermediate mesoderm_mixed_gastrulation	NA	0
538	Mesenchyme_E8.25	NA	0
539	Mesenchyme_E8.5	NA	0
540	NA_E7.25	NA	0
541	NA_E8.25	NA	0
542	NA_mixed_gastrulation	NA	0
543	Nascent mesoderm_E7.25	NA	0
544	Nascent mesoderm_E8.25	NA	0
545	Nascent mesoderm_mixed_gastrulation	NA	0
546	Neural crest_E8.5	NA	0
547	NMP_E8.25	NA	0
548	Notochord_E7.25	NA	0
549	Notochord_mixed_gastrulation	NA	0
550	Pharyngeal mesoderm_E8.25	NA	0
551	Pharyngeal mesoderm_mixed_gastrulation	NA	0
552	Primitive Streak_E7.25	NA	0
553	Primitive Streak_E8.25	NA	0
554	Primitive Streak_mixed_gastrulation	NA	0
555	Rostral neurectoderm_E7.25	NA	0
556	Rostral neurectoderm_E8.25	NA	0
557	Rostral neurectoderm_mixed_gastrulation	NA	0
558	Somitic mesoderm_E8.25	NA	0
559	Spinal cord_E8.25	NA	0
560	Surface ectoderm_E8.25	NA	0
561	Allantois_E8.25	NA	0
562	Anterior Primitive Streak_E8.25	NA	0
563	Anterior Primitive Streak_mixed_gastrulation	NA	0
564	Blood progenitors 2_E8.25	NA	2.7027
565	Blood progenitors 2_E8.5	NA	5.40541
566	Cardiomyocytes_E8.25	NA	0
567	Caudal epiblast_E8.25	NA	0
568	Caudal epiblast_mixed_gastrulation	NA	0
569	Caudal Mesoderm_E7.25	NA	0
570	Caudal Mesoderm_E8.25	NA	0
571	Caudal neurectoderm_E8.25	NA	0
572	Def. endoderm_E7.25	NA	0
573	Def. endoderm_mixed_gastrulation	NA	0
574	Endothelium_E8.25	NA	59.4595
575	Endothelium_E8.5	NA	10.8108
576	Epiblast_E7.25	NA	0
577	Epiblast_E8.25	NA	0
578	Epiblast_mixed_gastrulation	NA	0
579	Erythroid1_E8.25	NA	0
580	Erythroid3_E8.25	NA	2.7027
581	Erythroid3_E8.5	NA	0
582	ExE ectoderm_E7.25	NA	0
583	ExE mesoderm_E8.25	NA	0
584	Forebrain/Midbrain/Hindbrain_E7.25	NA	0
585	Forebrain/Midbrain/Hindbrain_E8.25	NA	0
586	Forebrain/Midbrain/Hindbrain_E8.5	NA	0
587	Gut_E7.25	NA	0
588	Gut_E8.25	NA	0
589	Gut_E8.5	NA	0
590	Gut_mixed_gastrulation	NA	0
591	Haematoendothelial progenitors_E8.25	NA	5.40541
592	Intermediate mesoderm_E8.25	NA	0
593	Intermediate mesoderm_mixed_gastrulation	NA	0
594	Mesenchyme_E8.25	NA	0
595	Mesenchyme_E8.5	NA	13.5135
596	NA_E7.25	NA	0
597	NA_E8.25	NA	0
598	NA_mixed_gastrulation	NA	0
599	Nascent mesoderm_E7.25	NA	0
600	Nascent mesoderm_E8.25	NA	0
601	Nascent mesoderm_mixed_gastrulation	NA	0
602	Neural crest_E8.5	NA	0
603	NMP_E8.25	NA	0
604	Notochord_E7.25	NA	0
605	Notochord_mixed_gastrulation	NA	0
606	Pharyngeal mesoderm_E8.25	NA	0
607	Pharyngeal mesoderm_mixed_gastrulation	NA	0
608	Primitive Streak_E7.25	NA	0
609	Primitive Streak_E8.25	NA	0
610	Primitive Streak_mixed_gastrulation	NA	0
611	Rostral neurectoderm_E7.25	NA	0
612	Rostral neurectoderm_E8.25	NA	0
613	Rostral neurectoderm_mixed_gastrulation	NA	0
614	Somitic mesoderm_E8.25	NA	0
615	Spinal cord_E8.25	NA	0
616	Surface ectoderm_E8.25	NA	0
617	Allantois_E8.25	NA	0
618	Anterior Primitive Streak_E8.25	NA	0
619	Anterior Primitive Streak_mixed_gastrulation	NA	0
620	Blood progenitors 2_E8.25	NA	0
621	Blood progenitors 2_E8.5	NA	0
622	Cardiomyocytes_E8.25	NA	0
623	Caudal epiblast_E8.25	NA	0
624	Caudal epiblast_mixed_gastrulation	NA	0
625	Caudal Mesoderm_E7.25	NA	0
626	Caudal Mesoderm_E8.25	NA	0
627	Caudal neurectoderm_E8.25	NA	0
628	Def. endoderm_E7.25	NA	0
629	Def. endoderm_mixed_gastrulation	NA	0
630	Endothelium_E8.25	NA	0
631	Endothelium_E8.5	NA	0
632	Epiblast_E7.25	NA	0
633	Epiblast_E8.25	NA	0
634	Epiblast_mixed_gastrulation	NA	0
635	Erythroid1_E8.25	NA	0
636	Erythroid3_E8.25	NA	0
637	Erythroid3_E8.5	NA	0
638	ExE ectoderm_E7.25	NA	0
639	ExE mesoderm_E8.25	NA	0
640	Forebrain/Midbrain/Hindbrain_E7.25	NA	0
641	Forebrain/Midbrain/Hindbrain_E8.25	NA	0
642	Forebrain/Midbrain/Hindbrain_E8.5	NA	0
643	Gut_E7.25	NA	0
644	Gut_E8.25	NA	65.5172
645	Gut_E8.5	NA	0
646	Gut_mixed_gastrulation	NA	31.0345
647	Haematoendothelial progenitors_E8.25	NA	0
648	Intermediate mesoderm_E8.25	NA	0
649	Intermediate mesoderm_mixed_gastrulation	NA	0
650	Mesenchyme_E8.25	NA	0
651	Mesenchyme_E8.5	NA	0
652	NA_E7.25	NA	0
653	NA_E8.25	NA	0
654	NA_mixed_gastrulation	NA	0
655	Nascent mesoderm_E7.25	NA	0
656	Nascent mesoderm_E8.25	NA	0
657	Nascent mesoderm_mixed_gastrulation	NA	0
658	Neural crest_E8.5	NA	0
659	NMP_E8.25	NA	0
660	Notochord_E7.25	NA	0
661	Notochord_mixed_gastrulation	NA	0
662	Pharyngeal mesoderm_E8.25	NA	0
663	Pharyngeal mesoderm_mixed_gastrulation	NA	0
664	Primitive Streak_E7.25	NA	0
665	Primitive Streak_E8.25	NA	0
666	Primitive Streak_mixed_gastrulation	NA	0
667	Rostral neurectoderm_E7.25	NA	0
668	Rostral neurectoderm_E8.25	NA	0
669	Rostral neurectoderm_mixed_gastrulation	NA	0
670	Somitic mesoderm_E8.25	NA	0
671	Spinal cord_E8.25	NA	0
672	Surface ectoderm_E8.25	NA	3.44828
673	Allantois_E8.25	NA	0
674	Anterior Primitive Streak_E8.25	NA	0
675	Anterior Primitive Streak_mixed_gastrulation	NA	0
676	Blood progenitors 2_E8.25	NA	0
677	Blood progenitors 2_E8.5	NA	94.1176
678	Cardiomyocytes_E8.25	NA	0
679	Caudal epiblast_E8.25	NA	0
680	Caudal epiblast_mixed_gastrulation	NA	0
681	Caudal Mesoderm_E7.25	NA	0
682	Caudal Mesoderm_E8.25	NA	0
683	Caudal neurectoderm_E8.25	NA	0
684	Def. endoderm_E7.25	NA	0
685	Def. endoderm_mixed_gastrulation	NA	0
686	Endothelium_E8.25	NA	0
687	Endothelium_E8.5	NA	0
688	Epiblast_E7.25	NA	0
689	Epiblast_E8.25	NA	0
690	Epiblast_mixed_gastrulation	NA	0
691	Erythroid1_E8.25	NA	5.88235
692	Erythroid3_E8.25	NA	0
693	Erythroid3_E8.5	NA	0
694	ExE ectoderm_E7.25	NA	0
695	ExE mesoderm_E8.25	NA	0
696	Forebrain/Midbrain/Hindbrain_E7.25	NA	0
697	Forebrain/Midbrain/Hindbrain_E8.25	NA	0
698	Forebrain/Midbrain/Hindbrain_E8.5	NA	0
699	Gut_E7.25	NA	0
700	Gut_E8.25	NA	0
701	Gut_E8.5	NA	0
702	Gut_mixed_gastrulation	NA	0
703	Haematoendothelial progenitors_E8.25	NA	0
704	Intermediate mesoderm_E8.25	NA	0
705	Intermediate mesoderm_mixed_gastrulation	NA	0
706	Mesenchyme_E8.25	NA	0
707	Mesenchyme_E8.5	NA	0
708	NA_E7.25	NA	0
709	NA_E8.25	NA	0
710	NA_mixed_gastrulation	NA	0
711	Nascent mesoderm_E7.25	NA	0
712	Nascent mesoderm_E8.25	NA	0
713	Nascent mesoderm_mixed_gastrulation	NA	0
714	Neural crest_E8.5	NA	0
715	NMP_E8.25	NA	0
716	Notochord_E7.25	NA	0
717	Notochord_mixed_gastrulation	NA	0
718	Pharyngeal mesoderm_E8.25	NA	0
719	Pharyngeal mesoderm_mixed_gastrulation	NA	0
720	Primitive Streak_E7.25	NA	0
721	Primitive Streak_E8.25	NA	0
722	Primitive Streak_mixed_gastrulation	NA	0
723	Rostral neurectoderm_E7.25	NA	0
724	Rostral neurectoderm_E8.25	NA	0
725	Rostral neurectoderm_mixed_gastrulation	NA	0
726	Somitic mesoderm_E8.25	NA	0
727	Spinal cord_E8.25	NA	0
728	Surface ectoderm_E8.25	NA	0
729	Allantois_E8.25	Nascent Mesoderm	0
730	Anterior Primitive Streak_E8.25	Nascent Mesoderm	0
731	Anterior Primitive Streak_mixed_gastrulation	Nascent Mesoderm	0
732	Blood progenitors 2_E8.25	Nascent Mesoderm	0
733	Blood progenitors 2_E8.5	Nascent Mesoderm	0
734	Cardiomyocytes_E8.25	Nascent Mesoderm	0
735	Caudal epiblast_E8.25	Nascent Mesoderm	0
736	Caudal epiblast_mixed_gastrulation	Nascent Mesoderm	0
737	Caudal Mesoderm_E7.25	Nascent Mesoderm	0
738	Caudal Mesoderm_E8.25	Nascent Mesoderm	18.3673
739	Caudal neurectoderm_E8.25	Nascent Mesoderm	0
740	Def. endoderm_E7.25	Nascent Mesoderm	0
741	Def. endoderm_mixed_gastrulation	Nascent Mesoderm	0
742	Endothelium_E8.25	Nascent Mesoderm	0
743	Endothelium_E8.5	Nascent Mesoderm	0
744	Epiblast_E7.25	Nascent Mesoderm	0
745	Epiblast_E8.25	Nascent Mesoderm	0
746	Epiblast_mixed_gastrulation	Nascent Mesoderm	0
747	Erythroid1_E8.25	Nascent Mesoderm	0
748	Erythroid3_E8.25	Nascent Mesoderm	0
749	Erythroid3_E8.5	Nascent Mesoderm	0
750	ExE ectoderm_E7.25	Nascent Mesoderm	0
751	ExE mesoderm_E8.25	Nascent Mesoderm	1.02041
752	Forebrain/Midbrain/Hindbrain_E7.25	Nascent Mesoderm	0
753	Forebrain/Midbrain/Hindbrain_E8.25	Nascent Mesoderm	1.02041
754	Forebrain/Midbrain/Hindbrain_E8.5	Nascent Mesoderm	0
755	Gut_E7.25	Nascent Mesoderm	0
756	Gut_E8.25	Nascent Mesoderm	0
757	Gut_E8.5	Nascent Mesoderm	0
758	Gut_mixed_gastrulation	Nascent Mesoderm	0
759	Haematoendothelial progenitors_E8.25	Nascent Mesoderm	3.06122
760	Intermediate mesoderm_E8.25	Nascent Mesoderm	20.4082
761	Intermediate mesoderm_mixed_gastrulation	Nascent Mesoderm	1.02041
762	Mesenchyme_E8.25	Nascent Mesoderm	4.08163
763	Mesenchyme_E8.5	Nascent Mesoderm	0
764	NA_E7.25	Nascent Mesoderm	2.04082
765	NA_E8.25	Nascent Mesoderm	5.10204
766	NA_mixed_gastrulation	Nascent Mesoderm	0
767	Nascent mesoderm_E7.25	Nascent Mesoderm	14.2857
768	Nascent mesoderm_E8.25	Nascent Mesoderm	8.16327
769	Nascent mesoderm_mixed_gastrulation	Nascent Mesoderm	8.16327
770	Neural crest_E8.5	Nascent Mesoderm	0
771	NMP_E8.25	Nascent Mesoderm	1.02041
772	Notochord_E7.25	Nascent Mesoderm	0
773	Notochord_mixed_gastrulation	Nascent Mesoderm	0
774	Pharyngeal mesoderm_E8.25	Nascent Mesoderm	0
775	Pharyngeal mesoderm_mixed_gastrulation	Nascent Mesoderm	0
776	Primitive Streak_E7.25	Nascent Mesoderm	0
777	Primitive Streak_E8.25	Nascent Mesoderm	0
778	Primitive Streak_mixed_gastrulation	Nascent Mesoderm	0
779	Rostral neurectoderm_E7.25	Nascent Mesoderm	0
780	Rostral neurectoderm_E8.25	Nascent Mesoderm	0
781	Rostral neurectoderm_mixed_gastrulation	Nascent Mesoderm	0
782	Somitic mesoderm_E8.25	Nascent Mesoderm	12.2449
783	Spinal cord_E8.25	Nascent Mesoderm	0
784	Surface ectoderm_E8.25	Nascent Mesoderm	0
785	Allantois_E8.25	NA	0
786	Anterior Primitive Streak_E8.25	NA	0
787	Anterior Primitive Streak_mixed_gastrulation	NA	0
788	Blood progenitors 2_E8.25	NA	0
789	Blood progenitors 2_E8.5	NA	0
790	Cardiomyocytes_E8.25	NA	0
791	Caudal epiblast_E8.25	NA	0
792	Caudal epiblast_mixed_gastrulation	NA	0
793	Caudal Mesoderm_E7.25	NA	0
794	Caudal Mesoderm_E8.25	NA	0
795	Caudal neurectoderm_E8.25	NA	0
796	Def. endoderm_E7.25	NA	0
797	Def. endoderm_mixed_gastrulation	NA	0
798	Endothelium_E8.25	NA	0
799	Endothelium_E8.5	NA	0
800	Epiblast_E7.25	NA	0
801	Epiblast_E8.25	NA	0
802	Epiblast_mixed_gastrulation	NA	0
803	Erythroid1_E8.25	NA	0
804	Erythroid3_E8.25	NA	0
805	Erythroid3_E8.5	NA	0
806	ExE ectoderm_E7.25	NA	0
807	ExE mesoderm_E8.25	NA	0
808	Forebrain/Midbrain/Hindbrain_E7.25	NA	0
809	Forebrain/Midbrain/Hindbrain_E8.25	NA	0
810	Forebrain/Midbrain/Hindbrain_E8.5	NA	0
811	Gut_E7.25	NA	0
812	Gut_E8.25	NA	30.7692
813	Gut_E8.5	NA	0
814	Gut_mixed_gastrulation	NA	30.7692
815	Haematoendothelial progenitors_E8.25	NA	0
816	Intermediate mesoderm_E8.25	NA	0
817	Intermediate mesoderm_mixed_gastrulation	NA	0
818	Mesenchyme_E8.25	NA	0
819	Mesenchyme_E8.5	NA	0
820	NA_E7.25	NA	0
821	NA_E8.25	NA	0
822	NA_mixed_gastrulation	NA	0
823	Nascent mesoderm_E7.25	NA	0
824	Nascent mesoderm_E8.25	NA	0
825	Nascent mesoderm_mixed_gastrulation	NA	0
826	Neural crest_E8.5	NA	0
827	NMP_E8.25	NA	0
828	Notochord_E7.25	NA	0
829	Notochord_mixed_gastrulation	NA	0
830	Pharyngeal mesoderm_E8.25	NA	0
831	Pharyngeal mesoderm_mixed_gastrulation	NA	0
832	Primitive Streak_E7.25	NA	0
833	Primitive Streak_E8.25	NA	0
834	Primitive Streak_mixed_gastrulation	NA	0
835	Rostral neurectoderm_E7.25	NA	0
836	Rostral neurectoderm_E8.25	NA	30.7692
837	Rostral neurectoderm_mixed_gastrulation	NA	7.69231
838	Somitic mesoderm_E8.25	NA	0
839	Spinal cord_E8.25	NA	0
840	Surface ectoderm_E8.25	NA	0
841	Allantois_E8.25	NA	0
842	Anterior Primitive Streak_E8.25	NA	0
843	Anterior Primitive Streak_mixed_gastrulation	NA	0
844	Blood progenitors 2_E8.25	NA	0
845	Blood progenitors 2_E8.5	NA	0
846	Cardiomyocytes_E8.25	NA	0
847	Caudal epiblast_E8.25	NA	0
848	Caudal epiblast_mixed_gastrulation	NA	0
849	Caudal Mesoderm_E7.25	NA	0
850	Caudal Mesoderm_E8.25	NA	0
851	Caudal neurectoderm_E8.25	NA	0
852	Def. endoderm_E7.25	NA	0
853	Def. endoderm_mixed_gastrulation	NA	0
854	Endothelium_E8.25	NA	0
855	Endothelium_E8.5	NA	0
856	Epiblast_E7.25	NA	14.2857
857	Epiblast_E8.25	NA	42.8571
858	Epiblast_mixed_gastrulation	NA	0
859	Erythroid1_E8.25	NA	0
860	Erythroid3_E8.25	NA	0
861	Erythroid3_E8.5	NA	0
862	ExE ectoderm_E7.25	NA	0
863	ExE mesoderm_E8.25	NA	0
864	Forebrain/Midbrain/Hindbrain_E7.25	NA	0
865	Forebrain/Midbrain/Hindbrain_E8.25	NA	14.2857
866	Forebrain/Midbrain/Hindbrain_E8.5	NA	0
867	Gut_E7.25	NA	0
868	Gut_E8.25	NA	0
869	Gut_E8.5	NA	0
870	Gut_mixed_gastrulation	NA	0
871	Haematoendothelial progenitors_E8.25	NA	0
872	Intermediate mesoderm_E8.25	NA	0
873	Intermediate mesoderm_mixed_gastrulation	NA	0
874	Mesenchyme_E8.25	NA	0
875	Mesenchyme_E8.5	NA	0
876	NA_E7.25	NA	14.2857
877	NA_E8.25	NA	0
878	NA_mixed_gastrulation	NA	0
879	Nascent mesoderm_E7.25	NA	0
880	Nascent mesoderm_E8.25	NA	0
881	Nascent mesoderm_mixed_gastrulation	NA	0
882	Neural crest_E8.5	NA	0
883	NMP_E8.25	NA	0
884	Notochord_E7.25	NA	0
885	Notochord_mixed_gastrulation	NA	0
886	Pharyngeal mesoderm_E8.25	NA	0
887	Pharyngeal mesoderm_mixed_gastrulation	NA	0
888	Primitive Streak_E7.25	NA	14.2857
889	Primitive Streak_E8.25	NA	0
890	Primitive Streak_mixed_gastrulation	NA	0
891	Rostral neurectoderm_E7.25	NA	0
892	Rostral neurectoderm_E8.25	NA	0
893	Rostral neurectoderm_mixed_gastrulation	NA	0
894	Somitic mesoderm_E8.25	NA	0
895	Spinal cord_E8.25	NA	0
896	Surface ectoderm_E8.25	NA	0
897	Allantois_E8.25	Primitive Streak	0
898	Anterior Primitive Streak_E8.25	Primitive Streak	0
899	Anterior Primitive Streak_mixed_gastrulation	Primitive Streak	0
900	Blood progenitors 2_E8.25	Primitive Streak	0
901	Blood progenitors 2_E8.5	Primitive Streak	0
902	Cardiomyocytes_E8.25	Primitive Streak	0
903	Caudal epiblast_E8.25	Primitive Streak	5.64103
904	Caudal epiblast_mixed_gastrulation	Primitive Streak	1.02564
905	Caudal Mesoderm_E7.25	Primitive Streak	0.512821
906	Caudal Mesoderm_E8.25	Primitive Streak	18.9744
907	Caudal neurectoderm_E8.25	Primitive Streak	0.512821
908	Def. endoderm_E7.25	Primitive Streak	0
909	Def. endoderm_mixed_gastrulation	Primitive Streak	0.512821
910	Endothelium_E8.25	Primitive Streak	0
911	Endothelium_E8.5	Primitive Streak	0
912	Epiblast_E7.25	Primitive Streak	6.15385
913	Epiblast_E8.25	Primitive Streak	9.74359
914	Epiblast_mixed_gastrulation	Primitive Streak	0
915	Erythroid1_E8.25	Primitive Streak	0
916	Erythroid3_E8.25	Primitive Streak	0
917	Erythroid3_E8.5	Primitive Streak	0.512821
918	ExE ectoderm_E7.25	Primitive Streak	0.512821
919	ExE mesoderm_E8.25	Primitive Streak	0
920	Forebrain/Midbrain/Hindbrain_E7.25	Primitive Streak	0
921	Forebrain/Midbrain/Hindbrain_E8.25	Primitive Streak	1.53846
922	Forebrain/Midbrain/Hindbrain_E8.5	Primitive Streak	0
923	Gut_E7.25	Primitive Streak	0
924	Gut_E8.25	Primitive Streak	0.512821
925	Gut_E8.5	Primitive Streak	0
926	Gut_mixed_gastrulation	Primitive Streak	1.02564
927	Haematoendothelial progenitors_E8.25	Primitive Streak	2.05128
928	Intermediate mesoderm_E8.25	Primitive Streak	1.02564
929	Intermediate mesoderm_mixed_gastrulation	Primitive Streak	0
930	Mesenchyme_E8.25	Primitive Streak	0
931	Mesenchyme_E8.5	Primitive Streak	0
932	NA_E7.25	Primitive Streak	4.61538
933	NA_E8.25	Primitive Streak	14.8718
934	NA_mixed_gastrulation	Primitive Streak	0
935	Nascent mesoderm_E7.25	Primitive Streak	0.512821
936	Nascent mesoderm_E8.25	Primitive Streak	0.512821
937	Nascent mesoderm_mixed_gastrulation	Primitive Streak	0
938	Neural crest_E8.5	Primitive Streak	0
939	NMP_E8.25	Primitive Streak	4.61538
940	Notochord_E7.25	Primitive Streak	0
941	Notochord_mixed_gastrulation	Primitive Streak	0
942	Pharyngeal mesoderm_E8.25	Primitive Streak	0
943	Pharyngeal mesoderm_mixed_gastrulation	Primitive Streak	0
944	Primitive Streak_E7.25	Primitive Streak	2.5641
945	Primitive Streak_E8.25	Primitive Streak	3.07692
946	Primitive Streak_mixed_gastrulation	Primitive Streak	0.512821
947	Rostral neurectoderm_E7.25	Primitive Streak	0.512821
948	Rostral neurectoderm_E8.25	Primitive Streak	7.17949
949	Rostral neurectoderm_mixed_gastrulation	Primitive Streak	0.512821
950	Somitic mesoderm_E8.25	Primitive Streak	2.05128
951	Spinal cord_E8.25	Primitive Streak	1.53846
952	Surface ectoderm_E8.25	Primitive Streak	6.66667
953	Allantois_E8.25	NA	0
954	Anterior Primitive Streak_E8.25	NA	0
955	Anterior Primitive Streak_mixed_gastrulation	NA	0
956	Blood progenitors 2_E8.25	NA	0
957	Blood progenitors 2_E8.5	NA	0
958	Cardiomyocytes_E8.25	NA	0
959	Caudal epiblast_E8.25	NA	0
960	Caudal epiblast_mixed_gastrulation	NA	0
961	Caudal Mesoderm_E7.25	NA	0
962	Caudal Mesoderm_E8.25	NA	0
963	Caudal neurectoderm_E8.25	NA	0
964	Def. endoderm_E7.25	NA	0
965	Def. endoderm_mixed_gastrulation	NA	0
966	Endothelium_E8.25	NA	0
967	Endothelium_E8.5	NA	0
968	Epiblast_E7.25	NA	0
969	Epiblast_E8.25	NA	0
970	Epiblast_mixed_gastrulation	NA	0
971	Erythroid1_E8.25	NA	0
972	Erythroid3_E8.25	NA	0
973	Erythroid3_E8.5	NA	0
974	ExE ectoderm_E7.25	NA	0
975	ExE mesoderm_E8.25	NA	0
976	Forebrain/Midbrain/Hindbrain_E7.25	NA	0
977	Forebrain/Midbrain/Hindbrain_E8.25	NA	0
978	Forebrain/Midbrain/Hindbrain_E8.5	NA	0
979	Gut_E7.25	NA	0
980	Gut_E8.25	NA	35.8491
981	Gut_E8.5	NA	0
982	Gut_mixed_gastrulation	NA	58.4906
983	Haematoendothelial progenitors_E8.25	NA	0
984	Intermediate mesoderm_E8.25	NA	0
985	Intermediate mesoderm_mixed_gastrulation	NA	0
986	Mesenchyme_E8.25	NA	0
987	Mesenchyme_E8.5	NA	0
988	NA_E7.25	NA	0
989	NA_E8.25	NA	0
990	NA_mixed_gastrulation	NA	0
991	Nascent mesoderm_E7.25	NA	0
992	Nascent mesoderm_E8.25	NA	1.88679
993	Nascent mesoderm_mixed_gastrulation	NA	3.77358
994	Neural crest_E8.5	NA	0
995	NMP_E8.25	NA	0
996	Notochord_E7.25	NA	0
997	Notochord_mixed_gastrulation	NA	0
998	Pharyngeal mesoderm_E8.25	NA	0
999	Pharyngeal mesoderm_mixed_gastrulation	NA	0
1000	Primitive Streak_E7.25	NA	0
1001	Primitive Streak_E8.25	NA	0
1002	Primitive Streak_mixed_gastrulation	NA	0
1003	Rostral neurectoderm_E7.25	NA	0
1004	Rostral neurectoderm_E8.25	NA	0
1005	Rostral neurectoderm_mixed_gastrulation	NA	0
1006	Somitic mesoderm_E8.25	NA	0
1007	Spinal cord_E8.25	NA	0
1008	Surface ectoderm_E8.25	NA	0
1009	Allantois_E8.25	YS Mesoderm	0
1010	Anterior Primitive Streak_E8.25	YS Mesoderm	0
1011	Anterior Primitive Streak_mixed_gastrulation	YS Mesoderm	0
1012	Blood progenitors 2_E8.25	YS Mesoderm	0
1013	Blood progenitors 2_E8.5	YS Mesoderm	0
1014	Cardiomyocytes_E8.25	YS Mesoderm	0
1015	Caudal epiblast_E8.25	YS Mesoderm	0
1016	Caudal epiblast_mixed_gastrulation	YS Mesoderm	0
1017	Caudal Mesoderm_E7.25	YS Mesoderm	0
1018	Caudal Mesoderm_E8.25	YS Mesoderm	0
1019	Caudal neurectoderm_E8.25	YS Mesoderm	0
1020	Def. endoderm_E7.25	YS Mesoderm	0
1021	Def. endoderm_mixed_gastrulation	YS Mesoderm	0
1022	Endothelium_E8.25	YS Mesoderm	0
1023	Endothelium_E8.5	YS Mesoderm	0
1024	Epiblast_E7.25	YS Mesoderm	0
1025	Epiblast_E8.25	YS Mesoderm	0
1026	Epiblast_mixed_gastrulation	YS Mesoderm	0
1027	Erythroid1_E8.25	YS Mesoderm	0
1028	Erythroid3_E8.25	YS Mesoderm	0
1029	Erythroid3_E8.5	YS Mesoderm	0
1030	ExE ectoderm_E7.25	YS Mesoderm	0
1031	ExE mesoderm_E8.25	YS Mesoderm	0
1032	Forebrain/Midbrain/Hindbrain_E7.25	YS Mesoderm	0
1033	Forebrain/Midbrain/Hindbrain_E8.25	YS Mesoderm	0
1034	Forebrain/Midbrain/Hindbrain_E8.5	YS Mesoderm	0
1035	Gut_E7.25	YS Mesoderm	0
1036	Gut_E8.25	YS Mesoderm	0
1037	Gut_E8.5	YS Mesoderm	0
1038	Gut_mixed_gastrulation	YS Mesoderm	0
1039	Haematoendothelial progenitors_E8.25	YS Mesoderm	0
1040	Intermediate mesoderm_E8.25	YS Mesoderm	0
1041	Intermediate mesoderm_mixed_gastrulation	YS Mesoderm	0
1042	Mesenchyme_E8.25	YS Mesoderm	0
1043	Mesenchyme_E8.5	YS Mesoderm	100
1044	NA_E7.25	YS Mesoderm	0
1045	NA_E8.25	YS Mesoderm	0
1046	NA_mixed_gastrulation	YS Mesoderm	0
1047	Nascent mesoderm_E7.25	YS Mesoderm	0
1048	Nascent mesoderm_E8.25	YS Mesoderm	0
1049	Nascent mesoderm_mixed_gastrulation	YS Mesoderm	0
1050	Neural crest_E8.5	YS Mesoderm	0
1051	NMP_E8.25	YS Mesoderm	0
1052	Notochord_E7.25	YS Mesoderm	0
1053	Notochord_mixed_gastrulation	YS Mesoderm	0
1054	Pharyngeal mesoderm_E8.25	YS Mesoderm	0
1055	Pharyngeal mesoderm_mixed_gastrulation	YS Mesoderm	0
1056	Primitive Streak_E7.25	YS Mesoderm	0
1057	Primitive Streak_E8.25	YS Mesoderm	0
1058	Primitive Streak_mixed_gastrulation	YS Mesoderm	0
1059	Rostral neurectoderm_E7.25	YS Mesoderm	0
1060	Rostral neurectoderm_E8.25	YS Mesoderm	0
1061	Rostral neurectoderm_mixed_gastrulation	YS Mesoderm	0
1062	Somitic mesoderm_E8.25	YS Mesoderm	0
1063	Spinal cord_E8.25	YS Mesoderm	0
1064	Surface ectoderm_E8.25	YS Mesoderm	0

## Sheet: Fig_3a_Pig_Mesoderm
	Var1	Var2	Freq
1	Allantois_E12	Advanced Mesoderm	0
2	Allantois_E13	Advanced Mesoderm	0.609756
3	Allantois_E13.5	Advanced Mesoderm	0
4	Amnion_E13	Advanced Mesoderm	0
5	Amnion_E14.5	Advanced Mesoderm	0
6	Anterior Somitic Mesoderm 1_E13	Advanced Mesoderm	0.609756
7	Anterior Somitic Mesoderm 1_E13.5	Advanced Mesoderm	1.21951
8	Anterior Somitic Mesoderm 2_E13	Advanced Mesoderm	0
9	Anterior Somitic Mesoderm 2_E13.5	Advanced Mesoderm	0
10	Anterior Surface Ectoderm_E13	Advanced Mesoderm	0
11	Anterior Surface Ectoderm_E14.5	Advanced Mesoderm	0
12	Blood Progenitors_E13	Advanced Mesoderm	0
13	Brain Progenitors_E13.5	Advanced Mesoderm	0
14	Caudal Epiblast_E13.5	Advanced Mesoderm	0
15	Definitive Endoderm/Foregut_E11.5	Advanced Mesoderm	0
16	Definitive Endoderm/Foregut_E12.5	Advanced Mesoderm	0
17	Definitive Endoderm/Foregut_E13	Advanced Mesoderm	0
18	Definitive Endoderm/Foregut_E13.5	Advanced Mesoderm	0
19	Definitive Endoderm/Foregut_E15	Advanced Mesoderm	0
20	Definitive Endoderm/Hindgut_E13	Advanced Mesoderm	0
21	Epiblast 1_E12	Advanced Mesoderm	0
22	Epiblast 1_E13	Advanced Mesoderm	0
23	Epiblast 1_E13.5	Advanced Mesoderm	0
24	Epiblast 2_E13	Advanced Mesoderm	0
25	Epiblast 3_E13	Advanced Mesoderm	0
26	ExE Endo 1_E13	Advanced Mesoderm	0
27	ExE Endo 1_E15	Advanced Mesoderm	0
28	ExE Mesoderm 1_E13	Advanced Mesoderm	0.609756
29	ExE Mesoderm 1_E15	Advanced Mesoderm	0
30	ExE Mesoderm 2_E15	Advanced Mesoderm	0
31	Haematoendothelial Progenitors_E13	Advanced Mesoderm	0.609756
32	Haematoendothelial Progenitors_E13.5	Advanced Mesoderm	1.21951
33	Haematoendothelial Progenitors_E15	Advanced Mesoderm	0.609756
34	InterHypo_E13	Advanced Mesoderm	0
35	InterHypo_E13.5	Advanced Mesoderm	0
36	Intermediate Mesoderm 1_E13	Advanced Mesoderm	1.82927
37	Intermediate Mesoderm 1_E13.5	Advanced Mesoderm	4.87805
38	Intermediate Mesoderm 1_E14.5	Advanced Mesoderm	1.21951
39	Intermediate Mesoderm 1_E15	Advanced Mesoderm	1.21951
40	Intermediate mesoderm 2_E13.5	Advanced Mesoderm	0.609756
41	Mesenchyme 2_E15	Advanced Mesoderm	5.4878
42	Mesenchyme 3_E15	Advanced Mesoderm	2.43902
43	Nascent Mesoderm 1_E12	Advanced Mesoderm	0
44	Nascent Mesoderm 1_E13	Advanced Mesoderm	0
45	Nascent Mesoderm 2_E13	Advanced Mesoderm	1.21951
46	Nascent Mesoderm 2_E13.5	Advanced Mesoderm	0.609756
47	Nascent Mesoderm 3_E13	Advanced Mesoderm	0
48	Nascent Mesoderm 4_E13	Advanced Mesoderm	0
49	Nascent Mesoderm 4_E13.5	Advanced Mesoderm	0
50	Node_E13	Advanced Mesoderm	0
51	Node_E13.5	Advanced Mesoderm	0
52	PGC_E11.5	Advanced Mesoderm	1.21951
53	PGC_E12	Advanced Mesoderm	0
54	PGC_E13	Advanced Mesoderm	0
55	PGC_E13.5	Advanced Mesoderm	1.82927
56	Pharyngeal Mesoderm_E13	Advanced Mesoderm	4.26829
57	Pharyngeal Mesoderm_E13.5	Advanced Mesoderm	9.7561
58	Pharyngeal Mesoderm_E14.5	Advanced Mesoderm	1.21951
59	Pharyngeal Mesoderm_E15	Advanced Mesoderm	39.0244
60	Posterior Mixed mesoderm_E13	Advanced Mesoderm	4.87805
61	Posterior Mixed mesoderm_E13.5	Advanced Mesoderm	3.04878
62	Posterior Mixed mesoderm_E14	Advanced Mesoderm	1.21951
63	Posterior Mixed mesoderm_E14.5	Advanced Mesoderm	0.609756
64	Posterior Mixed mesoderm_E15	Advanced Mesoderm	7.92683
65	Posterior Surface Ectoderm_E13	Advanced Mesoderm	0
66	Posterior Surface Ectoderm_E14.5	Advanced Mesoderm	0
67	Presomitic Mesoderm_E13	Advanced Mesoderm	0
68	Presomitic Mesoderm_E13.5	Advanced Mesoderm	0
69	Primitive streak 1_E13	Advanced Mesoderm	0
70	Primitive Streak 2_E13	Advanced Mesoderm	0
71	Primitive Streak 3_E12	Advanced Mesoderm	0
72	Primitive Streak 3_E13	Advanced Mesoderm	0
73	YS Endo_E13	Advanced Mesoderm	0
74	YS Endo_E15	Advanced Mesoderm	0
75	Allantois_E12	NA	0
76	Allantois_E13	NA	0
77	Allantois_E13.5	NA	0
78	Amnion_E13	NA	6.25
79	Amnion_E14.5	NA	87.5
80	Anterior Somitic Mesoderm 1_E13	NA	0
81	Anterior Somitic Mesoderm 1_E13.5	NA	0
82	Anterior Somitic Mesoderm 2_E13	NA	0
83	Anterior Somitic Mesoderm 2_E13.5	NA	0
84	Anterior Surface Ectoderm_E13	NA	0
85	Anterior Surface Ectoderm_E14.5	NA	6.25
86	Blood Progenitors_E13	NA	0
87	Brain Progenitors_E13.5	NA	0
88	Caudal Epiblast_E13.5	NA	0
89	Definitive Endoderm/Foregut_E11.5	NA	0
90	Definitive Endoderm/Foregut_E12.5	NA	0
91	Definitive Endoderm/Foregut_E13	NA	0
92	Definitive Endoderm/Foregut_E13.5	NA	0
93	Definitive Endoderm/Foregut_E15	NA	0
94	Definitive Endoderm/Hindgut_E13	NA	0
95	Epiblast 1_E12	NA	0
96	Epiblast 1_E13	NA	0
97	Epiblast 1_E13.5	NA	0
98	Epiblast 2_E13	NA	0
99	Epiblast 3_E13	NA	0
100	ExE Endo 1_E13	NA	0
101	ExE Endo 1_E15	NA	0
102	ExE Mesoderm 1_E13	NA	0
103	ExE Mesoderm 1_E15	NA	0
104	ExE Mesoderm 2_E15	NA	0
105	Haematoendothelial Progenitors_E13	NA	0
106	Haematoendothelial Progenitors_E13.5	NA	0
107	Haematoendothelial Progenitors_E15	NA	0
108	InterHypo_E13	NA	0
109	InterHypo_E13.5	NA	0
110	Intermediate Mesoderm 1_E13	NA	0
111	Intermediate Mesoderm 1_E13.5	NA	0
112	Intermediate Mesoderm 1_E14.5	NA	0
113	Intermediate Mesoderm 1_E15	NA	0
114	Intermediate mesoderm 2_E13.5	NA	0
115	Mesenchyme 2_E15	NA	0
116	Mesenchyme 3_E15	NA	0
117	Nascent Mesoderm 1_E12	NA	0
118	Nascent Mesoderm 1_E13	NA	0
119	Nascent Mesoderm 2_E13	NA	0
120	Nascent Mesoderm 2_E13.5	NA	0
121	Nascent Mesoderm 3_E13	NA	0
122	Nascent Mesoderm 4_E13	NA	0
123	Nascent Mesoderm 4_E13.5	NA	0
124	Node_E13	NA	0
125	Node_E13.5	NA	0
126	PGC_E11.5	NA	0
127	PGC_E12	NA	0
128	PGC_E13	NA	0
129	PGC_E13.5	NA	0
130	Pharyngeal Mesoderm_E13	NA	0
131	Pharyngeal Mesoderm_E13.5	NA	0
132	Pharyngeal Mesoderm_E14.5	NA	0
133	Pharyngeal Mesoderm_E15	NA	0
134	Posterior Mixed mesoderm_E13	NA	0
135	Posterior Mixed mesoderm_E13.5	NA	0
136	Posterior Mixed mesoderm_E14	NA	0
137	Posterior Mixed mesoderm_E14.5	NA	0
138	Posterior Mixed mesoderm_E15	NA	0
139	Posterior Surface Ectoderm_E13	NA	0
140	Posterior Surface Ectoderm_E14.5	NA	0
141	Presomitic Mesoderm_E13	NA	0
142	Presomitic Mesoderm_E13.5	NA	0
143	Primitive streak 1_E13	NA	0
144	Primitive Streak 2_E13	NA	0
145	Primitive Streak 3_E12	NA	0
146	Primitive Streak 3_E13	NA	0
147	YS Endo_E13	NA	0
148	YS Endo_E15	NA	0
149	Allantois_E12	NA	0
150	Allantois_E13	NA	0
151	Allantois_E13.5	NA	0
152	Amnion_E13	NA	0
153	Amnion_E14.5	NA	0
154	Anterior Somitic Mesoderm 1_E13	NA	0
155	Anterior Somitic Mesoderm 1_E13.5	NA	0
156	Anterior Somitic Mesoderm 2_E13	NA	0
157	Anterior Somitic Mesoderm 2_E13.5	NA	0
158	Anterior Surface Ectoderm_E13	NA	0
159	Anterior Surface Ectoderm_E14.5	NA	0
160	Blood Progenitors_E13	NA	0
161	Brain Progenitors_E13.5	NA	0
162	Caudal Epiblast_E13.5	NA	0
163	Definitive Endoderm/Foregut_E11.5	NA	0
164	Definitive Endoderm/Foregut_E12.5	NA	0
165	Definitive Endoderm/Foregut_E13	NA	4.34783
166	Definitive Endoderm/Foregut_E13.5	NA	0
167	Definitive Endoderm/Foregut_E15	NA	0
168	Definitive Endoderm/Hindgut_E13	NA	0
169	Epiblast 1_E12	NA	0
170	Epiblast 1_E13	NA	0
171	Epiblast 1_E13.5	NA	0
172	Epiblast 2_E13	NA	0
173	Epiblast 3_E13	NA	0
174	ExE Endo 1_E13	NA	0
175	ExE Endo 1_E15	NA	0
176	ExE Mesoderm 1_E13	NA	0
177	ExE Mesoderm 1_E15	NA	0
178	ExE Mesoderm 2_E15	NA	0
179	Haematoendothelial Progenitors_E13	NA	0
180	Haematoendothelial Progenitors_E13.5	NA	0
181	Haematoendothelial Progenitors_E15	NA	0
182	InterHypo_E13	NA	0
183	InterHypo_E13.5	NA	0
184	Intermediate Mesoderm 1_E13	NA	0
185	Intermediate Mesoderm 1_E13.5	NA	0
186	Intermediate Mesoderm 1_E14.5	NA	0
187	Intermediate Mesoderm 1_E15	NA	0
188	Intermediate mesoderm 2_E13.5	NA	0
189	Mesenchyme 2_E15	NA	0
190	Mesenchyme 3_E15	NA	0
191	Nascent Mesoderm 1_E12	NA	0
192	Nascent Mesoderm 1_E13	NA	0
193	Nascent Mesoderm 2_E13	NA	0
194	Nascent Mesoderm 2_E13.5	NA	0
195	Nascent Mesoderm 3_E13	NA	0
196	Nascent Mesoderm 4_E13	NA	0
197	Nascent Mesoderm 4_E13.5	NA	0
198	Node_E13	NA	82.6087
199	Node_E13.5	NA	4.34783
200	PGC_E11.5	NA	0
201	PGC_E12	NA	0
202	PGC_E13	NA	0
203	PGC_E13.5	NA	4.34783
204	Pharyngeal Mesoderm_E13	NA	0
205	Pharyngeal Mesoderm_E13.5	NA	0
206	Pharyngeal Mesoderm_E14.5	NA	0
207	Pharyngeal Mesoderm_E15	NA	0
208	Posterior Mixed mesoderm_E13	NA	0
209	Posterior Mixed mesoderm_E13.5	NA	0
210	Posterior Mixed mesoderm_E14	NA	0
211	Posterior Mixed mesoderm_E14.5	NA	0
212	Posterior Mixed mesoderm_E15	NA	0
213	Posterior Surface Ectoderm_E13	NA	0
214	Posterior Surface Ectoderm_E14.5	NA	0
215	Presomitic Mesoderm_E13	NA	0
216	Presomitic Mesoderm_E13.5	NA	0
217	Primitive streak 1_E13	NA	0
218	Primitive Streak 2_E13	NA	4.34783
219	Primitive Streak 3_E12	NA	0
220	Primitive Streak 3_E13	NA	0
221	YS Endo_E13	NA	0
222	YS Endo_E15	NA	0
223	Allantois_E12	NA	0
224	Allantois_E13	NA	0
225	Allantois_E13.5	NA	0
226	Amnion_E13	NA	0
227	Amnion_E14.5	NA	0
228	Anterior Somitic Mesoderm 1_E13	NA	0
229	Anterior Somitic Mesoderm 1_E13.5	NA	0
230	Anterior Somitic Mesoderm 2_E13	NA	0
231	Anterior Somitic Mesoderm 2_E13.5	NA	0
232	Anterior Surface Ectoderm_E13	NA	0
233	Anterior Surface Ectoderm_E14.5	NA	0
234	Blood Progenitors_E13	NA	100
235	Brain Progenitors_E13.5	NA	0
236	Caudal Epiblast_E13.5	NA	0
237	Definitive Endoderm/Foregut_E11.5	NA	0
238	Definitive Endoderm/Foregut_E12.5	NA	0
239	Definitive Endoderm/Foregut_E13	NA	0
240	Definitive Endoderm/Foregut_E13.5	NA	0
241	Definitive Endoderm/Foregut_E15	NA	0
242	Definitive Endoderm/Hindgut_E13	NA	0
243	Epiblast 1_E12	NA	0
244	Epiblast 1_E13	NA	0
245	Epiblast 1_E13.5	NA	0
246	Epiblast 2_E13	NA	0
247	Epiblast 3_E13	NA	0
248	ExE Endo 1_E13	NA	0
249	ExE Endo 1_E15	NA	0
250	ExE Mesoderm 1_E13	NA	0
251	ExE Mesoderm 1_E15	NA	0
252	ExE Mesoderm 2_E15	NA	0
253	Haematoendothelial Progenitors_E13	NA	0
254	Haematoendothelial Progenitors_E13.5	NA	0
255	Haematoendothelial Progenitors_E15	NA	0
256	InterHypo_E13	NA	0
257	InterHypo_E13.5	NA	0
258	Intermediate Mesoderm 1_E13	NA	0
259	Intermediate Mesoderm 1_E13.5	NA	0
260	Intermediate Mesoderm 1_E14.5	NA	0
261	Intermediate Mesoderm 1_E15	NA	0
262	Intermediate mesoderm 2_E13.5	NA	0
263	Mesenchyme 2_E15	NA	0
264	Mesenchyme 3_E15	NA	0
265	Nascent Mesoderm 1_E12	NA	0
266	Nascent Mesoderm 1_E13	NA	0
267	Nascent Mesoderm 2_E13	NA	0
268	Nascent Mesoderm 2_E13.5	NA	0
269	Nascent Mesoderm 3_E13	NA	0
270	Nascent Mesoderm 4_E13	NA	0
271	Nascent Mesoderm 4_E13.5	NA	0
272	Node_E13	NA	0
273	Node_E13.5	NA	0
274	PGC_E11.5	NA	0
275	PGC_E12	NA	0
276	PGC_E13	NA	0
277	PGC_E13.5	NA	0
278	Pharyngeal Mesoderm_E13	NA	0
279	Pharyngeal Mesoderm_E13.5	NA	0
280	Pharyngeal Mesoderm_E14.5	NA	0
281	Pharyngeal Mesoderm_E15	NA	0
282	Posterior Mixed mesoderm_E13	NA	0
283	Posterior Mixed mesoderm_E13.5	NA	0
284	Posterior Mixed mesoderm_E14	NA	0
285	Posterior Mixed mesoderm_E14.5	NA	0
286	Posterior Mixed mesoderm_E15	NA	0
287	Posterior Surface Ectoderm_E13	NA	0
288	Posterior Surface Ectoderm_E14.5	NA	0
289	Presomitic Mesoderm_E13	NA	0
290	Presomitic Mesoderm_E13.5	NA	0
291	Primitive streak 1_E13	NA	0
292	Primitive Streak 2_E13	NA	0
293	Primitive Streak 3_E12	NA	0
294	Primitive Streak 3_E13	NA	0
295	YS Endo_E13	NA	0
296	YS Endo_E15	NA	0
297	Allantois_E12	NA	0
298	Allantois_E13	NA	0
299	Allantois_E13.5	NA	0
300	Amnion_E13	NA	0
301	Amnion_E14.5	NA	0
302	Anterior Somitic Mesoderm 1_E13	NA	0
303	Anterior Somitic Mesoderm 1_E13.5	NA	0
304	Anterior Somitic Mesoderm 2_E13	NA	0
305	Anterior Somitic Mesoderm 2_E13.5	NA	0
306	Anterior Surface Ectoderm_E13	NA	0
307	Anterior Surface Ectoderm_E14.5	NA	0
308	Blood Progenitors_E13	NA	0
309	Brain Progenitors_E13.5	NA	0
310	Caudal Epiblast_E13.5	NA	0
311	Definitive Endoderm/Foregut_E11.5	NA	5.55556
312	Definitive Endoderm/Foregut_E12.5	NA	0
313	Definitive Endoderm/Foregut_E13	NA	38.8889
314	Definitive Endoderm/Foregut_E13.5	NA	16.6667
315	Definitive Endoderm/Foregut_E15	NA	5.55556
316	Definitive Endoderm/Hindgut_E13	NA	0
317	Epiblast 1_E12	NA	0
318	Epiblast 1_E13	NA	0
319	Epiblast 1_E13.5	NA	0
320	Epiblast 2_E13	NA	0
321	Epiblast 3_E13	NA	0
322	ExE Endo 1_E13	NA	0
323	ExE Endo 1_E15	NA	0
324	ExE Mesoderm 1_E13	NA	0
325	ExE Mesoderm 1_E15	NA	0
326	ExE Mesoderm 2_E15	NA	0
327	Haematoendothelial Progenitors_E13	NA	0
328	Haematoendothelial Progenitors_E13.5	NA	0
329	Haematoendothelial Progenitors_E15	NA	0
330	InterHypo_E13	NA	16.6667
331	InterHypo_E13.5	NA	0
332	Intermediate Mesoderm 1_E13	NA	0
333	Intermediate Mesoderm 1_E13.5	NA	0
334	Intermediate Mesoderm 1_E14.5	NA	0
335	Intermediate Mesoderm 1_E15	NA	0
336	Intermediate mesoderm 2_E13.5	NA	0
337	Mesenchyme 2_E15	NA	0
338	Mesenchyme 3_E15	NA	0
339	Nascent Mesoderm 1_E12	NA	0
340	Nascent Mesoderm 1_E13	NA	0
341	Nascent Mesoderm 2_E13	NA	0
342	Nascent Mesoderm 2_E13.5	NA	0
343	Nascent Mesoderm 3_E13	NA	0
344	Nascent Mesoderm 4_E13	NA	0
345	Nascent Mesoderm 4_E13.5	NA	0
346	Node_E13	NA	11.1111
347	Node_E13.5	NA	0
348	PGC_E11.5	NA	0
349	PGC_E12	NA	0
350	PGC_E13	NA	0
351	PGC_E13.5	NA	0
352	Pharyngeal Mesoderm_E13	NA	0
353	Pharyngeal Mesoderm_E13.5	NA	0
354	Pharyngeal Mesoderm_E14.5	NA	0
355	Pharyngeal Mesoderm_E15	NA	0
356	Posterior Mixed mesoderm_E13	NA	0
357	Posterior Mixed mesoderm_E13.5	NA	0
358	Posterior Mixed mesoderm_E14	NA	0
359	Posterior Mixed mesoderm_E14.5	NA	0
360	Posterior Mixed mesoderm_E15	NA	0
361	Posterior Surface Ectoderm_E13	NA	0
362	Posterior Surface Ectoderm_E14.5	NA	0
363	Presomitic Mesoderm_E13	NA	0
364	Presomitic Mesoderm_E13.5	NA	0
365	Primitive streak 1_E13	NA	0
366	Primitive Streak 2_E13	NA	0
367	Primitive Streak 3_E12	NA	0
368	Primitive Streak 3_E13	NA	0
369	YS Endo_E13	NA	0
370	YS Endo_E15	NA	5.55556
371	Allantois_E12	NA	0
372	Allantois_E13	NA	0
373	Allantois_E13.5	NA	0
374	Amnion_E13	NA	0
375	Amnion_E14.5	NA	0
376	Anterior Somitic Mesoderm 1_E13	NA	0
377	Anterior Somitic Mesoderm 1_E13.5	NA	0
378	Anterior Somitic Mesoderm 2_E13	NA	0
379	Anterior Somitic Mesoderm 2_E13.5	NA	0
380	Anterior Surface Ectoderm_E13	NA	0
381	Anterior Surface Ectoderm_E14.5	NA	0
382	Blood Progenitors_E13	NA	0
383	Brain Progenitors_E13.5	NA	0
384	Caudal Epiblast_E13.5	NA	0
385	Definitive Endoderm/Foregut_E11.5	NA	2.85714
386	Definitive Endoderm/Foregut_E12.5	NA	5.71429
387	Definitive Endoderm/Foregut_E13	NA	68.5714
388	Definitive Endoderm/Foregut_E13.5	NA	8.57143
389	Definitive Endoderm/Foregut_E15	NA	0
390	Definitive Endoderm/Hindgut_E13	NA	2.85714
391	Epiblast 1_E12	NA	0
392	Epiblast 1_E13	NA	5.71429
393	Epiblast 1_E13.5	NA	0
394	Epiblast 2_E13	NA	0
395	Epiblast 3_E13	NA	0
396	ExE Endo 1_E13	NA	0
397	ExE Endo 1_E15	NA	0
398	ExE Mesoderm 1_E13	NA	0
399	ExE Mesoderm 1_E15	NA	0
400	ExE Mesoderm 2_E15	NA	0
401	Haematoendothelial Progenitors_E13	NA	0
402	Haematoendothelial Progenitors_E13.5	NA	0
403	Haematoendothelial Progenitors_E15	NA	0
404	InterHypo_E13	NA	0
405	InterHypo_E13.5	NA	2.85714
406	Intermediate Mesoderm 1_E13	NA	0
407	Intermediate Mesoderm 1_E13.5	NA	0
408	Intermediate Mesoderm 1_E14.5	NA	0
409	Intermediate Mesoderm 1_E15	NA	0
410	Intermediate mesoderm 2_E13.5	NA	0
411	Mesenchyme 2_E15	NA	0
412	Mesenchyme 3_E15	NA	0
413	Nascent Mesoderm 1_E12	NA	0
414	Nascent Mesoderm 1_E13	NA	0
415	Nascent Mesoderm 2_E13	NA	0
416	Nascent Mesoderm 2_E13.5	NA	0
417	Nascent Mesoderm 3_E13	NA	0
418	Nascent Mesoderm 4_E13	NA	0
419	Nascent Mesoderm 4_E13.5	NA	0
420	Node_E13	NA	0
421	Node_E13.5	NA	0
422	PGC_E11.5	NA	0
423	PGC_E12	NA	0
424	PGC_E13	NA	0
425	PGC_E13.5	NA	0
426	Pharyngeal Mesoderm_E13	NA	0
427	Pharyngeal Mesoderm_E13.5	NA	0
428	Pharyngeal Mesoderm_E14.5	NA	0
429	Pharyngeal Mesoderm_E15	NA	0
430	Posterior Mixed mesoderm_E13	NA	0
431	Posterior Mixed mesoderm_E13.5	NA	0
432	Posterior Mixed mesoderm_E14	NA	0
433	Posterior Mixed mesoderm_E14.5	NA	0
434	Posterior Mixed mesoderm_E15	NA	0
435	Posterior Surface Ectoderm_E13	NA	0
436	Posterior Surface Ectoderm_E14.5	NA	0
437	Presomitic Mesoderm_E13	NA	0
438	Presomitic Mesoderm_E13.5	NA	0
439	Primitive streak 1_E13	NA	0
440	Primitive Streak 2_E13	NA	0
441	Primitive Streak 3_E12	NA	0
442	Primitive Streak 3_E13	NA	0
443	YS Endo_E13	NA	0
444	YS Endo_E15	NA	2.85714
445	Allantois_E12	Emergent Mesoderm	0
446	Allantois_E13	Emergent Mesoderm	3.24324
447	Allantois_E13.5	Emergent Mesoderm	0
448	Amnion_E13	Emergent Mesoderm	0
449	Amnion_E14.5	Emergent Mesoderm	0
450	Anterior Somitic Mesoderm 1_E13	Emergent Mesoderm	4.32432
451	Anterior Somitic Mesoderm 1_E13.5	Emergent Mesoderm	8.64865
452	Anterior Somitic Mesoderm 2_E13	Emergent Mesoderm	9.18919
453	Anterior Somitic Mesoderm 2_E13.5	Emergent Mesoderm	9.72973
454	Anterior Surface Ectoderm_E13	Emergent Mesoderm	0
455	Anterior Surface Ectoderm_E14.5	Emergent Mesoderm	0
456	Blood Progenitors_E13	Emergent Mesoderm	0
457	Brain Progenitors_E13.5	Emergent Mesoderm	0
458	Caudal Epiblast_E13.5	Emergent Mesoderm	0
459	Definitive Endoderm/Foregut_E11.5	Emergent Mesoderm	0
460	Definitive Endoderm/Foregut_E12.5	Emergent Mesoderm	0
461	Definitive Endoderm/Foregut_E13	Emergent Mesoderm	0.540541
462	Definitive Endoderm/Foregut_E13.5	Emergent Mesoderm	0.540541
463	Definitive Endoderm/Foregut_E15	Emergent Mesoderm	0
464	Definitive Endoderm/Hindgut_E13	Emergent Mesoderm	0
465	Epiblast 1_E12	Emergent Mesoderm	0
466	Epiblast 1_E13	Emergent Mesoderm	0
467	Epiblast 1_E13.5	Emergent Mesoderm	0.540541
468	Epiblast 2_E13	Emergent Mesoderm	0
469	Epiblast 3_E13	Emergent Mesoderm	0
470	ExE Endo 1_E13	Emergent Mesoderm	0
471	ExE Endo 1_E15	Emergent Mesoderm	0
472	ExE Mesoderm 1_E13	Emergent Mesoderm	0
473	ExE Mesoderm 1_E15	Emergent Mesoderm	0
474	ExE Mesoderm 2_E15	Emergent Mesoderm	0
475	Haematoendothelial Progenitors_E13	Emergent Mesoderm	0
476	Haematoendothelial Progenitors_E13.5	Emergent Mesoderm	0.540541
477	Haematoendothelial Progenitors_E15	Emergent Mesoderm	0
478	InterHypo_E13	Emergent Mesoderm	0
479	InterHypo_E13.5	Emergent Mesoderm	0
480	Intermediate Mesoderm 1_E13	Emergent Mesoderm	0
481	Intermediate Mesoderm 1_E13.5	Emergent Mesoderm	1.62162
482	Intermediate Mesoderm 1_E14.5	Emergent Mesoderm	0
483	Intermediate Mesoderm 1_E15	Emergent Mesoderm	0
484	Intermediate mesoderm 2_E13.5	Emergent Mesoderm	0
485	Mesenchyme 2_E15	Emergent Mesoderm	0
486	Mesenchyme 3_E15	Emergent Mesoderm	0
487	Nascent Mesoderm 1_E12	Emergent Mesoderm	0
488	Nascent Mesoderm 1_E13	Emergent Mesoderm	0.540541
489	Nascent Mesoderm 2_E13	Emergent Mesoderm	12.973
490	Nascent Mesoderm 2_E13.5	Emergent Mesoderm	0
491	Nascent Mesoderm 3_E13	Emergent Mesoderm	0.540541
492	Nascent Mesoderm 4_E13	Emergent Mesoderm	0
493	Nascent Mesoderm 4_E13.5	Emergent Mesoderm	0
494	Node_E13	Emergent Mesoderm	0
495	Node_E13.5	Emergent Mesoderm	0.540541
496	PGC_E11.5	Emergent Mesoderm	0
497	PGC_E12	Emergent Mesoderm	0
498	PGC_E13	Emergent Mesoderm	2.16216
499	PGC_E13.5	Emergent Mesoderm	4.32432
500	Pharyngeal Mesoderm_E13	Emergent Mesoderm	2.16216
501	Pharyngeal Mesoderm_E13.5	Emergent Mesoderm	5.94595
502	Pharyngeal Mesoderm_E14.5	Emergent Mesoderm	0
503	Pharyngeal Mesoderm_E15	Emergent Mesoderm	0
504	Posterior Mixed mesoderm_E13	Emergent Mesoderm	0
505	Posterior Mixed mesoderm_E13.5	Emergent Mesoderm	0
506	Posterior Mixed mesoderm_E14	Emergent Mesoderm	0
507	Posterior Mixed mesoderm_E14.5	Emergent Mesoderm	0
508	Posterior Mixed mesoderm_E15	Emergent Mesoderm	0
509	Posterior Surface Ectoderm_E13	Emergent Mesoderm	0
510	Posterior Surface Ectoderm_E14.5	Emergent Mesoderm	0
511	Presomitic Mesoderm_E13	Emergent Mesoderm	28.1081
512	Presomitic Mesoderm_E13.5	Emergent Mesoderm	3.78378
513	Primitive streak 1_E13	Emergent Mesoderm	0
514	Primitive Streak 2_E13	Emergent Mesoderm	0
515	Primitive Streak 3_E12	Emergent Mesoderm	0
516	Primitive Streak 3_E13	Emergent Mesoderm	0
517	YS Endo_E13	Emergent Mesoderm	0
518	YS Endo_E15	Emergent Mesoderm	0
519	Allantois_E12	Epiblast	0
520	Allantois_E13	Epiblast	0
521	Allantois_E13.5	Epiblast	0
522	Amnion_E13	Epiblast	0
523	Amnion_E14.5	Epiblast	0
524	Anterior Somitic Mesoderm 1_E13	Epiblast	0
525	Anterior Somitic Mesoderm 1_E13.5	Epiblast	0
526	Anterior Somitic Mesoderm 2_E13	Epiblast	0
527	Anterior Somitic Mesoderm 2_E13.5	Epiblast	0
528	Anterior Surface Ectoderm_E13	Epiblast	6.01504
529	Anterior Surface Ectoderm_E14.5	Epiblast	0
530	Blood Progenitors_E13	Epiblast	0
531	Brain Progenitors_E13.5	Epiblast	0
532	Caudal Epiblast_E13.5	Epiblast	0
533	Definitive Endoderm/Foregut_E11.5	Epiblast	0
534	Definitive Endoderm/Foregut_E12.5	Epiblast	0
535	Definitive Endoderm/Foregut_E13	Epiblast	0
536	Definitive Endoderm/Foregut_E13.5	Epiblast	0
537	Definitive Endoderm/Foregut_E15	Epiblast	0
538	Definitive Endoderm/Hindgut_E13	Epiblast	0
539	Epiblast 1_E12	Epiblast	0.75188
540	Epiblast 1_E13	Epiblast	75.9398
541	Epiblast 1_E13.5	Epiblast	0
542	Epiblast 2_E13	Epiblast	0.75188
543	Epiblast 3_E13	Epiblast	15.7895
544	ExE Endo 1_E13	Epiblast	0
545	ExE Endo 1_E15	Epiblast	0
546	ExE Mesoderm 1_E13	Epiblast	0
547	ExE Mesoderm 1_E15	Epiblast	0
548	ExE Mesoderm 2_E15	Epiblast	0
549	Haematoendothelial Progenitors_E13	Epiblast	0
550	Haematoendothelial Progenitors_E13.5	Epiblast	0
551	Haematoendothelial Progenitors_E15	Epiblast	0
552	InterHypo_E13	Epiblast	0
553	InterHypo_E13.5	Epiblast	0
554	Intermediate Mesoderm 1_E13	Epiblast	0
555	Intermediate Mesoderm 1_E13.5	Epiblast	0
556	Intermediate Mesoderm 1_E14.5	Epiblast	0
557	Intermediate Mesoderm 1_E15	Epiblast	0
558	Intermediate mesoderm 2_E13.5	Epiblast	0
559	Mesenchyme 2_E15	Epiblast	0
560	Mesenchyme 3_E15	Epiblast	0
561	Nascent Mesoderm 1_E12	Epiblast	0
562	Nascent Mesoderm 1_E13	Epiblast	0
563	Nascent Mesoderm 2_E13	Epiblast	0
564	Nascent Mesoderm 2_E13.5	Epiblast	0
565	Nascent Mesoderm 3_E13	Epiblast	0
566	Nascent Mesoderm 4_E13	Epiblast	0
567	Nascent Mesoderm 4_E13.5	Epiblast	0
568	Node_E13	Epiblast	0
569	Node_E13.5	Epiblast	0
570	PGC_E11.5	Epiblast	0
571	PGC_E12	Epiblast	0
572	PGC_E13	Epiblast	0
573	PGC_E13.5	Epiblast	0
574	Pharyngeal Mesoderm_E13	Epiblast	0.75188
575	Pharyngeal Mesoderm_E13.5	Epiblast	0
576	Pharyngeal Mesoderm_E14.5	Epiblast	0
577	Pharyngeal Mesoderm_E15	Epiblast	0
578	Posterior Mixed mesoderm_E13	Epiblast	0
579	Posterior Mixed mesoderm_E13.5	Epiblast	0
580	Posterior Mixed mesoderm_E14	Epiblast	0
581	Posterior Mixed mesoderm_E14.5	Epiblast	0
582	Posterior Mixed mesoderm_E15	Epiblast	0
583	Posterior Surface Ectoderm_E13	Epiblast	0
584	Posterior Surface Ectoderm_E14.5	Epiblast	0
585	Presomitic Mesoderm_E13	Epiblast	0
586	Presomitic Mesoderm_E13.5	Epiblast	0
587	Primitive streak 1_E13	Epiblast	0
588	Primitive Streak 2_E13	Epiblast	0
589	Primitive Streak 3_E12	Epiblast	0
590	Primitive Streak 3_E13	Epiblast	0
591	YS Endo_E13	Epiblast	0
592	YS Endo_E15	Epiblast	0
593	Allantois_E12	NA	0
594	Allantois_E13	NA	0
595	Allantois_E13.5	NA	0
596	Amnion_E13	NA	0
597	Amnion_E14.5	NA	0
598	Anterior Somitic Mesoderm 1_E13	NA	0
599	Anterior Somitic Mesoderm 1_E13.5	NA	0
600	Anterior Somitic Mesoderm 2_E13	NA	0
601	Anterior Somitic Mesoderm 2_E13.5	NA	0
602	Anterior Surface Ectoderm_E13	NA	0
603	Anterior Surface Ectoderm_E14.5	NA	0
604	Blood Progenitors_E13	NA	96.4286
605	Brain Progenitors_E13.5	NA	0
606	Caudal Epiblast_E13.5	NA	0
607	Definitive Endoderm/Foregut_E11.5	NA	0
608	Definitive Endoderm/Foregut_E12.5	NA	0
609	Definitive Endoderm/Foregut_E13	NA	0
610	Definitive Endoderm/Foregut_E13.5	NA	0
611	Definitive Endoderm/Foregut_E15	NA	0
612	Definitive Endoderm/Hindgut_E13	NA	0
613	Epiblast 1_E12	NA	0
614	Epiblast 1_E13	NA	0
615	Epiblast 1_E13.5	NA	0
616	Epiblast 2_E13	NA	0
617	Epiblast 3_E13	NA	0
618	ExE Endo 1_E13	NA	0
619	ExE Endo 1_E15	NA	0
620	ExE Mesoderm 1_E13	NA	0
621	ExE Mesoderm 1_E15	NA	0
622	ExE Mesoderm 2_E15	NA	0
623	Haematoendothelial Progenitors_E13	NA	0
624	Haematoendothelial Progenitors_E13.5	NA	0
625	Haematoendothelial Progenitors_E15	NA	3.57143
626	InterHypo_E13	NA	0
627	InterHypo_E13.5	NA	0
628	Intermediate Mesoderm 1_E13	NA	0
629	Intermediate Mesoderm 1_E13.5	NA	0
630	Intermediate Mesoderm 1_E14.5	NA	0
631	Intermediate Mesoderm 1_E15	NA	0
632	Intermediate mesoderm 2_E13.5	NA	0
633	Mesenchyme 2_E15	NA	0
634	Mesenchyme 3_E15	NA	0
635	Nascent Mesoderm 1_E12	NA	0
636	Nascent Mesoderm 1_E13	NA	0
637	Nascent Mesoderm 2_E13	NA	0
638	Nascent Mesoderm 2_E13.5	NA	0
639	Nascent Mesoderm 3_E13	NA	0
640	Nascent Mesoderm 4_E13	NA	0
641	Nascent Mesoderm 4_E13.5	NA	0
642	Node_E13	NA	0
643	Node_E13.5	NA	0
644	PGC_E11.5	NA	0
645	PGC_E12	NA	0
646	PGC_E13	NA	0
647	PGC_E13.5	NA	0
648	Pharyngeal Mesoderm_E13	NA	0
649	Pharyngeal Mesoderm_E13.5	NA	0
650	Pharyngeal Mesoderm_E14.5	NA	0
651	Pharyngeal Mesoderm_E15	NA	0
652	Posterior Mixed mesoderm_E13	NA	0
653	Posterior Mixed mesoderm_E13.5	NA	0
654	Posterior Mixed mesoderm_E14	NA	0
655	Posterior Mixed mesoderm_E14.5	NA	0
656	Posterior Mixed mesoderm_E15	NA	0
657	Posterior Surface Ectoderm_E13	NA	0
658	Posterior Surface Ectoderm_E14.5	NA	0
659	Presomitic Mesoderm_E13	NA	0
660	Presomitic Mesoderm_E13.5	NA	0
661	Primitive streak 1_E13	NA	0
662	Primitive Streak 2_E13	NA	0
663	Primitive Streak 3_E12	NA	0
664	Primitive Streak 3_E13	NA	0
665	YS Endo_E13	NA	0
666	YS Endo_E15	NA	0
667	Allantois_E12	NA	0
668	Allantois_E13	NA	0
669	Allantois_E13.5	NA	0
670	Amnion_E13	NA	0
671	Amnion_E14.5	NA	0
672	Anterior Somitic Mesoderm 1_E13	NA	0
673	Anterior Somitic Mesoderm 1_E13.5	NA	0
674	Anterior Somitic Mesoderm 2_E13	NA	0
675	Anterior Somitic Mesoderm 2_E13.5	NA	0
676	Anterior Surface Ectoderm_E13	NA	0
677	Anterior Surface Ectoderm_E14.5	NA	0
678	Blood Progenitors_E13	NA	100
679	Brain Progenitors_E13.5	NA	0
680	Caudal Epiblast_E13.5	NA	0
681	Definitive Endoderm/Foregut_E11.5	NA	0
682	Definitive Endoderm/Foregut_E12.5	NA	0
683	Definitive Endoderm/Foregut_E13	NA	0
684	Definitive Endoderm/Foregut_E13.5	NA	0
685	Definitive Endoderm/Foregut_E15	NA	0
686	Definitive Endoderm/Hindgut_E13	NA	0
687	Epiblast 1_E12	NA	0
688	Epiblast 1_E13	NA	0
689	Epiblast 1_E13.5	NA	0
690	Epiblast 2_E13	NA	0
691	Epiblast 3_E13	NA	0
692	ExE Endo 1_E13	NA	0
693	ExE Endo 1_E15	NA	0
694	ExE Mesoderm 1_E13	NA	0
695	ExE Mesoderm 1_E15	NA	0
696	ExE Mesoderm 2_E15	NA	0
697	Haematoendothelial Progenitors_E13	NA	0
698	Haematoendothelial Progenitors_E13.5	NA	0
699	Haematoendothelial Progenitors_E15	NA	0
700	InterHypo_E13	NA	0
701	InterHypo_E13.5	NA	0
702	Intermediate Mesoderm 1_E13	NA	0
703	Intermediate Mesoderm 1_E13.5	NA	0
704	Intermediate Mesoderm 1_E14.5	NA	0
705	Intermediate Mesoderm 1_E15	NA	0
706	Intermediate mesoderm 2_E13.5	NA	0
707	Mesenchyme 2_E15	NA	0
708	Mesenchyme 3_E15	NA	0
709	Nascent Mesoderm 1_E12	NA	0
710	Nascent Mesoderm 1_E13	NA	0
711	Nascent Mesoderm 2_E13	NA	0
712	Nascent Mesoderm 2_E13.5	NA	0
713	Nascent Mesoderm 3_E13	NA	0
714	Nascent Mesoderm 4_E13	NA	0
715	Nascent Mesoderm 4_E13.5	NA	0
716	Node_E13	NA	0
717	Node_E13.5	NA	0
718	PGC_E11.5	NA	0
719	PGC_E12	NA	0
720	PGC_E13	NA	0
721	PGC_E13.5	NA	0
722	Pharyngeal Mesoderm_E13	NA	0
723	Pharyngeal Mesoderm_E13.5	NA	0
724	Pharyngeal Mesoderm_E14.5	NA	0
725	Pharyngeal Mesoderm_E15	NA	0
726	Posterior Mixed mesoderm_E13	NA	0
727	Posterior Mixed mesoderm_E13.5	NA	0
728	Posterior Mixed mesoderm_E14	NA	0
729	Posterior Mixed mesoderm_E14.5	NA	0
730	Posterior Mixed mesoderm_E15	NA	0
731	Posterior Surface Ectoderm_E13	NA	0
732	Posterior Surface Ectoderm_E14.5	NA	0
733	Presomitic Mesoderm_E13	NA	0
734	Presomitic Mesoderm_E13.5	NA	0
735	Primitive streak 1_E13	NA	0
736	Primitive Streak 2_E13	NA	0
737	Primitive Streak 3_E12	NA	0
738	Primitive Streak 3_E13	NA	0
739	YS Endo_E13	NA	0
740	YS Endo_E15	NA	0
741	Allantois_E12	NA	0
742	Allantois_E13	NA	0
743	Allantois_E13.5	NA	0
744	Amnion_E13	NA	0
745	Amnion_E14.5	NA	0
746	Anterior Somitic Mesoderm 1_E13	NA	0
747	Anterior Somitic Mesoderm 1_E13.5	NA	0
748	Anterior Somitic Mesoderm 2_E13	NA	0
749	Anterior Somitic Mesoderm 2_E13.5	NA	0
750	Anterior Surface Ectoderm_E13	NA	0
751	Anterior Surface Ectoderm_E14.5	NA	0
752	Blood Progenitors_E13	NA	16.2162
753	Brain Progenitors_E13.5	NA	0
754	Caudal Epiblast_E13.5	NA	0
755	Definitive Endoderm/Foregut_E11.5	NA	0
756	Definitive Endoderm/Foregut_E12.5	NA	0
757	Definitive Endoderm/Foregut_E13	NA	0
758	Definitive Endoderm/Foregut_E13.5	NA	0
759	Definitive Endoderm/Foregut_E15	NA	0
760	Definitive Endoderm/Hindgut_E13	NA	0
761	Epiblast 1_E12	NA	0
762	Epiblast 1_E13	NA	0
763	Epiblast 1_E13.5	NA	0
764	Epiblast 2_E13	NA	0
765	Epiblast 3_E13	NA	0
766	ExE Endo 1_E13	NA	0
767	ExE Endo 1_E15	NA	0
768	ExE Mesoderm 1_E13	NA	0
769	ExE Mesoderm 1_E15	NA	0
770	ExE Mesoderm 2_E15	NA	0
771	Haematoendothelial Progenitors_E13	NA	0
772	Haematoendothelial Progenitors_E13.5	NA	10.8108
773	Haematoendothelial Progenitors_E15	NA	72.973
774	InterHypo_E13	NA	0
775	InterHypo_E13.5	NA	0
776	Intermediate Mesoderm 1_E13	NA	0
777	Intermediate Mesoderm 1_E13.5	NA	0
778	Intermediate Mesoderm 1_E14.5	NA	0
779	Intermediate Mesoderm 1_E15	NA	0
780	Intermediate mesoderm 2_E13.5	NA	0
781	Mesenchyme 2_E15	NA	0
782	Mesenchyme 3_E15	NA	0
783	Nascent Mesoderm 1_E12	NA	0
784	Nascent Mesoderm 1_E13	NA	0
785	Nascent Mesoderm 2_E13	NA	0
786	Nascent Mesoderm 2_E13.5	NA	0
787	Nascent Mesoderm 3_E13	NA	0
788	Nascent Mesoderm 4_E13	NA	0
789	Nascent Mesoderm 4_E13.5	NA	0
790	Node_E13	NA	0
791	Node_E13.5	NA	0
792	PGC_E11.5	NA	0
793	PGC_E12	NA	0
794	PGC_E13	NA	0
795	PGC_E13.5	NA	0
796	Pharyngeal Mesoderm_E13	NA	0
797	Pharyngeal Mesoderm_E13.5	NA	0
798	Pharyngeal Mesoderm_E14.5	NA	0
799	Pharyngeal Mesoderm_E15	NA	0
800	Posterior Mixed mesoderm_E13	NA	0
801	Posterior Mixed mesoderm_E13.5	NA	0
802	Posterior Mixed mesoderm_E14	NA	0
803	Posterior Mixed mesoderm_E14.5	NA	0
804	Posterior Mixed mesoderm_E15	NA	0
805	Posterior Surface Ectoderm_E13	NA	0
806	Posterior Surface Ectoderm_E14.5	NA	0
807	Presomitic Mesoderm_E13	NA	0
808	Presomitic Mesoderm_E13.5	NA	0
809	Primitive streak 1_E13	NA	0
810	Primitive Streak 2_E13	NA	0
811	Primitive Streak 3_E12	NA	0
812	Primitive Streak 3_E13	NA	0
813	YS Endo_E13	NA	0
814	YS Endo_E15	NA	0
815	Allantois_E12	NA	0
816	Allantois_E13	NA	0
817	Allantois_E13.5	NA	0
818	Amnion_E13	NA	0
819	Amnion_E14.5	NA	0
820	Anterior Somitic Mesoderm 1_E13	NA	0
821	Anterior Somitic Mesoderm 1_E13.5	NA	0
822	Anterior Somitic Mesoderm 2_E13	NA	0
823	Anterior Somitic Mesoderm 2_E13.5	NA	0
824	Anterior Surface Ectoderm_E13	NA	0
825	Anterior Surface Ectoderm_E14.5	NA	0
826	Blood Progenitors_E13	NA	0
827	Brain Progenitors_E13.5	NA	0
828	Caudal Epiblast_E13.5	NA	0
829	Definitive Endoderm/Foregut_E11.5	NA	0
830	Definitive Endoderm/Foregut_E12.5	NA	0
831	Definitive Endoderm/Foregut_E13	NA	17.2414
832	Definitive Endoderm/Foregut_E13.5	NA	3.44828
833	Definitive Endoderm/Foregut_E15	NA	0
834	Definitive Endoderm/Hindgut_E13	NA	0
835	Epiblast 1_E12	NA	0
836	Epiblast 1_E13	NA	0
837	Epiblast 1_E13.5	NA	0
838	Epiblast 2_E13	NA	0
839	Epiblast 3_E13	NA	0
840	ExE Endo 1_E13	NA	0
841	ExE Endo 1_E15	NA	0
842	ExE Mesoderm 1_E13	NA	0
843	ExE Mesoderm 1_E15	NA	0
844	ExE Mesoderm 2_E15	NA	0
845	Haematoendothelial Progenitors_E13	NA	0
846	Haematoendothelial Progenitors_E13.5	NA	0
847	Haematoendothelial Progenitors_E15	NA	0
848	InterHypo_E13	NA	31.0345
849	InterHypo_E13.5	NA	0
850	Intermediate Mesoderm 1_E13	NA	0
851	Intermediate Mesoderm 1_E13.5	NA	0
852	Intermediate Mesoderm 1_E14.5	NA	0
853	Intermediate Mesoderm 1_E15	NA	0
854	Intermediate mesoderm 2_E13.5	NA	0
855	Mesenchyme 2_E15	NA	0
856	Mesenchyme 3_E15	NA	0
857	Nascent Mesoderm 1_E12	NA	0
858	Nascent Mesoderm 1_E13	NA	0
859	Nascent Mesoderm 2_E13	NA	0
860	Nascent Mesoderm 2_E13.5	NA	0
861	Nascent Mesoderm 3_E13	NA	0
862	Nascent Mesoderm 4_E13	NA	0
863	Nascent Mesoderm 4_E13.5	NA	0
864	Node_E13	NA	0
865	Node_E13.5	NA	0
866	PGC_E11.5	NA	0
867	PGC_E12	NA	0
868	PGC_E13	NA	0
869	PGC_E13.5	NA	0
870	Pharyngeal Mesoderm_E13	NA	0
871	Pharyngeal Mesoderm_E13.5	NA	0
872	Pharyngeal Mesoderm_E14.5	NA	0
873	Pharyngeal Mesoderm_E15	NA	0
874	Posterior Mixed mesoderm_E13	NA	0
875	Posterior Mixed mesoderm_E13.5	NA	0
876	Posterior Mixed mesoderm_E14	NA	0
877	Posterior Mixed mesoderm_E14.5	NA	0
878	Posterior Mixed mesoderm_E15	NA	0
879	Posterior Surface Ectoderm_E13	NA	0
880	Posterior Surface Ectoderm_E14.5	NA	0
881	Presomitic Mesoderm_E13	NA	0
882	Presomitic Mesoderm_E13.5	NA	0
883	Primitive streak 1_E13	NA	0
884	Primitive Streak 2_E13	NA	0
885	Primitive Streak 3_E12	NA	0
886	Primitive Streak 3_E13	NA	0
887	YS Endo_E13	NA	24.1379
888	YS Endo_E15	NA	24.1379
889	Allantois_E12	NA	0
890	Allantois_E13	NA	0
891	Allantois_E13.5	NA	0
892	Amnion_E13	NA	0
893	Amnion_E14.5	NA	0
894	Anterior Somitic Mesoderm 1_E13	NA	0
895	Anterior Somitic Mesoderm 1_E13.5	NA	0
896	Anterior Somitic Mesoderm 2_E13	NA	0
897	Anterior Somitic Mesoderm 2_E13.5	NA	0
898	Anterior Surface Ectoderm_E13	NA	0
899	Anterior Surface Ectoderm_E14.5	NA	0
900	Blood Progenitors_E13	NA	100
901	Brain Progenitors_E13.5	NA	0
902	Caudal Epiblast_E13.5	NA	0
903	Definitive Endoderm/Foregut_E11.5	NA	0
904	Definitive Endoderm/Foregut_E12.5	NA	0
905	Definitive Endoderm/Foregut_E13	NA	0
906	Definitive Endoderm/Foregut_E13.5	NA	0
907	Definitive Endoderm/Foregut_E15	NA	0
908	Definitive Endoderm/Hindgut_E13	NA	0
909	Epiblast 1_E12	NA	0
910	Epiblast 1_E13	NA	0
911	Epiblast 1_E13.5	NA	0
912	Epiblast 2_E13	NA	0
913	Epiblast 3_E13	NA	0
914	ExE Endo 1_E13	NA	0
915	ExE Endo 1_E15	NA	0
916	ExE Mesoderm 1_E13	NA	0
917	ExE Mesoderm 1_E15	NA	0
918	ExE Mesoderm 2_E15	NA	0
919	Haematoendothelial Progenitors_E13	NA	0
920	Haematoendothelial Progenitors_E13.5	NA	0
921	Haematoendothelial Progenitors_E15	NA	0
922	InterHypo_E13	NA	0
923	InterHypo_E13.5	NA	0
924	Intermediate Mesoderm 1_E13	NA	0
925	Intermediate Mesoderm 1_E13.5	NA	0
926	Intermediate Mesoderm 1_E14.5	NA	0
927	Intermediate Mesoderm 1_E15	NA	0
928	Intermediate mesoderm 2_E13.5	NA	0
929	Mesenchyme 2_E15	NA	0
930	Mesenchyme 3_E15	NA	0
931	Nascent Mesoderm 1_E12	NA	0
932	Nascent Mesoderm 1_E13	NA	0
933	Nascent Mesoderm 2_E13	NA	0
934	Nascent Mesoderm 2_E13.5	NA	0
935	Nascent Mesoderm 3_E13	NA	0
936	Nascent Mesoderm 4_E13	NA	0
937	Nascent Mesoderm 4_E13.5	NA	0
938	Node_E13	NA	0
939	Node_E13.5	NA	0
940	PGC_E11.5	NA	0
941	PGC_E12	NA	0
942	PGC_E13	NA	0
943	PGC_E13.5	NA	0
944	Pharyngeal Mesoderm_E13	NA	0
945	Pharyngeal Mesoderm_E13.5	NA	0
946	Pharyngeal Mesoderm_E14.5	NA	0
947	Pharyngeal Mesoderm_E15	NA	0
948	Posterior Mixed mesoderm_E13	NA	0
949	Posterior Mixed mesoderm_E13.5	NA	0
950	Posterior Mixed mesoderm_E14	NA	0
951	Posterior Mixed mesoderm_E14.5	NA	0
952	Posterior Mixed mesoderm_E15	NA	0
953	Posterior Surface Ectoderm_E13	NA	0
954	Posterior Surface Ectoderm_E14.5	NA	0
955	Presomitic Mesoderm_E13	NA	0
956	Presomitic Mesoderm_E13.5	NA	0
957	Primitive streak 1_E13	NA	0
958	Primitive Streak 2_E13	NA	0
959	Primitive Streak 3_E12	NA	0
960	Primitive Streak 3_E13	NA	0
961	YS Endo_E13	NA	0
962	YS Endo_E15	NA	0
963	Allantois_E12	Nascent Mesoderm	0
964	Allantois_E13	Nascent Mesoderm	3.06122
965	Allantois_E13.5	Nascent Mesoderm	4.08163
966	Amnion_E13	Nascent Mesoderm	0
967	Amnion_E14.5	Nascent Mesoderm	0
968	Anterior Somitic Mesoderm 1_E13	Nascent Mesoderm	0
969	Anterior Somitic Mesoderm 1_E13.5	Nascent Mesoderm	0
970	Anterior Somitic Mesoderm 2_E13	Nascent Mesoderm	0
971	Anterior Somitic Mesoderm 2_E13.5	Nascent Mesoderm	0
972	Anterior Surface Ectoderm_E13	Nascent Mesoderm	0
973	Anterior Surface Ectoderm_E14.5	Nascent Mesoderm	0
974	Blood Progenitors_E13	Nascent Mesoderm	0
975	Brain Progenitors_E13.5	Nascent Mesoderm	1.02041
976	Caudal Epiblast_E13.5	Nascent Mesoderm	1.02041
977	Definitive Endoderm/Foregut_E11.5	Nascent Mesoderm	0
978	Definitive Endoderm/Foregut_E12.5	Nascent Mesoderm	0
979	Definitive Endoderm/Foregut_E13	Nascent Mesoderm	0
980	Definitive Endoderm/Foregut_E13.5	Nascent Mesoderm	0
981	Definitive Endoderm/Foregut_E15	Nascent Mesoderm	0
982	Definitive Endoderm/Hindgut_E13	Nascent Mesoderm	0
983	Epiblast 1_E12	Nascent Mesoderm	0
984	Epiblast 1_E13	Nascent Mesoderm	1.02041
985	Epiblast 1_E13.5	Nascent Mesoderm	0
986	Epiblast 2_E13	Nascent Mesoderm	0
987	Epiblast 3_E13	Nascent Mesoderm	1.02041
988	ExE Endo 1_E13	Nascent Mesoderm	0
989	ExE Endo 1_E15	Nascent Mesoderm	0
990	ExE Mesoderm 1_E13	Nascent Mesoderm	0
991	ExE Mesoderm 1_E15	Nascent Mesoderm	0
992	ExE Mesoderm 2_E15	Nascent Mesoderm	0
993	Haematoendothelial Progenitors_E13	Nascent Mesoderm	0
994	Haematoendothelial Progenitors_E13.5	Nascent Mesoderm	0
995	Haematoendothelial Progenitors_E15	Nascent Mesoderm	0
996	InterHypo_E13	Nascent Mesoderm	0
997	InterHypo_E13.5	Nascent Mesoderm	0
998	Intermediate Mesoderm 1_E13	Nascent Mesoderm	1.02041
999	Intermediate Mesoderm 1_E13.5	Nascent Mesoderm	2.04082
1000	Intermediate Mesoderm 1_E14.5	Nascent Mesoderm	0
1001	Intermediate Mesoderm 1_E15	Nascent Mesoderm	0
1002	Intermediate mesoderm 2_E13.5	Nascent Mesoderm	1.02041
1003	Mesenchyme 2_E15	Nascent Mesoderm	0
1004	Mesenchyme 3_E15	Nascent Mesoderm	0
1005	Nascent Mesoderm 1_E12	Nascent Mesoderm	0
1006	Nascent Mesoderm 1_E13	Nascent Mesoderm	1.02041
1007	Nascent Mesoderm 2_E13	Nascent Mesoderm	30.6122
1008	Nascent Mesoderm 2_E13.5	Nascent Mesoderm	4.08163
1009	Nascent Mesoderm 3_E13	Nascent Mesoderm	12.2449
1010	Nascent Mesoderm 4_E13	Nascent Mesoderm	12.2449
1011	Nascent Mesoderm 4_E13.5	Nascent Mesoderm	6.12245
1012	Node_E13	Nascent Mesoderm	0
1013	Node_E13.5	Nascent Mesoderm	1.02041
1014	PGC_E11.5	Nascent Mesoderm	0
1015	PGC_E12	Nascent Mesoderm	0
1016	PGC_E13	Nascent Mesoderm	0
1017	PGC_E13.5	Nascent Mesoderm	5.10204
1018	Pharyngeal Mesoderm_E13	Nascent Mesoderm	1.02041
1019	Pharyngeal Mesoderm_E13.5	Nascent Mesoderm	1.02041
1020	Pharyngeal Mesoderm_E14.5	Nascent Mesoderm	0
1021	Pharyngeal Mesoderm_E15	Nascent Mesoderm	0
1022	Posterior Mixed mesoderm_E13	Nascent Mesoderm	0
1023	Posterior Mixed mesoderm_E13.5	Nascent Mesoderm	0
1024	Posterior Mixed mesoderm_E14	Nascent Mesoderm	0
1025	Posterior Mixed mesoderm_E14.5	Nascent Mesoderm	0
1026	Posterior Mixed mesoderm_E15	Nascent Mesoderm	0
1027	Posterior Surface Ectoderm_E13	Nascent Mesoderm	0
1028	Posterior Surface Ectoderm_E14.5	Nascent Mesoderm	0
1029	Presomitic Mesoderm_E13	Nascent Mesoderm	3.06122
1030	Presomitic Mesoderm_E13.5	Nascent Mesoderm	0
1031	Primitive streak 1_E13	Nascent Mesoderm	0
1032	Primitive Streak 2_E13	Nascent Mesoderm	6.12245
1033	Primitive Streak 3_E12	Nascent Mesoderm	0
1034	Primitive Streak 3_E13	Nascent Mesoderm	1.02041
1035	YS Endo_E13	Nascent Mesoderm	0
1036	YS Endo_E15	Nascent Mesoderm	0
1037	Allantois_E12	NA	0
1038	Allantois_E13	NA	0
1039	Allantois_E13.5	NA	0
1040	Amnion_E13	NA	7.69231
1041	Amnion_E14.5	NA	53.8462
1042	Anterior Somitic Mesoderm 1_E13	NA	0
1043	Anterior Somitic Mesoderm 1_E13.5	NA	0
1044	Anterior Somitic Mesoderm 2_E13	NA	0
1045	Anterior Somitic Mesoderm 2_E13.5	NA	0
1046	Anterior Surface Ectoderm_E13	NA	38.4615
1047	Anterior Surface Ectoderm_E14.5	NA	0
1048	Blood Progenitors_E13	NA	0
1049	Brain Progenitors_E13.5	NA	0
1050	Caudal Epiblast_E13.5	NA	0
1051	Definitive Endoderm/Foregut_E11.5	NA	0
1052	Definitive Endoderm/Foregut_E12.5	NA	0
1053	Definitive Endoderm/Foregut_E13	NA	0
1054	Definitive Endoderm/Foregut_E13.5	NA	0
1055	Definitive Endoderm/Foregut_E15	NA	0
1056	Definitive Endoderm/Hindgut_E13	NA	0
1057	Epiblast 1_E12	NA	0
1058	Epiblast 1_E13	NA	0
1059	Epiblast 1_E13.5	NA	0
1060	Epiblast 2_E13	NA	0
1061	Epiblast 3_E13	NA	0
1062	ExE Endo 1_E13	NA	0
1063	ExE Endo 1_E15	NA	0
1064	ExE Mesoderm 1_E13	NA	0
1065	ExE Mesoderm 1_E15	NA	0
1066	ExE Mesoderm 2_E15	NA	0
1067	Haematoendothelial Progenitors_E13	NA	0
1068	Haematoendothelial Progenitors_E13.5	NA	0
1069	Haematoendothelial Progenitors_E15	NA	0
1070	InterHypo_E13	NA	0
1071	InterHypo_E13.5	NA	0
1072	Intermediate Mesoderm 1_E13	NA	0
1073	Intermediate Mesoderm 1_E13.5	NA	0
1074	Intermediate Mesoderm 1_E14.5	NA	0
1075	Intermediate Mesoderm 1_E15	NA	0
1076	Intermediate mesoderm 2_E13.5	NA	0
1077	Mesenchyme 2_E15	NA	0
1078	Mesenchyme 3_E15	NA	0
1079	Nascent Mesoderm 1_E12	NA	0
1080	Nascent Mesoderm 1_E13	NA	0
1081	Nascent Mesoderm 2_E13	NA	0
1082	Nascent Mesoderm 2_E13.5	NA	0
1083	Nascent Mesoderm 3_E13	NA	0
1084	Nascent Mesoderm 4_E13	NA	0
1085	Nascent Mesoderm 4_E13.5	NA	0
1086	Node_E13	NA	0
1087	Node_E13.5	NA	0
1088	PGC_E11.5	NA	0
1089	PGC_E12	NA	0
1090	PGC_E13	NA	0
1091	PGC_E13.5	NA	0
1092	Pharyngeal Mesoderm_E13	NA	0
1093	Pharyngeal Mesoderm_E13.5	NA	0
1094	Pharyngeal Mesoderm_E14.5	NA	0
1095	Pharyngeal Mesoderm_E15	NA	0
1096	Posterior Mixed mesoderm_E13	NA	0
1097	Posterior Mixed mesoderm_E13.5	NA	0
1098	Posterior Mixed mesoderm_E14	NA	0
1099	Posterior Mixed mesoderm_E14.5	NA	0
1100	Posterior Mixed mesoderm_E15	NA	0
1101	Posterior Surface Ectoderm_E13	NA	0
1102	Posterior Surface Ectoderm_E14.5	NA	0
1103	Presomitic Mesoderm_E13	NA	0
1104	Presomitic Mesoderm_E13.5	NA	0
1105	Primitive streak 1_E13	NA	0
1106	Primitive Streak 2_E13	NA	0
1107	Primitive Streak 3_E12	NA	0
1108	Primitive Streak 3_E13	NA	0
1109	YS Endo_E13	NA	0
1110	YS Endo_E15	NA	0
1111	Allantois_E12	NA	0
1112	Allantois_E13	NA	0
1113	Allantois_E13.5	NA	0
1114	Amnion_E13	NA	0
1115	Amnion_E14.5	NA	0
1116	Anterior Somitic Mesoderm 1_E13	NA	0
1117	Anterior Somitic Mesoderm 1_E13.5	NA	0
1118	Anterior Somitic Mesoderm 2_E13	NA	0
1119	Anterior Somitic Mesoderm 2_E13.5	NA	0
1120	Anterior Surface Ectoderm_E13	NA	0
1121	Anterior Surface Ectoderm_E14.5	NA	0
1122	Blood Progenitors_E13	NA	0
1123	Brain Progenitors_E13.5	NA	0
1124	Caudal Epiblast_E13.5	NA	0
1125	Definitive Endoderm/Foregut_E11.5	NA	0
1126	Definitive Endoderm/Foregut_E12.5	NA	0
1127	Definitive Endoderm/Foregut_E13	NA	0
1128	Definitive Endoderm/Foregut_E13.5	NA	0
1129	Definitive Endoderm/Foregut_E15	NA	0
1130	Definitive Endoderm/Hindgut_E13	NA	0
1131	Epiblast 1_E12	NA	0
1132	Epiblast 1_E13	NA	0
1133	Epiblast 1_E13.5	NA	0
1134	Epiblast 2_E13	NA	0
1135	Epiblast 3_E13	NA	0
1136	ExE Endo 1_E13	NA	0
1137	ExE Endo 1_E15	NA	0
1138	ExE Mesoderm 1_E13	NA	0
1139	ExE Mesoderm 1_E15	NA	0
1140	ExE Mesoderm 2_E15	NA	0
1141	Haematoendothelial Progenitors_E13	NA	0
1142	Haematoendothelial Progenitors_E13.5	NA	0
1143	Haematoendothelial Progenitors_E15	NA	0
1144	InterHypo_E13	NA	0
1145	InterHypo_E13.5	NA	0
1146	Intermediate Mesoderm 1_E13	NA	0
1147	Intermediate Mesoderm 1_E13.5	NA	0
1148	Intermediate Mesoderm 1_E14.5	NA	0
1149	Intermediate Mesoderm 1_E15	NA	0
1150	Intermediate mesoderm 2_E13.5	NA	0
1151	Mesenchyme 2_E15	NA	0
1152	Mesenchyme 3_E15	NA	0
1153	Nascent Mesoderm 1_E12	NA	0
1154	Nascent Mesoderm 1_E13	NA	0
1155	Nascent Mesoderm 2_E13	NA	0
1156	Nascent Mesoderm 2_E13.5	NA	0
1157	Nascent Mesoderm 3_E13	NA	0
1158	Nascent Mesoderm 4_E13	NA	0
1159	Nascent Mesoderm 4_E13.5	NA	0
1160	Node_E13	NA	0
1161	Node_E13.5	NA	0
1162	PGC_E11.5	NA	100
1163	PGC_E12	NA	0
1164	PGC_E13	NA	0
1165	PGC_E13.5	NA	0
1166	Pharyngeal Mesoderm_E13	NA	0
1167	Pharyngeal Mesoderm_E13.5	NA	0
1168	Pharyngeal Mesoderm_E14.5	NA	0
1169	Pharyngeal Mesoderm_E15	NA	0
1170	Posterior Mixed mesoderm_E13	NA	0
1171	Posterior Mixed mesoderm_E13.5	NA	0
1172	Posterior Mixed mesoderm_E14	NA	0
1173	Posterior Mixed mesoderm_E14.5	NA	0
1174	Posterior Mixed mesoderm_E15	NA	0
1175	Posterior Surface Ectoderm_E13	NA	0
1176	Posterior Surface Ectoderm_E14.5	NA	0
1177	Presomitic Mesoderm_E13	NA	0
1178	Presomitic Mesoderm_E13.5	NA	0
1179	Primitive streak 1_E13	NA	0
1180	Primitive Streak 2_E13	NA	0
1181	Primitive Streak 3_E12	NA	0
1182	Primitive Streak 3_E13	NA	0
1183	YS Endo_E13	NA	0
1184	YS Endo_E15	NA	0
1185	Allantois_E12	Primitive Streak	1.02564
1186	Allantois_E13	Primitive Streak	3.07692
1187	Allantois_E13.5	Primitive Streak	0
1188	Amnion_E13	Primitive Streak	1.53846
1189	Amnion_E14.5	Primitive Streak	0.512821
1190	Anterior Somitic Mesoderm 1_E13	Primitive Streak	0
1191	Anterior Somitic Mesoderm 1_E13.5	Primitive Streak	0
1192	Anterior Somitic Mesoderm 2_E13	Primitive Streak	0
1193	Anterior Somitic Mesoderm 2_E13.5	Primitive Streak	0
1194	Anterior Surface Ectoderm_E13	Primitive Streak	4.61538
1195	Anterior Surface Ectoderm_E14.5	Primitive Streak	0
1196	Blood Progenitors_E13	Primitive Streak	0.512821
1197	Brain Progenitors_E13.5	Primitive Streak	0
1198	Caudal Epiblast_E13.5	Primitive Streak	0
1199	Definitive Endoderm/Foregut_E11.5	Primitive Streak	0
1200	Definitive Endoderm/Foregut_E12.5	Primitive Streak	0
1201	Definitive Endoderm/Foregut_E13	Primitive Streak	0
1202	Definitive Endoderm/Foregut_E13.5	Primitive Streak	0
1203	Definitive Endoderm/Foregut_E15	Primitive Streak	0
1204	Definitive Endoderm/Hindgut_E13	Primitive Streak	0
1205	Epiblast 1_E12	Primitive Streak	4.10256
1206	Epiblast 1_E13	Primitive Streak	37.9487
1207	Epiblast 1_E13.5	Primitive Streak	1.02564
1208	Epiblast 2_E13	Primitive Streak	0
1209	Epiblast 3_E13	Primitive Streak	3.58974
1210	ExE Endo 1_E13	Primitive Streak	0
1211	ExE Endo 1_E15	Primitive Streak	0
1212	ExE Mesoderm 1_E13	Primitive Streak	0
1213	ExE Mesoderm 1_E15	Primitive Streak	0
1214	ExE Mesoderm 2_E15	Primitive Streak	0
1215	Haematoendothelial Progenitors_E13	Primitive Streak	0
1216	Haematoendothelial Progenitors_E13.5	Primitive Streak	0.512821
1217	Haematoendothelial Progenitors_E15	Primitive Streak	0
1218	InterHypo_E13	Primitive Streak	0
1219	InterHypo_E13.5	Primitive Streak	0
1220	Intermediate Mesoderm 1_E13	Primitive Streak	0
1221	Intermediate Mesoderm 1_E13.5	Primitive Streak	0
1222	Intermediate Mesoderm 1_E14.5	Primitive Streak	0
1223	Intermediate Mesoderm 1_E15	Primitive Streak	0
1224	Intermediate mesoderm 2_E13.5	Primitive Streak	0
1225	Mesenchyme 2_E15	Primitive Streak	0
1226	Mesenchyme 3_E15	Primitive Streak	0
1227	Nascent Mesoderm 1_E12	Primitive Streak	0.512821
1228	Nascent Mesoderm 1_E13	Primitive Streak	2.5641
1229	Nascent Mesoderm 2_E13	Primitive Streak	3.07692
1230	Nascent Mesoderm 2_E13.5	Primitive Streak	0
1231	Nascent Mesoderm 3_E13	Primitive Streak	0.512821
1232	Nascent Mesoderm 4_E13	Primitive Streak	2.05128
1233	Nascent Mesoderm 4_E13.5	Primitive Streak	0
1234	Node_E13	Primitive Streak	0.512821
1235	Node_E13.5	Primitive Streak	0
1236	PGC_E11.5	Primitive Streak	3.07692
1237	PGC_E12	Primitive Streak	1.02564
1238	PGC_E13	Primitive Streak	1.02564
1239	PGC_E13.5	Primitive Streak	5.64103
1240	Pharyngeal Mesoderm_E13	Primitive Streak	0
1241	Pharyngeal Mesoderm_E13.5	Primitive Streak	0
1242	Pharyngeal Mesoderm_E14.5	Primitive Streak	0
1243	Pharyngeal Mesoderm_E15	Primitive Streak	0
1244	Posterior Mixed mesoderm_E13	Primitive Streak	0
1245	Posterior Mixed mesoderm_E13.5	Primitive Streak	0
1246	Posterior Mixed mesoderm_E14	Primitive Streak	0
1247	Posterior Mixed mesoderm_E14.5	Primitive Streak	0
1248	Posterior Mixed mesoderm_E15	Primitive Streak	0
1249	Posterior Surface Ectoderm_E13	Primitive Streak	0.512821
1250	Posterior Surface Ectoderm_E14.5	Primitive Streak	0.512821
1251	Presomitic Mesoderm_E13	Primitive Streak	0.512821
1252	Presomitic Mesoderm_E13.5	Primitive Streak	0
1253	Primitive streak 1_E13	Primitive Streak	1.53846
1254	Primitive Streak 2_E13	Primitive Streak	15.3846
1255	Primitive Streak 3_E12	Primitive Streak	0.512821
1256	Primitive Streak 3_E13	Primitive Streak	2.5641
1257	YS Endo_E13	Primitive Streak	0
1258	YS Endo_E15	Primitive Streak	0
1259	Allantois_E12	NA	0
1260	Allantois_E13	NA	0
1261	Allantois_E13.5	NA	0
1262	Amnion_E13	NA	0
1263	Amnion_E14.5	NA	0
1264	Anterior Somitic Mesoderm 1_E13	NA	0
1265	Anterior Somitic Mesoderm 1_E13.5	NA	0
1266	Anterior Somitic Mesoderm 2_E13	NA	0
1267	Anterior Somitic Mesoderm 2_E13.5	NA	0
1268	Anterior Surface Ectoderm_E13	NA	0
1269	Anterior Surface Ectoderm_E14.5	NA	0
1270	Blood Progenitors_E13	NA	0
1271	Brain Progenitors_E13.5	NA	0
1272	Caudal Epiblast_E13.5	NA	0
1273	Definitive Endoderm/Foregut_E11.5	NA	0
1274	Definitive Endoderm/Foregut_E12.5	NA	0
1275	Definitive Endoderm/Foregut_E13	NA	0
1276	Definitive Endoderm/Foregut_E13.5	NA	0
1277	Definitive Endoderm/Foregut_E15	NA	0
1278	Definitive Endoderm/Hindgut_E13	NA	0
1279	Epiblast 1_E12	NA	0
1280	Epiblast 1_E13	NA	0
1281	Epiblast 1_E13.5	NA	0
1282	Epiblast 2_E13	NA	0
1283	Epiblast 3_E13	NA	0
1284	ExE Endo 1_E13	NA	24.5283
1285	ExE Endo 1_E15	NA	3.77358
1286	ExE Mesoderm 1_E13	NA	0
1287	ExE Mesoderm 1_E15	NA	0
1288	ExE Mesoderm 2_E15	NA	0
1289	Haematoendothelial Progenitors_E13	NA	0
1290	Haematoendothelial Progenitors_E13.5	NA	0
1291	Haematoendothelial Progenitors_E15	NA	0
1292	InterHypo_E13	NA	0
1293	InterHypo_E13.5	NA	0
1294	Intermediate Mesoderm 1_E13	NA	0
1295	Intermediate Mesoderm 1_E13.5	NA	0
1296	Intermediate Mesoderm 1_E14.5	NA	0
1297	Intermediate Mesoderm 1_E15	NA	0
1298	Intermediate mesoderm 2_E13.5	NA	0
1299	Mesenchyme 2_E15	NA	0
1300	Mesenchyme 3_E15	NA	0
1301	Nascent Mesoderm 1_E12	NA	0
1302	Nascent Mesoderm 1_E13	NA	0
1303	Nascent Mesoderm 2_E13	NA	0
1304	Nascent Mesoderm 2_E13.5	NA	0
1305	Nascent Mesoderm 3_E13	NA	0
1306	Nascent Mesoderm 4_E13	NA	0
1307	Nascent Mesoderm 4_E13.5	NA	0
1308	Node_E13	NA	0
1309	Node_E13.5	NA	0
1310	PGC_E11.5	NA	0
1311	PGC_E12	NA	0
1312	PGC_E13	NA	0
1313	PGC_E13.5	NA	0
1314	Pharyngeal Mesoderm_E13	NA	0
1315	Pharyngeal Mesoderm_E13.5	NA	0
1316	Pharyngeal Mesoderm_E14.5	NA	0
1317	Pharyngeal Mesoderm_E15	NA	0
1318	Posterior Mixed mesoderm_E13	NA	0
1319	Posterior Mixed mesoderm_E13.5	NA	0
1320	Posterior Mixed mesoderm_E14	NA	0
1321	Posterior Mixed mesoderm_E14.5	NA	0
1322	Posterior Mixed mesoderm_E15	NA	0
1323	Posterior Surface Ectoderm_E13	NA	0
1324	Posterior Surface Ectoderm_E14.5	NA	0
1325	Presomitic Mesoderm_E13	NA	0
1326	Presomitic Mesoderm_E13.5	NA	0
1327	Primitive streak 1_E13	NA	0
1328	Primitive Streak 2_E13	NA	0
1329	Primitive Streak 3_E12	NA	0
1330	Primitive Streak 3_E13	NA	0
1331	YS Endo_E13	NA	7.54717
1332	YS Endo_E15	NA	64.1509
1333	Allantois_E12	YS Mesoderm	0
1334	Allantois_E13	YS Mesoderm	0
1335	Allantois_E13.5	YS Mesoderm	0
1336	Amnion_E13	YS Mesoderm	0
1337	Amnion_E14.5	YS Mesoderm	0
1338	Anterior Somitic Mesoderm 1_E13	YS Mesoderm	0
1339	Anterior Somitic Mesoderm 1_E13.5	YS Mesoderm	0
1340	Anterior Somitic Mesoderm 2_E13	YS Mesoderm	0
1341	Anterior Somitic Mesoderm 2_E13.5	YS Mesoderm	0
1342	Anterior Surface Ectoderm_E13	YS Mesoderm	0
1343	Anterior Surface Ectoderm_E14.5	YS Mesoderm	0
1344	Blood Progenitors_E13	YS Mesoderm	1.20482
1345	Brain Progenitors_E13.5	YS Mesoderm	0
1346	Caudal Epiblast_E13.5	YS Mesoderm	0
1347	Definitive Endoderm/Foregut_E11.5	YS Mesoderm	0
1348	Definitive Endoderm/Foregut_E12.5	YS Mesoderm	0
1349	Definitive Endoderm/Foregut_E13	YS Mesoderm	0
1350	Definitive Endoderm/Foregut_E13.5	YS Mesoderm	0
1351	Definitive Endoderm/Foregut_E15	YS Mesoderm	0
1352	Definitive Endoderm/Hindgut_E13	YS Mesoderm	0
1353	Epiblast 1_E12	YS Mesoderm	0
1354	Epiblast 1_E13	YS Mesoderm	0
1355	Epiblast 1_E13.5	YS Mesoderm	0
1356	Epiblast 2_E13	YS Mesoderm	0
1357	Epiblast 3_E13	YS Mesoderm	0
1358	ExE Endo 1_E13	YS Mesoderm	0
1359	ExE Endo 1_E15	YS Mesoderm	0
1360	ExE Mesoderm 1_E13	YS Mesoderm	0
1361	ExE Mesoderm 1_E15	YS Mesoderm	40.9639
1362	ExE Mesoderm 2_E15	YS Mesoderm	7.22892
1363	Haematoendothelial Progenitors_E13	YS Mesoderm	0
1364	Haematoendothelial Progenitors_E13.5	YS Mesoderm	2.40964
1365	Haematoendothelial Progenitors_E15	YS Mesoderm	1.20482
1366	InterHypo_E13	YS Mesoderm	0
1367	InterHypo_E13.5	YS Mesoderm	0
1368	Intermediate Mesoderm 1_E13	YS Mesoderm	0
1369	Intermediate Mesoderm 1_E13.5	YS Mesoderm	1.20482
1370	Intermediate Mesoderm 1_E14.5	YS Mesoderm	0
1371	Intermediate Mesoderm 1_E15	YS Mesoderm	4.81928
1372	Intermediate mesoderm 2_E13.5	YS Mesoderm	0
1373	Mesenchyme 2_E15	YS Mesoderm	31.3253
1374	Mesenchyme 3_E15	YS Mesoderm	4.81928
1375	Nascent Mesoderm 1_E12	YS Mesoderm	0
1376	Nascent Mesoderm 1_E13	YS Mesoderm	0
1377	Nascent Mesoderm 2_E13	YS Mesoderm	0
1378	Nascent Mesoderm 2_E13.5	YS Mesoderm	0
1379	Nascent Mesoderm 3_E13	YS Mesoderm	0
1380	Nascent Mesoderm 4_E13	YS Mesoderm	0
1381	Nascent Mesoderm 4_E13.5	YS Mesoderm	0
1382	Node_E13	YS Mesoderm	0
1383	Node_E13.5	YS Mesoderm	0
1384	PGC_E11.5	YS Mesoderm	0
1385	PGC_E12	YS Mesoderm	0
1386	PGC_E13	YS Mesoderm	0
1387	PGC_E13.5	YS Mesoderm	0
1388	Pharyngeal Mesoderm_E13	YS Mesoderm	0
1389	Pharyngeal Mesoderm_E13.5	YS Mesoderm	0
1390	Pharyngeal Mesoderm_E14.5	YS Mesoderm	0
1391	Pharyngeal Mesoderm_E15	YS Mesoderm	4.81928
1392	Posterior Mixed mesoderm_E13	YS Mesoderm	0
1393	Posterior Mixed mesoderm_E13.5	YS Mesoderm	0
1394	Posterior Mixed mesoderm_E14	YS Mesoderm	0
1395	Posterior Mixed mesoderm_E14.5	YS Mesoderm	0
1396	Posterior Mixed mesoderm_E15	YS Mesoderm	0
1397	Posterior Surface Ectoderm_E13	YS Mesoderm	0
1398	Posterior Surface Ectoderm_E14.5	YS Mesoderm	0
1399	Presomitic Mesoderm_E13	YS Mesoderm	0
1400	Presomitic Mesoderm_E13.5	YS Mesoderm	0
1401	Primitive streak 1_E13	YS Mesoderm	0
1402	Primitive Streak 2_E13	YS Mesoderm	0
1403	Primitive Streak 3_E12	YS Mesoderm	0
1404	Primitive Streak 3_E13	YS Mesoderm	0
1405	YS Endo_E13	YS Mesoderm	0
1406	YS Endo_E15	YS Mesoderm	0

## Sheet: Fig_3b_Mouse_Mesoderm
	Var1	Var2	Freq
1	Allantois_E8.25	NA	1.21951
2	Anterior Primitive Streak_E8.25	NA	0
3	Anterior Primitive Streak_mixed_gastrulation	NA	0
4	Blood progenitors 2_E8.25	NA	0
5	Blood progenitors 2_E8.5	NA	0
6	Cardiomyocytes_E8.25	NA	1.21951
7	Caudal epiblast_E8.25	NA	0
8	Caudal epiblast_mixed_gastrulation	NA	0
9	Caudal Mesoderm_E7.25	NA	0
10	Caudal Mesoderm_E8.25	NA	1.21951
11	Caudal neurectoderm_E8.25	NA	0
12	Def. endoderm_E7.25	NA	0
13	Def. endoderm_mixed_gastrulation	NA	0
14	Endothelium_E8.25	NA	0
15	Endothelium_E8.5	NA	0
16	Epiblast_E7.25	NA	0
17	Epiblast_E8.25	NA	0
18	Epiblast_mixed_gastrulation	NA	0
19	Erythroid1_E8.25	NA	0
20	Erythroid3_E8.25	NA	0
21	Erythroid3_E8.5	NA	0
22	ExE ectoderm_E7.25	NA	0
23	ExE mesoderm_E8.25	NA	23.1707
24	Forebrain/Midbrain/Hindbrain_E7.25	NA	0
25	Forebrain/Midbrain/Hindbrain_E8.25	NA	0
26	Forebrain/Midbrain/Hindbrain_E8.5	NA	0
27	Gut_E7.25	NA	0
28	Gut_E8.25	NA	0.609756
29	Gut_E8.5	NA	0
30	Gut_mixed_gastrulation	NA	0
31	Haematoendothelial progenitors_E8.25	NA	1.82927
32	Intermediate mesoderm_E8.25	NA	2.43902
33	Intermediate mesoderm_mixed_gastrulation	NA	0
34	Mesenchyme_E8.25	NA	12.1951
35	Mesenchyme_E8.5	NA	35.3659
36	NA_E7.25	NA	0
37	NA_E8.25	NA	2.43902
38	NA_mixed_gastrulation	NA	0
39	Nascent mesoderm_E7.25	NA	0
40	Nascent mesoderm_E8.25	NA	1.21951
41	Nascent mesoderm_mixed_gastrulation	NA	1.21951
42	Neural crest_E8.5	NA	0
43	NMP_E8.25	NA	0
44	Notochord_E7.25	NA	0
45	Notochord_mixed_gastrulation	NA	0
46	Pharyngeal mesoderm_E8.25	NA	15.8537
47	Pharyngeal mesoderm_mixed_gastrulation	NA	0
48	Primitive Streak_E7.25	NA	0
49	Primitive Streak_E8.25	NA	0
50	Primitive Streak_mixed_gastrulation	NA	0
51	Rostral neurectoderm_E7.25	NA	0
52	Rostral neurectoderm_E8.25	NA	0
53	Rostral neurectoderm_mixed_gastrulation	NA	0
54	Somitic mesoderm_E8.25	NA	0
55	Spinal cord_E8.25	NA	0
56	Surface ectoderm_E8.25	NA	0
57	Allantois_E8.25	NA	0
58	Anterior Primitive Streak_E8.25	NA	0
59	Anterior Primitive Streak_mixed_gastrulation	NA	0
60	Blood progenitors 2_E8.25	NA	0
61	Blood progenitors 2_E8.5	NA	0
62	Cardiomyocytes_E8.25	NA	0
63	Caudal epiblast_E8.25	NA	0
64	Caudal epiblast_mixed_gastrulation	NA	0
65	Caudal Mesoderm_E7.25	NA	0
66	Caudal Mesoderm_E8.25	NA	0
67	Caudal neurectoderm_E8.25	NA	0
68	Def. endoderm_E7.25	NA	0
69	Def. endoderm_mixed_gastrulation	NA	0
70	Endothelium_E8.25	NA	0
71	Endothelium_E8.5	NA	0
72	Epiblast_E7.25	NA	0
73	Epiblast_E8.25	NA	0
74	Epiblast_mixed_gastrulation	NA	0
75	Erythroid1_E8.25	NA	0
76	Erythroid3_E8.25	NA	0
77	Erythroid3_E8.5	NA	0
78	ExE ectoderm_E7.25	NA	0
79	ExE mesoderm_E8.25	NA	0
80	Forebrain/Midbrain/Hindbrain_E7.25	NA	0
81	Forebrain/Midbrain/Hindbrain_E8.25	NA	0
82	Forebrain/Midbrain/Hindbrain_E8.5	NA	0
83	Gut_E7.25	NA	0
84	Gut_E8.25	NA	56.25
85	Gut_E8.5	NA	0
86	Gut_mixed_gastrulation	NA	18.75
87	Haematoendothelial progenitors_E8.25	NA	0
88	Intermediate mesoderm_E8.25	NA	0
89	Intermediate mesoderm_mixed_gastrulation	NA	0
90	Mesenchyme_E8.25	NA	0
91	Mesenchyme_E8.5	NA	0
92	NA_E7.25	NA	0
93	NA_E8.25	NA	0
94	NA_mixed_gastrulation	NA	0
95	Nascent mesoderm_E7.25	NA	0
96	Nascent mesoderm_E8.25	NA	0
97	Nascent mesoderm_mixed_gastrulation	NA	0
98	Neural crest_E8.5	NA	6.25
99	NMP_E8.25	NA	0
100	Notochord_E7.25	NA	0
101	Notochord_mixed_gastrulation	NA	0
102	Pharyngeal mesoderm_E8.25	NA	0
103	Pharyngeal mesoderm_mixed_gastrulation	NA	0
104	Primitive Streak_E7.25	NA	0
105	Primitive Streak_E8.25	NA	0
106	Primitive Streak_mixed_gastrulation	NA	0
107	Rostral neurectoderm_E7.25	NA	0
108	Rostral neurectoderm_E8.25	NA	6.25
109	Rostral neurectoderm_mixed_gastrulation	NA	0
110	Somitic mesoderm_E8.25	NA	0
111	Spinal cord_E8.25	NA	0
112	Surface ectoderm_E8.25	NA	12.5
113	Allantois_E8.25	Axial Mesoderm	0
114	Anterior Primitive Streak_E8.25	Axial Mesoderm	0
115	Anterior Primitive Streak_mixed_gastrulation	Axial Mesoderm	0
116	Blood progenitors 2_E8.25	Axial Mesoderm	0
117	Blood progenitors 2_E8.5	Axial Mesoderm	0
118	Cardiomyocytes_E8.25	Axial Mesoderm	0
119	Caudal epiblast_E8.25	Axial Mesoderm	0
120	Caudal epiblast_mixed_gastrulation	Axial Mesoderm	0
121	Caudal Mesoderm_E7.25	Axial Mesoderm	0
122	Caudal Mesoderm_E8.25	Axial Mesoderm	0
123	Caudal neurectoderm_E8.25	Axial Mesoderm	0
124	Def. endoderm_E7.25	Axial Mesoderm	0
125	Def. endoderm_mixed_gastrulation	Axial Mesoderm	4.34783
126	Endothelium_E8.25	Axial Mesoderm	0
127	Endothelium_E8.5	Axial Mesoderm	0
128	Epiblast_E7.25	Axial Mesoderm	0
129	Epiblast_E8.25	Axial Mesoderm	0
130	Epiblast_mixed_gastrulation	Axial Mesoderm	0
131	Erythroid1_E8.25	Axial Mesoderm	0
132	Erythroid3_E8.25	Axial Mesoderm	0
133	Erythroid3_E8.5	Axial Mesoderm	0
134	ExE ectoderm_E7.25	Axial Mesoderm	0
135	ExE mesoderm_E8.25	Axial Mesoderm	0
136	Forebrain/Midbrain/Hindbrain_E7.25	Axial Mesoderm	0
137	Forebrain/Midbrain/Hindbrain_E8.25	Axial Mesoderm	0
138	Forebrain/Midbrain/Hindbrain_E8.5	Axial Mesoderm	0
139	Gut_E7.25	Axial Mesoderm	0
140	Gut_E8.25	Axial Mesoderm	0
141	Gut_E8.5	Axial Mesoderm	0
142	Gut_mixed_gastrulation	Axial Mesoderm	0
143	Haematoendothelial progenitors_E8.25	Axial Mesoderm	0
144	Intermediate mesoderm_E8.25	Axial Mesoderm	0
145	Intermediate mesoderm_mixed_gastrulation	Axial Mesoderm	0
146	Mesenchyme_E8.25	Axial Mesoderm	0
147	Mesenchyme_E8.5	Axial Mesoderm	0
148	NA_E7.25	Axial Mesoderm	0
149	NA_E8.25	Axial Mesoderm	0
150	NA_mixed_gastrulation	Axial Mesoderm	0
151	Nascent mesoderm_E7.25	Axial Mesoderm	0
152	Nascent mesoderm_E8.25	Axial Mesoderm	0
153	Nascent mesoderm_mixed_gastrulation	Axial Mesoderm	0
154	Neural crest_E8.5	Axial Mesoderm	0
155	NMP_E8.25	Axial Mesoderm	0
156	Notochord_E7.25	Axial Mesoderm	4.34783
157	Notochord_mixed_gastrulation	Axial Mesoderm	91.3043
158	Pharyngeal mesoderm_E8.25	Axial Mesoderm	0
159	Pharyngeal mesoderm_mixed_gastrulation	Axial Mesoderm	0
160	Primitive Streak_E7.25	Axial Mesoderm	0
161	Primitive Streak_E8.25	Axial Mesoderm	0
162	Primitive Streak_mixed_gastrulation	Axial Mesoderm	0
163	Rostral neurectoderm_E7.25	Axial Mesoderm	0
164	Rostral neurectoderm_E8.25	Axial Mesoderm	0
165	Rostral neurectoderm_mixed_gastrulation	Axial Mesoderm	0
166	Somitic mesoderm_E8.25	Axial Mesoderm	0
167	Spinal cord_E8.25	Axial Mesoderm	0
168	Surface ectoderm_E8.25	Axial Mesoderm	0
169	Allantois_E8.25	NA	0
170	Anterior Primitive Streak_E8.25	NA	0
171	Anterior Primitive Streak_mixed_gastrulation	NA	0
172	Blood progenitors 2_E8.25	NA	0
173	Blood progenitors 2_E8.5	NA	93.1034
174	Cardiomyocytes_E8.25	NA	0
175	Caudal epiblast_E8.25	NA	0
176	Caudal epiblast_mixed_gastrulation	NA	0
177	Caudal Mesoderm_E7.25	NA	0
178	Caudal Mesoderm_E8.25	NA	0
179	Caudal neurectoderm_E8.25	NA	0
180	Def. endoderm_E7.25	NA	0
181	Def. endoderm_mixed_gastrulation	NA	0
182	Endothelium_E8.25	NA	0
183	Endothelium_E8.5	NA	0
184	Epiblast_E7.25	NA	0
185	Epiblast_E8.25	NA	0
186	Epiblast_mixed_gastrulation	NA	0
187	Erythroid1_E8.25	NA	0
188	Erythroid3_E8.25	NA	0
189	Erythroid3_E8.5	NA	6.89655
190	ExE ectoderm_E7.25	NA	0
191	ExE mesoderm_E8.25	NA	0
192	Forebrain/Midbrain/Hindbrain_E7.25	NA	0
193	Forebrain/Midbrain/Hindbrain_E8.25	NA	0
194	Forebrain/Midbrain/Hindbrain_E8.5	NA	0
195	Gut_E7.25	NA	0
196	Gut_E8.25	NA	0
197	Gut_E8.5	NA	0
198	Gut_mixed_gastrulation	NA	0
199	Haematoendothelial progenitors_E8.25	NA	0
200	Intermediate mesoderm_E8.25	NA	0
201	Intermediate mesoderm_mixed_gastrulation	NA	0
202	Mesenchyme_E8.25	NA	0
203	Mesenchyme_E8.5	NA	0
204	NA_E7.25	NA	0
205	NA_E8.25	NA	0
206	NA_mixed_gastrulation	NA	0
207	Nascent mesoderm_E7.25	NA	0
208	Nascent mesoderm_E8.25	NA	0
209	Nascent mesoderm_mixed_gastrulation	NA	0
210	Neural crest_E8.5	NA	0
211	NMP_E8.25	NA	0
212	Notochord_E7.25	NA	0
213	Notochord_mixed_gastrulation	NA	0
214	Pharyngeal mesoderm_E8.25	NA	0
215	Pharyngeal mesoderm_mixed_gastrulation	NA	0
216	Primitive Streak_E7.25	NA	0
217	Primitive Streak_E8.25	NA	0
218	Primitive Streak_mixed_gastrulation	NA	0
219	Rostral neurectoderm_E7.25	NA	0
220	Rostral neurectoderm_E8.25	NA	0
221	Rostral neurectoderm_mixed_gastrulation	NA	0
222	Somitic mesoderm_E8.25	NA	0
223	Spinal cord_E8.25	NA	0
224	Surface ectoderm_E8.25	NA	0
225	Allantois_E8.25	DE(NP)	0
226	Anterior Primitive Streak_E8.25	DE(NP)	0
227	Anterior Primitive Streak_mixed_gastrulation	DE(NP)	0
228	Blood progenitors 2_E8.25	DE(NP)	0
229	Blood progenitors 2_E8.5	DE(NP)	0
230	Cardiomyocytes_E8.25	DE(NP)	0
231	Caudal epiblast_E8.25	DE(NP)	0
232	Caudal epiblast_mixed_gastrulation	DE(NP)	0
233	Caudal Mesoderm_E7.25	DE(NP)	0
234	Caudal Mesoderm_E8.25	DE(NP)	0
235	Caudal neurectoderm_E8.25	DE(NP)	0
236	Def. endoderm_E7.25	DE(NP)	0
237	Def. endoderm_mixed_gastrulation	DE(NP)	50
238	Endothelium_E8.25	DE(NP)	0
239	Endothelium_E8.5	DE(NP)	0
240	Epiblast_E7.25	DE(NP)	0
241	Epiblast_E8.25	DE(NP)	0
242	Epiblast_mixed_gastrulation	DE(NP)	0
243	Erythroid1_E8.25	DE(NP)	0
244	Erythroid3_E8.25	DE(NP)	0
245	Erythroid3_E8.5	DE(NP)	0
246	ExE ectoderm_E7.25	DE(NP)	0
247	ExE mesoderm_E8.25	DE(NP)	0
248	Forebrain/Midbrain/Hindbrain_E7.25	DE(NP)	0
249	Forebrain/Midbrain/Hindbrain_E8.25	DE(NP)	0
250	Forebrain/Midbrain/Hindbrain_E8.5	DE(NP)	0
251	Gut_E7.25	DE(NP)	0
252	Gut_E8.25	DE(NP)	22.2222
253	Gut_E8.5	DE(NP)	0
254	Gut_mixed_gastrulation	DE(NP)	11.1111
255	Haematoendothelial progenitors_E8.25	DE(NP)	0
256	Intermediate mesoderm_E8.25	DE(NP)	0
257	Intermediate mesoderm_mixed_gastrulation	DE(NP)	0
258	Mesenchyme_E8.25	DE(NP)	0
259	Mesenchyme_E8.5	DE(NP)	0
260	NA_E7.25	DE(NP)	0
261	NA_E8.25	DE(NP)	0
262	NA_mixed_gastrulation	DE(NP)	0
263	Nascent mesoderm_E7.25	DE(NP)	0
264	Nascent mesoderm_E8.25	DE(NP)	0
265	Nascent mesoderm_mixed_gastrulation	DE(NP)	0
266	Neural crest_E8.5	DE(NP)	0
267	NMP_E8.25	DE(NP)	0
268	Notochord_E7.25	DE(NP)	0
269	Notochord_mixed_gastrulation	DE(NP)	5.55556
270	Pharyngeal mesoderm_E8.25	DE(NP)	0
271	Pharyngeal mesoderm_mixed_gastrulation	DE(NP)	0
272	Primitive Streak_E7.25	DE(NP)	0
273	Primitive Streak_E8.25	DE(NP)	0
274	Primitive Streak_mixed_gastrulation	DE(NP)	0
275	Rostral neurectoderm_E7.25	DE(NP)	0
276	Rostral neurectoderm_E8.25	DE(NP)	0
277	Rostral neurectoderm_mixed_gastrulation	DE(NP)	0
278	Somitic mesoderm_E8.25	DE(NP)	0
279	Spinal cord_E8.25	DE(NP)	0
280	Surface ectoderm_E8.25	DE(NP)	11.1111
281	Allantois_E8.25	DE(P)	0
282	Anterior Primitive Streak_E8.25	DE(P)	2.85714
283	Anterior Primitive Streak_mixed_gastrulation	DE(P)	0
284	Blood progenitors 2_E8.25	DE(P)	0
285	Blood progenitors 2_E8.5	DE(P)	0
286	Cardiomyocytes_E8.25	DE(P)	0
287	Caudal epiblast_E8.25	DE(P)	2.85714
288	Caudal epiblast_mixed_gastrulation	DE(P)	0
289	Caudal Mesoderm_E7.25	DE(P)	0
290	Caudal Mesoderm_E8.25	DE(P)	0
291	Caudal neurectoderm_E8.25	DE(P)	0
292	Def. endoderm_E7.25	DE(P)	5.71429
293	Def. endoderm_mixed_gastrulation	DE(P)	17.1429
294	Endothelium_E8.25	DE(P)	0
295	Endothelium_E8.5	DE(P)	0
296	Epiblast_E7.25	DE(P)	0
297	Epiblast_E8.25	DE(P)	2.85714
298	Epiblast_mixed_gastrulation	DE(P)	2.85714
299	Erythroid1_E8.25	DE(P)	0
300	Erythroid3_E8.25	DE(P)	0
301	Erythroid3_E8.5	DE(P)	0
302	ExE ectoderm_E7.25	DE(P)	0
303	ExE mesoderm_E8.25	DE(P)	0
304	Forebrain/Midbrain/Hindbrain_E7.25	DE(P)	0
305	Forebrain/Midbrain/Hindbrain_E8.25	DE(P)	2.85714
306	Forebrain/Midbrain/Hindbrain_E8.5	DE(P)	0
307	Gut_E7.25	DE(P)	2.85714
308	Gut_E8.25	DE(P)	54.2857
309	Gut_E8.5	DE(P)	2.85714
310	Gut_mixed_gastrulation	DE(P)	2.85714
311	Haematoendothelial progenitors_E8.25	DE(P)	0
312	Intermediate mesoderm_E8.25	DE(P)	0
313	Intermediate mesoderm_mixed_gastrulation	DE(P)	0
314	Mesenchyme_E8.25	DE(P)	0
315	Mesenchyme_E8.5	DE(P)	0
316	NA_E7.25	DE(P)	0
317	NA_E8.25	DE(P)	0
318	NA_mixed_gastrulation	DE(P)	0
319	Nascent mesoderm_E7.25	DE(P)	0
320	Nascent mesoderm_E8.25	DE(P)	0
321	Nascent mesoderm_mixed_gastrulation	DE(P)	0
322	Neural crest_E8.5	DE(P)	0
323	NMP_E8.25	DE(P)	0
324	Notochord_E7.25	DE(P)	0
325	Notochord_mixed_gastrulation	DE(P)	0
326	Pharyngeal mesoderm_E8.25	DE(P)	0
327	Pharyngeal mesoderm_mixed_gastrulation	DE(P)	0
328	Primitive Streak_E7.25	DE(P)	0
329	Primitive Streak_E8.25	DE(P)	0
330	Primitive Streak_mixed_gastrulation	DE(P)	0
331	Rostral neurectoderm_E7.25	DE(P)	0
332	Rostral neurectoderm_E8.25	DE(P)	0
333	Rostral neurectoderm_mixed_gastrulation	DE(P)	0
334	Somitic mesoderm_E8.25	DE(P)	0
335	Spinal cord_E8.25	DE(P)	0
336	Surface ectoderm_E8.25	DE(P)	0
337	Allantois_E8.25	NA	0
338	Anterior Primitive Streak_E8.25	NA	0
339	Anterior Primitive Streak_mixed_gastrulation	NA	0.540541
340	Blood progenitors 2_E8.25	NA	0
341	Blood progenitors 2_E8.5	NA	0
342	Cardiomyocytes_E8.25	NA	0
343	Caudal epiblast_E8.25	NA	0
344	Caudal epiblast_mixed_gastrulation	NA	0
345	Caudal Mesoderm_E7.25	NA	0
346	Caudal Mesoderm_E8.25	NA	9.18919
347	Caudal neurectoderm_E8.25	NA	0
348	Def. endoderm_E7.25	NA	0
349	Def. endoderm_mixed_gastrulation	NA	0
350	Endothelium_E8.25	NA	0
351	Endothelium_E8.5	NA	0
352	Epiblast_E7.25	NA	0
353	Epiblast_E8.25	NA	0
354	Epiblast_mixed_gastrulation	NA	0
355	Erythroid1_E8.25	NA	0
356	Erythroid3_E8.25	NA	0
357	Erythroid3_E8.5	NA	0
358	ExE ectoderm_E7.25	NA	0
359	ExE mesoderm_E8.25	NA	1.62162
360	Forebrain/Midbrain/Hindbrain_E7.25	NA	0
361	Forebrain/Midbrain/Hindbrain_E8.25	NA	3.24324
362	Forebrain/Midbrain/Hindbrain_E8.5	NA	0.540541
363	Gut_E7.25	NA	0
364	Gut_E8.25	NA	0.540541
365	Gut_E8.5	NA	0
366	Gut_mixed_gastrulation	NA	0
367	Haematoendothelial progenitors_E8.25	NA	1.62162
368	Intermediate mesoderm_E8.25	NA	1.62162
369	Intermediate mesoderm_mixed_gastrulation	NA	0
370	Mesenchyme_E8.25	NA	0
371	Mesenchyme_E8.5	NA	0
372	NA_E7.25	NA	0.540541
373	NA_E8.25	NA	4.32432
374	NA_mixed_gastrulation	NA	0
375	Nascent mesoderm_E7.25	NA	27.5676
376	Nascent mesoderm_E8.25	NA	9.72973
377	Nascent mesoderm_mixed_gastrulation	NA	28.6486
378	Neural crest_E8.5	NA	0
379	NMP_E8.25	NA	0
380	Notochord_E7.25	NA	0
381	Notochord_mixed_gastrulation	NA	0
382	Pharyngeal mesoderm_E8.25	NA	6.48649
383	Pharyngeal mesoderm_mixed_gastrulation	NA	0.540541
384	Primitive Streak_E7.25	NA	0
385	Primitive Streak_E8.25	NA	0
386	Primitive Streak_mixed_gastrulation	NA	0
387	Rostral neurectoderm_E7.25	NA	0
388	Rostral neurectoderm_E8.25	NA	0
389	Rostral neurectoderm_mixed_gastrulation	NA	0
390	Somitic mesoderm_E8.25	NA	0
391	Spinal cord_E8.25	NA	0
392	Surface ectoderm_E8.25	NA	3.24324
393	Allantois_E8.25	Epiblast	0
394	Anterior Primitive Streak_E8.25	Epiblast	0
395	Anterior Primitive Streak_mixed_gastrulation	Epiblast	0
396	Blood progenitors 2_E8.25	Epiblast	0
397	Blood progenitors 2_E8.5	Epiblast	0
398	Cardiomyocytes_E8.25	Epiblast	0
399	Caudal epiblast_E8.25	Epiblast	0
400	Caudal epiblast_mixed_gastrulation	Epiblast	0
401	Caudal Mesoderm_E7.25	Epiblast	0
402	Caudal Mesoderm_E8.25	Epiblast	0
403	Caudal neurectoderm_E8.25	Epiblast	0
404	Def. endoderm_E7.25	Epiblast	0
405	Def. endoderm_mixed_gastrulation	Epiblast	0
406	Endothelium_E8.25	Epiblast	0
407	Endothelium_E8.5	Epiblast	0
408	Epiblast_E7.25	Epiblast	67.6692
409	Epiblast_E8.25	Epiblast	3.00752
410	Epiblast_mixed_gastrulation	Epiblast	0.75188
411	Erythroid1_E8.25	Epiblast	0
412	Erythroid3_E8.25	Epiblast	0
413	Erythroid3_E8.5	Epiblast	0
414	ExE ectoderm_E7.25	Epiblast	0
415	ExE mesoderm_E8.25	Epiblast	0
416	Forebrain/Midbrain/Hindbrain_E7.25	Epiblast	2.25564
417	Forebrain/Midbrain/Hindbrain_E8.25	Epiblast	3.7594
418	Forebrain/Midbrain/Hindbrain_E8.5	Epiblast	0
419	Gut_E7.25	Epiblast	0
420	Gut_E8.25	Epiblast	0
421	Gut_E8.5	Epiblast	0
422	Gut_mixed_gastrulation	Epiblast	0.75188
423	Haematoendothelial progenitors_E8.25	Epiblast	0
424	Intermediate mesoderm_E8.25	Epiblast	0
425	Intermediate mesoderm_mixed_gastrulation	Epiblast	0
426	Mesenchyme_E8.25	Epiblast	0
427	Mesenchyme_E8.5	Epiblast	0
428	NA_E7.25	Epiblast	5.26316
429	NA_E8.25	Epiblast	0
430	NA_mixed_gastrulation	Epiblast	0.75188
431	Nascent mesoderm_E7.25	Epiblast	0
432	Nascent mesoderm_E8.25	Epiblast	0
433	Nascent mesoderm_mixed_gastrulation	Epiblast	0
434	Neural crest_E8.5	Epiblast	0
435	NMP_E8.25	Epiblast	0
436	Notochord_E7.25	Epiblast	0
437	Notochord_mixed_gastrulation	Epiblast	0
438	Pharyngeal mesoderm_E8.25	Epiblast	0
439	Pharyngeal mesoderm_mixed_gastrulation	Epiblast	0
440	Primitive Streak_E7.25	Epiblast	1.50376
441	Primitive Streak_E8.25	Epiblast	0
442	Primitive Streak_mixed_gastrulation	Epiblast	0
443	Rostral neurectoderm_E7.25	Epiblast	4.51128
444	Rostral neurectoderm_E8.25	Epiblast	3.7594
445	Rostral neurectoderm_mixed_gastrulation	Epiblast	4.51128
446	Somitic mesoderm_E8.25	Epiblast	0
447	Spinal cord_E8.25	Epiblast	0
448	Surface ectoderm_E8.25	Epiblast	1.50376
449	Allantois_E8.25	NA	0
450	Anterior Primitive Streak_E8.25	NA	0
451	Anterior Primitive Streak_mixed_gastrulation	NA	0
452	Blood progenitors 2_E8.25	NA	7.14286
453	Blood progenitors 2_E8.5	NA	85.7143
454	Cardiomyocytes_E8.25	NA	0
455	Caudal epiblast_E8.25	NA	0
456	Caudal epiblast_mixed_gastrulation	NA	0
457	Caudal Mesoderm_E7.25	NA	0
458	Caudal Mesoderm_E8.25	NA	0
459	Caudal neurectoderm_E8.25	NA	0
460	Def. endoderm_E7.25	NA	0
461	Def. endoderm_mixed_gastrulation	NA	0
462	Endothelium_E8.25	NA	0
463	Endothelium_E8.5	NA	0
464	Epiblast_E7.25	NA	0
465	Epiblast_E8.25	NA	0
466	Epiblast_mixed_gastrulation	NA	0
467	Erythroid1_E8.25	NA	0
468	Erythroid3_E8.25	NA	0
469	Erythroid3_E8.5	NA	7.14286
470	ExE ectoderm_E7.25	NA	0
471	ExE mesoderm_E8.25	NA	0
472	Forebrain/Midbrain/Hindbrain_E7.25	NA	0
473	Forebrain/Midbrain/Hindbrain_E8.25	NA	0
474	Forebrain/Midbrain/Hindbrain_E8.5	NA	0
475	Gut_E7.25	NA	0
476	Gut_E8.25	NA	0
477	Gut_E8.5	NA	0
478	Gut_mixed_gastrulation	NA	0
479	Haematoendothelial progenitors_E8.25	NA	0
480	Intermediate mesoderm_E8.25	NA	0
481	Intermediate mesoderm_mixed_gastrulation	NA	0
482	Mesenchyme_E8.25	NA	0
483	Mesenchyme_E8.5	NA	0
484	NA_E7.25	NA	0
485	NA_E8.25	NA	0
486	NA_mixed_gastrulation	NA	0
487	Nascent mesoderm_E7.25	NA	0
488	Nascent mesoderm_E8.25	NA	0
489	Nascent mesoderm_mixed_gastrulation	NA	0
490	Neural crest_E8.5	NA	0
491	NMP_E8.25	NA	0
492	Notochord_E7.25	NA	0
493	Notochord_mixed_gastrulation	NA	0
494	Pharyngeal mesoderm_E8.25	NA	0
495	Pharyngeal mesoderm_mixed_gastrulation	NA	0
496	Primitive Streak_E7.25	NA	0
497	Primitive Streak_E8.25	NA	0
498	Primitive Streak_mixed_gastrulation	NA	0
499	Rostral neurectoderm_E7.25	NA	0
500	Rostral neurectoderm_E8.25	NA	0
501	Rostral neurectoderm_mixed_gastrulation	NA	0
502	Somitic mesoderm_E8.25	NA	0
503	Spinal cord_E8.25	NA	0
504	Surface ectoderm_E8.25	NA	0
505	Allantois_E8.25	NA	0
506	Anterior Primitive Streak_E8.25	NA	0
507	Anterior Primitive Streak_mixed_gastrulation	NA	0
508	Blood progenitors 2_E8.25	NA	0
509	Blood progenitors 2_E8.5	NA	0
510	Cardiomyocytes_E8.25	NA	0
511	Caudal epiblast_E8.25	NA	0
512	Caudal epiblast_mixed_gastrulation	NA	0
513	Caudal Mesoderm_E7.25	NA	0
514	Caudal Mesoderm_E8.25	NA	0
515	Caudal neurectoderm_E8.25	NA	0
516	Def. endoderm_E7.25	NA	0
517	Def. endoderm_mixed_gastrulation	NA	0
518	Endothelium_E8.25	NA	0
519	Endothelium_E8.5	NA	0
520	Epiblast_E7.25	NA	0
521	Epiblast_E8.25	NA	0
522	Epiblast_mixed_gastrulation	NA	0
523	Erythroid1_E8.25	NA	0
524	Erythroid3_E8.25	NA	0
525	Erythroid3_E8.5	NA	100
526	ExE ectoderm_E7.25	NA	0
527	ExE mesoderm_E8.25	NA	0
528	Forebrain/Midbrain/Hindbrain_E7.25	NA	0
529	Forebrain/Midbrain/Hindbrain_E8.25	NA	0
530	Forebrain/Midbrain/Hindbrain_E8.5	NA	0
531	Gut_E7.25	NA	0
532	Gut_E8.25	NA	0
533	Gut_E8.5	NA	0
534	Gut_mixed_gastrulation	NA	0
535	Haematoendothelial progenitors_E8.25	NA	0
536	Intermediate mesoderm_E8.25	NA	0
537	Intermediate mesoderm_mixed_gastrulation	NA	0
538	Mesenchyme_E8.25	NA	0
539	Mesenchyme_E8.5	NA	0
540	NA_E7.25	NA	0
541	NA_E8.25	NA	0
542	NA_mixed_gastrulation	NA	0
543	Nascent mesoderm_E7.25	NA	0
544	Nascent mesoderm_E8.25	NA	0
545	Nascent mesoderm_mixed_gastrulation	NA	0
546	Neural crest_E8.5	NA	0
547	NMP_E8.25	NA	0
548	Notochord_E7.25	NA	0
549	Notochord_mixed_gastrulation	NA	0
550	Pharyngeal mesoderm_E8.25	NA	0
551	Pharyngeal mesoderm_mixed_gastrulation	NA	0
552	Primitive Streak_E7.25	NA	0
553	Primitive Streak_E8.25	NA	0
554	Primitive Streak_mixed_gastrulation	NA	0
555	Rostral neurectoderm_E7.25	NA	0
556	Rostral neurectoderm_E8.25	NA	0
557	Rostral neurectoderm_mixed_gastrulation	NA	0
558	Somitic mesoderm_E8.25	NA	0
559	Spinal cord_E8.25	NA	0
560	Surface ectoderm_E8.25	NA	0
561	Allantois_E8.25	NA	0
562	Anterior Primitive Streak_E8.25	NA	0
563	Anterior Primitive Streak_mixed_gastrulation	NA	0
564	Blood progenitors 2_E8.25	NA	2.7027
565	Blood progenitors 2_E8.5	NA	5.40541
566	Cardiomyocytes_E8.25	NA	0
567	Caudal epiblast_E8.25	NA	0
568	Caudal epiblast_mixed_gastrulation	NA	0
569	Caudal Mesoderm_E7.25	NA	0
570	Caudal Mesoderm_E8.25	NA	0
571	Caudal neurectoderm_E8.25	NA	0
572	Def. endoderm_E7.25	NA	0
573	Def. endoderm_mixed_gastrulation	NA	0
574	Endothelium_E8.25	NA	59.4595
575	Endothelium_E8.5	NA	10.8108
576	Epiblast_E7.25	NA	0
577	Epiblast_E8.25	NA	0
578	Epiblast_mixed_gastrulation	NA	0
579	Erythroid1_E8.25	NA	0
580	Erythroid3_E8.25	NA	2.7027
581	Erythroid3_E8.5	NA	0
582	ExE ectoderm_E7.25	NA	0
583	ExE mesoderm_E8.25	NA	0
584	Forebrain/Midbrain/Hindbrain_E7.25	NA	0
585	Forebrain/Midbrain/Hindbrain_E8.25	NA	0
586	Forebrain/Midbrain/Hindbrain_E8.5	NA	0
587	Gut_E7.25	NA	0
588	Gut_E8.25	NA	0
589	Gut_E8.5	NA	0
590	Gut_mixed_gastrulation	NA	0
591	Haematoendothelial progenitors_E8.25	NA	5.40541
592	Intermediate mesoderm_E8.25	NA	0
593	Intermediate mesoderm_mixed_gastrulation	NA	0
594	Mesenchyme_E8.25	NA	0
595	Mesenchyme_E8.5	NA	13.5135
596	NA_E7.25	NA	0
597	NA_E8.25	NA	0
598	NA_mixed_gastrulation	NA	0
599	Nascent mesoderm_E7.25	NA	0
600	Nascent mesoderm_E8.25	NA	0
601	Nascent mesoderm_mixed_gastrulation	NA	0
602	Neural crest_E8.5	NA	0
603	NMP_E8.25	NA	0
604	Notochord_E7.25	NA	0
605	Notochord_mixed_gastrulation	NA	0
606	Pharyngeal mesoderm_E8.25	NA	0
607	Pharyngeal mesoderm_mixed_gastrulation	NA	0
608	Primitive Streak_E7.25	NA	0
609	Primitive Streak_E8.25	NA	0
610	Primitive Streak_mixed_gastrulation	NA	0
611	Rostral neurectoderm_E7.25	NA	0
612	Rostral neurectoderm_E8.25	NA	0
613	Rostral neurectoderm_mixed_gastrulation	NA	0
614	Somitic mesoderm_E8.25	NA	0
615	Spinal cord_E8.25	NA	0
616	Surface ectoderm_E8.25	NA	0
617	Allantois_E8.25	Hypoblast	0
618	Anterior Primitive Streak_E8.25	Hypoblast	0
619	Anterior Primitive Streak_mixed_gastrulation	Hypoblast	0
620	Blood progenitors 2_E8.25	Hypoblast	0
621	Blood progenitors 2_E8.5	Hypoblast	0
622	Cardiomyocytes_E8.25	Hypoblast	0
623	Caudal epiblast_E8.25	Hypoblast	0
624	Caudal epiblast_mixed_gastrulation	Hypoblast	0
625	Caudal Mesoderm_E7.25	Hypoblast	0
626	Caudal Mesoderm_E8.25	Hypoblast	0
627	Caudal neurectoderm_E8.25	Hypoblast	0
628	Def. endoderm_E7.25	Hypoblast	0
629	Def. endoderm_mixed_gastrulation	Hypoblast	0
630	Endothelium_E8.25	Hypoblast	0
631	Endothelium_E8.5	Hypoblast	0
632	Epiblast_E7.25	Hypoblast	0
633	Epiblast_E8.25	Hypoblast	0
634	Epiblast_mixed_gastrulation	Hypoblast	0
635	Erythroid1_E8.25	Hypoblast	0
636	Erythroid3_E8.25	Hypoblast	0
637	Erythroid3_E8.5	Hypoblast	0
638	ExE ectoderm_E7.25	Hypoblast	0
639	ExE mesoderm_E8.25	Hypoblast	0
640	Forebrain/Midbrain/Hindbrain_E7.25	Hypoblast	0
641	Forebrain/Midbrain/Hindbrain_E8.25	Hypoblast	0
642	Forebrain/Midbrain/Hindbrain_E8.5	Hypoblast	0
643	Gut_E7.25	Hypoblast	0
644	Gut_E8.25	Hypoblast	65.5172
645	Gut_E8.5	Hypoblast	0
646	Gut_mixed_gastrulation	Hypoblast	31.0345
647	Haematoendothelial progenitors_E8.25	Hypoblast	0
648	Intermediate mesoderm_E8.25	Hypoblast	0
649	Intermediate mesoderm_mixed_gastrulation	Hypoblast	0
650	Mesenchyme_E8.25	Hypoblast	0
651	Mesenchyme_E8.5	Hypoblast	0
652	NA_E7.25	Hypoblast	0
653	NA_E8.25	Hypoblast	0
654	NA_mixed_gastrulation	Hypoblast	0
655	Nascent mesoderm_E7.25	Hypoblast	0
656	Nascent mesoderm_E8.25	Hypoblast	0
657	Nascent mesoderm_mixed_gastrulation	Hypoblast	0
658	Neural crest_E8.5	Hypoblast	0
659	NMP_E8.25	Hypoblast	0
660	Notochord_E7.25	Hypoblast	0
661	Notochord_mixed_gastrulation	Hypoblast	0
662	Pharyngeal mesoderm_E8.25	Hypoblast	0
663	Pharyngeal mesoderm_mixed_gastrulation	Hypoblast	0
664	Primitive Streak_E7.25	Hypoblast	0
665	Primitive Streak_E8.25	Hypoblast	0
666	Primitive Streak_mixed_gastrulation	Hypoblast	0
667	Rostral neurectoderm_E7.25	Hypoblast	0
668	Rostral neurectoderm_E8.25	Hypoblast	0
669	Rostral neurectoderm_mixed_gastrulation	Hypoblast	0
670	Somitic mesoderm_E8.25	Hypoblast	0
671	Spinal cord_E8.25	Hypoblast	0
672	Surface ectoderm_E8.25	Hypoblast	3.44828
673	Allantois_E8.25	NA	0
674	Anterior Primitive Streak_E8.25	NA	0
675	Anterior Primitive Streak_mixed_gastrulation	NA	0
676	Blood progenitors 2_E8.25	NA	0
677	Blood progenitors 2_E8.5	NA	94.1176
678	Cardiomyocytes_E8.25	NA	0
679	Caudal epiblast_E8.25	NA	0
680	Caudal epiblast_mixed_gastrulation	NA	0
681	Caudal Mesoderm_E7.25	NA	0
682	Caudal Mesoderm_E8.25	NA	0
683	Caudal neurectoderm_E8.25	NA	0
684	Def. endoderm_E7.25	NA	0
685	Def. endoderm_mixed_gastrulation	NA	0
686	Endothelium_E8.25	NA	0
687	Endothelium_E8.5	NA	0
688	Epiblast_E7.25	NA	0
689	Epiblast_E8.25	NA	0
690	Epiblast_mixed_gastrulation	NA	0
691	Erythroid1_E8.25	NA	5.88235
692	Erythroid3_E8.25	NA	0
693	Erythroid3_E8.5	NA	0
694	ExE ectoderm_E7.25	NA	0
695	ExE mesoderm_E8.25	NA	0
696	Forebrain/Midbrain/Hindbrain_E7.25	NA	0
697	Forebrain/Midbrain/Hindbrain_E8.25	NA	0
698	Forebrain/Midbrain/Hindbrain_E8.5	NA	0
699	Gut_E7.25	NA	0
700	Gut_E8.25	NA	0
701	Gut_E8.5	NA	0
702	Gut_mixed_gastrulation	NA	0
703	Haematoendothelial progenitors_E8.25	NA	0
704	Intermediate mesoderm_E8.25	NA	0
705	Intermediate mesoderm_mixed_gastrulation	NA	0
706	Mesenchyme_E8.25	NA	0
707	Mesenchyme_E8.5	NA	0
708	NA_E7.25	NA	0
709	NA_E8.25	NA	0
710	NA_mixed_gastrulation	NA	0
711	Nascent mesoderm_E7.25	NA	0
712	Nascent mesoderm_E8.25	NA	0
713	Nascent mesoderm_mixed_gastrulation	NA	0
714	Neural crest_E8.5	NA	0
715	NMP_E8.25	NA	0
716	Notochord_E7.25	NA	0
717	Notochord_mixed_gastrulation	NA	0
718	Pharyngeal mesoderm_E8.25	NA	0
719	Pharyngeal mesoderm_mixed_gastrulation	NA	0
720	Primitive Streak_E7.25	NA	0
721	Primitive Streak_E8.25	NA	0
722	Primitive Streak_mixed_gastrulation	NA	0
723	Rostral neurectoderm_E7.25	NA	0
724	Rostral neurectoderm_E8.25	NA	0
725	Rostral neurectoderm_mixed_gastrulation	NA	0
726	Somitic mesoderm_E8.25	NA	0
727	Spinal cord_E8.25	NA	0
728	Surface ectoderm_E8.25	NA	0
729	Allantois_E8.25	NA	0
730	Anterior Primitive Streak_E8.25	NA	0
731	Anterior Primitive Streak_mixed_gastrulation	NA	0
732	Blood progenitors 2_E8.25	NA	0
733	Blood progenitors 2_E8.5	NA	0
734	Cardiomyocytes_E8.25	NA	0
735	Caudal epiblast_E8.25	NA	0
736	Caudal epiblast_mixed_gastrulation	NA	0
737	Caudal Mesoderm_E7.25	NA	0
738	Caudal Mesoderm_E8.25	NA	18.3673
739	Caudal neurectoderm_E8.25	NA	0
740	Def. endoderm_E7.25	NA	0
741	Def. endoderm_mixed_gastrulation	NA	0
742	Endothelium_E8.25	NA	0
743	Endothelium_E8.5	NA	0
744	Epiblast_E7.25	NA	0
745	Epiblast_E8.25	NA	0
746	Epiblast_mixed_gastrulation	NA	0
747	Erythroid1_E8.25	NA	0
748	Erythroid3_E8.25	NA	0
749	Erythroid3_E8.5	NA	0
750	ExE ectoderm_E7.25	NA	0
751	ExE mesoderm_E8.25	NA	1.02041
752	Forebrain/Midbrain/Hindbrain_E7.25	NA	0
753	Forebrain/Midbrain/Hindbrain_E8.25	NA	1.02041
754	Forebrain/Midbrain/Hindbrain_E8.5	NA	0
755	Gut_E7.25	NA	0
756	Gut_E8.25	NA	0
757	Gut_E8.5	NA	0
758	Gut_mixed_gastrulation	NA	0
759	Haematoendothelial progenitors_E8.25	NA	3.06122
760	Intermediate mesoderm_E8.25	NA	20.4082
761	Intermediate mesoderm_mixed_gastrulation	NA	1.02041
762	Mesenchyme_E8.25	NA	4.08163
763	Mesenchyme_E8.5	NA	0
764	NA_E7.25	NA	2.04082
765	NA_E8.25	NA	5.10204
766	NA_mixed_gastrulation	NA	0
767	Nascent mesoderm_E7.25	NA	14.2857
768	Nascent mesoderm_E8.25	NA	8.16327
769	Nascent mesoderm_mixed_gastrulation	NA	8.16327
770	Neural crest_E8.5	NA	0
771	NMP_E8.25	NA	1.02041
772	Notochord_E7.25	NA	0
773	Notochord_mixed_gastrulation	NA	0
774	Pharyngeal mesoderm_E8.25	NA	0
775	Pharyngeal mesoderm_mixed_gastrulation	NA	0
776	Primitive Streak_E7.25	NA	0
777	Primitive Streak_E8.25	NA	0
778	Primitive Streak_mixed_gastrulation	NA	0
779	Rostral neurectoderm_E7.25	NA	0
780	Rostral neurectoderm_E8.25	NA	0
781	Rostral neurectoderm_mixed_gastrulation	NA	0
782	Somitic mesoderm_E8.25	NA	12.2449
783	Spinal cord_E8.25	NA	0
784	Surface ectoderm_E8.25	NA	0
785	Allantois_E8.25	NA	0
786	Anterior Primitive Streak_E8.25	NA	0
787	Anterior Primitive Streak_mixed_gastrulation	NA	0
788	Blood progenitors 2_E8.25	NA	0
789	Blood progenitors 2_E8.5	NA	0
790	Cardiomyocytes_E8.25	NA	0
791	Caudal epiblast_E8.25	NA	0
792	Caudal epiblast_mixed_gastrulation	NA	0
793	Caudal Mesoderm_E7.25	NA	0
794	Caudal Mesoderm_E8.25	NA	0
795	Caudal neurectoderm_E8.25	NA	0
796	Def. endoderm_E7.25	NA	0
797	Def. endoderm_mixed_gastrulation	NA	0
798	Endothelium_E8.25	NA	0
799	Endothelium_E8.5	NA	0
800	Epiblast_E7.25	NA	0
801	Epiblast_E8.25	NA	0
802	Epiblast_mixed_gastrulation	NA	0
803	Erythroid1_E8.25	NA	0
804	Erythroid3_E8.25	NA	0
805	Erythroid3_E8.5	NA	0
806	ExE ectoderm_E7.25	NA	0
807	ExE mesoderm_E8.25	NA	0
808	Forebrain/Midbrain/Hindbrain_E7.25	NA	0
809	Forebrain/Midbrain/Hindbrain_E8.25	NA	0
810	Forebrain/Midbrain/Hindbrain_E8.5	NA	0
811	Gut_E7.25	NA	0
812	Gut_E8.25	NA	30.7692
813	Gut_E8.5	NA	0
814	Gut_mixed_gastrulation	NA	30.7692
815	Haematoendothelial progenitors_E8.25	NA	0
816	Intermediate mesoderm_E8.25	NA	0
817	Intermediate mesoderm_mixed_gastrulation	NA	0
818	Mesenchyme_E8.25	NA	0
819	Mesenchyme_E8.5	NA	0
820	NA_E7.25	NA	0
821	NA_E8.25	NA	0
822	NA_mixed_gastrulation	NA	0
823	Nascent mesoderm_E7.25	NA	0
824	Nascent mesoderm_E8.25	NA	0
825	Nascent mesoderm_mixed_gastrulation	NA	0
826	Neural crest_E8.5	NA	0
827	NMP_E8.25	NA	0
828	Notochord_E7.25	NA	0
829	Notochord_mixed_gastrulation	NA	0
830	Pharyngeal mesoderm_E8.25	NA	0
831	Pharyngeal mesoderm_mixed_gastrulation	NA	0
832	Primitive Streak_E7.25	NA	0
833	Primitive Streak_E8.25	NA	0
834	Primitive Streak_mixed_gastrulation	NA	0
835	Rostral neurectoderm_E7.25	NA	0
836	Rostral neurectoderm_E8.25	NA	30.7692
837	Rostral neurectoderm_mixed_gastrulation	NA	7.69231
838	Somitic mesoderm_E8.25	NA	0
839	Spinal cord_E8.25	NA	0
840	Surface ectoderm_E8.25	NA	0
841	Allantois_E8.25	NA	0
842	Anterior Primitive Streak_E8.25	NA	0
843	Anterior Primitive Streak_mixed_gastrulation	NA	0
844	Blood progenitors 2_E8.25	NA	0
845	Blood progenitors 2_E8.5	NA	0
846	Cardiomyocytes_E8.25	NA	0
847	Caudal epiblast_E8.25	NA	0
848	Caudal epiblast_mixed_gastrulation	NA	0
849	Caudal Mesoderm_E7.25	NA	0
850	Caudal Mesoderm_E8.25	NA	0
851	Caudal neurectoderm_E8.25	NA	0
852	Def. endoderm_E7.25	NA	0
853	Def. endoderm_mixed_gastrulation	NA	0
854	Endothelium_E8.25	NA	0
855	Endothelium_E8.5	NA	0
856	Epiblast_E7.25	NA	14.2857
857	Epiblast_E8.25	NA	42.8571
858	Epiblast_mixed_gastrulation	NA	0
859	Erythroid1_E8.25	NA	0
860	Erythroid3_E8.25	NA	0
861	Erythroid3_E8.5	NA	0
862	ExE ectoderm_E7.25	NA	0
863	ExE mesoderm_E8.25	NA	0
864	Forebrain/Midbrain/Hindbrain_E7.25	NA	0
865	Forebrain/Midbrain/Hindbrain_E8.25	NA	14.2857
866	Forebrain/Midbrain/Hindbrain_E8.5	NA	0
867	Gut_E7.25	NA	0
868	Gut_E8.25	NA	0
869	Gut_E8.5	NA	0
870	Gut_mixed_gastrulation	NA	0
871	Haematoendothelial progenitors_E8.25	NA	0
872	Intermediate mesoderm_E8.25	NA	0
873	Intermediate mesoderm_mixed_gastrulation	NA	0
874	Mesenchyme_E8.25	NA	0
875	Mesenchyme_E8.5	NA	0
876	NA_E7.25	NA	14.2857
877	NA_E8.25	NA	0
878	NA_mixed_gastrulation	NA	0
879	Nascent mesoderm_E7.25	NA	0
880	Nascent mesoderm_E8.25	NA	0
881	Nascent mesoderm_mixed_gastrulation	NA	0
882	Neural crest_E8.5	NA	0
883	NMP_E8.25	NA	0
884	Notochord_E7.25	NA	0
885	Notochord_mixed_gastrulation	NA	0
886	Pharyngeal mesoderm_E8.25	NA	0
887	Pharyngeal mesoderm_mixed_gastrulation	NA	0
888	Primitive Streak_E7.25	NA	14.2857
889	Primitive Streak_E8.25	NA	0
890	Primitive Streak_mixed_gastrulation	NA	0
891	Rostral neurectoderm_E7.25	NA	0
892	Rostral neurectoderm_E8.25	NA	0
893	Rostral neurectoderm_mixed_gastrulation	NA	0
894	Somitic mesoderm_E8.25	NA	0
895	Spinal cord_E8.25	NA	0
896	Surface ectoderm_E8.25	NA	0
897	Allantois_E8.25	NA	0
898	Anterior Primitive Streak_E8.25	NA	0
899	Anterior Primitive Streak_mixed_gastrulation	NA	0
900	Blood progenitors 2_E8.25	NA	0
901	Blood progenitors 2_E8.5	NA	0
902	Cardiomyocytes_E8.25	NA	0
903	Caudal epiblast_E8.25	NA	5.64103
904	Caudal epiblast_mixed_gastrulation	NA	1.02564
905	Caudal Mesoderm_E7.25	NA	0.512821
906	Caudal Mesoderm_E8.25	NA	18.9744
907	Caudal neurectoderm_E8.25	NA	0.512821
908	Def. endoderm_E7.25	NA	0
909	Def. endoderm_mixed_gastrulation	NA	0.512821
910	Endothelium_E8.25	NA	0
911	Endothelium_E8.5	NA	0
912	Epiblast_E7.25	NA	6.15385
913	Epiblast_E8.25	NA	9.74359
914	Epiblast_mixed_gastrulation	NA	0
915	Erythroid1_E8.25	NA	0
916	Erythroid3_E8.25	NA	0
917	Erythroid3_E8.5	NA	0.512821
918	ExE ectoderm_E7.25	NA	0.512821
919	ExE mesoderm_E8.25	NA	0
920	Forebrain/Midbrain/Hindbrain_E7.25	NA	0
921	Forebrain/Midbrain/Hindbrain_E8.25	NA	1.53846
922	Forebrain/Midbrain/Hindbrain_E8.5	NA	0
923	Gut_E7.25	NA	0
924	Gut_E8.25	NA	0.512821
925	Gut_E8.5	NA	0
926	Gut_mixed_gastrulation	NA	1.02564
927	Haematoendothelial progenitors_E8.25	NA	2.05128
928	Intermediate mesoderm_E8.25	NA	1.02564
929	Intermediate mesoderm_mixed_gastrulation	NA	0
930	Mesenchyme_E8.25	NA	0
931	Mesenchyme_E8.5	NA	0
932	NA_E7.25	NA	4.61538
933	NA_E8.25	NA	14.8718
934	NA_mixed_gastrulation	NA	0
935	Nascent mesoderm_E7.25	NA	0.512821
936	Nascent mesoderm_E8.25	NA	0.512821
937	Nascent mesoderm_mixed_gastrulation	NA	0
938	Neural crest_E8.5	NA	0
939	NMP_E8.25	NA	4.61538
940	Notochord_E7.25	NA	0
941	Notochord_mixed_gastrulation	NA	0
942	Pharyngeal mesoderm_E8.25	NA	0
943	Pharyngeal mesoderm_mixed_gastrulation	NA	0
944	Primitive Streak_E7.25	NA	2.5641
945	Primitive Streak_E8.25	NA	3.07692
946	Primitive Streak_mixed_gastrulation	NA	0.512821
947	Rostral neurectoderm_E7.25	NA	0.512821
948	Rostral neurectoderm_E8.25	NA	7.17949
949	Rostral neurectoderm_mixed_gastrulation	NA	0.512821
950	Somitic mesoderm_E8.25	NA	2.05128
951	Spinal cord_E8.25	NA	1.53846
952	Surface ectoderm_E8.25	NA	6.66667
953	Allantois_E8.25	YS Endoderm	0
954	Anterior Primitive Streak_E8.25	YS Endoderm	0
955	Anterior Primitive Streak_mixed_gastrulation	YS Endoderm	0
956	Blood progenitors 2_E8.25	YS Endoderm	0
957	Blood progenitors 2_E8.5	YS Endoderm	0
958	Cardiomyocytes_E8.25	YS Endoderm	0
959	Caudal epiblast_E8.25	YS Endoderm	0
960	Caudal epiblast_mixed_gastrulation	YS Endoderm	0
961	Caudal Mesoderm_E7.25	YS Endoderm	0
962	Caudal Mesoderm_E8.25	YS Endoderm	0
963	Caudal neurectoderm_E8.25	YS Endoderm	0
964	Def. endoderm_E7.25	YS Endoderm	0
965	Def. endoderm_mixed_gastrulation	YS Endoderm	0
966	Endothelium_E8.25	YS Endoderm	0
967	Endothelium_E8.5	YS Endoderm	0
968	Epiblast_E7.25	YS Endoderm	0
969	Epiblast_E8.25	YS Endoderm	0
970	Epiblast_mixed_gastrulation	YS Endoderm	0
971	Erythroid1_E8.25	YS Endoderm	0
972	Erythroid3_E8.25	YS Endoderm	0
973	Erythroid3_E8.5	YS Endoderm	0
974	ExE ectoderm_E7.25	YS Endoderm	0
975	ExE mesoderm_E8.25	YS Endoderm	0
976	Forebrain/Midbrain/Hindbrain_E7.25	YS Endoderm	0
977	Forebrain/Midbrain/Hindbrain_E8.25	YS Endoderm	0
978	Forebrain/Midbrain/Hindbrain_E8.5	YS Endoderm	0
979	Gut_E7.25	YS Endoderm	0
980	Gut_E8.25	YS Endoderm	35.8491
981	Gut_E8.5	YS Endoderm	0
982	Gut_mixed_gastrulation	YS Endoderm	58.4906
983	Haematoendothelial progenitors_E8.25	YS Endoderm	0
984	Intermediate mesoderm_E8.25	YS Endoderm	0
985	Intermediate mesoderm_mixed_gastrulation	YS Endoderm	0
986	Mesenchyme_E8.25	YS Endoderm	0
987	Mesenchyme_E8.5	YS Endoderm	0
988	NA_E7.25	YS Endoderm	0
989	NA_E8.25	YS Endoderm	0
990	NA_mixed_gastrulation	YS Endoderm	0
991	Nascent mesoderm_E7.25	YS Endoderm	0
992	Nascent mesoderm_E8.25	YS Endoderm	1.88679
993	Nascent mesoderm_mixed_gastrulation	YS Endoderm	3.77358
994	Neural crest_E8.5	YS Endoderm	0
995	NMP_E8.25	YS Endoderm	0
996	Notochord_E7.25	YS Endoderm	0
997	Notochord_mixed_gastrulation	YS Endoderm	0
998	Pharyngeal mesoderm_E8.25	YS Endoderm	0
999	Pharyngeal mesoderm_mixed_gastrulation	YS Endoderm	0
1000	Primitive Streak_E7.25	YS Endoderm	0
1001	Primitive Streak_E8.25	YS Endoderm	0
1002	Primitive Streak_mixed_gastrulation	YS Endoderm	0
1003	Rostral neurectoderm_E7.25	YS Endoderm	0
1004	Rostral neurectoderm_E8.25	YS Endoderm	0
1005	Rostral neurectoderm_mixed_gastrulation	YS Endoderm	0
1006	Somitic mesoderm_E8.25	YS Endoderm	0
1007	Spinal cord_E8.25	YS Endoderm	0
1008	Surface ectoderm_E8.25	YS Endoderm	0
1009	Allantois_E8.25	NA	0
1010	Anterior Primitive Streak_E8.25	NA	0
1011	Anterior Primitive Streak_mixed_gastrulation	NA	0
1012	Blood progenitors 2_E8.25	NA	0
1013	Blood progenitors 2_E8.5	NA	0
1014	Cardiomyocytes_E8.25	NA	0
1015	Caudal epiblast_E8.25	NA	0
1016	Caudal epiblast_mixed_gastrulation	NA	0
1017	Caudal Mesoderm_E7.25	NA	0
1018	Caudal Mesoderm_E8.25	NA	0
1019	Caudal neurectoderm_E8.25	NA	0
1020	Def. endoderm_E7.25	NA	0
1021	Def. endoderm_mixed_gastrulation	NA	0
1022	Endothelium_E8.25	NA	0
1023	Endothelium_E8.5	NA	0
1024	Epiblast_E7.25	NA	0
1025	Epiblast_E8.25	NA	0
1026	Epiblast_mixed_gastrulation	NA	0
1027	Erythroid1_E8.25	NA	0
1028	Erythroid3_E8.25	NA	0
1029	Erythroid3_E8.5	NA	0
1030	ExE ectoderm_E7.25	NA	0
1031	ExE mesoderm_E8.25	NA	0
1032	Forebrain/Midbrain/Hindbrain_E7.25	NA	0
1033	Forebrain/Midbrain/Hindbrain_E8.25	NA	0
1034	Forebrain/Midbrain/Hindbrain_E8.5	NA	0
1035	Gut_E7.25	NA	0
1036	Gut_E8.25	NA	0
1037	Gut_E8.5	NA	0
1038	Gut_mixed_gastrulation	NA	0
1039	Haematoendothelial progenitors_E8.25	NA	0
1040	Intermediate mesoderm_E8.25	NA	0
1041	Intermediate mesoderm_mixed_gastrulation	NA	0
1042	Mesenchyme_E8.25	NA	0
1043	Mesenchyme_E8.5	NA	100
1044	NA_E7.25	NA	0
1045	NA_E8.25	NA	0
1046	NA_mixed_gastrulation	NA	0
1047	Nascent mesoderm_E7.25	NA	0
1048	Nascent mesoderm_E8.25	NA	0
1049	Nascent mesoderm_mixed_gastrulation	NA	0
1050	Neural crest_E8.5	NA	0
1051	NMP_E8.25	NA	0
1052	Notochord_E7.25	NA	0
1053	Notochord_mixed_gastrulation	NA	0
1054	Pharyngeal mesoderm_E8.25	NA	0
1055	Pharyngeal mesoderm_mixed_gastrulation	NA	0
1056	Primitive Streak_E7.25	NA	0
1057	Primitive Streak_E8.25	NA	0
1058	Primitive Streak_mixed_gastrulation	NA	0
1059	Rostral neurectoderm_E7.25	NA	0
1060	Rostral neurectoderm_E8.25	NA	0
1061	Rostral neurectoderm_mixed_gastrulation	NA	0
1062	Somitic mesoderm_E8.25	NA	0
1063	Spinal cord_E8.25	NA	0
1064	Surface ectoderm_E8.25	NA	0

## Sheet: Fig_3b_Pig_Endoderm
	Var1	Var2	Freq
1	Allantois_E12	NA	0
2	Allantois_E13	NA	0.609756
3	Allantois_E13.5	NA	0
4	Amnion_E13	NA	0
5	Amnion_E14.5	NA	0
6	Anterior Somitic Mesoderm 1_E13	NA	0.609756
7	Anterior Somitic Mesoderm 1_E13.5	NA	1.21951
8	Anterior Somitic Mesoderm 2_E13	NA	0
9	Anterior Somitic Mesoderm 2_E13.5	NA	0
10	Anterior Surface Ectoderm_E13	NA	0
11	Anterior Surface Ectoderm_E14.5	NA	0
12	Blood Progenitors_E13	NA	0
13	Brain Progenitors_E13.5	NA	0
14	Caudal Epiblast_E13.5	NA	0
15	Definitive Endoderm/Foregut_E11.5	NA	0
16	Definitive Endoderm/Foregut_E12.5	NA	0
17	Definitive Endoderm/Foregut_E13	NA	0
18	Definitive Endoderm/Foregut_E13.5	NA	0
19	Definitive Endoderm/Foregut_E15	NA	0
20	Definitive Endoderm/Hindgut_E13	NA	0
21	Epiblast 1_E12	NA	0
22	Epiblast 1_E13	NA	0
23	Epiblast 1_E13.5	NA	0
24	Epiblast 2_E13	NA	0
25	Epiblast 3_E13	NA	0
26	ExE Endo 1_E13	NA	0
27	ExE Endo 1_E15	NA	0
28	ExE Mesoderm 1_E13	NA	0.609756
29	ExE Mesoderm 1_E15	NA	0
30	ExE Mesoderm 2_E15	NA	0
31	Haematoendothelial Progenitors_E13	NA	0.609756
32	Haematoendothelial Progenitors_E13.5	NA	1.21951
33	Haematoendothelial Progenitors_E15	NA	0.609756
34	InterHypo_E13	NA	0
35	InterHypo_E13.5	NA	0
36	Intermediate Mesoderm 1_E13	NA	1.82927
37	Intermediate Mesoderm 1_E13.5	NA	4.87805
38	Intermediate Mesoderm 1_E14.5	NA	1.21951
39	Intermediate Mesoderm 1_E15	NA	1.21951
40	Intermediate mesoderm 2_E13.5	NA	0.609756
41	Mesenchyme 2_E15	NA	5.4878
42	Mesenchyme 3_E15	NA	2.43902
43	Nascent Mesoderm 1_E12	NA	0
44	Nascent Mesoderm 1_E13	NA	0
45	Nascent Mesoderm 2_E13	NA	1.21951
46	Nascent Mesoderm 2_E13.5	NA	0.609756
47	Nascent Mesoderm 3_E13	NA	0
48	Nascent Mesoderm 4_E13	NA	0
49	Nascent Mesoderm 4_E13.5	NA	0
50	Node_E13	NA	0
51	Node_E13.5	NA	0
52	PGC_E11.5	NA	1.21951
53	PGC_E12	NA	0
54	PGC_E13	NA	0
55	PGC_E13.5	NA	1.82927
56	Pharyngeal Mesoderm_E13	NA	4.26829
57	Pharyngeal Mesoderm_E13.5	NA	9.7561
58	Pharyngeal Mesoderm_E14.5	NA	1.21951
59	Pharyngeal Mesoderm_E15	NA	39.0244
60	Posterior Mixed mesoderm_E13	NA	4.87805
61	Posterior Mixed mesoderm_E13.5	NA	3.04878
62	Posterior Mixed mesoderm_E14	NA	1.21951
63	Posterior Mixed mesoderm_E14.5	NA	0.609756
64	Posterior Mixed mesoderm_E15	NA	7.92683
65	Posterior Surface Ectoderm_E13	NA	0
66	Posterior Surface Ectoderm_E14.5	NA	0
67	Presomitic Mesoderm_E13	NA	0
68	Presomitic Mesoderm_E13.5	NA	0
69	Primitive streak 1_E13	NA	0
70	Primitive Streak 2_E13	NA	0
71	Primitive Streak 3_E12	NA	0
72	Primitive Streak 3_E13	NA	0
73	YS Endo_E13	NA	0
74	YS Endo_E15	NA	0
75	Allantois_E12	NA	0
76	Allantois_E13	NA	0
77	Allantois_E13.5	NA	0
78	Amnion_E13	NA	6.25
79	Amnion_E14.5	NA	87.5
80	Anterior Somitic Mesoderm 1_E13	NA	0
81	Anterior Somitic Mesoderm 1_E13.5	NA	0
82	Anterior Somitic Mesoderm 2_E13	NA	0
83	Anterior Somitic Mesoderm 2_E13.5	NA	0
84	Anterior Surface Ectoderm_E13	NA	0
85	Anterior Surface Ectoderm_E14.5	NA	6.25
86	Blood Progenitors_E13	NA	0
87	Brain Progenitors_E13.5	NA	0
88	Caudal Epiblast_E13.5	NA	0
89	Definitive Endoderm/Foregut_E11.5	NA	0
90	Definitive Endoderm/Foregut_E12.5	NA	0
91	Definitive Endoderm/Foregut_E13	NA	0
92	Definitive Endoderm/Foregut_E13.5	NA	0
93	Definitive Endoderm/Foregut_E15	NA	0
94	Definitive Endoderm/Hindgut_E13	NA	0
95	Epiblast 1_E12	NA	0
96	Epiblast 1_E13	NA	0
97	Epiblast 1_E13.5	NA	0
98	Epiblast 2_E13	NA	0
99	Epiblast 3_E13	NA	0
100	ExE Endo 1_E13	NA	0
101	ExE Endo 1_E15	NA	0
102	ExE Mesoderm 1_E13	NA	0
103	ExE Mesoderm 1_E15	NA	0
104	ExE Mesoderm 2_E15	NA	0
105	Haematoendothelial Progenitors_E13	NA	0
106	Haematoendothelial Progenitors_E13.5	NA	0
107	Haematoendothelial Progenitors_E15	NA	0
108	InterHypo_E13	NA	0
109	InterHypo_E13.5	NA	0
110	Intermediate Mesoderm 1_E13	NA	0
111	Intermediate Mesoderm 1_E13.5	NA	0
112	Intermediate Mesoderm 1_E14.5	NA	0
113	Intermediate Mesoderm 1_E15	NA	0
114	Intermediate mesoderm 2_E13.5	NA	0
115	Mesenchyme 2_E15	NA	0
116	Mesenchyme 3_E15	NA	0
117	Nascent Mesoderm 1_E12	NA	0
118	Nascent Mesoderm 1_E13	NA	0
119	Nascent Mesoderm 2_E13	NA	0
120	Nascent Mesoderm 2_E13.5	NA	0
121	Nascent Mesoderm 3_E13	NA	0
122	Nascent Mesoderm 4_E13	NA	0
123	Nascent Mesoderm 4_E13.5	NA	0
124	Node_E13	NA	0
125	Node_E13.5	NA	0
126	PGC_E11.5	NA	0
127	PGC_E12	NA	0
128	PGC_E13	NA	0
129	PGC_E13.5	NA	0
130	Pharyngeal Mesoderm_E13	NA	0
131	Pharyngeal Mesoderm_E13.5	NA	0
132	Pharyngeal Mesoderm_E14.5	NA	0
133	Pharyngeal Mesoderm_E15	NA	0
134	Posterior Mixed mesoderm_E13	NA	0
135	Posterior Mixed mesoderm_E13.5	NA	0
136	Posterior Mixed mesoderm_E14	NA	0
137	Posterior Mixed mesoderm_E14.5	NA	0
138	Posterior Mixed mesoderm_E15	NA	0
139	Posterior Surface Ectoderm_E13	NA	0
140	Posterior Surface Ectoderm_E14.5	NA	0
141	Presomitic Mesoderm_E13	NA	0
142	Presomitic Mesoderm_E13.5	NA	0
143	Primitive streak 1_E13	NA	0
144	Primitive Streak 2_E13	NA	0
145	Primitive Streak 3_E12	NA	0
146	Primitive Streak 3_E13	NA	0
147	YS Endo_E13	NA	0
148	YS Endo_E15	NA	0
149	Allantois_E12	Axial Mesoderm	0
150	Allantois_E13	Axial Mesoderm	0
151	Allantois_E13.5	Axial Mesoderm	0
152	Amnion_E13	Axial Mesoderm	0
153	Amnion_E14.5	Axial Mesoderm	0
154	Anterior Somitic Mesoderm 1_E13	Axial Mesoderm	0
155	Anterior Somitic Mesoderm 1_E13.5	Axial Mesoderm	0
156	Anterior Somitic Mesoderm 2_E13	Axial Mesoderm	0
157	Anterior Somitic Mesoderm 2_E13.5	Axial Mesoderm	0
158	Anterior Surface Ectoderm_E13	Axial Mesoderm	0
159	Anterior Surface Ectoderm_E14.5	Axial Mesoderm	0
160	Blood Progenitors_E13	Axial Mesoderm	0
161	Brain Progenitors_E13.5	Axial Mesoderm	0
162	Caudal Epiblast_E13.5	Axial Mesoderm	0
163	Definitive Endoderm/Foregut_E11.5	Axial Mesoderm	0
164	Definitive Endoderm/Foregut_E12.5	Axial Mesoderm	0
165	Definitive Endoderm/Foregut_E13	Axial Mesoderm	4.34783
166	Definitive Endoderm/Foregut_E13.5	Axial Mesoderm	0
167	Definitive Endoderm/Foregut_E15	Axial Mesoderm	0
168	Definitive Endoderm/Hindgut_E13	Axial Mesoderm	0
169	Epiblast 1_E12	Axial Mesoderm	0
170	Epiblast 1_E13	Axial Mesoderm	0
171	Epiblast 1_E13.5	Axial Mesoderm	0
172	Epiblast 2_E13	Axial Mesoderm	0
173	Epiblast 3_E13	Axial Mesoderm	0
174	ExE Endo 1_E13	Axial Mesoderm	0
175	ExE Endo 1_E15	Axial Mesoderm	0
176	ExE Mesoderm 1_E13	Axial Mesoderm	0
177	ExE Mesoderm 1_E15	Axial Mesoderm	0
178	ExE Mesoderm 2_E15	Axial Mesoderm	0
179	Haematoendothelial Progenitors_E13	Axial Mesoderm	0
180	Haematoendothelial Progenitors_E13.5	Axial Mesoderm	0
181	Haematoendothelial Progenitors_E15	Axial Mesoderm	0
182	InterHypo_E13	Axial Mesoderm	0
183	InterHypo_E13.5	Axial Mesoderm	0
184	Intermediate Mesoderm 1_E13	Axial Mesoderm	0
185	Intermediate Mesoderm 1_E13.5	Axial Mesoderm	0
186	Intermediate Mesoderm 1_E14.5	Axial Mesoderm	0
187	Intermediate Mesoderm 1_E15	Axial Mesoderm	0
188	Intermediate mesoderm 2_E13.5	Axial Mesoderm	0
189	Mesenchyme 2_E15	Axial Mesoderm	0
190	Mesenchyme 3_E15	Axial Mesoderm	0
191	Nascent Mesoderm 1_E12	Axial Mesoderm	0
192	Nascent Mesoderm 1_E13	Axial Mesoderm	0
193	Nascent Mesoderm 2_E13	Axial Mesoderm	0
194	Nascent Mesoderm 2_E13.5	Axial Mesoderm	0
195	Nascent Mesoderm 3_E13	Axial Mesoderm	0
196	Nascent Mesoderm 4_E13	Axial Mesoderm	0
197	Nascent Mesoderm 4_E13.5	Axial Mesoderm	0
198	Node_E13	Axial Mesoderm	82.6087
199	Node_E13.5	Axial Mesoderm	4.34783
200	PGC_E11.5	Axial Mesoderm	0
201	PGC_E12	Axial Mesoderm	0
202	PGC_E13	Axial Mesoderm	0
203	PGC_E13.5	Axial Mesoderm	4.34783
204	Pharyngeal Mesoderm_E13	Axial Mesoderm	0
205	Pharyngeal Mesoderm_E13.5	Axial Mesoderm	0
206	Pharyngeal Mesoderm_E14.5	Axial Mesoderm	0
207	Pharyngeal Mesoderm_E15	Axial Mesoderm	0
208	Posterior Mixed mesoderm_E13	Axial Mesoderm	0
209	Posterior Mixed mesoderm_E13.5	Axial Mesoderm	0
210	Posterior Mixed mesoderm_E14	Axial Mesoderm	0
211	Posterior Mixed mesoderm_E14.5	Axial Mesoderm	0
212	Posterior Mixed mesoderm_E15	Axial Mesoderm	0
213	Posterior Surface Ectoderm_E13	Axial Mesoderm	0
214	Posterior Surface Ectoderm_E14.5	Axial Mesoderm	0
215	Presomitic Mesoderm_E13	Axial Mesoderm	0
216	Presomitic Mesoderm_E13.5	Axial Mesoderm	0
217	Primitive streak 1_E13	Axial Mesoderm	0
218	Primitive Streak 2_E13	Axial Mesoderm	4.34783
219	Primitive Streak 3_E12	Axial Mesoderm	0
220	Primitive Streak 3_E13	Axial Mesoderm	0
221	YS Endo_E13	Axial Mesoderm	0
222	YS Endo_E15	Axial Mesoderm	0
223	Allantois_E12	NA	0
224	Allantois_E13	NA	0
225	Allantois_E13.5	NA	0
226	Amnion_E13	NA	0
227	Amnion_E14.5	NA	0
228	Anterior Somitic Mesoderm 1_E13	NA	0
229	Anterior Somitic Mesoderm 1_E13.5	NA	0
230	Anterior Somitic Mesoderm 2_E13	NA	0
231	Anterior Somitic Mesoderm 2_E13.5	NA	0
232	Anterior Surface Ectoderm_E13	NA	0
233	Anterior Surface Ectoderm_E14.5	NA	0
234	Blood Progenitors_E13	NA	100
235	Brain Progenitors_E13.5	NA	0
236	Caudal Epiblast_E13.5	NA	0
237	Definitive Endoderm/Foregut_E11.5	NA	0
238	Definitive Endoderm/Foregut_E12.5	NA	0
239	Definitive Endoderm/Foregut_E13	NA	0
240	Definitive Endoderm/Foregut_E13.5	NA	0
241	Definitive Endoderm/Foregut_E15	NA	0
242	Definitive Endoderm/Hindgut_E13	NA	0
243	Epiblast 1_E12	NA	0
244	Epiblast 1_E13	NA	0
245	Epiblast 1_E13.5	NA	0
246	Epiblast 2_E13	NA	0
247	Epiblast 3_E13	NA	0
248	ExE Endo 1_E13	NA	0
249	ExE Endo 1_E15	NA	0
250	ExE Mesoderm 1_E13	NA	0
251	ExE Mesoderm 1_E15	NA	0
252	ExE Mesoderm 2_E15	NA	0
253	Haematoendothelial Progenitors_E13	NA	0
254	Haematoendothelial Progenitors_E13.5	NA	0
255	Haematoendothelial Progenitors_E15	NA	0
256	InterHypo_E13	NA	0
257	InterHypo_E13.5	NA	0
258	Intermediate Mesoderm 1_E13	NA	0
259	Intermediate Mesoderm 1_E13.5	NA	0
260	Intermediate Mesoderm 1_E14.5	NA	0
261	Intermediate Mesoderm 1_E15	NA	0
262	Intermediate mesoderm 2_E13.5	NA	0
263	Mesenchyme 2_E15	NA	0
264	Mesenchyme 3_E15	NA	0
265	Nascent Mesoderm 1_E12	NA	0
266	Nascent Mesoderm 1_E13	NA	0
267	Nascent Mesoderm 2_E13	NA	0
268	Nascent Mesoderm 2_E13.5	NA	0
269	Nascent Mesoderm 3_E13	NA	0
270	Nascent Mesoderm 4_E13	NA	0
271	Nascent Mesoderm 4_E13.5	NA	0
272	Node_E13	NA	0
273	Node_E13.5	NA	0
274	PGC_E11.5	NA	0
275	PGC_E12	NA	0
276	PGC_E13	NA	0
277	PGC_E13.5	NA	0
278	Pharyngeal Mesoderm_E13	NA	0
279	Pharyngeal Mesoderm_E13.5	NA	0
280	Pharyngeal Mesoderm_E14.5	NA	0
281	Pharyngeal Mesoderm_E15	NA	0
282	Posterior Mixed mesoderm_E13	NA	0
283	Posterior Mixed mesoderm_E13.5	NA	0
284	Posterior Mixed mesoderm_E14	NA	0
285	Posterior Mixed mesoderm_E14.5	NA	0
286	Posterior Mixed mesoderm_E15	NA	0
287	Posterior Surface Ectoderm_E13	NA	0
288	Posterior Surface Ectoderm_E14.5	NA	0
289	Presomitic Mesoderm_E13	NA	0
290	Presomitic Mesoderm_E13.5	NA	0
291	Primitive streak 1_E13	NA	0
292	Primitive Streak 2_E13	NA	0
293	Primitive Streak 3_E12	NA	0
294	Primitive Streak 3_E13	NA	0
295	YS Endo_E13	NA	0
296	YS Endo_E15	NA	0
297	Allantois_E12	DE(NP)	0
298	Allantois_E13	DE(NP)	0
299	Allantois_E13.5	DE(NP)	0
300	Amnion_E13	DE(NP)	0
301	Amnion_E14.5	DE(NP)	0
302	Anterior Somitic Mesoderm 1_E13	DE(NP)	0
303	Anterior Somitic Mesoderm 1_E13.5	DE(NP)	0
304	Anterior Somitic Mesoderm 2_E13	DE(NP)	0
305	Anterior Somitic Mesoderm 2_E13.5	DE(NP)	0
306	Anterior Surface Ectoderm_E13	DE(NP)	0
307	Anterior Surface Ectoderm_E14.5	DE(NP)	0
308	Blood Progenitors_E13	DE(NP)	0
309	Brain Progenitors_E13.5	DE(NP)	0
310	Caudal Epiblast_E13.5	DE(NP)	0
311	Definitive Endoderm/Foregut_E11.5	DE(NP)	5.55556
312	Definitive Endoderm/Foregut_E12.5	DE(NP)	0
313	Definitive Endoderm/Foregut_E13	DE(NP)	38.8889
314	Definitive Endoderm/Foregut_E13.5	DE(NP)	16.6667
315	Definitive Endoderm/Foregut_E15	DE(NP)	5.55556
316	Definitive Endoderm/Hindgut_E13	DE(NP)	0
317	Epiblast 1_E12	DE(NP)	0
318	Epiblast 1_E13	DE(NP)	0
319	Epiblast 1_E13.5	DE(NP)	0
320	Epiblast 2_E13	DE(NP)	0
321	Epiblast 3_E13	DE(NP)	0
322	ExE Endo 1_E13	DE(NP)	0
323	ExE Endo 1_E15	DE(NP)	0
324	ExE Mesoderm 1_E13	DE(NP)	0
325	ExE Mesoderm 1_E15	DE(NP)	0
326	ExE Mesoderm 2_E15	DE(NP)	0
327	Haematoendothelial Progenitors_E13	DE(NP)	0
328	Haematoendothelial Progenitors_E13.5	DE(NP)	0
329	Haematoendothelial Progenitors_E15	DE(NP)	0
330	InterHypo_E13	DE(NP)	16.6667
331	InterHypo_E13.5	DE(NP)	0
332	Intermediate Mesoderm 1_E13	DE(NP)	0
333	Intermediate Mesoderm 1_E13.5	DE(NP)	0
334	Intermediate Mesoderm 1_E14.5	DE(NP)	0
335	Intermediate Mesoderm 1_E15	DE(NP)	0
336	Intermediate mesoderm 2_E13.5	DE(NP)	0
337	Mesenchyme 2_E15	DE(NP)	0
338	Mesenchyme 3_E15	DE(NP)	0
339	Nascent Mesoderm 1_E12	DE(NP)	0
340	Nascent Mesoderm 1_E13	DE(NP)	0
341	Nascent Mesoderm 2_E13	DE(NP)	0
342	Nascent Mesoderm 2_E13.5	DE(NP)	0
343	Nascent Mesoderm 3_E13	DE(NP)	0
344	Nascent Mesoderm 4_E13	DE(NP)	0
345	Nascent Mesoderm 4_E13.5	DE(NP)	0
346	Node_E13	DE(NP)	11.1111
347	Node_E13.5	DE(NP)	0
348	PGC_E11.5	DE(NP)	0
349	PGC_E12	DE(NP)	0
350	PGC_E13	DE(NP)	0
351	PGC_E13.5	DE(NP)	0
352	Pharyngeal Mesoderm_E13	DE(NP)	0
353	Pharyngeal Mesoderm_E13.5	DE(NP)	0
354	Pharyngeal Mesoderm_E14.5	DE(NP)	0
355	Pharyngeal Mesoderm_E15	DE(NP)	0
356	Posterior Mixed mesoderm_E13	DE(NP)	0
357	Posterior Mixed mesoderm_E13.5	DE(NP)	0
358	Posterior Mixed mesoderm_E14	DE(NP)	0
359	Posterior Mixed mesoderm_E14.5	DE(NP)	0
360	Posterior Mixed mesoderm_E15	DE(NP)	0
361	Posterior Surface Ectoderm_E13	DE(NP)	0
362	Posterior Surface Ectoderm_E14.5	DE(NP)	0
363	Presomitic Mesoderm_E13	DE(NP)	0
364	Presomitic Mesoderm_E13.5	DE(NP)	0
365	Primitive streak 1_E13	DE(NP)	0
366	Primitive Streak 2_E13	DE(NP)	0
367	Primitive Streak 3_E12	DE(NP)	0
368	Primitive Streak 3_E13	DE(NP)	0
369	YS Endo_E13	DE(NP)	0
370	YS Endo_E15	DE(NP)	5.55556
371	Allantois_E12	DE(P)	0
372	Allantois_E13	DE(P)	0
373	Allantois_E13.5	DE(P)	0
374	Amnion_E13	DE(P)	0
375	Amnion_E14.5	DE(P)	0
376	Anterior Somitic Mesoderm 1_E13	DE(P)	0
377	Anterior Somitic Mesoderm 1_E13.5	DE(P)	0
378	Anterior Somitic Mesoderm 2_E13	DE(P)	0
379	Anterior Somitic Mesoderm 2_E13.5	DE(P)	0
380	Anterior Surface Ectoderm_E13	DE(P)	0
381	Anterior Surface Ectoderm_E14.5	DE(P)	0
382	Blood Progenitors_E13	DE(P)	0
383	Brain Progenitors_E13.5	DE(P)	0
384	Caudal Epiblast_E13.5	DE(P)	0
385	Definitive Endoderm/Foregut_E11.5	DE(P)	2.85714
386	Definitive Endoderm/Foregut_E12.5	DE(P)	5.71429
387	Definitive Endoderm/Foregut_E13	DE(P)	68.5714
388	Definitive Endoderm/Foregut_E13.5	DE(P)	8.57143
389	Definitive Endoderm/Foregut_E15	DE(P)	0
390	Definitive Endoderm/Hindgut_E13	DE(P)	2.85714
391	Epiblast 1_E12	DE(P)	0
392	Epiblast 1_E13	DE(P)	5.71429
393	Epiblast 1_E13.5	DE(P)	0
394	Epiblast 2_E13	DE(P)	0
395	Epiblast 3_E13	DE(P)	0
396	ExE Endo 1_E13	DE(P)	0
397	ExE Endo 1_E15	DE(P)	0
398	ExE Mesoderm 1_E13	DE(P)	0
399	ExE Mesoderm 1_E15	DE(P)	0
400	ExE Mesoderm 2_E15	DE(P)	0
401	Haematoendothelial Progenitors_E13	DE(P)	0
402	Haematoendothelial Progenitors_E13.5	DE(P)	0
403	Haematoendothelial Progenitors_E15	DE(P)	0
404	InterHypo_E13	DE(P)	0
405	InterHypo_E13.5	DE(P)	2.85714
406	Intermediate Mesoderm 1_E13	DE(P)	0
407	Intermediate Mesoderm 1_E13.5	DE(P)	0
408	Intermediate Mesoderm 1_E14.5	DE(P)	0
409	Intermediate Mesoderm 1_E15	DE(P)	0
410	Intermediate mesoderm 2_E13.5	DE(P)	0
411	Mesenchyme 2_E15	DE(P)	0
412	Mesenchyme 3_E15	DE(P)	0
413	Nascent Mesoderm 1_E12	DE(P)	0
414	Nascent Mesoderm 1_E13	DE(P)	0
415	Nascent Mesoderm 2_E13	DE(P)	0
416	Nascent Mesoderm 2_E13.5	DE(P)	0
417	Nascent Mesoderm 3_E13	DE(P)	0
418	Nascent Mesoderm 4_E13	DE(P)	0
419	Nascent Mesoderm 4_E13.5	DE(P)	0
420	Node_E13	DE(P)	0
421	Node_E13.5	DE(P)	0
422	PGC_E11.5	DE(P)	0
423	PGC_E12	DE(P)	0
424	PGC_E13	DE(P)	0
425	PGC_E13.5	DE(P)	0
426	Pharyngeal Mesoderm_E13	DE(P)	0
427	Pharyngeal Mesoderm_E13.5	DE(P)	0
428	Pharyngeal Mesoderm_E14.5	DE(P)	0
429	Pharyngeal Mesoderm_E15	DE(P)	0
430	Posterior Mixed mesoderm_E13	DE(P)	0
431	Posterior Mixed mesoderm_E13.5	DE(P)	0
432	Posterior Mixed mesoderm_E14	DE(P)	0
433	Posterior Mixed mesoderm_E14.5	DE(P)	0
434	Posterior Mixed mesoderm_E15	DE(P)	0
435	Posterior Surface Ectoderm_E13	DE(P)	0
436	Posterior Surface Ectoderm_E14.5	DE(P)	0
437	Presomitic Mesoderm_E13	DE(P)	0
438	Presomitic Mesoderm_E13.5	DE(P)	0
439	Primitive streak 1_E13	DE(P)	0
440	Primitive Streak 2_E13	DE(P)	0
441	Primitive Streak 3_E12	DE(P)	0
442	Primitive Streak 3_E13	DE(P)	0
443	YS Endo_E13	DE(P)	0
444	YS Endo_E15	DE(P)	2.85714
445	Allantois_E12	NA	0
446	Allantois_E13	NA	3.24324
447	Allantois_E13.5	NA	0
448	Amnion_E13	NA	0
449	Amnion_E14.5	NA	0
450	Anterior Somitic Mesoderm 1_E13	NA	4.32432
451	Anterior Somitic Mesoderm 1_E13.5	NA	8.64865
452	Anterior Somitic Mesoderm 2_E13	NA	9.18919
453	Anterior Somitic Mesoderm 2_E13.5	NA	9.72973
454	Anterior Surface Ectoderm_E13	NA	0
455	Anterior Surface Ectoderm_E14.5	NA	0
456	Blood Progenitors_E13	NA	0
457	Brain Progenitors_E13.5	NA	0
458	Caudal Epiblast_E13.5	NA	0
459	Definitive Endoderm/Foregut_E11.5	NA	0
460	Definitive Endoderm/Foregut_E12.5	NA	0
461	Definitive Endoderm/Foregut_E13	NA	0.540541
462	Definitive Endoderm/Foregut_E13.5	NA	0.540541
463	Definitive Endoderm/Foregut_E15	NA	0
464	Definitive Endoderm/Hindgut_E13	NA	0
465	Epiblast 1_E12	NA	0
466	Epiblast 1_E13	NA	0
467	Epiblast 1_E13.5	NA	0.540541
468	Epiblast 2_E13	NA	0
469	Epiblast 3_E13	NA	0
470	ExE Endo 1_E13	NA	0
471	ExE Endo 1_E15	NA	0
472	ExE Mesoderm 1_E13	NA	0
473	ExE Mesoderm 1_E15	NA	0
474	ExE Mesoderm 2_E15	NA	0
475	Haematoendothelial Progenitors_E13	NA	0
476	Haematoendothelial Progenitors_E13.5	NA	0.540541
477	Haematoendothelial Progenitors_E15	NA	0
478	InterHypo_E13	NA	0
479	InterHypo_E13.5	NA	0
480	Intermediate Mesoderm 1_E13	NA	0
481	Intermediate Mesoderm 1_E13.5	NA	1.62162
482	Intermediate Mesoderm 1_E14.5	NA	0
483	Intermediate Mesoderm 1_E15	NA	0
484	Intermediate mesoderm 2_E13.5	NA	0
485	Mesenchyme 2_E15	NA	0
486	Mesenchyme 3_E15	NA	0
487	Nascent Mesoderm 1_E12	NA	0
488	Nascent Mesoderm 1_E13	NA	0.540541
489	Nascent Mesoderm 2_E13	NA	12.973
490	Nascent Mesoderm 2_E13.5	NA	0
491	Nascent Mesoderm 3_E13	NA	0.540541
492	Nascent Mesoderm 4_E13	NA	0
493	Nascent Mesoderm 4_E13.5	NA	0
494	Node_E13	NA	0
495	Node_E13.5	NA	0.540541
496	PGC_E11.5	NA	0
497	PGC_E12	NA	0
498	PGC_E13	NA	2.16216
499	PGC_E13.5	NA	4.32432
500	Pharyngeal Mesoderm_E13	NA	2.16216
501	Pharyngeal Mesoderm_E13.5	NA	5.94595
502	Pharyngeal Mesoderm_E14.5	NA	0
503	Pharyngeal Mesoderm_E15	NA	0
504	Posterior Mixed mesoderm_E13	NA	0
505	Posterior Mixed mesoderm_E13.5	NA	0
506	Posterior Mixed mesoderm_E14	NA	0
507	Posterior Mixed mesoderm_E14.5	NA	0
508	Posterior Mixed mesoderm_E15	NA	0
509	Posterior Surface Ectoderm_E13	NA	0
510	Posterior Surface Ectoderm_E14.5	NA	0
511	Presomitic Mesoderm_E13	NA	28.1081
512	Presomitic Mesoderm_E13.5	NA	3.78378
513	Primitive streak 1_E13	NA	0
514	Primitive Streak 2_E13	NA	0
515	Primitive Streak 3_E12	NA	0
516	Primitive Streak 3_E13	NA	0
517	YS Endo_E13	NA	0
518	YS Endo_E15	NA	0
519	Allantois_E12	Epiblast	0
520	Allantois_E13	Epiblast	0
521	Allantois_E13.5	Epiblast	0
522	Amnion_E13	Epiblast	0
523	Amnion_E14.5	Epiblast	0
524	Anterior Somitic Mesoderm 1_E13	Epiblast	0
525	Anterior Somitic Mesoderm 1_E13.5	Epiblast	0
526	Anterior Somitic Mesoderm 2_E13	Epiblast	0
527	Anterior Somitic Mesoderm 2_E13.5	Epiblast	0
528	Anterior Surface Ectoderm_E13	Epiblast	6.01504
529	Anterior Surface Ectoderm_E14.5	Epiblast	0
530	Blood Progenitors_E13	Epiblast	0
531	Brain Progenitors_E13.5	Epiblast	0
532	Caudal Epiblast_E13.5	Epiblast	0
533	Definitive Endoderm/Foregut_E11.5	Epiblast	0
534	Definitive Endoderm/Foregut_E12.5	Epiblast	0
535	Definitive Endoderm/Foregut_E13	Epiblast	0
536	Definitive Endoderm/Foregut_E13.5	Epiblast	0
537	Definitive Endoderm/Foregut_E15	Epiblast	0
538	Definitive Endoderm/Hindgut_E13	Epiblast	0
539	Epiblast 1_E12	Epiblast	0.75188
540	Epiblast 1_E13	Epiblast	75.9398
541	Epiblast 1_E13.5	Epiblast	0
542	Epiblast 2_E13	Epiblast	0.75188
543	Epiblast 3_E13	Epiblast	15.7895
544	ExE Endo 1_E13	Epiblast	0
545	ExE Endo 1_E15	Epiblast	0
546	ExE Mesoderm 1_E13	Epiblast	0
547	ExE Mesoderm 1_E15	Epiblast	0
548	ExE Mesoderm 2_E15	Epiblast	0
549	Haematoendothelial Progenitors_E13	Epiblast	0
550	Haematoendothelial Progenitors_E13.5	Epiblast	0
551	Haematoendothelial Progenitors_E15	Epiblast	0
552	InterHypo_E13	Epiblast	0
553	InterHypo_E13.5	Epiblast	0
554	Intermediate Mesoderm 1_E13	Epiblast	0
555	Intermediate Mesoderm 1_E13.5	Epiblast	0
556	Intermediate Mesoderm 1_E14.5	Epiblast	0
557	Intermediate Mesoderm 1_E15	Epiblast	0
558	Intermediate mesoderm 2_E13.5	Epiblast	0
559	Mesenchyme 2_E15	Epiblast	0
560	Mesenchyme 3_E15	Epiblast	0
561	Nascent Mesoderm 1_E12	Epiblast	0
562	Nascent Mesoderm 1_E13	Epiblast	0
563	Nascent Mesoderm 2_E13	Epiblast	0
564	Nascent Mesoderm 2_E13.5	Epiblast	0
565	Nascent Mesoderm 3_E13	Epiblast	0
566	Nascent Mesoderm 4_E13	Epiblast	0
567	Nascent Mesoderm 4_E13.5	Epiblast	0
568	Node_E13	Epiblast	0
569	Node_E13.5	Epiblast	0
570	PGC_E11.5	Epiblast	0
571	PGC_E12	Epiblast	0
572	PGC_E13	Epiblast	0
573	PGC_E13.5	Epiblast	0
574	Pharyngeal Mesoderm_E13	Epiblast	0.75188
575	Pharyngeal Mesoderm_E13.5	Epiblast	0
576	Pharyngeal Mesoderm_E14.5	Epiblast	0
577	Pharyngeal Mesoderm_E15	Epiblast	0
578	Posterior Mixed mesoderm_E13	Epiblast	0
579	Posterior Mixed mesoderm_E13.5	Epiblast	0
580	Posterior Mixed mesoderm_E14	Epiblast	0
581	Posterior Mixed mesoderm_E14.5	Epiblast	0
582	Posterior Mixed mesoderm_E15	Epiblast	0
583	Posterior Surface Ectoderm_E13	Epiblast	0
584	Posterior Surface Ectoderm_E14.5	Epiblast	0
585	Presomitic Mesoderm_E13	Epiblast	0
586	Presomitic Mesoderm_E13.5	Epiblast	0
587	Primitive streak 1_E13	Epiblast	0
588	Primitive Streak 2_E13	Epiblast	0
589	Primitive Streak 3_E12	Epiblast	0
590	Primitive Streak 3_E13	Epiblast	0
591	YS Endo_E13	Epiblast	0
592	YS Endo_E15	Epiblast	0
593	Allantois_E12	NA	0
594	Allantois_E13	NA	0
595	Allantois_E13.5	NA	0
596	Amnion_E13	NA	0
597	Amnion_E14.5	NA	0
598	Anterior Somitic Mesoderm 1_E13	NA	0
599	Anterior Somitic Mesoderm 1_E13.5	NA	0
600	Anterior Somitic Mesoderm 2_E13	NA	0
601	Anterior Somitic Mesoderm 2_E13.5	NA	0
602	Anterior Surface Ectoderm_E13	NA	0
603	Anterior Surface Ectoderm_E14.5	NA	0
604	Blood Progenitors_E13	NA	96.4286
605	Brain Progenitors_E13.5	NA	0
606	Caudal Epiblast_E13.5	NA	0
607	Definitive Endoderm/Foregut_E11.5	NA	0
608	Definitive Endoderm/Foregut_E12.5	NA	0
609	Definitive Endoderm/Foregut_E13	NA	0
610	Definitive Endoderm/Foregut_E13.5	NA	0
611	Definitive Endoderm/Foregut_E15	NA	0
612	Definitive Endoderm/Hindgut_E13	NA	0
613	Epiblast 1_E12	NA	0
614	Epiblast 1_E13	NA	0
615	Epiblast 1_E13.5	NA	0
616	Epiblast 2_E13	NA	0
617	Epiblast 3_E13	NA	0
618	ExE Endo 1_E13	NA	0
619	ExE Endo 1_E15	NA	0
620	ExE Mesoderm 1_E13	NA	0
621	ExE Mesoderm 1_E15	NA	0
622	ExE Mesoderm 2_E15	NA	0
623	Haematoendothelial Progenitors_E13	NA	0
624	Haematoendothelial Progenitors_E13.5	NA	0
625	Haematoendothelial Progenitors_E15	NA	3.57143
626	InterHypo_E13	NA	0
627	InterHypo_E13.5	NA	0
628	Intermediate Mesoderm 1_E13	NA	0
629	Intermediate Mesoderm 1_E13.5	NA	0
630	Intermediate Mesoderm 1_E14.5	NA	0
631	Intermediate Mesoderm 1_E15	NA	0
632	Intermediate mesoderm 2_E13.5	NA	0
633	Mesenchyme 2_E15	NA	0
634	Mesenchyme 3_E15	NA	0
635	Nascent Mesoderm 1_E12	NA	0
636	Nascent Mesoderm 1_E13	NA	0
637	Nascent Mesoderm 2_E13	NA	0
638	Nascent Mesoderm 2_E13.5	NA	0
639	Nascent Mesoderm 3_E13	NA	0
640	Nascent Mesoderm 4_E13	NA	0
641	Nascent Mesoderm 4_E13.5	NA	0
642	Node_E13	NA	0
643	Node_E13.5	NA	0
644	PGC_E11.5	NA	0
645	PGC_E12	NA	0
646	PGC_E13	NA	0
647	PGC_E13.5	NA	0
648	Pharyngeal Mesoderm_E13	NA	0
649	Pharyngeal Mesoderm_E13.5	NA	0
650	Pharyngeal Mesoderm_E14.5	NA	0
651	Pharyngeal Mesoderm_E15	NA	0
652	Posterior Mixed mesoderm_E13	NA	0
653	Posterior Mixed mesoderm_E13.5	NA	0
654	Posterior Mixed mesoderm_E14	NA	0
655	Posterior Mixed mesoderm_E14.5	NA	0
656	Posterior Mixed mesoderm_E15	NA	0
657	Posterior Surface Ectoderm_E13	NA	0
658	Posterior Surface Ectoderm_E14.5	NA	0
659	Presomitic Mesoderm_E13	NA	0
660	Presomitic Mesoderm_E13.5	NA	0
661	Primitive streak 1_E13	NA	0
662	Primitive Streak 2_E13	NA	0
663	Primitive Streak 3_E12	NA	0
664	Primitive Streak 3_E13	NA	0
665	YS Endo_E13	NA	0
666	YS Endo_E15	NA	0
667	Allantois_E12	NA	0
668	Allantois_E13	NA	0
669	Allantois_E13.5	NA	0
670	Amnion_E13	NA	0
671	Amnion_E14.5	NA	0
672	Anterior Somitic Mesoderm 1_E13	NA	0
673	Anterior Somitic Mesoderm 1_E13.5	NA	0
674	Anterior Somitic Mesoderm 2_E13	NA	0
675	Anterior Somitic Mesoderm 2_E13.5	NA	0
676	Anterior Surface Ectoderm_E13	NA	0
677	Anterior Surface Ectoderm_E14.5	NA	0
678	Blood Progenitors_E13	NA	100
679	Brain Progenitors_E13.5	NA	0
680	Caudal Epiblast_E13.5	NA	0
681	Definitive Endoderm/Foregut_E11.5	NA	0
682	Definitive Endoderm/Foregut_E12.5	NA	0
683	Definitive Endoderm/Foregut_E13	NA	0
684	Definitive Endoderm/Foregut_E13.5	NA	0
685	Definitive Endoderm/Foregut_E15	NA	0
686	Definitive Endoderm/Hindgut_E13	NA	0
687	Epiblast 1_E12	NA	0
688	Epiblast 1_E13	NA	0
689	Epiblast 1_E13.5	NA	0
690	Epiblast 2_E13	NA	0
691	Epiblast 3_E13	NA	0
692	ExE Endo 1_E13	NA	0
693	ExE Endo 1_E15	NA	0
694	ExE Mesoderm 1_E13	NA	0
695	ExE Mesoderm 1_E15	NA	0
696	ExE Mesoderm 2_E15	NA	0
697	Haematoendothelial Progenitors_E13	NA	0
698	Haematoendothelial Progenitors_E13.5	NA	0
699	Haematoendothelial Progenitors_E15	NA	0
700	InterHypo_E13	NA	0
701	InterHypo_E13.5	NA	0
702	Intermediate Mesoderm 1_E13	NA	0
703	Intermediate Mesoderm 1_E13.5	NA	0
704	Intermediate Mesoderm 1_E14.5	NA	0
705	Intermediate Mesoderm 1_E15	NA	0
706	Intermediate mesoderm 2_E13.5	NA	0
707	Mesenchyme 2_E15	NA	0
708	Mesenchyme 3_E15	NA	0
709	Nascent Mesoderm 1_E12	NA	0
710	Nascent Mesoderm 1_E13	NA	0
711	Nascent Mesoderm 2_E13	NA	0
712	Nascent Mesoderm 2_E13.5	NA	0
713	Nascent Mesoderm 3_E13	NA	0
714	Nascent Mesoderm 4_E13	NA	0
715	Nascent Mesoderm 4_E13.5	NA	0
716	Node_E13	NA	0
717	Node_E13.5	NA	0
718	PGC_E11.5	NA	0
719	PGC_E12	NA	0
720	PGC_E13	NA	0
721	PGC_E13.5	NA	0
722	Pharyngeal Mesoderm_E13	NA	0
723	Pharyngeal Mesoderm_E13.5	NA	0
724	Pharyngeal Mesoderm_E14.5	NA	0
725	Pharyngeal Mesoderm_E15	NA	0
726	Posterior Mixed mesoderm_E13	NA	0
727	Posterior Mixed mesoderm_E13.5	NA	0
728	Posterior Mixed mesoderm_E14	NA	0
729	Posterior Mixed mesoderm_E14.5	NA	0
730	Posterior Mixed mesoderm_E15	NA	0
731	Posterior Surface Ectoderm_E13	NA	0
732	Posterior Surface Ectoderm_E14.5	NA	0
733	Presomitic Mesoderm_E13	NA	0
734	Presomitic Mesoderm_E13.5	NA	0
735	Primitive streak 1_E13	NA	0
736	Primitive Streak 2_E13	NA	0
737	Primitive Streak 3_E12	NA	0
738	Primitive Streak 3_E13	NA	0
739	YS Endo_E13	NA	0
740	YS Endo_E15	NA	0
741	Allantois_E12	NA	0
742	Allantois_E13	NA	0
743	Allantois_E13.5	NA	0
744	Amnion_E13	NA	0
745	Amnion_E14.5	NA	0
746	Anterior Somitic Mesoderm 1_E13	NA	0
747	Anterior Somitic Mesoderm 1_E13.5	NA	0
748	Anterior Somitic Mesoderm 2_E13	NA	0
749	Anterior Somitic Mesoderm 2_E13.5	NA	0
750	Anterior Surface Ectoderm_E13	NA	0
751	Anterior Surface Ectoderm_E14.5	NA	0
752	Blood Progenitors_E13	NA	16.2162
753	Brain Progenitors_E13.5	NA	0
754	Caudal Epiblast_E13.5	NA	0
755	Definitive Endoderm/Foregut_E11.5	NA	0
756	Definitive Endoderm/Foregut_E12.5	NA	0
757	Definitive Endoderm/Foregut_E13	NA	0
758	Definitive Endoderm/Foregut_E13.5	NA	0
759	Definitive Endoderm/Foregut_E15	NA	0
760	Definitive Endoderm/Hindgut_E13	NA	0
761	Epiblast 1_E12	NA	0
762	Epiblast 1_E13	NA	0
763	Epiblast 1_E13.5	NA	0
764	Epiblast 2_E13	NA	0
765	Epiblast 3_E13	NA	0
766	ExE Endo 1_E13	NA	0
767	ExE Endo 1_E15	NA	0
768	ExE Mesoderm 1_E13	NA	0
769	ExE Mesoderm 1_E15	NA	0
770	ExE Mesoderm 2_E15	NA	0
771	Haematoendothelial Progenitors_E13	NA	0
772	Haematoendothelial Progenitors_E13.5	NA	10.8108
773	Haematoendothelial Progenitors_E15	NA	72.973
774	InterHypo_E13	NA	0
775	InterHypo_E13.5	NA	0
776	Intermediate Mesoderm 1_E13	NA	0
777	Intermediate Mesoderm 1_E13.5	NA	0
778	Intermediate Mesoderm 1_E14.5	NA	0
779	Intermediate Mesoderm 1_E15	NA	0
780	Intermediate mesoderm 2_E13.5	NA	0
781	Mesenchyme 2_E15	NA	0
782	Mesenchyme 3_E15	NA	0
783	Nascent Mesoderm 1_E12	NA	0
784	Nascent Mesoderm 1_E13	NA	0
785	Nascent Mesoderm 2_E13	NA	0
786	Nascent Mesoderm 2_E13.5	NA	0
787	Nascent Mesoderm 3_E13	NA	0
788	Nascent Mesoderm 4_E13	NA	0
789	Nascent Mesoderm 4_E13.5	NA	0
790	Node_E13	NA	0
791	Node_E13.5	NA	0
792	PGC_E11.5	NA	0
793	PGC_E12	NA	0
794	PGC_E13	NA	0
795	PGC_E13.5	NA	0
796	Pharyngeal Mesoderm_E13	NA	0
797	Pharyngeal Mesoderm_E13.5	NA	0
798	Pharyngeal Mesoderm_E14.5	NA	0
799	Pharyngeal Mesoderm_E15	NA	0
800	Posterior Mixed mesoderm_E13	NA	0
801	Posterior Mixed mesoderm_E13.5	NA	0
802	Posterior Mixed mesoderm_E14	NA	0
803	Posterior Mixed mesoderm_E14.5	NA	0
804	Posterior Mixed mesoderm_E15	NA	0
805	Posterior Surface Ectoderm_E13	NA	0
806	Posterior Surface Ectoderm_E14.5	NA	0
807	Presomitic Mesoderm_E13	NA	0
808	Presomitic Mesoderm_E13.5	NA	0
809	Primitive streak 1_E13	NA	0
810	Primitive Streak 2_E13	NA	0
811	Primitive Streak 3_E12	NA	0
812	Primitive Streak 3_E13	NA	0
813	YS Endo_E13	NA	0
814	YS Endo_E15	NA	0
815	Allantois_E12	Hypoblast	0
816	Allantois_E13	Hypoblast	0
817	Allantois_E13.5	Hypoblast	0
818	Amnion_E13	Hypoblast	0
819	Amnion_E14.5	Hypoblast	0
820	Anterior Somitic Mesoderm 1_E13	Hypoblast	0
821	Anterior Somitic Mesoderm 1_E13.5	Hypoblast	0
822	Anterior Somitic Mesoderm 2_E13	Hypoblast	0
823	Anterior Somitic Mesoderm 2_E13.5	Hypoblast	0
824	Anterior Surface Ectoderm_E13	Hypoblast	0
825	Anterior Surface Ectoderm_E14.5	Hypoblast	0
826	Blood Progenitors_E13	Hypoblast	0
827	Brain Progenitors_E13.5	Hypoblast	0
828	Caudal Epiblast_E13.5	Hypoblast	0
829	Definitive Endoderm/Foregut_E11.5	Hypoblast	0
830	Definitive Endoderm/Foregut_E12.5	Hypoblast	0
831	Definitive Endoderm/Foregut_E13	Hypoblast	17.2414
832	Definitive Endoderm/Foregut_E13.5	Hypoblast	3.44828
833	Definitive Endoderm/Foregut_E15	Hypoblast	0
834	Definitive Endoderm/Hindgut_E13	Hypoblast	0
835	Epiblast 1_E12	Hypoblast	0
836	Epiblast 1_E13	Hypoblast	0
837	Epiblast 1_E13.5	Hypoblast	0
838	Epiblast 2_E13	Hypoblast	0
839	Epiblast 3_E13	Hypoblast	0
840	ExE Endo 1_E13	Hypoblast	0
841	ExE Endo 1_E15	Hypoblast	0
842	ExE Mesoderm 1_E13	Hypoblast	0
843	ExE Mesoderm 1_E15	Hypoblast	0
844	ExE Mesoderm 2_E15	Hypoblast	0
845	Haematoendothelial Progenitors_E13	Hypoblast	0
846	Haematoendothelial Progenitors_E13.5	Hypoblast	0
847	Haematoendothelial Progenitors_E15	Hypoblast	0
848	InterHypo_E13	Hypoblast	31.0345
849	InterHypo_E13.5	Hypoblast	0
850	Intermediate Mesoderm 1_E13	Hypoblast	0
851	Intermediate Mesoderm 1_E13.5	Hypoblast	0
852	Intermediate Mesoderm 1_E14.5	Hypoblast	0
853	Intermediate Mesoderm 1_E15	Hypoblast	0
854	Intermediate mesoderm 2_E13.5	Hypoblast	0
855	Mesenchyme 2_E15	Hypoblast	0
856	Mesenchyme 3_E15	Hypoblast	0
857	Nascent Mesoderm 1_E12	Hypoblast	0
858	Nascent Mesoderm 1_E13	Hypoblast	0
859	Nascent Mesoderm 2_E13	Hypoblast	0
860	Nascent Mesoderm 2_E13.5	Hypoblast	0
861	Nascent Mesoderm 3_E13	Hypoblast	0
862	Nascent Mesoderm 4_E13	Hypoblast	0
863	Nascent Mesoderm 4_E13.5	Hypoblast	0
864	Node_E13	Hypoblast	0
865	Node_E13.5	Hypoblast	0
866	PGC_E11.5	Hypoblast	0
867	PGC_E12	Hypoblast	0
868	PGC_E13	Hypoblast	0
869	PGC_E13.5	Hypoblast	0
870	Pharyngeal Mesoderm_E13	Hypoblast	0
871	Pharyngeal Mesoderm_E13.5	Hypoblast	0
872	Pharyngeal Mesoderm_E14.5	Hypoblast	0
873	Pharyngeal Mesoderm_E15	Hypoblast	0
874	Posterior Mixed mesoderm_E13	Hypoblast	0
875	Posterior Mixed mesoderm_E13.5	Hypoblast	0
876	Posterior Mixed mesoderm_E14	Hypoblast	0
877	Posterior Mixed mesoderm_E14.5	Hypoblast	0
878	Posterior Mixed mesoderm_E15	Hypoblast	0
879	Posterior Surface Ectoderm_E13	Hypoblast	0
880	Posterior Surface Ectoderm_E14.5	Hypoblast	0
881	Presomitic Mesoderm_E13	Hypoblast	0
882	Presomitic Mesoderm_E13.5	Hypoblast	0
883	Primitive streak 1_E13	Hypoblast	0
884	Primitive Streak 2_E13	Hypoblast	0
885	Primitive Streak 3_E12	Hypoblast	0
886	Primitive Streak 3_E13	Hypoblast	0
887	YS Endo_E13	Hypoblast	24.1379
888	YS Endo_E15	Hypoblast	24.1379
889	Allantois_E12	NA	0
890	Allantois_E13	NA	0
891	Allantois_E13.5	NA	0
892	Amnion_E13	NA	0
893	Amnion_E14.5	NA	0
894	Anterior Somitic Mesoderm 1_E13	NA	0
895	Anterior Somitic Mesoderm 1_E13.5	NA	0
896	Anterior Somitic Mesoderm 2_E13	NA	0
897	Anterior Somitic Mesoderm 2_E13.5	NA	0
898	Anterior Surface Ectoderm_E13	NA	0
899	Anterior Surface Ectoderm_E14.5	NA	0
900	Blood Progenitors_E13	NA	100
901	Brain Progenitors_E13.5	NA	0
902	Caudal Epiblast_E13.5	NA	0
903	Definitive Endoderm/Foregut_E11.5	NA	0
904	Definitive Endoderm/Foregut_E12.5	NA	0
905	Definitive Endoderm/Foregut_E13	NA	0
906	Definitive Endoderm/Foregut_E13.5	NA	0
907	Definitive Endoderm/Foregut_E15	NA	0
908	Definitive Endoderm/Hindgut_E13	NA	0
909	Epiblast 1_E12	NA	0
910	Epiblast 1_E13	NA	0
911	Epiblast 1_E13.5	NA	0
912	Epiblast 2_E13	NA	0
913	Epiblast 3_E13	NA	0
914	ExE Endo 1_E13	NA	0
915	ExE Endo 1_E15	NA	0
916	ExE Mesoderm 1_E13	NA	0
917	ExE Mesoderm 1_E15	NA	0
918	ExE Mesoderm 2_E15	NA	0
919	Haematoendothelial Progenitors_E13	NA	0
920	Haematoendothelial Progenitors_E13.5	NA	0
921	Haematoendothelial Progenitors_E15	NA	0
922	InterHypo_E13	NA	0
923	InterHypo_E13.5	NA	0
924	Intermediate Mesoderm 1_E13	NA	0
925	Intermediate Mesoderm 1_E13.5	NA	0
926	Intermediate Mesoderm 1_E14.5	NA	0
927	Intermediate Mesoderm 1_E15	NA	0
928	Intermediate mesoderm 2_E13.5	NA	0
929	Mesenchyme 2_E15	NA	0
930	Mesenchyme 3_E15	NA	0
931	Nascent Mesoderm 1_E12	NA	0
932	Nascent Mesoderm 1_E13	NA	0
933	Nascent Mesoderm 2_E13	NA	0
934	Nascent Mesoderm 2_E13.5	NA	0
935	Nascent Mesoderm 3_E13	NA	0
936	Nascent Mesoderm 4_E13	NA	0
937	Nascent Mesoderm 4_E13.5	NA	0
938	Node_E13	NA	0
939	Node_E13.5	NA	0
940	PGC_E11.5	NA	0
941	PGC_E12	NA	0
942	PGC_E13	NA	0
943	PGC_E13.5	NA	0
944	Pharyngeal Mesoderm_E13	NA	0
945	Pharyngeal Mesoderm_E13.5	NA	0
946	Pharyngeal Mesoderm_E14.5	NA	0
947	Pharyngeal Mesoderm_E15	NA	0
948	Posterior Mixed mesoderm_E13	NA	0
949	Posterior Mixed mesoderm_E13.5	NA	0
950	Posterior Mixed mesoderm_E14	NA	0
951	Posterior Mixed mesoderm_E14.5	NA	0
952	Posterior Mixed mesoderm_E15	NA	0
953	Posterior Surface Ectoderm_E13	NA	0
954	Posterior Surface Ectoderm_E14.5	NA	0
955	Presomitic Mesoderm_E13	NA	0
956	Presomitic Mesoderm_E13.5	NA	0
957	Primitive streak 1_E13	NA	0
958	Primitive Streak 2_E13	NA	0
959	Primitive Streak 3_E12	NA	0
960	Primitive Streak 3_E13	NA	0
961	YS Endo_E13	NA	0
962	YS Endo_E15	NA	0
963	Allantois_E12	NA	0
964	Allantois_E13	NA	3.06122
965	Allantois_E13.5	NA	4.08163
966	Amnion_E13	NA	0
967	Amnion_E14.5	NA	0
968	Anterior Somitic Mesoderm 1_E13	NA	0
969	Anterior Somitic Mesoderm 1_E13.5	NA	0
970	Anterior Somitic Mesoderm 2_E13	NA	0
971	Anterior Somitic Mesoderm 2_E13.5	NA	0
972	Anterior Surface Ectoderm_E13	NA	0
973	Anterior Surface Ectoderm_E14.5	NA	0
974	Blood Progenitors_E13	NA	0
975	Brain Progenitors_E13.5	NA	1.02041
976	Caudal Epiblast_E13.5	NA	1.02041
977	Definitive Endoderm/Foregut_E11.5	NA	0
978	Definitive Endoderm/Foregut_E12.5	NA	0
979	Definitive Endoderm/Foregut_E13	NA	0
980	Definitive Endoderm/Foregut_E13.5	NA	0
981	Definitive Endoderm/Foregut_E15	NA	0
982	Definitive Endoderm/Hindgut_E13	NA	0
983	Epiblast 1_E12	NA	0
984	Epiblast 1_E13	NA	1.02041
985	Epiblast 1_E13.5	NA	0
986	Epiblast 2_E13	NA	0
987	Epiblast 3_E13	NA	1.02041
988	ExE Endo 1_E13	NA	0
989	ExE Endo 1_E15	NA	0
990	ExE Mesoderm 1_E13	NA	0
991	ExE Mesoderm 1_E15	NA	0
992	ExE Mesoderm 2_E15	NA	0
993	Haematoendothelial Progenitors_E13	NA	0
994	Haematoendothelial Progenitors_E13.5	NA	0
995	Haematoendothelial Progenitors_E15	NA	0
996	InterHypo_E13	NA	0
997	InterHypo_E13.5	NA	0
998	Intermediate Mesoderm 1_E13	NA	1.02041
999	Intermediate Mesoderm 1_E13.5	NA	2.04082
1000	Intermediate Mesoderm 1_E14.5	NA	0
1001	Intermediate Mesoderm 1_E15	NA	0
1002	Intermediate mesoderm 2_E13.5	NA	1.02041
1003	Mesenchyme 2_E15	NA	0
1004	Mesenchyme 3_E15	NA	0
1005	Nascent Mesoderm 1_E12	NA	0
1006	Nascent Mesoderm 1_E13	NA	1.02041
1007	Nascent Mesoderm 2_E13	NA	30.6122
1008	Nascent Mesoderm 2_E13.5	NA	4.08163
1009	Nascent Mesoderm 3_E13	NA	12.2449
1010	Nascent Mesoderm 4_E13	NA	12.2449
1011	Nascent Mesoderm 4_E13.5	NA	6.12245
1012	Node_E13	NA	0
1013	Node_E13.5	NA	1.02041
1014	PGC_E11.5	NA	0
1015	PGC_E12	NA	0
1016	PGC_E13	NA	0
1017	PGC_E13.5	NA	5.10204
1018	Pharyngeal Mesoderm_E13	NA	1.02041
1019	Pharyngeal Mesoderm_E13.5	NA	1.02041
1020	Pharyngeal Mesoderm_E14.5	NA	0
1021	Pharyngeal Mesoderm_E15	NA	0
1022	Posterior Mixed mesoderm_E13	NA	0
1023	Posterior Mixed mesoderm_E13.5	NA	0
1024	Posterior Mixed mesoderm_E14	NA	0
1025	Posterior Mixed mesoderm_E14.5	NA	0
1026	Posterior Mixed mesoderm_E15	NA	0
1027	Posterior Surface Ectoderm_E13	NA	0
1028	Posterior Surface Ectoderm_E14.5	NA	0
1029	Presomitic Mesoderm_E13	NA	3.06122
1030	Presomitic Mesoderm_E13.5	NA	0
1031	Primitive streak 1_E13	NA	0
1032	Primitive Streak 2_E13	NA	6.12245
1033	Primitive Streak 3_E12	NA	0
1034	Primitive Streak 3_E13	NA	1.02041
1035	YS Endo_E13	NA	0
1036	YS Endo_E15	NA	0
1037	Allantois_E12	NA	0
1038	Allantois_E13	NA	0
1039	Allantois_E13.5	NA	0
1040	Amnion_E13	NA	7.69231
1041	Amnion_E14.5	NA	53.8462
1042	Anterior Somitic Mesoderm 1_E13	NA	0
1043	Anterior Somitic Mesoderm 1_E13.5	NA	0
1044	Anterior Somitic Mesoderm 2_E13	NA	0
1045	Anterior Somitic Mesoderm 2_E13.5	NA	0
1046	Anterior Surface Ectoderm_E13	NA	38.4615
1047	Anterior Surface Ectoderm_E14.5	NA	0
1048	Blood Progenitors_E13	NA	0
1049	Brain Progenitors_E13.5	NA	0
1050	Caudal Epiblast_E13.5	NA	0
1051	Definitive Endoderm/Foregut_E11.5	NA	0
1052	Definitive Endoderm/Foregut_E12.5	NA	0
1053	Definitive Endoderm/Foregut_E13	NA	0
1054	Definitive Endoderm/Foregut_E13.5	NA	0
1055	Definitive Endoderm/Foregut_E15	NA	0
1056	Definitive Endoderm/Hindgut_E13	NA	0
1057	Epiblast 1_E12	NA	0
1058	Epiblast 1_E13	NA	0
1059	Epiblast 1_E13.5	NA	0
1060	Epiblast 2_E13	NA	0
1061	Epiblast 3_E13	NA	0
1062	ExE Endo 1_E13	NA	0
1063	ExE Endo 1_E15	NA	0
1064	ExE Mesoderm 1_E13	NA	0
1065	ExE Mesoderm 1_E15	NA	0
1066	ExE Mesoderm 2_E15	NA	0
1067	Haematoendothelial Progenitors_E13	NA	0
1068	Haematoendothelial Progenitors_E13.5	NA	0
1069	Haematoendothelial Progenitors_E15	NA	0
1070	InterHypo_E13	NA	0
1071	InterHypo_E13.5	NA	0
1072	Intermediate Mesoderm 1_E13	NA	0
1073	Intermediate Mesoderm 1_E13.5	NA	0
1074	Intermediate Mesoderm 1_E14.5	NA	0
1075	Intermediate Mesoderm 1_E15	NA	0
1076	Intermediate mesoderm 2_E13.5	NA	0
1077	Mesenchyme 2_E15	NA	0
1078	Mesenchyme 3_E15	NA	0
1079	Nascent Mesoderm 1_E12	NA	0
1080	Nascent Mesoderm 1_E13	NA	0
1081	Nascent Mesoderm 2_E13	NA	0
1082	Nascent Mesoderm 2_E13.5	NA	0
1083	Nascent Mesoderm 3_E13	NA	0
1084	Nascent Mesoderm 4_E13	NA	0
1085	Nascent Mesoderm 4_E13.5	NA	0
1086	Node_E13	NA	0
1087	Node_E13.5	NA	0
1088	PGC_E11.5	NA	0
1089	PGC_E12	NA	0
1090	PGC_E13	NA	0
1091	PGC_E13.5	NA	0
1092	Pharyngeal Mesoderm_E13	NA	0
1093	Pharyngeal Mesoderm_E13.5	NA	0
1094	Pharyngeal Mesoderm_E14.5	NA	0
1095	Pharyngeal Mesoderm_E15	NA	0
1096	Posterior Mixed mesoderm_E13	NA	0
1097	Posterior Mixed mesoderm_E13.5	NA	0
1098	Posterior Mixed mesoderm_E14	NA	0
1099	Posterior Mixed mesoderm_E14.5	NA	0
1100	Posterior Mixed mesoderm_E15	NA	0
1101	Posterior Surface Ectoderm_E13	NA	0
1102	Posterior Surface Ectoderm_E14.5	NA	0
1103	Presomitic Mesoderm_E13	NA	0
1104	Presomitic Mesoderm_E13.5	NA	0
1105	Primitive streak 1_E13	NA	0
1106	Primitive Streak 2_E13	NA	0
1107	Primitive Streak 3_E12	NA	0
1108	Primitive Streak 3_E13	NA	0
1109	YS Endo_E13	NA	0
1110	YS Endo_E15	NA	0
1111	Allantois_E12	NA	0
1112	Allantois_E13	NA	0
1113	Allantois_E13.5	NA	0
1114	Amnion_E13	NA	0
1115	Amnion_E14.5	NA	0
1116	Anterior Somitic Mesoderm 1_E13	NA	0
1117	Anterior Somitic Mesoderm 1_E13.5	NA	0
1118	Anterior Somitic Mesoderm 2_E13	NA	0
1119	Anterior Somitic Mesoderm 2_E13.5	NA	0
1120	Anterior Surface Ectoderm_E13	NA	0
1121	Anterior Surface Ectoderm_E14.5	NA	0
1122	Blood Progenitors_E13	NA	0
1123	Brain Progenitors_E13.5	NA	0
1124	Caudal Epiblast_E13.5	NA	0
1125	Definitive Endoderm/Foregut_E11.5	NA	0
1126	Definitive Endoderm/Foregut_E12.5	NA	0
1127	Definitive Endoderm/Foregut_E13	NA	0
1128	Definitive Endoderm/Foregut_E13.5	NA	0
1129	Definitive Endoderm/Foregut_E15	NA	0
1130	Definitive Endoderm/Hindgut_E13	NA	0
1131	Epiblast 1_E12	NA	0
1132	Epiblast 1_E13	NA	0
1133	Epiblast 1_E13.5	NA	0
1134	Epiblast 2_E13	NA	0
1135	Epiblast 3_E13	NA	0
1136	ExE Endo 1_E13	NA	0
1137	ExE Endo 1_E15	NA	0
1138	ExE Mesoderm 1_E13	NA	0
1139	ExE Mesoderm 1_E15	NA	0
1140	ExE Mesoderm 2_E15	NA	0
1141	Haematoendothelial Progenitors_E13	NA	0
1142	Haematoendothelial Progenitors_E13.5	NA	0
1143	Haematoendothelial Progenitors_E15	NA	0
1144	InterHypo_E13	NA	0
1145	InterHypo_E13.5	NA	0
1146	Intermediate Mesoderm 1_E13	NA	0
1147	Intermediate Mesoderm 1_E13.5	NA	0
1148	Intermediate Mesoderm 1_E14.5	NA	0
1149	Intermediate Mesoderm 1_E15	NA	0
1150	Intermediate mesoderm 2_E13.5	NA	0
1151	Mesenchyme 2_E15	NA	0
1152	Mesenchyme 3_E15	NA	0
1153	Nascent Mesoderm 1_E12	NA	0
1154	Nascent Mesoderm 1_E13	NA	0
1155	Nascent Mesoderm 2_E13	NA	0
1156	Nascent Mesoderm 2_E13.5	NA	0
1157	Nascent Mesoderm 3_E13	NA	0
1158	Nascent Mesoderm 4_E13	NA	0
1159	Nascent Mesoderm 4_E13.5	NA	0
1160	Node_E13	NA	0
1161	Node_E13.5	NA	0
1162	PGC_E11.5	NA	100
1163	PGC_E12	NA	0
1164	PGC_E13	NA	0
1165	PGC_E13.5	NA	0
1166	Pharyngeal Mesoderm_E13	NA	0
1167	Pharyngeal Mesoderm_E13.5	NA	0
1168	Pharyngeal Mesoderm_E14.5	NA	0
1169	Pharyngeal Mesoderm_E15	NA	0
1170	Posterior Mixed mesoderm_E13	NA	0
1171	Posterior Mixed mesoderm_E13.5	NA	0
1172	Posterior Mixed mesoderm_E14	NA	0
1173	Posterior Mixed mesoderm_E14.5	NA	0
1174	Posterior Mixed mesoderm_E15	NA	0
1175	Posterior Surface Ectoderm_E13	NA	0
1176	Posterior Surface Ectoderm_E14.5	NA	0
1177	Presomitic Mesoderm_E13	NA	0
1178	Presomitic Mesoderm_E13.5	NA	0
1179	Primitive streak 1_E13	NA	0
1180	Primitive Streak 2_E13	NA	0
1181	Primitive Streak 3_E12	NA	0
1182	Primitive Streak 3_E13	NA	0
1183	YS Endo_E13	NA	0
1184	YS Endo_E15	NA	0
1185	Allantois_E12	NA	1.02564
1186	Allantois_E13	NA	3.07692
1187	Allantois_E13.5	NA	0
1188	Amnion_E13	NA	1.53846
1189	Amnion_E14.5	NA	0.512821
1190	Anterior Somitic Mesoderm 1_E13	NA	0
1191	Anterior Somitic Mesoderm 1_E13.5	NA	0
1192	Anterior Somitic Mesoderm 2_E13	NA	0
1193	Anterior Somitic Mesoderm 2_E13.5	NA	0
1194	Anterior Surface Ectoderm_E13	NA	4.61538
1195	Anterior Surface Ectoderm_E14.5	NA	0
1196	Blood Progenitors_E13	NA	0.512821
1197	Brain Progenitors_E13.5	NA	0
1198	Caudal Epiblast_E13.5	NA	0
1199	Definitive Endoderm/Foregut_E11.5	NA	0
1200	Definitive Endoderm/Foregut_E12.5	NA	0
1201	Definitive Endoderm/Foregut_E13	NA	0
1202	Definitive Endoderm/Foregut_E13.5	NA	0
1203	Definitive Endoderm/Foregut_E15	NA	0
1204	Definitive Endoderm/Hindgut_E13	NA	0
1205	Epiblast 1_E12	NA	4.10256
1206	Epiblast 1_E13	NA	37.9487
1207	Epiblast 1_E13.5	NA	1.02564
1208	Epiblast 2_E13	NA	0
1209	Epiblast 3_E13	NA	3.58974
1210	ExE Endo 1_E13	NA	0
1211	ExE Endo 1_E15	NA	0
1212	ExE Mesoderm 1_E13	NA	0
1213	ExE Mesoderm 1_E15	NA	0
1214	ExE Mesoderm 2_E15	NA	0
1215	Haematoendothelial Progenitors_E13	NA	0
1216	Haematoendothelial Progenitors_E13.5	NA	0.512821
1217	Haematoendothelial Progenitors_E15	NA	0
1218	InterHypo_E13	NA	0
1219	InterHypo_E13.5	NA	0
1220	Intermediate Mesoderm 1_E13	NA	0
1221	Intermediate Mesoderm 1_E13.5	NA	0
1222	Intermediate Mesoderm 1_E14.5	NA	0
1223	Intermediate Mesoderm 1_E15	NA	0
1224	Intermediate mesoderm 2_E13.5	NA	0
1225	Mesenchyme 2_E15	NA	0
1226	Mesenchyme 3_E15	NA	0
1227	Nascent Mesoderm 1_E12	NA	0.512821
1228	Nascent Mesoderm 1_E13	NA	2.5641
1229	Nascent Mesoderm 2_E13	NA	3.07692
1230	Nascent Mesoderm 2_E13.5	NA	0
1231	Nascent Mesoderm 3_E13	NA	0.512821
1232	Nascent Mesoderm 4_E13	NA	2.05128
1233	Nascent Mesoderm 4_E13.5	NA	0
1234	Node_E13	NA	0.512821
1235	Node_E13.5	NA	0
1236	PGC_E11.5	NA	3.07692
1237	PGC_E12	NA	1.02564
1238	PGC_E13	NA	1.02564
1239	PGC_E13.5	NA	5.64103
1240	Pharyngeal Mesoderm_E13	NA	0
1241	Pharyngeal Mesoderm_E13.5	NA	0
1242	Pharyngeal Mesoderm_E14.5	NA	0
1243	Pharyngeal Mesoderm_E15	NA	0
1244	Posterior Mixed mesoderm_E13	NA	0
1245	Posterior Mixed mesoderm_E13.5	NA	0
1246	Posterior Mixed mesoderm_E14	NA	0
1247	Posterior Mixed mesoderm_E14.5	NA	0
1248	Posterior Mixed mesoderm_E15	NA	0
1249	Posterior Surface Ectoderm_E13	NA	0.512821
1250	Posterior Surface Ectoderm_E14.5	NA	0.512821
1251	Presomitic Mesoderm_E13	NA	0.512821
1252	Presomitic Mesoderm_E13.5	NA	0
1253	Primitive streak 1_E13	NA	1.53846
1254	Primitive Streak 2_E13	NA	15.3846
1255	Primitive Streak 3_E12	NA	0.512821
1256	Primitive Streak 3_E13	NA	2.5641
1257	YS Endo_E13	NA	0
1258	YS Endo_E15	NA	0
1259	Allantois_E12	YS Endoderm	0
1260	Allantois_E13	YS Endoderm	0
1261	Allantois_E13.5	YS Endoderm	0
1262	Amnion_E13	YS Endoderm	0
1263	Amnion_E14.5	YS Endoderm	0
1264	Anterior Somitic Mesoderm 1_E13	YS Endoderm	0
1265	Anterior Somitic Mesoderm 1_E13.5	YS Endoderm	0
1266	Anterior Somitic Mesoderm 2_E13	YS Endoderm	0
1267	Anterior Somitic Mesoderm 2_E13.5	YS Endoderm	0
1268	Anterior Surface Ectoderm_E13	YS Endoderm	0
1269	Anterior Surface Ectoderm_E14.5	YS Endoderm	0
1270	Blood Progenitors_E13	YS Endoderm	0
1271	Brain Progenitors_E13.5	YS Endoderm	0
1272	Caudal Epiblast_E13.5	YS Endoderm	0
1273	Definitive Endoderm/Foregut_E11.5	YS Endoderm	0
1274	Definitive Endoderm/Foregut_E12.5	YS Endoderm	0
1275	Definitive Endoderm/Foregut_E13	YS Endoderm	0
1276	Definitive Endoderm/Foregut_E13.5	YS Endoderm	0
1277	Definitive Endoderm/Foregut_E15	YS Endoderm	0
1278	Definitive Endoderm/Hindgut_E13	YS Endoderm	0
1279	Epiblast 1_E12	YS Endoderm	0
1280	Epiblast 1_E13	YS Endoderm	0
1281	Epiblast 1_E13.5	YS Endoderm	0
1282	Epiblast 2_E13	YS Endoderm	0
1283	Epiblast 3_E13	YS Endoderm	0
1284	ExE Endo 1_E13	YS Endoderm	24.5283
1285	ExE Endo 1_E15	YS Endoderm	3.77358
1286	ExE Mesoderm 1_E13	YS Endoderm	0
1287	ExE Mesoderm 1_E15	YS Endoderm	0
1288	ExE Mesoderm 2_E15	YS Endoderm	0
1289	Haematoendothelial Progenitors_E13	YS Endoderm	0
1290	Haematoendothelial Progenitors_E13.5	YS Endoderm	0
1291	Haematoendothelial Progenitors_E15	YS Endoderm	0
1292	InterHypo_E13	YS Endoderm	0
1293	InterHypo_E13.5	YS Endoderm	0
1294	Intermediate Mesoderm 1_E13	YS Endoderm	0
1295	Intermediate Mesoderm 1_E13.5	YS Endoderm	0
1296	Intermediate Mesoderm 1_E14.5	YS Endoderm	0
1297	Intermediate Mesoderm 1_E15	YS Endoderm	0
1298	Intermediate mesoderm 2_E13.5	YS Endoderm	0
1299	Mesenchyme 2_E15	YS Endoderm	0
1300	Mesenchyme 3_E15	YS Endoderm	0
1301	Nascent Mesoderm 1_E12	YS Endoderm	0
1302	Nascent Mesoderm 1_E13	YS Endoderm	0
1303	Nascent Mesoderm 2_E13	YS Endoderm	0
1304	Nascent Mesoderm 2_E13.5	YS Endoderm	0
1305	Nascent Mesoderm 3_E13	YS Endoderm	0
1306	Nascent Mesoderm 4_E13	YS Endoderm	0
1307	Nascent Mesoderm 4_E13.5	YS Endoderm	0
1308	Node_E13	YS Endoderm	0
1309	Node_E13.5	YS Endoderm	0
1310	PGC_E11.5	YS Endoderm	0
1311	PGC_E12	YS Endoderm	0
1312	PGC_E13	YS Endoderm	0
1313	PGC_E13.5	YS Endoderm	0
1314	Pharyngeal Mesoderm_E13	YS Endoderm	0
1315	Pharyngeal Mesoderm_E13.5	YS Endoderm	0
1316	Pharyngeal Mesoderm_E14.5	YS Endoderm	0
1317	Pharyngeal Mesoderm_E15	YS Endoderm	0
1318	Posterior Mixed mesoderm_E13	YS Endoderm	0
1319	Posterior Mixed mesoderm_E13.5	YS Endoderm	0
1320	Posterior Mixed mesoderm_E14	YS Endoderm	0
1321	Posterior Mixed mesoderm_E14.5	YS Endoderm	0
1322	Posterior Mixed mesoderm_E15	YS Endoderm	0
1323	Posterior Surface Ectoderm_E13	YS Endoderm	0
1324	Posterior Surface Ectoderm_E14.5	YS Endoderm	0
1325	Presomitic Mesoderm_E13	YS Endoderm	0
1326	Presomitic Mesoderm_E13.5	YS Endoderm	0
1327	Primitive streak 1_E13	YS Endoderm	0
1328	Primitive Streak 2_E13	YS Endoderm	0
1329	Primitive Streak 3_E12	YS Endoderm	0
1330	Primitive Streak 3_E13	YS Endoderm	0
1331	YS Endo_E13	YS Endoderm	7.54717
1332	YS Endo_E15	YS Endoderm	64.1509
1333	Allantois_E12	NA	0
1334	Allantois_E13	NA	0
1335	Allantois_E13.5	NA	0
1336	Amnion_E13	NA	0
1337	Amnion_E14.5	NA	0
1338	Anterior Somitic Mesoderm 1_E13	NA	0
1339	Anterior Somitic Mesoderm 1_E13.5	NA	0
1340	Anterior Somitic Mesoderm 2_E13	NA	0
1341	Anterior Somitic Mesoderm 2_E13.5	NA	0
1342	Anterior Surface Ectoderm_E13	NA	0
1343	Anterior Surface Ectoderm_E14.5	NA	0
1344	Blood Progenitors_E13	NA	1.20482
1345	Brain Progenitors_E13.5	NA	0
1346	Caudal Epiblast_E13.5	NA	0
1347	Definitive Endoderm/Foregut_E11.5	NA	0
1348	Definitive Endoderm/Foregut_E12.5	NA	0
1349	Definitive Endoderm/Foregut_E13	NA	0
1350	Definitive Endoderm/Foregut_E13.5	NA	0
1351	Definitive Endoderm/Foregut_E15	NA	0
1352	Definitive Endoderm/Hindgut_E13	NA	0
1353	Epiblast 1_E12	NA	0
1354	Epiblast 1_E13	NA	0
1355	Epiblast 1_E13.5	NA	0
1356	Epiblast 2_E13	NA	0
1357	Epiblast 3_E13	NA	0
1358	ExE Endo 1_E13	NA	0
1359	ExE Endo 1_E15	NA	0
1360	ExE Mesoderm 1_E13	NA	0
1361	ExE Mesoderm 1_E15	NA	40.9639
1362	ExE Mesoderm 2_E15	NA	7.22892
1363	Haematoendothelial Progenitors_E13	NA	0
1364	Haematoendothelial Progenitors_E13.5	NA	2.40964
1365	Haematoendothelial Progenitors_E15	NA	1.20482
1366	InterHypo_E13	NA	0
1367	InterHypo_E13.5	NA	0
1368	Intermediate Mesoderm 1_E13	NA	0
1369	Intermediate Mesoderm 1_E13.5	NA	1.20482
1370	Intermediate Mesoderm 1_E14.5	NA	0
1371	Intermediate Mesoderm 1_E15	NA	4.81928
1372	Intermediate mesoderm 2_E13.5	NA	0
1373	Mesenchyme 2_E15	NA	31.3253
1374	Mesenchyme 3_E15	NA	4.81928
1375	Nascent Mesoderm 1_E12	NA	0
1376	Nascent Mesoderm 1_E13	NA	0
1377	Nascent Mesoderm 2_E13	NA	0
1378	Nascent Mesoderm 2_E13.5	NA	0
1379	Nascent Mesoderm 3_E13	NA	0
1380	Nascent Mesoderm 4_E13	NA	0
1381	Nascent Mesoderm 4_E13.5	NA	0
1382	Node_E13	NA	0
1383	Node_E13.5	NA	0
1384	PGC_E11.5	NA	0
1385	PGC_E12	NA	0
1386	PGC_E13	NA	0
1387	PGC_E13.5	NA	0
1388	Pharyngeal Mesoderm_E13	NA	0
1389	Pharyngeal Mesoderm_E13.5	NA	0
1390	Pharyngeal Mesoderm_E14.5	NA	0
1391	Pharyngeal Mesoderm_E15	NA	4.81928
1392	Posterior Mixed mesoderm_E13	NA	0
1393	Posterior Mixed mesoderm_E13.5	NA	0
1394	Posterior Mixed mesoderm_E14	NA	0
1395	Posterior Mixed mesoderm_E14.5	NA	0
1396	Posterior Mixed mesoderm_E15	NA	0
1397	Posterior Surface Ectoderm_E13	NA	0
1398	Posterior Surface Ectoderm_E14.5	NA	0
1399	Presomitic Mesoderm_E13	NA	0
1400	Presomitic Mesoderm_E13.5	NA	0
1401	Primitive streak 1_E13	NA	0
1402	Primitive Streak 2_E13	NA	0
1403	Primitive Streak 3_E12	NA	0
1404	Primitive Streak 3_E13	NA	0
1405	YS Endo_E13	NA	0
1406	YS Endo_E15	NA	0

## Sheet: Fig_4c
	Cluster	Stage	Frequency
1	Epiblast 1	E11.5-12	0.234345
2	Epiblast 5	E11.5-12	0.0793
3	Early Caudal Epiblast 1	E11.5-12	0.120864
4	Early Caudal Epiblast 2	E11.5-12	0.0166803
5	Primitive Streak 1	E11.5-12	0.0623462
6	Anterior Primitive Streak	E11.5-12	0.142467
7	Node	E11.5-12	0.000546896
8	Definitive Endoderm	E11.5-12	0.0847689
9	Midgut 1	E11.5-12	0
10	Primitive Streak 2	E11.5-12	0.00246103
11	Primitive Streak 3	E11.5-12	0.132622
12	Nascent Mesoderm 1	E11.5-12	0.0751982
13	Nascent Mesoderm 2	E11.5-12	0.0175007
14	Nascent Mesoderm 3	E11.5-12	0.0295324
15	Nascent Mesoderm 4	E11.5-12	0.00136724
16	Epiblast 1	E12.5-13	0.113206
17	Epiblast 5	E12.5-13	0.0391603
18	Early Caudal Epiblast 1	E12.5-13	0.141832
19	Early Caudal Epiblast 2	E12.5-13	0.0179389
20	Primitive Streak 1	E12.5-13	0.079084
21	Anterior Primitive Streak	E12.5-13	0.0394656
22	Node	E12.5-13	0.0199237
23	Definitive Endoderm	E12.5-13	0.0935878
24	Midgut 1	E12.5-13	0
25	Primitive Streak 2	E12.5-13	0.0315267
26	Primitive Streak 3	E12.5-13	0.0491603
27	Nascent Mesoderm 1	E12.5-13	0.0660305
28	Nascent Mesoderm 2	E12.5-13	0.113588
29	Nascent Mesoderm 3	E12.5-13	0.10626
30	Nascent Mesoderm 4	E12.5-13	0.0892366
31	Epiblast 1	E13.5-14	0.0778934
32	Epiblast 5	E13.5-14	0.0242826
33	Early Caudal Epiblast 1	E13.5-14	0.0949227
34	Early Caudal Epiblast 2	E13.5-14	0.0107222
35	Primitive Streak 1	E13.5-14	0.130243
36	Anterior Primitive Streak	E13.5-14	0.0200252
37	Node	E13.5-14	0.0181331
38	Definitive Endoderm	E13.5-14	0.0958688
39	Midgut 1	E13.5-14	0.00236518
40	Primitive Streak 2	E13.5-14	0.0780511
41	Primitive Streak 3	E13.5-14	0.0364238
42	Nascent Mesoderm 1	E13.5-14	0.0532955
43	Nascent Mesoderm 2	E13.5-14	0.139704
44	Nascent Mesoderm 3	E13.5-14	0.130716
45	Nascent Mesoderm 4	E13.5-14	0.0873541
46	Epiblast 1	E14.5-15	0.0439437
47	Epiblast 5	E14.5-15	0.00619718
48	Early Caudal Epiblast 1	E14.5-15	0.0146479
49	Early Caudal Epiblast 2	E14.5-15	0.00619718
50	Primitive Streak 1	E14.5-15	0.170704
51	Anterior Primitive Streak	E14.5-15	0.0185915
52	Node	E14.5-15	0.0371831
53	Definitive Endoderm	E14.5-15	0.190986
54	Midgut 1	E14.5-15	0.0422535
55	Primitive Streak 2	E14.5-15	0.12507
56	Primitive Streak 3	E14.5-15	0.0287324
57	Nascent Mesoderm 1	E14.5-15	0.0309859
58	Nascent Mesoderm 2	E14.5-15	0.100282
59	Nascent Mesoderm 3	E14.5-15	0.11831
60	Nascent Mesoderm 4	E14.5-15	0.0659155

## Sheet: Fig_4d
NANOG	DNMT3B	ENSSSCG00000001393	FST	EOMES	SOX17	HHEX	CER1	GSC	CHRD	FOXA2	TBXT	NOG	FOXJ1	CDX1	MESP1	HAND1	EPCAM	CLDN6	CDH1	OCLN	KRT8	KRT18	CLDN4	VIM	FN1	SNAI1	CITED1	CDH2	ZEB1	ZEB2	Cluster_Annotation	Stage_Annotation
-0.227812	1.5006	0.419372	1.78727	1.03329	1.26535	-0.285776	6.07138	5.09181	5.18367	2.92059	-0.356124	-0.121226	-0.0905785	-1.04464	-0.685781	-0.463876	2.55448	1.47689	2.06027	-0.504817	0.62746	0.824113	-0.585584	-1.24789	-0.919451	0.91482	-0.572445	1.10574	-0.149893	-0.664132	Anterior Primitive Streak	E11.5
-0.227812	1.48684	1.08802	0.016046	2.00267	-0.279986	-0.285776	0.575014	-0.266843	0.102478	1.14746	-0.356124	-0.121226	-0.0905785	-1.04464	-0.372604	-0.463876	1.33908	1.05003	0.454301	0.908716	-0.249286	0.395513	-0.585584	-0.250996	-0.377003	-0.591986	-0.572445	-0.438207	-0.149893	-0.664132	Early Caudal Epiblast 1	E11.5
-0.227812	1.14467	0.565428	0.0968536	-0.440419	3.55603	1.14254	-0.199094	-0.266843	-0.313065	0.157226	-0.356124	-0.121226	-0.0905785	-0.77309	-0.685781	-0.463876	0.0807278	0.470034	1.00038	1.02004	1.43853	1.44017	1.34433	0.777686	2.51367	-0.591986	-0.572445	0.115338	-0.149893	-0.664132	Definitive Endoderm	E11.5
-0.227812	-0.852109	-0.894352	-0.567792	2.10354	-0.279986	-0.285776	-0.199094	3.77541	-0.313065	-0.395191	-0.356124	-0.121226	-0.0905785	-0.571398	1.6497	4.7851	0.55337	-0.412361	-0.942917	-0.504817	0.0292327	0.00793259	-0.585584	1.23273	-0.919451	2.00911	-0.572445	0.759881	5.02795	1.79392	Nascent Mesoderm 1	E11.5
-0.227812	-0.0564585	1.53443	0.793149	3.32423	-0.279986	-0.285776	-0.199094	3.6247	-0.313065	-0.395191	-0.356124	-0.121226	-0.0905785	-0.399178	-0.216898	-0.463876	-0.0514657	0.748017	0.246365	-0.504817	0.625824	0.997832	-0.585584	0.878689	-0.919451	-0.591986	-0.572445	-0.554116	-0.149893	-0.664132	Early Caudal Epiblast 1	E11.5
-0.227812	0.71398	1.11202	-0.0667868	1.58724	-0.279986	-0.285776	-0.199094	3.91004	1.05922	1.28291	-0.356124	-0.121226	-0.0905785	-1.04464	-0.685781	-0.463876	-0.106622	1.44224	0.57698	-0.504817	0.0619125	0.691232	-0.585584	0.808924	0.0761382	-0.591986	-0.572445	1.65457	-0.149893	-0.664132	Anterior Primitive Streak	E11.5
-0.227812	0.0377647	-1.38508	1.3774	-0.440419	3.0536	-0.285776	-0.199094	-0.266843	-0.313065	2.23581	-0.356124	-0.121226	-0.0905785	-1.04464	-0.685781	-0.463876	0.657426	0.127145	-0.942917	0.831158	0.658333	0.699289	-0.585584	1.06518	2.14102	-0.591986	-0.572445	1.56047	-0.149893	-0.664132	Definitive Endoderm	E11.5
-0.227812	2.14868	1.2927	1.09748	2.32775	-0.279986	-0.285776	-0.199094	-0.266843	-0.313065	-0.395191	-0.356124	-0.121226	-0.0905785	-1.04464	-0.685781	-0.463876	1.77854	1.98006	2.08269	-0.504817	0.394785	0.249098	-0.585584	1.41056	-0.919451	-0.591986	-0.572445	-1.1285	-0.149893	-0.664132	Epiblast 1	E11.5
-0.227812	2.14516	1.02073	-1.24202	-0.440419	-0.279986	-0.285776	-0.199094	-0.266843	-0.313065	1.89146	-0.356124	-0.121226	-0.0905785	-1.04464	-0.685781	-0.463876	1.77415	0.469022	1.12816	-0.504817	-0.598009	-0.522445	-0.585584	-1.24789	-0.919451	-0.591986	-0.572445	-1.1285	-0.149893	-0.664132	Epiblast 1	E11.5
-0.227812	1.73023	0.911411	0.774667	1.64623	-0.279986	-0.285776	-0.199094	-0.266843	-0.313065	-0.395191	-0.356124	-0.121226	-0.0905785	-1.04464	-0.685781	0.423274	1.77565	0.725269	1.21625	0.65468	0.31103	0.450792	-0.585584	1.04374	-0.919451	-0.591986	-0.572445	-1.1285	-0.149893	0.211493	Early Caudal Epiblast 1	E11.5
1.06436	2.36457	0.740576	0.626759	0.773433	-0.279986	-0.285776	-0.199094	-0.266843	-0.313065	-0.395191	-0.356124	-0.121226	-0.0905785	-0.767522	-0.685781	-0.107409	0.462359	0.740005	1.02835	0.366733	0.165962	0.46261	0.346975	0.393056	-0.323446	-0.219676	-0.572445	-0.900977	-0.149893	-0.664132	Epiblast 1	E11.5
-0.227812	2.21688	1.08411	1.32742	-0.440419	-0.279986	-0.285776	-0.199094	-0.266843	-0.313065	-0.395191	-0.356124	-0.121226	-0.0905785	-1.04464	-0.685781	-0.463876	0.253275	1.11963	0.657728	-0.504817	-0.207381	-0.359427	0.318563	-1.24789	-0.919451	-0.591986	-0.572445	-0.545772	-0.149893	-0.664132	Epiblast 1	E11.5
4.70378	2.39235	1.18073	0.450033	1.42971	-0.279986	1.40873	-0.199094	-0.266843	-0.313065	-0.395191	-0.356124	-0.121226	-0.0905785	-1.04464	-0.685781	-0.463876	0.971337	0.590157	1.44723	0.508383	-0.192598	0.219519	-0.585584	1.52869	-0.919451	-0.591986	-0.572445	-1.1285	-0.149893	-0.664132	Epiblast 1	E11.5
-0.227812	0.475402	1.10316	0.292281	2.20675	-0.279986	-0.285776	0.815428	2.80899	0.231533	0.771529	-0.356124	-0.121226	-0.0905785	-1.04464	-0.685781	-0.463876	0.30447	0.28987	0.780893	-0.504817	0.795717	0.943934	-0.585584	-0.319395	-0.227254	0.230774	-0.0103431	0.055436	-0.149893	-0.664132	Primitive Streak 1	E11.5
6.04432	2.13131	1.30468	-0.217587	3.06122	-0.279986	-0.285776	1.60424	1.64624	-0.313065	0.0801138	-0.356124	-0.121226	-0.0905785	-1.04464	-0.685781	-0.463876	0.0928801	0.0496359	0.381955	0.82513	-0.166849	0.397398	-0.0288034	0.952579	-0.919451	-0.591986	-0.572445	-1.1285	-0.149893	-0.664132	Primitive Streak 3	E11.5
2.93151	2.05678	1.32378	1.50696	1.10189	-0.279986	-0.285776	-0.199094	1.38881	0.0153616	0.00642487	-0.356124	-0.121226	-0.0905785	-1.04464	-0.685781	-0.463876	1.07462	0.73565	0.213164	1.46852	0.400223	0.624472	-0.585584	0.833632	-0.919451	-0.591986	-0.572445	-0.825284	-0.149893	-0.664132	Primitive Streak 3	E11.5
1.95345	2.03008	0.787791	0.175118	0.17426	-0.279986	1.02953	-0.199094	-0.266843	-0.313065	-0.395191	-0.356124	-0.121226	-0.0905785	-1.04464	-0.685781	1.01926	0.33316	0.215826	1.07376	-0.504817	0.353275	0.543869	-0.585584	0.670983	-0.617642	0.0364978	-0.572445	0.399214	-0.149893	-0.664132	Epiblast 1	E11.5
-0.227812	1.21769	0.863268	0.986729	3.93989	0.378337	3.77363	7.7285	5.59179	1.95437	4.10529	-0.356124	-0.121226	-0.0905785	-1.04464	0.100858	-0.463876	0.35921	0.0192562	0.917712	-0.504817	0.282081	0.598185	-0.585584	0.205707	0.0120164	0.0499216	-0.572445	0.250512	-0.149893	-0.664132	Anterior Primitive Streak	E11.5
-0.227812	-0.852109	-0.528995	-0.540693	3.99786	0.988849	-0.285776	-0.199094	-0.266843	-0.313065	-0.395191	1.42063	-0.121226	-0.0905785	-1.04464	1.70249	0.720672	-0.113695	-0.142841	-0.942917	-0.504817	-0.687525	-0.466692	-0.585584	0.0805476	-0.325327	-0.591986	-0.572445	1.06758	-0.149893	0.505028	Primitive Streak 3	E11.5
-0.227812	2.26777	1.05842	0.390001	1.08225	-0.279986	-0.285776	-0.199094	0.906826	-0.313065	-0.395191	-0.356124	-0.121226	-0.0905785	-1.04464	-0.238196	-0.463876	0.975515	0.115545	1.61191	-0.504817	0.125164	0.501796	-0.585584	0.606631	-0.488589	-0.591986	-0.572445	-1.1285	-0.149893	-0.664132	Epiblast 1	E11.5
2.58074	1.90283	1.44156	0.274096	0.351031	-0.279986	-0.285776	-0.199094	-0.266843	-0.313065	0.259813	-0.356124	-0.121226	-0.0905785	-1.04464	-0.685781	-0.463876	1.22911	0.435987	1.24454	0.507823	0.200927	0.543475	-0.585584	1.15666	-0.919451	-0.591986	-0.572445	-0.63398	-0.149893	-0.664132	Early Caudal Epiblast 1	E11.5
-0.227812	1.81335	0.670839	0.347946	1.29584	-0.279986	-0.285776	-0.199094	-0.266843	-0.313065	-0.395191	-0.356124	-0.121226	-0.0905785	-1.04464	-0.685781	-0.463876	-0.29999	0.557679	-0.179475	-0.504817	-0.0921955	0.446804	-0.585584	0.81027	-0.919451	-0.591986	-0.572445	-1.1285	-0.149893	0.319966	Early Caudal Epiblast 1	E11.5
3.74479	2.31865	0.986451	-0.149152	-0.440419	-0.279986	-0.285776	-0.199094	-0.266843	-0.313065	-0.395191	-0.356124	-0.121226	-0.0905785	-1.04464	-0.685781	-0.463876	0.49842	0.605586	0.470459	0.927528	-1.04658	-0.173755	-0.585584	0.377986	-0.369784	-0.591986	-0.572445	-0.42902	-0.149893	-0.664132	Early Caudal Epiblast 1	E11.5
-0.227812	-0.222757	-0.220948	1.45884	1.64107	4.85181	4.16824	-0.199094	0.678506	0.839388	2.42306	-0.356124	-0.121226	-0.0905785	-1.04464	-0.685781	-0.463876	-0.322166	-0.191027	-0.00220589	1.1009	1.38219	1.5295	-0.585584	0.33903	1.73042	0.130694	-0.572445	1.12206	-0.149893	-0.664132	Definitive Endoderm	E11.5
2.52895	0.726955	1.00113	1.43988	3.89207	-0.279986	-0.285776	7.34053	5.52783	1.43367	1.98933	-0.356124	-0.121226	-0.0905785	-1.04464	-0.685781	0.296624	-0.230505	0.0458187	1.59818	1.24309	-0.109815	0.292809	-0.585584	-0.348144	-0.919451	-0.591986	-0.572445	-0.274919	-0.149893	1.49899	Anterior Primitive Streak	E11.5
-0.227812	2.46007	1.20926	0.419661	0.459762	-0.279986	-0.285776	-0.199094	-0.266843	-0.313065	-0.395191	-0.356124	-0.121226	-0.0905785	-1.04464	-0.685781	-0.463876	0.660628	0.790754	1.20609	0.646942	-0.0516336	0.567843	-0.585584	0.400591	-0.47746	-0.591986	-0.572445	-1.1285	-0.149893	-0.664132	Epiblast 1	E11.5
-0.227812	-0.358329	0.57551	0.0505903	3.22722	-0.279986	0.87261	-0.199094	-0.266843	-0.313065	-0.395191	0.438767	-0.121226	-0.0905785	-0.491356	2.5814	1.94729	0.182266	-0.638773	0.320536	-0.504817	0.0772309	0.200611	-0.585584	0.514358	-0.435989	2.34387	-0.572445	1.16313	-0.149893	-0.141067	Nascent Mesoderm 2	E11.5
-0.227812	1.65441	0.678921	0.421661	3.50844	-0.279986	-0.285776	-0.199094	2.51284	-0.313065	-0.395191	-0.356124	-0.121226	-0.0905785	-1.04464	-0.685781	-0.463876	0.452596	0.155906	0.614917	-0.504817	0.32125	0.98555	0.288602	1.03644	-0.476705	-0.591986	-0.572445	-1.1285	-0.149893	-0.664132	Early Caudal Epiblast 1	E11.5
3.13209	0.799225	0.973465	0.264409	3.13749	-0.279986	-0.285776	-0.199094	3.70607	3.58028	2.06313	-0.356124	-0.121226	-0.0905785	-0.659453	-0.685781	-0.463876	0.27256	0.110197	-0.2332	-0.504817	0.611751	1.16629	-0.585584	-0.624298	-0.45456	-0.591986	0.0889397	-0.536902	-0.149893	-0.664132	Anterior Primitive Streak	E11.5
-0.227812	0.0906523	-0.147776	-0.285313	2.18849	-0.279986	-0.285776	-0.199094	0.309182	-0.313065	-0.395191	-0.356124	-0.121226	-0.0905785	-1.04464	1.28779	1.77094	-0.923286	-0.547298	-0.942917	-0.504817	-0.407014	-0.299569	-0.585584	1.3005	-0.233185	2.25577	-0.271604	1.61663	1.7671	0.413842	Nascent Mesoderm 2	E11.5
-0.227812	1.10487	1.68005	0.581013	1.60476	-0.279986	-0.285776	-0.199094	-0.266843	-0.313065	-0.395191	-0.356124	-0.121226	12.5321	-1.04464	-0.685781	-0.463876	1.52084	1.15102	1.41476	2.11195	-0.276264	0.0676801	-0.585584	0.0991068	-0.919451	-0.591986	-0.572445	-1.1285	-0.149893	-0.664132	Early Caudal Epiblast 1	E11.5
-0.227812	-0.275182	-0.0135453	0.925494	1.80371	4.93344	1.08796	8.85567	4.73494	0.750473	1.20271	-0.356124	-0.121226	-0.0905785	-1.04464	-0.685781	-0.463876	0.387033	-0.218112	-0.461697	1.96554	0.19063	0.225863	-0.585584	0.230135	0.748384	-0.591986	-0.572445	1.30499	-0.149893	-0.664132	Definitive Endoderm	E11.5
3.3796	1.81083	1.33091	-1.24202	2.29898	-0.279986	1.8895	-0.199094	-0.266843	2.69983	1.49799	-0.356124	-0.121226	-0.0905785	-0.631078	-0.685781	-0.463876	0.365669	0.911127	1.11048	0.795857	-0.242652	0.234097	0.399944	-1.24789	-0.919451	1.18033	-0.572445	-0.493321	-0.149893	-0.664132	Anterior Primitive Streak	E11.5
-0.227812	-0.852109	0.316127	-0.446705	2.96025	-0.279986	-0.285776	-0.199094	-0.266843	0.615602	-0.395191	2.94362	-0.121226	-0.0905785	-1.04464	1.44747	-0.463876	0.46631	-1.13189	-0.942917	-0.504817	-0.353667	-0.22324	-0.585584	-1.24789	-0.245706	3.31635	-0.572445	0.996323	-0.149893	0.661711	Nascent Mesoderm 1	E11.5
3.04635	2.29293	1.06871	-0.0149842	-0.440419	-0.279986	-0.285776	-0.199094	-0.266843	-0.313065	-0.395191	-0.356124	-0.121226	-0.0905785	-1.04464	-0.215169	-0.463876	0.483597	1.10199	1.48331	-0.504817	0.351459	0.869353	-0.585584	-0.199526	0.120022	-0.591986	-0.572445	-1.1285	-0.149893	-0.664132	Epiblast 1	E11.5
-0.227812	-0.852109	-0.48206	1.05712	-0.440419	3.30405	1.85782	-0.199094	-0.266843	-0.313065	2.43347	-0.356124	-0.121226	-0.0905785	-1.04464	-0.685781	0.516798	1.00818	0.195427	1.61908	1.68468	1.0178	0.928289	-0.585584	-0.588111	1.51772	-0.591986	-0.572445	1.18812	-0.149893	-0.664132	Definitive Endoderm	E11.5
-0.227812	0.33316	0.726278	-0.0599162	2.46561	-0.279986	1.18756	3.46472	-0.266843	0.15292	-0.395191	-0.356124	-0.121226	-0.0905785	-0.764531	2.5553	-0.463876	0.476241	-0.337152	-0.0241718	-0.504817	0.0405774	0.356384	-0.585584	0.0953749	-0.317639	0.66122	-0.572445	1.08666	-0.149893	0.520157	Nascent Mesoderm 1	E11.5
4.50432	2.33099	1.33648	-0.198385	1.36019	-0.279986	-0.285776	-0.199094	-0.266843	-0.313065	0.230629	-0.356124	-0.121226	-0.0905785	-1.04464	-0.685781	-0.463876	1.38053	0.367634	1.5551	0.462704	-0.319649	0.105882	-0.585584	0.614855	-0.919451	0.181182	-0.572445	0.241682	-0.149893	0.0665175	Epiblast 1	E11.5
-0.227812	1.489	0.52943	0.62886	2.61851	-0.279986	-0.285776	0.485627	2.72308	-0.313065	-0.395191	-0.356124	-0.121226	-0.0905785	-1.04464	-0.685781	-0.463876	0.794712	0.508688	0.732745	1.24012	0.221289	0.541247	-0.0590662	1.49611	-0.652787	-0.591986	-0.193071	-0.511439	-0.149893	-0.664132	Primitive Streak 3	E11.5
-0.227812	0.920249	0.856257	1.05487	1.00892	-0.279986	-0.285776	-0.199094	-0.266843	4.05733	3.18644	-0.356124	-0.121226	-0.0905785	-1.04464	-0.685781	-0.463876	0.548282	0.662975	1.31676	-0.504817	0.0341875	0.430895	-0.585584	-1.24789	0.560723	-0.591986	-0.572445	-1.1285	-0.149893	-0.664132	Anterior Primitive Streak	E11.5
-0.227812	2.45273	0.650959	0.742021	1.27431	-0.279986	-0.285776	-0.199094	-0.266843	-0.313065	-0.395191	-0.356124	-0.121226	-0.0905785	-1.04464	-0.685781	-0.463876	1.33943	0.968024	-0.942917	-0.504817	0.091622	0.322918	-0.585584	0.539989	-0.919451	0.434653	-0.572445	-0.057095	-0.149893	-0.664132	Epiblast 1	E11.5
-0.227812	-0.852109	0.323034	1.34691	3.44918	-0.279986	6.41988	2.36797	6.33198	-0.313065	0.617222	-0.356124	5.4825	-0.0905785	-1.04464	0.352762	-0.463876	1.5119	1.51897	-0.942917	-0.504817	0.155905	0.574745	-0.585584	-1.24789	0.0802882	0.658798	-0.572445	2.08163	-0.149893	-0.664132	Nascent Mesoderm 1	E11.5
-0.227812	0.443071	0.426728	1.14395	2.83395	-0.279986	1.13489	-0.199094	2.38453	-0.313065	0.154266	1.38535	-0.121226	-0.0905785	-0.774545	0.487779	2.06446	0.720665	0.177847	0.268638	0.344646	0.351939	0.462746	0.981376	0.267476	-0.593467	0.620649	-0.572445	0.110117	-0.149893	-0.664132	Primitive Streak 3	E11.5
-0.227812	1.52579	1.20554	0.995059	2.58475	-0.279986	2.48287	-0.199094	2.59116	-0.313065	-0.395191	-0.356124	3.22817	-0.0905785	-1.04464	0.404137	-0.463876	0.5553	0.732688	0.908505	0.430713	0.529547	0.874496	-0.585584	1.61059	-0.919451	-0.591986	-0.572445	-0.320058	-0.149893	0.042359	Early Caudal Epiblast 1	E11.5
-0.227812	0.80189	0.325372	-0.366976	3.99837	-0.279986	4.34831	0.572667	1.75242	0.432562	0.111415	1.86072	-0.121226	-0.0905785	-1.04464	1.79169	-0.463876	-0.721056	0.684942	0.188754	-0.504817	-0.270716	0.0283337	0.00786326	1.34321	-0.378501	2.15102	-0.572445	0.814517	-0.149893	0.794624	Nascent Mesoderm 1	E11.5
-0.227812	1.00395	0.611749	1.23152	1.86964	-0.279986	-0.285776	-0.199094	-0.266843	0.234758	-0.395191	0.832445	-0.121226	-0.0905785	-1.04464	-0.685781	-0.463876	0.0807665	0.623943	0.788655	1.30846	0.321266	0.273691	0.788349	0.00611226	-0.522008	-0.591986	-0.572445	-0.622731	-0.149893	-0.664132	Primitive Streak 1	E11.5
-0.227812	-0.852109	-0.115425	-1.24202	2.61881	-0.279986	-0.285776	-0.199094	-0.266843	-0.313065	-0.395191	-0.356124	-0.121226	-0.0905785	-0.642817	1.3203	1.72478	0.577903	-0.634726	-0.942917	-0.504817	-0.450094	0.0389923	-0.585584	-0.134718	-0.919451	2.15008	-0.572445	0.782981	-0.149893	-0.664132	Nascent Mesoderm 1	E11.5
-0.227812	1.95686	1.22156	0.372321	1.71541	-0.279986	-0.285776	-0.199094	2.09787	0.571666	2.50342	-0.356124	-0.121226	-0.0905785	-1.04464	-0.685781	-0.463876	-0.278919	0.688571	0.673047	-0.504817	0.406105	0.601272	0.131447	1.72167	-0.919451	0.164238	-0.0558	-0.311688	-0.149893	0.0505056	Early Caudal Epiblast 1	E11.5
2.9063	1.88395	0.942551	-1.24202	0.442773	-0.279986	1.6041	-0.199094	-0.266843	-0.313065	-0.395191	-0.356124	-0.121226	-0.0905785	-1.04464	-0.685781	-0.463876	1.51942	1.31194	0.589032	-0.504817	-0.0310793	0.262928	0.270641	1.45798	-0.485801	-0.591986	-0.572445	-1.1285	-0.149893	-0.664132	Early Caudal Epiblast 1	E11.5
7.70153	2.19598	2.15018	1.51464	1.24871	-0.279986	-0.285776	-0.199094	-0.266843	-0.313065	-0.395191	-0.356124	-0.121226	-0.0905785	-1.04464	-0.685781	-0.463876	0.0306213	0.781584	0.323225	-0.504817	1.1143	0.931792	0.371306	0.223786	-0.919451	0.417209	-0.572445	-1.1285	-0.149893	-0.664132	Epiblast 5	E11.5
-0.227812	2.17076	0.989834	0.334488	3.53839	-0.279986	1.86861	-0.199094	-0.266843	-0.313065	0.43804	-0.356124	-0.121226	-0.0905785	-1.04464	-0.685781	-0.463876	1.48594	0.323705	0.345453	2.39968	0.205661	0.399709	-0.585584	1.20174	-0.919451	-0.591986	-0.572445	-0.499422	-0.149893	-0.664132	Early Caudal Epiblast 1	E11.5
-0.227812	2.61346	0.707828	0.876396	1.78001	-0.279986	-0.285776	-0.199094	-0.266843	-0.313065	-0.395191	-0.356124	-0.121226	-0.0905785	-1.04464	-0.685781	-0.463876	0.565801	0.280808	2.47108	-0.504817	-0.498388	0.236925	0.363765	0.754965	-0.0958246	0.409255	-0.572445	-0.0803948	-0.149893	-0.664132	Epiblast 1	E11.5
-0.227812	0.734334	0.358591	0.591548	1.76921	-0.279986	-0.285776	-0.199094	1.79863	-0.313065	0.539136	2.43291	-0.121226	-0.0905785	-1.04464	1.02474	0.151681	0.890275	0.824092	0.480852	0.29971	0.328409	0.707742	0.911547	0.00310494	-0.919451	0.98698	-0.572445	0.719412	-0.149893	-0.664132	Primitive Streak 1	E11.5
2.48422	2.41032	1.22359	0.563473	2.11018	-0.279986	-0.285776	-0.199094	-0.266843	-0.313065	-0.395191	-0.356124	-0.121226	-0.0905785	-1.04464	-0.685781	0.854036	1.29015	1.58751	0.418623	0.473024	0.0570713	0.473108	0.155332	1.58007	-0.919451	-0.591986	-0.572445	-1.1285	-0.149893	-0.664132	Epiblast 1	E11.5
-0.227812	2.19311	1.34074	0.504995	1.50272	-0.279986	-0.285776	-0.199094	-0.266843	-0.313065	-0.395191	-0.356124	-0.121226	-0.0905785	-1.04464	-0.685781	-0.463876	2.20669	0.141634	2.93856	1.98139	-0.00560708	-0.0639387	-0.585584	0.0319011	-0.919451	-0.591986	-0.572445	-1.1285	-0.149893	-0.664132	Epiblast 1	E11.5
-0.227812	0.438858	1.02287	2.25306	3.36282	3.70811	4.29178	4.59589	8.04968	1.13472	1.7353	-0.356124	4.16047	-0.0905785	-1.04464	-0.209024	-0.463876	-0.831886	0.518619	-0.242279	-0.504817	-0.0991151	-0.156514	-0.585584	0.161039	0.130912	-0.591986	-0.572445	1.08886	-0.149893	0.23901	Anterior Primitive Streak	E11.5
2.91178	1.30648	1.3393	1.02098	2.70675	-0.279986	-0.285776	-0.199094	3.03765	5.34282	2.6479	0.942988	-0.121226	-0.0905785	-0.68471	-0.685781	-0.463876	1.52226	0.522851	2.13977	-0.504817	0.548856	0.997394	0.272138	-0.665187	-0.166365	-0.591986	-0.572445	-0.575692	-0.149893	0.190727	Anterior Primitive Streak	E11.5
-0.227812	2.35726	1.65847	-0.252804	0.558329	-0.279986	-0.285776	-0.199094	-0.266843	-0.313065	-0.395191	-0.356124	-0.121226	-0.0905785	-1.04464	-0.685781	-0.463876	-0.319591	0.526509	2.02509	1.6789	0.612801	0.507585	0.382668	1.65502	0.188057	-0.591986	-0.572445	-1.1285	-0.149893	-0.664132	Epiblast 1	E11.5
-0.227812	2.14457	1.21484	-0.562743	-0.440419	-0.279986	-0.285776	-0.199094	1.30067	-0.313065	-0.395191	-0.356124	-0.121226	-0.0905785	-1.04464	-0.685781	-0.463876	1.74564	1.9466	1.89385	0.994701	0.253253	0.527342	-0.585584	0.753377	0.0439171	-0.591986	-0.572445	-1.1285	-0.149893	-0.664132	Epiblast 1	E11.5
4.74483	2.33557	1.04065	0.0840447	1.84748	-0.279986	-0.285776	-0.199094	-0.266843	-0.313065	-0.395191	-0.356124	-0.121226	-0.0905785	-1.04464	-0.685781	-0.463876	0.497414	0.604423	0.772046	-0.504817	-0.274456	0.364633	-0.585584	1.02528	-0.919451	1.74729	-0.572445	-0.252939	-0.149893	-0.664132	Epiblast 1	E11.5
-0.227812	0.448971	0.796916	-0.0872484	2.63721	-0.279986	-0.285776	5.00945	5.62002	1.03533	0.592081	-0.356124	-0.121226	-0.0905785	-1.04464	-0.685781	-0.463876	-0.660533	0.336057	-0.0487187	-0.504817	0.594811	0.790251	-0.585584	0.0643164	-0.333718	-0.591986	-0.572445	0.116377	-0.149893	-0.664132	Anterior Primitive Streak	E11.5
4.72104	1.69021	1.2336	0.75167	3.42321	-0.279986	-0.285776	1.55915	-0.266843	-0.313065	-0.395191	1.69163	-0.121226	-0.0905785	-1.04464	-0.685781	-0.463876	1.56045	1.19074	1.95318	-0.504817	0.396165	0.386752	-0.585584	0.252805	0.199323	-0.591986	-0.572445	-0.257127	-0.149893	-0.664132	Primitive Streak 3	E11.5
-0.227812	0.900986	0.934294	0.682379	1.74268	-0.279986	1.03819	-0.199094	0.560701	-0.313065	-0.395191	-0.356124	-0.121226	-0.0905785	-0.592046	2.18351	-0.463876	0.976365	0.595386	0.693491	0.28683	0.241142	0.550364	-0.585584	0.18994	-0.373204	1.32548	-0.572445	0.406405	-0.149893	-0.664132	Early Caudal Epiblast 1	E11.5
-0.227812	1.99046	1.51286	1.15094	-0.440419	-0.279986	1.14242	-0.199094	-0.266843	0.138644	-0.395191	-0.356124	-0.121226	-0.0905785	-1.04464	-0.685781	-0.463876	0.0806347	0.815719	1.19016	1.01992	0.787831	0.921216	1.34421	0.626342	-0.591738	-0.591986	-0.572445	-1.1285	-0.149893	-0.664132	Epiblast 5	E11.5
-0.227812	-0.852109	-0.333085	1.1792	3.61595	-0.279986	2.77541	1.11163	0.501446	-0.313065	-0.395191	-0.356124	-0.121226	-0.0905785	-1.04464	1.93674	2.04943	0.395874	0.252517	-0.942917	-0.504817	0.0536308	0.369392	-0.585584	-0.0836164	-0.637407	1.78894	-0.572445	1.48164	-0.149893	0.340386	Nascent Mesoderm 1	E11.5
-0.227812	-0.0667503	0.510217	-1.24202	3.29033	-0.279986	3.06535	-0.199094	-0.266843	-0.313065	-0.395191	-0.356124	-0.121226	-0.0905785	-1.04464	2.4876	1.06923	0.216545	0.800733	-0.942917	-0.504817	-0.524687	0.15613	-0.585584	-0.216445	0.650399	1.00926	-0.572445	1.47626	-0.149893	-0.664132	Nascent Mesoderm 3	E11.5
5.0793	2.46932	1.39198	0.982797	1.97789	-0.279986	-0.285776	-0.199094	-0.266843	-0.313065	-0.395191	-0.356124	-0.121226	-0.0905785	-1.04464	-0.685781	-0.463876	1.58568	1.10613	0.869799	1.4087	0.0400115	0.286864	0.248068	0.580179	-0.497234	-0.591986	-0.572445	-0.591205	-0.149893	-0.664132	Epiblast 1	E11.5
-0.227812	2.24593	0.910804	0.988186	-0.440419	-0.279986	-0.285776	-0.199094	-0.266843	-0.313065	-0.395191	-0.356124	-0.121226	-0.0905785	-1.04464	-0.685781	-0.463876	-0.0106915	0.639182	0.28446	-0.504817	-0.0996817	0.601365	0.338059	0.717014	-0.919451	0.382144	-0.572445	-1.1285	-0.149893	-0.664132	Epiblast 1	E11.5
2.19216	1.24304	0.654746	0.56553	2.1915	-0.279986	1.17348	-0.199094	5.12346	3.7084	2.67103	-0.356124	-0.121226	-0.0905785	-1.04464	-0.685781	0.203716	1.00639	1.13033	1.55319	0.36772	0.683416	1.01394	0.0755426	0.485543	0.37283	-0.591986	-0.572445	-0.702399	-0.149893	-0.00521221	Primitive Streak 3	E11.5
-0.227812	-0.852109	-0.507557	0.301406	3.70294	-0.279986	-0.285776	2.59818	1.97481	-0.313065	-0.395191	-0.356124	-0.121226	-0.0905785	-1.04464	2.17418	3.36408	0.0201527	0.159389	0.313386	-0.504817	-0.173184	0.295531	-0.585584	-0.603564	-0.919451	1.12166	-0.572445	0.97401	-0.149893	0.281132	Nascent Mesoderm 1	E11.5
-0.227812	1.46758	1.1309	0.55532	2.28041	-0.279986	-0.285776	1.07077	3.88072	-0.313065	1.48414	-0.356124	-0.121226	-0.0905785	-1.04464	-0.685781	-0.463876	0.0547303	-0.60915	1.62824	-0.504817	-0.00105104	0.712295	-0.585584	-0.115451	-0.919451	-0.591986	-0.572445	-1.1285	-0.149893	-0.664132	Anterior Primitive Streak	E11.5
4.17802	2.15849	1.4472	0.83065	0.801145	-0.279986	-0.285776	-0.199094	-0.266843	-0.313065	-0.395191	-0.356124	-0.121226	-0.0905785	-1.04464	-0.685781	-0.463876	1.53766	0.25082	1.43113	-0.504817	0.613378	0.776127	-0.585584	-0.430173	0.394647	-0.591986	-0.572445	-1.1285	-0.149893	-0.664132	Epiblast 1	E11.5
3.40669	2.16718	0.814789	-0.0603838	-0.440419	-0.279986	1.90584	-0.199094	-0.266843	-0.313065	-0.395191	-0.356124	-0.121226	-0.0905785	-1.04464	-0.685781	-0.463876	0.232223	1.33737	0.364939	1.72759	0.207306	0.197771	0.407346	0.697161	-0.416565	-0.591986	-0.572445	-1.1285	-0.149893	-0.664132	Epiblast 5	E11.5
-0.227812	0.97487	1.00032	1.16645	3.20274	-0.279986	-0.285776	-0.199094	1.08954	0.550864	0.200925	0.701528	-0.121226	-0.0905785	-1.04464	-0.488661	-0.463876	0.362454	0.648132	0.191629	1.12847	0.360131	0.539341	-0.210921	0.143244	-0.729697	-0.591986	-0.302488	0.491745	-0.149893	-0.664132	Primitive Streak 3	E11.5
-0.227812	0.196864	-0.817188	0.615405	1.65132	-0.279986	-0.285776	-0.199094	2.53085	3.35022	-0.395191	-0.356124	-0.121226	-0.0905785	-1.04464	-0.685781	-0.463876	0.674412	0.277411	-0.942917	-0.504817	0.557561	0.62814	-0.585584	0.129772	0.107601	-0.591986	-0.572445	-1.1285	-0.149893	-0.664132	Primitive Streak 1	E11.5
5.05938	2.89864	1.13766	-1.24202	-0.440419	-0.279986	-0.285776	-0.199094	-0.266843	-0.313065	-0.395191	-0.356124	-0.121226	-0.0905785	-1.04464	-0.685781	-0.463876	1.68131	1.49727	1.36478	3.43424	-0.344548	-0.18637	-0.585584	0.779769	-0.187891	-0.591986	-0.572445	-1.1285	-0.149893	-0.664132	Epiblast 1	E11.5
2.30846	1.77345	0.832656	0.621141	3.18574	-0.279986	-0.285776	-0.199094	2.54127	-0.313065	-0.395191	0.693343	-0.121226	-0.0905785	-0.753876	-0.32123	-0.463876	0.525076	-0.28761	-0.407177	-0.504817	0.133102	0.39367	-0.585584	1.66807	0.273293	-0.591986	-0.572445	-1.1285	-0.149893	0.560692	Primitive Streak 1	E11.5
-0.227812	2.37283	1.15696	1.11533	-0.440419	-0.279986	2.94099	-0.199094	2.9904	1.33513	-0.395191	-0.356124	-0.121226	-0.0905785	-0.0538924	-0.685781	-0.463876	0.163901	1.2312	1.38596	-0.504817	0.536925	0.650093	-0.585584	0.35607	-0.919451	-0.591986	-0.572445	-0.186291	-0.149893	-0.664132	Early Caudal Epiblast 1	E11.5
-0.227812	0.0809831	-0.942454	0.442873	-0.440419	5.00947	3.69573	-0.199094	-0.266843	-0.313065	2.61593	-0.356124	-0.121226	-0.0905785	-1.04464	-0.685781	1.35762	2.11621	0.58066	0.451802	1.87586	1.11818	1.10832	1.21827	-1.24789	2.63921	-0.591986	-0.572445	0.68786	-0.149893	-0.664132	Definitive Endoderm	E11.5
-0.227812	1.19184	1.0968	0.534465	2.6246	-0.279986	-0.285776	-0.199094	5.60034	0.57825	1.92311	0.738903	-0.121226	-0.0905785	-0.741254	-0.685781	-0.463876	1.45879	0.879613	0.0442733	-0.504817	0.464585	0.527185	-0.585584	1.54213	-0.553287	0.754582	-0.572445	0.227111	-0.149893	-0.664132	Anterior Primitive Streak	E11.5
-0.227812	1.40165	1.0001	0.137462	3.7815	-0.279986	-0.285776	-0.199094	3.95611	-0.313065	-0.395191	0.66451	-0.121226	-0.0905785	-1.04464	-0.0552433	-0.463876	0.913961	0.393911	0.597179	0.384525	0.386796	0.518691	0.0882761	0.508896	-0.919451	0.118708	-0.572445	-0.0792026	-0.149893	0.00747884	Primitive Streak 1	E11.5
2.80053	2.14357	1.23771	-0.747398	2.90723	-0.279986	-0.285776	-0.199094	-0.266843	-0.313065	-0.395191	-0.356124	-0.121226	-0.0905785	-1.04464	-0.685781	0.371546	0.586139	0.46719	0.859418	-0.504817	0.298118	0.796674	0.854529	0.335733	-0.190081	0.280567	0.0236747	-0.59528	-0.149893	-0.664132	Early Caudal Epiblast 1	E11.5
2.87964	2.42236	1.22323	1.12747	1.07943	-0.279986	-0.285776	-0.199094	-0.266843	-0.313065	-0.395191	-0.356124	-0.121226	-0.0905785	-1.04464	-0.685781	-0.463876	-0.105289	-0.131878	0.196333	0.615594	0.178489	0.254148	-0.585584	1.89893	-0.48949	-0.591986	-0.572445	-1.1285	-0.149893	-0.664132	Early Caudal Epiblast 1	E11.5
4.19692	0.399976	0.543295	1.16097	1.85218	-0.279986	-0.285776	-0.199094	3.55878	-0.313065	-0.395191	1.47476	-0.121226	-0.0905785	-0.845557	-0.685781	-0.463876	1.16046	0.454954	1.64859	0.643155	0.410401	0.59603	0.284241	0.844465	-0.0233734	-0.091634	-0.230609	0.0118024	-0.149893	-0.191295	Anterior Primitive Streak	E11.5
-0.227812	0.865723	0.692641	0.95609	4.43648	-0.279986	-0.285776	1.35189	4.9541	2.83216	1.09696	0.942492	-0.121226	-0.0905785	-1.04464	-0.685781	-0.463876	0.730972	0.287688	0.590721	1.06919	0.507677	0.475674	-0.585584	1.52453	-0.315423	1.25149	-0.572445	0.414787	-0.149893	-0.664132	Anterior Primitive Streak	E11.5
2.26198	1.41278	0.914298	1.70781	4.20177	3.67072	4.14285	7.55652	5.94206	0.530667	2.86285	-0.356124	-0.121226	-0.0905785	-1.04464	-0.327911	-0.463876	0.329512	-0.0974629	0.608429	0.392891	0.301908	0.274564	0.0946146	0.844219	-0.088446	0.125392	-0.572445	0.85626	-0.149893	0.540451	Anterior Primitive Streak	E11.5
6.72155	1.24119	0.49614	0.675394	3.73379	-0.279986	-0.285776	-0.199094	-0.266843	3.50471	2.34265	-0.356124	-0.121226	-0.0905785	-1.04464	-0.685781	-0.463876	0.743093	0.350484	1.09958	0.567243	0.554713	0.832166	0.226722	0.313946	-0.508045	-0.591986	-0.572445	0.0951135	-0.149893	-0.664132	Anterior Primitive Streak	E11.5
2.33893	2.36869	1.31372	0.498777	1.29531	-0.279986	-0.285776	-0.199094	-0.266843	-0.313065	-0.395191	-0.356124	-0.121226	-0.0905785	-1.04464	-0.685781	-0.463876	1.09294	0.453002	1.11281	-0.504817	0.163017	0.463359	0.656622	1.15759	-0.290314	-0.591986	-0.572445	-1.1285	-0.149893	-0.664132	Early Caudal Epiblast 1	E11.5
-0.227812	2.32873	1.20475	-1.24202	0.424046	-0.279986	1.56403	-0.199094	-0.266843	-0.313065	-0.395191	-0.356124	-0.121226	-0.0905785	-1.04464	-0.685781	-0.463876	0.78786	0.798607	1.14544	1.41769	0.143389	0.486257	0.871113	0.792834	-0.494996	-0.591986	0.0314128	-1.1285	-0.149893	-0.664132	Epiblast 1	E11.5
2.19453	1.89827	0.656028	0.1192	0.775749	0.435809	-0.285776	1.33421	1.94568	2.69961	0.611311	-0.356124	-0.121226	-0.0905785	-1.04464	-0.685781	-0.463876	1.41423	0.136938	0.297061	1.05124	0.328676	0.681897	0.59345	0.298911	-0.919451	0.105961	-0.572445	-0.701981	-0.149893	-0.664132	Primitive Streak 3	E11.5
-0.227812	2.64362	0.951505	1.23772	0.372685	-0.279986	-0.285776	-0.199094	0.820678	-0.313065	-0.395191	-0.356124	-0.121226	-0.0905785	-1.04464	-0.685781	-0.463876	0.700655	0.555889	1.05621	-0.504817	0.0459125	0.339059	-0.585584	0.010729	0.0188547	-0.591986	-0.572445	-1.1285	-0.149893	-0.664132	Epiblast 1	E11.5
-0.227812	0.641213	0.502244	-0.581464	4.8656	-0.279986	-0.285776	-0.199094	-0.266843	-0.313065	-0.395191	1.31733	-0.121226	-0.0905785	-0.580994	1.36324	0.651809	1.21359	-0.441278	0.492584	-0.504817	-0.190107	-0.117624	-0.585584	0.713355	0.309771	1.3661	-0.572445	2.38263	-0.149893	-0.664132	Nascent Mesoderm 3	E11.5
-0.227812	1.13995	1.25334	1.06034	1.27431	-0.279986	-0.285776	1.96277	-0.266843	0.84743	-0.395191	-0.356124	-0.121226	-0.0905785	-1.04464	-0.685781	-0.463876	1.18382	0.198972	0.342408	-0.504817	-0.139061	0.602356	-0.585584	1.00664	-0.919451	-0.591986	-0.572445	-1.1285	-0.149893	-0.664132	Early Caudal Epiblast 1	E11.5
-0.227812	1.77267	0.980593	0.964693	3.66984	-0.279986	-0.285776	-0.199094	4.8254	-0.313065	1.24184	-0.356124	-0.121226	-0.0905785	-1.04464	-0.685781	-0.463876	1.27535	0.58216	1.65185	2.02604	0.216384	0.556095	-0.585584	0.449802	-0.338581	-0.591986	-0.572445	-1.1285	-0.149893	-0.664132	Primitive Streak 1	E11.5
-0.227812	2.2076	0.773022	-0.478882	-0.440419	-0.279986	-0.285776	-0.199094	-0.266843	-0.313065	-0.395191	-0.356124	-0.121226	-0.0905785	-1.04464	-0.685781	-0.463876	-0.0127517	0.0854861	1.15643	-0.504817	0.0763842	0.361556	0.137194	0.180737	-0.919451	-0.591986	-0.572445	-1.1285	-0.149893	-0.664132	Epiblast 1	E11.5
-0.227812	2.41329	1.08513	0.238697	1.77421	0.523201	-0.285776	-0.199094	-0.266843	-0.313065	-0.395191	-0.356124	-0.121226	-0.0905785	-1.04464	-0.295096	-0.463876	0.922554	0.61014	1.39551	1.22113	0.235702	0.0646227	0.156986	-0.049377	-0.543364	0.191173	-0.572445	-1.1285	-0.149893	-0.664132	Epiblast 1	E11.5
-0.227812	2.23437	1.54411	0.0920613	-0.440419	-0.279986	-0.285776	-0.199094	-0.266843	-0.313065	-0.395191	-0.356124	-0.121226	-0.0905785	-1.04464	-0.274865	-0.463876	0.507974	0.616616	1.82341	-0.504817	0.358259	0.344224	-0.585584	0.0012605	-0.523889	-0.591986	-0.572445	-1.1285	-0.149893	-0.664132	Epiblast 1	E11.5
2.0353	2.2051	1.05971	0.608111	0.703122	-0.279986	-0.285776	-0.199094	0.586135	-0.313065	-0.395191	-0.356124	-0.121226	-0.0905785	-0.785192	-0.685781	-0.463876	1.12254	0.845588	1.4498	-0.504817	0.0770812	0.605569	-0.585584	0.854476	-0.606317	-0.591986	-0.572445	-1.1285	-0.149893	-0.664132	Primitive Streak 3	E11.5
-0.227812	0.096448	0.744409	1.11936	2.20268	-0.279986	-0.285776	2.18565	5.63339	-0.313065	1.17022	-0.356124	-0.121226	-0.0905785	-1.04464	-0.685781	-0.463876	0.503559	1.0516	1.0383	0.522555	0.395526	0.462426	-0.585584	1.17787	-0.525194	0.846678	-0.572445	-1.1285	-0.149893	-0.664132	Anterior Primitive Streak	E11.5
-0.227812	1.70905	0.724712	0.617555	-0.440419	-0.279986	-0.285776	-0.199094	-0.266843	-0.313065	-0.395191	-0.356124	-0.121226	-0.0905785	-1.04464	-0.685781	-0.463876	0.419987	-0.158575	0.402799	-0.504817	-0.221862	-0.1249	-0.585584	-0.065477	-0.39988	1.24363	-0.572445	-1.1285	-0.149893	-0.664132	Early Caudal Epiblast 1	E11.5
-0.227812	0.958603	-0.641067	1.49965	3.97024	-0.279986	-0.285776	-0.199094	-0.266843	-0.313065	-0.395191	-0.356124	-0.121226	-0.0905785	-1.04464	-0.685781	-0.463876	0.151488	0.561542	0.868542	-0.504817	0.189565	0.35013	-0.585584	0.343749	-0.919451	-0.591986	-0.572445	0.799427	-0.149893	-0.664132	Primitive Streak 1	E11.5
-0.227812	-0.852109	0.027355	0.299886	1.23363	5.59591	5.40679	9.57186	4.95891	-0.313065	3.03119	-0.356124	-0.121226	-0.0905785	-1.04464	-0.685781	-0.463876	0.778819	0.277272	-0.942917	-0.504817	0.393525	0.667078	-0.585584	-0.604421	0.998958	-0.591986	-0.572445	0.768548	-0.149893	0.279874	Definitive Endoderm	E11.5
-0.227812	2.25848	1.73586	1.05604	-0.440419	-0.279986	-0.285776	-0.199094	-0.266843	-0.313065	-0.395191	-0.356124	-0.121226	-0.0905785	-1.04464	-0.685781	-0.463876	0.181639	0.486436	0.466312	-0.504817	-0.0876848	0.192883	-0.585584	0.373674	-0.919451	0.548771	-0.572445	-0.43138	-0.149893	-0.664132	Epiblast 1	E11.5
-0.227812	1.47265	0.850908	-0.40488	-0.440419	-0.279986	-0.285776	-0.199094	2.8732	-0.313065	-0.395191	-0.356124	-0.121226	-0.0905785	-1.04464	-0.685781	-0.463876	1.97781	0.502576	1.31081	-0.504817	0.36334	0.853017	0.814657	1.35622	-0.919451	-0.591986	-0.572445	0.338404	-0.149893	-0.664132	Early Caudal Epiblast 1	E11.5
-0.227812	-0.852109	-1.42236	-0.676687	3.20544	2.5062	-0.285776	-0.199094	-0.266843	-0.313065	1.80378	-0.356124	-0.121226	-0.0905785	-0.647831	-0.188274	-0.463876	0.016651	-0.880972	-0.211786	0.743167	0.863125	0.947462	-0.585584	0.20992	1.63432	0.405306	-0.572445	1.14952	-0.149893	-0.664132	Definitive Endoderm	E11.5
-0.227812	2.03	1.63081	0.158943	2.7601	-0.279986	1.23323	0.695887	3.35365	0.167363	-0.395191	-0.356124	-0.121226	-0.0905785	-0.755848	-0.0431625	-0.463876	0.813654	0.910699	1.08614	1.10718	0.168538	0.72145	-0.585584	1.13059	-0.570902	0.696195	-0.0765756	-1.1285	-0.149893	-0.664132	Primitive Streak 1	E11.5
-0.227812	1.95281	1.44263	0.606354	0.949544	-0.279986	-0.285776	-0.199094	-0.266843	-0.313065	0.260304	-0.356124	-0.121226	-0.0905785	-1.04464	-0.685781	-0.463876	0.485338	0.0736605	1.24566	1.27361	0.153272	0.0792337	0.182274	-0.726237	-0.919451	-0.591986	-0.572445	-1.1285	-0.149893	0.101163	Epiblast 1	E11.5
2.99165	1.51035	0.80492	0.922407	2.26656	-0.279986	-0.285776	-0.199094	1.41829	2.36916	1.84511	-0.356124	-0.121226	-0.0905785	-1.04464	-0.685781	0.0209816	1.50509	0.687455	0.944243	0.128887	0.320919	0.620023	-0.585584	0.127657	-0.473992	0.335633	-0.572445	-0.819031	-0.149893	-0.664132	Primitive Streak 3	E11.5
-0.227812	-0.0921882	0.260766	1.33662	4.32912	5.28513	-0.285776	3.73255	7.68034	2.15457	0.858913	1.86896	-0.121226	-0.0905785	-1.04464	-0.685781	-0.463876	1.71283	0.216184	-0.942917	-0.504817	0.595617	0.535584	-0.585584	2.08014	-0.919451	-0.591986	-0.572445	0.819993	-0.149893	0.800044	Anterior Primitive Streak	E11.5
6.34938	0.797652	1.55836	1.18653	2.84935	-0.279986	2.06289	-0.199094	3.60863	1.64795	2.00284	1.25554	-0.121226	-0.0905785	-1.04464	-0.685781	0.610612	1.32828	0.678775	-0.942917	-0.504817	0.601606	0.878021	-0.585584	-0.524995	-0.919451	-0.591986	-0.572445	0.681969	-0.149893	0.396397	Anterior Primitive Streak	E11.5
-0.227812	0.0485084	-0.977559	-0.201112	1.92178	-0.279986	-0.285776	-0.199094	-0.266843	-0.313065	-0.395191	-0.356124	-0.121226	-0.0905785	-1.04464	1.91972	1.8486	1.82402	0.148164	-0.942917	-0.504817	-0.75166	-0.397723	0.440694	-0.0650702	-0.0376539	2.68933	-0.572445	1.26948	-0.149893	0.35872	Nascent Mesoderm 2	E11.5
-0.227812	2.10014	0.264703	1.46755	1.73764	-0.279986	-0.285776	2.54692	2.64629	1.161	2.34737	-0.356124	-0.121226	-0.0905785	-1.04464	-0.685781	1.66833	1.26024	0.354496	-0.942917	-0.504817	0.58276	0.681301	-0.585584	1.44421	0.149981	-0.591986	-0.572445	2.08844	-0.149893	-0.664132	Anterior Primitive Streak	E11.5
2.8687	1.33507	0.787873	0.648057	2.95563	3.6645	-0.285776	7.04712	3.70062	1.05667	2.52133	-0.356124	-0.121226	-0.0905785	-1.04464	-0.443576	0.000983439	0.170405	-0.204654	0.393325	0.611651	0.447869	0.573183	-0.585584	0.899868	1.5938	0.300209	-0.572445	0.273318	-0.149893	-0.664132	Definitive Endoderm	E11.5
-0.227812	1.12241	0.425692	1.1318	3.80387	-0.279986	-0.285776	4.55173	4.99936	1.98146	2.99435	0.674406	-0.121226	-0.0905785	-0.202486	-0.327808	-0.463876	0.797623	-0.0970656	0.853821	0.393149	0.339517	0.846994	-0.585584	0.520799	-0.574854	-0.591986	-0.572445	0.856628	-0.149893	-0.664132	Anterior Primitive Streak	E11.5
-0.227812	2.65293	1.32001	0.72697	-0.440419	-0.279986	-0.285776	-0.199094	-0.266843	-0.313065	-0.395191	-0.356124	-0.121226	-0.0905785	-1.04464	-0.685781	1.51822	0.617661	0.586524	0.890604	1.43459	0.557673	0.791879	-0.585584	0.599927	-0.490788	-0.591986	-0.572445	-0.1814	-0.149893	-0.664132	Epiblast 1	E11.5
-0.227812	1.08238	0.704496	0.557445	1.573	-0.279986	-0.285776	-0.199094	2.42609	3.26723	-0.395191	-0.356124	-0.121226	-0.0905785	-1.04464	-0.685781	-0.463876	2.47914	0.206351	1.94861	2.07131	0.683345	1.0513	-0.585584	0.0781865	-0.919451	-0.591986	-0.572445	0.811372	-0.149893	-0.664132	Anterior Primitive Streak	E11.5
3.64059	2.16804	1.24801	-0.375531	-0.440419	-0.279986	-0.285776	-0.199094	-0.266843	-0.313065	-0.395191	-0.356124	-0.121226	-0.0905785	-1.04464	-0.129757	-0.463876	1.04597	0.765941	0.177691	2.24195	0.0790658	0.308342	-0.585584	0.90871	-0.0148039	-0.591986	-0.572445	-0.750442	-0.149893	-0.664132	Epiblast 5	E11.5
-0.227812	1.93777	0.419532	-0.0981709	2.61295	-0.279986	-0.285776	-0.199094	-0.266843	-0.313065	-0.395191	-0.356124	-0.121226	-0.0905785	-1.04464	-0.685781	-0.463876	1.61089	0.991705	1.34583	-0.504817	0.0188511	0.326424	-0.585584	0.446296	-0.340117	-0.591986	-0.572445	0.104602	-0.149893	-0.664132	Epiblast 1	E11.5
-0.227812	-0.852109	0.0831202	-0.468557	1.36139	4.35658	-0.285776	-0.199094	0.745367	0.199121	0.709225	-0.356124	-0.121226	-0.0905785	-1.04464	-0.685781	0.276988	1.38179	0.591761	-0.942917	0.463485	1.60096	1.69564	0.148105	0.420099	2.26203	-0.591986	-0.572445	0.805319	-0.149893	-0.664132	Definitive Endoderm	E11.5
-0.227812	2.34148	1.69203	-1.24202	0.844442	-0.279986	-0.285776	-0.199094	-0.266843	-0.313065	-0.395191	-0.356124	-0.121226	-0.0905785	-1.04464	-0.685781	-0.463876	1.21063	0.944666	1.79982	-0.504817	0.305765	0.901795	-0.585584	0.151051	-0.919451	-0.591986	-0.572445	-1.1285	-0.149893	-0.664132	Epiblast 1	E11.5
1.48131	1.76392	0.222162	0.888235	2.21625	0.225053	-0.285776	3.76686	3.03589	1.81587	1.4806	-0.356124	-0.121226	-0.0905785	-1.04464	-0.440121	1.75494	0.426269	0.564569	0.590316	0.111416	0.391071	0.770512	-0.11866	0.918436	0.193424	-0.591986	-0.572445	-0.360079	-0.149893	-0.664132	Nascent Mesoderm 1	E11.5
-0.227812	2.54451	1.03749	-0.216778	-0.440419	-0.279986	-0.285776	-0.199094	-0.266843	-0.313065	-0.395191	-0.356124	-0.121226	-0.0905785	-1.04464	-0.685781	-0.463876	1.39764	1.10068	1.14572	-0.504817	0.0420232	0.321141	-0.585584	0.587292	-0.0509253	-0.591986	-0.572445	-1.1285	-0.149893	-0.664132	Epiblast 1	E11.5
-0.227812	1.97849	1.31622	-0.609106	-0.440419	-0.279986	-0.285776	-0.199094	-0.266843	-0.313065	-0.395191	-0.356124	-0.121226	-0.0905785	-1.04464	-0.685781	-0.463876	-0.227699	0.451871	-0.942917	-0.504817	0.0282627	-0.366217	0.473061	-1.24789	-0.919451	-0.591986	-0.572445	-1.1285	-0.149893	-0.664132	Epiblast 1	E11.5
-0.227812	2.48157	1.22167	0.0925322	2.3156	-0.279986	-0.285776	-0.199094	-0.266843	-0.313065	-0.395191	-0.356124	-0.121226	-0.0905785	-1.04464	-0.685781	-0.463876	0.630611	0.567806	-0.174626	-0.504817	0.440461	0.4187	-0.585584	1.55618	-0.416192	-0.591986	-0.572445	-1.1285	-0.149893	-0.664132	Early Caudal Epiblast 1	E11.5
-0.227812	2.16619	0.158481	1.51661	2.09649	-0.279986	-0.285776	-0.199094	0.488402	0.379598	0.451831	-0.356124	-0.121226	-0.0905785	-1.04464	-0.397764	0.538044	1.37066	0.40632	0.113906	-0.504817	-0.0857508	0.399206	-0.0381532	0.565327	-0.642196	-0.591986	-0.178003	-0.247566	-0.149893	-0.118528	Primitive Streak 3	E11.5
-0.227812	2.00961	1.53027	0.884596	-0.440419	-0.279986	-0.285776	-0.199094	-0.266843	-0.313065	-0.395191	-0.356124	-0.121226	-0.0905785	-1.04464	-0.685781	1.37835	0.982606	0.707527	1.25681	0.92428	0.162777	0.334495	-0.585584	-1.24789	-0.919451	-0.591986	-0.572445	-1.1285	-0.149893	-0.664132	Epiblast 1	E11.5
-0.227812	1.84091	1.20594	-0.166109	1.41588	-0.279986	-0.285776	-0.199094	0.402163	-0.313065	0.362512	-0.356124	-0.121226	-0.0905785	-1.04464	-0.685781	1.59573	0.871878	0.390568	0.242105	1.12101	0.467251	0.717254	-0.100663	0.54677	-0.673855	-0.0805588	-0.572445	-1.1285	-0.149893	-0.180829	Early Caudal Epiblast 1	E11.5
-0.227812	2.14519	1.10304	1.17361	1.39863	-0.279986	-0.285776	-0.199094	0.77087	-0.313065	-0.395191	-0.356124	-0.121226	-0.0905785	-1.04464	-0.290043	0.295655	1.3135	1.19987	0.989923	-0.504817	0.351354	0.599334	0.16659	1.12766	-0.016472	-0.591986	-0.572445	-1.1285	-0.149893	-0.664132	Early Caudal Epiblast 1	E11.5
-0.227812	2.43333	1.16462	0.613177	-0.440419	-0.279986	-0.285776	-0.199094	-0.266843	-0.313065	-0.395191	-0.356124	-0.121226	-0.0905785	-1.04464	-0.685781	-0.463876	2.13657	1.01125	0.622747	2.16765	0.378307	0.696575	1.43936	0.127781	0.106117	-0.591986	-0.572445	-1.1285	-0.149893	-0.664132	Epiblast 1	E11.5
2.84871	2.29272	1.26036	0.376077	-0.440419	-0.279986	-0.285776	-0.199094	-0.266843	-0.313065	-0.395191	-0.356124	-0.121226	-0.0905785	-1.04464	-0.685781	-0.463876	0.79203	0.575657	0.880994	0.604441	-0.301012	-0.0440506	-0.585584	1.55489	-0.49377	-0.591986	-0.572445	-0.586797	-0.149893	-0.664132	Epiblast 1	E11.5
3.44847	1.04675	1.10363	1.58687	3.34606	-0.279986	3.48529	5.95438	4.40634	3.10555	2.49644	1.16506	-0.121226	-0.0905785	-0.623183	-0.157371	-0.463876	1.23391	1.52779	1.67611	0.820688	0.305438	0.729915	-0.585584	-0.0871923	-0.054146	0.467255	-0.572445	-1.1285	-0.149893	-0.664132	Anterior Primitive Streak	E11.5
-0.227812	1.27066	1.14191	0.458502	-0.440419	-0.279986	-0.285776	-0.199094	-0.266843	-0.313065	-0.395191	-0.356124	-0.121226	-0.0905785	-1.04464	-0.21129	1.62231	0.250058	1.05194	0.25891	1.54661	0.362297	0.507264	-0.585584	0.155659	-0.462689	-0.591986	-0.572445	-0.547246	-0.149893	0.234716	Early Caudal Epiblast 1	E11.5
2.91258	2.0488	1.29	-0.0555505	1.0937	-0.279986	-0.285776	-0.199094	-0.266843	-0.313065	-0.395191	-0.356124	-0.121226	-0.0905785	-1.04464	-0.685781	-0.463876	0.821887	0.523247	0.909396	-0.504817	-0.0969514	0.0688283	-0.585584	1.46111	-0.484932	0.976584	-0.572445	-1.1285	-0.149893	-0.664132	Epiblast 1	E11.5
-0.227812	-0.852109	-1.08762	1.20102	2.11062	-0.279986	1.69013	-0.199094	1.86363	-0.313065	-0.395191	-0.356124	-0.121226	-0.0905785	-1.04464	0.126686	-0.463876	-0.395133	0.191482	-0.942917	-0.504817	0.0486948	-0.110755	-0.585584	1.2384	0.333117	0.352147	-0.572445	1.07174	-0.149893	-0.664132	Nascent Mesoderm 1	E11.5
-0.227812	0.435238	0.949794	1.4294	3.79498	1.40276	1.70681	2.48981	6.12175	3.12545	3.80959	-0.356124	-0.121226	-0.0905785	-1.04464	-0.685781	0.447712	-0.0368855	0.204148	0.655755	-0.504817	0.123211	0.369243	-0.585584	-1.24789	0.127739	1.0488	-0.572445	1.38631	-0.149893	-0.664132	Anterior Primitive Streak	E11.5
3.95265	2.74404	1.18439	0.393208	0.218585	-0.279986	-0.285776	-0.199094	-0.266843	-0.313065	-0.395191	-0.356124	-0.121226	-0.0905785	-1.04464	-0.685781	-0.463876	0.571731	0.514443	0.982896	-0.504817	0.568047	0.962051	0.053298	-0.189949	-0.595879	-0.591986	-0.572445	-0.716735	-0.149893	-0.664132	Epiblast 5	E11.5
1.8517	1.37892	0.772682	0.510462	4.00844	-0.279986	-0.285776	0.539721	4.02595	1.10521	1.75921	0.504345	-0.121226	-0.0905785	-1.04464	-0.685781	-0.463876	0.420736	-0.656537	0.403442	0.849844	0.374081	0.790974	-0.585584	0.610985	-0.919451	0.490554	-0.1631	0.18089	-0.149893	-0.664132	Anterior Primitive Streak	E11.5
3.21559	1.88587	0.861066	-0.27755	0.529931	0.737528	-0.285776	-0.199094	-0.266843	-0.313065	-0.395191	-0.356124	-0.121226	-0.0905785	-1.04464	-0.685781	-0.463876	1.12982	0.377692	0.709382	-0.504817	-0.548533	0.0461122	0.355137	1.1455	-0.102407	-0.591986	-0.572445	-1.1285	-0.149893	-0.664132	Epiblast 1	E11.5
2.97656	2.02379	1.26755	0.212073	2.43283	-0.279986	-0.285776	1.7699	2.516	0.743897	-0.395191	-0.356124	-0.121226	-0.0905785	-1.04464	-0.685781	-0.463876	0.851474	0.795734	0.616691	1.4934	-0.0475935	0.0893992	-0.585584	0.404446	-0.476079	-0.591986	-0.572445	-0.564285	-0.149893	0.844875	Early Caudal Epiblast 1	E11.5
-0.227812	0.060481	0.379423	1.33746	3.13826	-0.279986	-0.285776	6.97615	1.53741	0.205337	0.238736	-0.356124	-0.121226	-0.0905785	-1.04464	0.242419	-0.463876	0.243162	-0.316682	0.0682541	-0.504817	0.438609	0.627036	-0.585584	-0.049346	0.481606	-0.591986	-0.572445	0.97085	-0.149893	0.639296	Nascent Mesoderm 1	E11.5
-0.227812	1.70341	0.811374	1.54683	-0.440419	-0.279986	-0.285776	-0.199094	-0.266843	1.36302	0.877732	-0.356124	-0.121226	-0.0905785	-1.04464	-0.685781	-0.463876	0.992626	0.241383	0.913459	-0.504817	-0.0931891	0.414248	-0.585584	-0.234877	-0.164246	-0.591986	-0.572445	-0.167464	-0.149893	-0.664132	Primitive Streak 1	E11.5
-0.227812	-0.852109	1.14382	-0.594014	1.44301	-0.279986	3.74444	-0.199094	3.03155	-0.313065	-0.395191	-0.356124	-0.121226	-0.0905785	-0.589803	1.99413	1.3799	-0.710239	-1.35463	-0.942917	-0.504817	-0.534261	-0.13777	-0.585584	1.36683	-0.370497	1.9295	-0.572445	0.953055	-0.149893	0.416139	Nascent Mesoderm 1	E11.5
3.55885	1.38886	0.583871	0.403222	1.66881	-0.279986	-0.285776	-0.199094	1.16037	-0.313065	-0.395191	-0.356124	-0.121226	-0.0905785	-1.04464	-0.685781	-0.463876	0.689147	-0.233871	0.838945	-0.504817	0.283788	0.285503	0.448915	0.991536	-0.919451	-0.591986	-0.572445	-0.759193	-0.149893	-0.0930395	Primitive Streak 1	E11.5
-0.227812	1.74833	1.34486	1.41034	2.10153	-0.279986	-0.285776	4.54636	-0.266843	-0.313065	1.70853	-0.356124	-0.121226	-0.0905785	-1.04464	-0.685781	-0.463876	0.234645	0.667127	-0.942917	-0.504817	0.379045	0.480055	-0.585584	0.426285	0.328653	-0.591986	-0.572445	-1.1285	-0.149893	-0.664132	Anterior Primitive Streak	E11.5
5.92876	1.23594	1.10065	-0.236461	0.840261	-0.279986	-0.285776	-0.199094	2.56611	0.17618	-0.395191	-0.356124	-0.121226	-0.0905785	-1.04464	-0.317058	-0.463876	1.4101	0.219453	0.357545	0.420116	0.205775	0.680377	-0.585584	1.38953	0.120547	0.147149	-0.572445	-1.1285	-0.149893	-0.664132	Primitive Streak 1	E11.5
-0.227812	1.2279	-0.0556742	0.269382	3.40321	-0.279986	-0.285776	2.32698	2.41297	-0.313065	2.16382	-0.356124	-0.121226	-0.0905785	-1.04464	-0.685781	-0.463876	0.599701	1.27167	1.01174	-0.504817	0.157772	0.476338	-0.585584	-0.45707	-0.919451	0.635706	-0.572445	-1.1285	-0.149893	-0.664132	Primitive Streak 3	E11.5
8.40267	0.968116	0.451025	0.167606	-0.440419	-0.279986	-0.285776	-0.199094	-0.266843	4.48341	2.60874	3.21503	-0.121226	-0.0905785	-1.04464	-0.685781	-0.463876	0.161731	0.870945	1.77782	2.60696	-0.0781525	0.225442	-0.585584	0.353916	0.274702	-0.591986	-0.572445	-1.1285	-0.149893	-0.664132	Anterior Primitive Streak	E11.5
6.48985	2.08666	0.993177	1.7123	3.54394	-0.279986	-0.285776	-0.199094	1.23729	-0.313065	0.535521	-0.356124	-0.121226	-0.0905785	-1.04464	-0.112172	-0.463876	1.1918	0.613047	0.914138	0.934069	0.312168	0.274354	-0.585584	-0.507214	0.010036	0.557861	-0.572445	0.0543174	-0.149893	-0.664132	Early Caudal Epiblast 1	E11.5
-0.227812	0.170959	0.160463	1.13616	2.0229	5.04451	1.59992	6.67227	6.8649	0.721326	1.29319	-0.356124	-0.121226	-0.0905785	-1.04464	-0.236296	0.39881	-0.437926	0.332181	-0.942917	-0.504817	0.556882	0.654617	-0.585584	-1.24789	1.18933	-0.591986	-0.572445	0.410643	-0.149893	-0.664132	Anterior Primitive Streak	E11.5
3.55126	1.94421	1.40054	0.133591	-0.440419	-0.279986	-0.285776	-0.199094	-0.266843	-0.313065	-0.395191	-0.356124	-0.121226	-0.0905785	-1.04464	-0.685781	-0.463876	1.58011	0.411876	0.410298	-0.504817	-0.0329008	0.11772	-0.585584	1.09509	-0.919451	-0.591986	-0.572445	-1.1285	-0.149893	-0.664132	Epiblast 1	E11.5
2.10803	0.676219	0.723223	1.67484	4.0503	-0.279986	1.12274	4.58485	3.16661	-0.313065	0.578743	2.00022	-0.121226	-0.0905785	-1.04464	-0.350039	-0.463876	-0.145517	0.512721	1.64264	1.54842	-0.11243	0.2115	-0.585584	1.02391	-0.919451	-0.591986	-0.572445	0.101812	-0.149893	0.472943	Anterior Primitive Streak	E11.5
5.55536	1.78835	1.62304	0.265372	0.507214	-0.279986	-0.285776	-0.199094	-0.266843	-0.313065	-0.395191	-0.356124	-0.121226	-0.0905785	-1.04464	-0.685781	0.463807	0.520153	0.230648	-0.23259	0.707656	0.612898	0.797256	-0.585584	0.922116	-0.454161	-0.591986	-0.572445	-1.1285	-0.149893	-0.664132	Epiblast 1	E11.5
-0.227812	-0.0840649	0.163393	0.39759	2.98233	4.22949	2.34353	1.73182	4.12975	0.0125662	0.335819	-0.356124	-0.121226	-0.0905785	-1.04464	1.12555	2.13511	-0.256983	-0.582998	-0.582259	-0.504817	-0.305082	-0.3944	-0.585584	0.722259	-0.919451	1.24954	-0.236348	0.83577	-0.149893	0.189328	Nascent Mesoderm 1	E11.5
-0.227812	1.94761	0.573721	0.748641	1.09841	-0.279986	-0.285776	-0.199094	-0.266843	-0.313065	-0.395191	-0.356124	-0.121226	-0.0905785	-1.04464	-0.685781	-0.463876	0.641484	0.439085	1.63155	1.46408	-0.0924821	0.414817	-0.585584	0.104117	-0.483423	-0.591986	-0.572445	-0.573631	-0.149893	-0.664132	Epiblast 1	E11.5
-0.227812	1.58541	0.100336	1.05902	1.77785	-0.279986	-0.285776	0.768666	2.17133	-0.313065	-0.395191	-0.356124	-0.121226	-0.0905785	-1.04464	0.77177	0.287564	0.24575	0.220164	0.0701659	2.3334	-0.0272869	0.0667513	-0.585584	0.437307	-0.255844	0.7899	-0.572445	0.97366	-0.149893	-0.664132	Nascent Mesoderm 3	E11.5
-0.227812	0.372751	0.785877	0.173639	3.49967	-0.279986	-0.285776	9.95341	2.99995	1.33996	-0.395191	-0.356124	-0.121226	-0.0905785	-1.04464	0.798836	-0.463876	0.168639	0.347358	0.887916	-0.504817	0.642699	0.952074	-0.585584	-0.520498	0.509696	1.90534	0.19903	0.39762	-0.149893	-0.664132	Nascent Mesoderm 1	E11.5
-0.227812	0.808178	1.29457	1.46548	3.8554	1.43994	3.22397	-0.199094	5.47878	4.21531	0.96224	-0.356124	-0.121226	-0.0905785	-1.04464	-0.685781	1.14179	1.64765	1.15803	1.53876	-0.504817	0.492409	0.987342	-0.585584	-0.167624	-0.919451	-0.591986	-0.572445	0.940141	-0.149893	-0.664132	Anterior Primitive Streak	E11.5
-0.227812	2.2967	-0.829758	0.598299	-0.440419	-0.279986	-0.285776	-0.199094	-0.266843	-0.313065	-0.395191	-0.356124	-0.121226	-0.0905785	-1.04464	0.369308	-0.463876	-0.0794873	0.991729	0.607632	-0.504817	-1.06609	-1.78016	-0.585584	-1.24789	0.0962163	-0.591986	-0.572445	-1.1285	-0.149893	-0.664132	Epiblast 1	E11.5
-0.227812	-0.184212	-0.4194	-0.804348	2.08809	2.01704	1.33007	-0.199094	-0.266843	-0.313065	1.41771	-0.356124	-0.121226	-0.0905785	-1.04464	0.231586	4.89195	0.22573	-0.469186	-0.942917	1.19925	0.865309	0.928856	-0.585584	-0.0633343	1.71912	0.180104	-0.572445	1.53668	-0.149893	0.622738	Definitive Endoderm	E11.5
-0.227812	2.03427	1.07308	1.76096	4.51483	-0.279986	-0.285776	-0.199094	2.67556	-0.313065	0.712557	-0.356124	-0.121226	-0.0905785	-1.04464	-0.685781	-0.463876	1.04295	-0.461965	0.0603997	1.20777	0.0315037	0.224796	-0.585584	-0.366326	-0.262241	-0.591986	-0.572445	-0.292167	-0.149893	-0.664132	Primitive Streak 1	E11.5
-0.227812	0.181114	1.08182	-0.346518	4.38406	-0.279986	-0.285776	7.90496	4.67626	0.732587	-0.395191	-0.356124	-0.121226	-0.0905785	-1.04464	2.51008	0.409423	0.197542	0.91774	-0.274232	-0.504817	0.586084	0.743966	-0.585584	-1.24789	-0.919451	2.32071	-0.572445	0.15885	-0.149893	0.197822	Nascent Mesoderm 1	E11.5
1.78138	0.530997	1.01718	1.52027	3.45699	2.82061	3.45344	3.76073	6.22752	1.24648	1.05099	1.15039	-0.121226	3.62919	-1.04464	-0.685781	-0.463876	-0.292574	0.713358	0.116323	-0.504817	0.341237	0.4286	-0.0366825	-0.572159	-0.641451	-0.0130814	-0.572445	0.594787	-0.149893	0.327203	Anterior Primitive Streak	E11.5
-0.227812	2.28794	1.44325	0.889888	0.854565	-0.279986	-0.285776	-0.199094	-0.266843	-0.313065	-0.395191	-0.356124	-0.121226	-0.0905785	-1.04464	-0.685781	-0.463876	1.22387	-1.19851	1.5036	-0.504817	-0.0504809	0.475242	-0.585584	1.17467	0.130522	-0.591986	-0.572445	-1.1285	-0.149893	-0.664132	Epiblast 1	E11.5
-0.227812	-0.212599	0.529701	-0.502893	0.834819	6.09574	-0.285776	6.88325	5.48738	2.59862	2.61785	-0.356124	-0.121226	-0.0905785	-1.04464	-0.685781	-0.463876	0.963753	0.126336	-0.942917	1.12682	0.295173	0.692987	-0.585584	-0.407995	0.422175	-0.591986	-0.572445	1.1463	-0.149893	-0.664132	Definitive Endoderm	E11.5
-0.227812	2.13103	1.41723	-0.0663759	-0.440419	-0.279986	-0.285776	-0.199094	-0.266843	-0.313065	-0.395191	-0.356124	-0.121226	-0.0905785	-1.04464	-0.685781	-0.463876	0.620768	-0.133003	1.96446	-0.504817	0.422441	0.384366	1.38086	1.68641	0.0764862	-0.591986	-0.572445	-1.1285	-0.149893	-0.664132	Primitive Streak 1	E11.5
-0.227812	2.326	0.618795	0.37045	1.56489	-0.279986	-0.285776	-0.199094	-0.266843	-0.313065	-0.395191	-0.356124	-0.121226	-0.0905785	-1.04464	-0.685781	-0.463876	1.36393	1.37241	1.77063	1.41424	0.229747	0.561345	-0.585584	0.972464	-0.495855	0.290105	-0.572445	-0.589451	-0.149893	-0.664132	Epiblast 1	E11.5
2.6084	2.53246	1.53262	0.460768	-0.440419	-0.279986	-0.285776	-0.199094	-0.266843	-0.313065	-0.395191	-0.356124	-0.121226	-0.0905785	-1.04464	-0.685781	-0.463876	0.295929	0.988706	0.469548	0.517798	0.529986	0.564812	-0.585584	1.17104	-0.527019	-0.591986	-0.572445	-1.1285	-0.149893	-0.664132	Epiblast 1	E11.5
-0.227812	2.81349	0.95571	0.39046	-0.440419	-0.279986	-0.285776	-0.199094	1.50715	-0.313065	-0.395191	-0.356124	-0.121226	-0.0905785	-1.04464	-0.685781	-0.463876	0.416875	-0.219544	1.85851	1.19222	0.181727	0.502209	-0.585584	0.607152	-0.919451	-0.591986	-0.572445	-1.1285	-0.149893	-0.664132	Epiblast 1	E11.5
-0.227812	-0.0740364	1.20308	-0.342746	1.11113	-0.279986	-0.285776	-0.199094	-0.266843	-0.313065	-0.395191	-0.356124	-0.121226	-0.0905785	-1.04464	-0.685781	-0.463876	1.0075	1.05469	0.22009	2.68735	-0.128563	-0.14074	-0.585584	-0.226014	-0.919451	-0.591986	-0.572445	-1.1285	-0.149893	-0.664132	Early Caudal Epiblast 1	E11.5
-0.227812	1.57815	1.15259	-0.425766	1.85726	-0.279986	1.43413	-0.199094	0.808178	-0.313065	-0.395191	-0.356124	-0.121226	-0.0905785	-1.04464	-0.685781	-0.463876	-0.195958	0.288148	1.0397	-0.504817	0.0497514	0.131196	0.193633	0.494141	0.37924	-0.591986	-0.572445	0.307145	-0.149893	0.696617	Primitive Streak 1	E11.5
-0.227812	0.128442	0.608995	0.409461	2.75764	-0.279986	0.859128	-0.199094	1.03603	-0.313065	-0.395191	-0.356124	-0.121226	-0.0905785	-1.04464	1.23962	-0.463876	-0.558659	0.760278	0.714499	1.21794	0.271883	0.481104	-0.585584	0.500397	-0.919451	0.404004	-0.572445	-0.0852277	-0.149893	-0.664132	Primitive Streak 3	E11.5
-0.227812	-0.380316	0.118805	-1.24202	2.51677	-0.279986	-0.285776	-0.199094	0.991466	-0.313065	-0.395191	1.0253	-0.121226	-0.0905785	-0.661904	-0.205918	1.12137	-0.377583	0.619173	-0.942917	-0.504817	-0.0414068	0.0630299	0.326487	-0.628265	-0.457517	0.369939	-0.572445	0.487782	-0.149893	-0.664132	Nascent Mesoderm 1	E11.5
5.81203	2.13747	1.02213	2.08178	1.96802	-0.279986	-0.285776	-0.199094	-0.266843	0.165011	-0.395191	-0.356124	-0.121226	-0.0905785	-1.04464	-0.685781	-0.463876	0.806746	0.487738	-0.00269695	0.399001	0.147889	0.514585	-0.585584	0.528844	-0.0837517	0.130275	-0.572445	-0.344762	-0.149893	0.0184105	Primitive Streak 3	E11.5
3.81227	1.6272	1.01137	1.6235	3.57421	0.913845	2.15041	-0.199094	-0.266843	2.89656	2.0674	-0.356124	-0.121226	-0.0905785	-1.04464	-0.685781	-0.463876	0.785982	0.39588	2.06637	-0.504817	0.834969	0.963729	-0.585584	0.0122759	-0.360447	-0.591986	-0.572445	-0.417138	-0.149893	-0.664132	Anterior Primitive Streak	E11.5
2.4255	2.44312	1.05169	1.02432	1.73355	-0.279986	-0.285776	-0.199094	-0.266843	-0.313065	-0.0623292	-0.356124	-0.121226	-0.0905785	-1.04464	-0.685781	-0.463876	0.500028	0.826549	0.938858	0.451852	0.337498	0.529842	0.13929	0.774296	-0.271283	-0.180753	-0.572445	-0.472096	-0.149893	-0.664132	Epiblast 5	E11.5
-0.227812	-0.397635	-1.10179	0.216012	0.465843	4.48235	-0.285776	-0.199094	-0.266843	-0.313065	0.354832	-0.356124	-0.121226	-0.0905785	-1.04464	-0.223532	-0.463876	0.856804	0.801509	0.62124	2.16508	1.3929	1.6006	1.43741	-1.24789	2.53263	-0.591986	-0.572445	1.20326	-0.149893	-0.664132	Definitive Endoderm	E11.5
4.27089	0.511906	0.939498	-0.245823	0.827313	-0.279986	-0.285776	-0.199094	-0.266843	-0.313065	-0.395191	-0.356124	-0.121226	-0.0905785	-0.753851	0.190895	0.235859	1.73763	0.20308	2.1586	-0.504817	0.362678	0.344813	-0.585584	1.83897	-0.919451	-0.591986	-0.572445	0.183429	-0.149893	-0.664132	Primitive Streak 1	E11.5
-0.227812	1.07226	0.440426	0.266375	2.78819	0.209865	0.713833	-0.199094	0.882689	-0.313065	-0.395191	1.40247	-0.121226	-0.0905785	-0.69499	1.32533	-0.463876	1.16428	0.244685	0.376306	-0.504817	-0.0121754	0.403222	-0.585584	0.344237	-0.690082	-0.11435	-0.246129	0.497591	-0.149893	-0.212762	Primitive Streak 3	E11.5
3.93575	1.19872	0.101912	1.67016	2.12066	-0.279986	-0.285776	-0.199094	3.15858	-0.313065	-0.395191	-0.356124	-0.121226	-0.0905785	-1.04464	0.620523	2.51314	1.44019	0.683069	1.6374	3.89958	-0.617899	-0.339445	-0.585584	1.01931	0.0448514	1.41606	-0.572445	1.42673	-0.149893	0.469537	Nascent Mesoderm 1	E11.5
4.77652	1.9247	1.92987	0.091255	0.364562	-0.279986	1.43675	-0.199094	-0.266843	-0.313065	-0.395191	-0.356124	-0.121226	-0.0905785	-0.717156	-0.685781	-0.463876	0.304929	0.615391	0.477831	0.525137	0.140393	0.268073	-0.585584	0.267156	-0.227029	0.231074	-0.572445	-0.625525	-0.149893	-0.664132	Epiblast 1	E11.5
-0.227812	2.49341	0.757415	0.698408	-0.440419	-0.279986	-0.285776	-0.199094	-0.266843	0.264553	-0.395191	-0.356124	-0.121226	-0.0905785	-1.04464	-0.685781	-0.463876	1.34686	0.706429	0.170666	0.587187	-0.143442	0.262388	-0.585584	1.12049	-0.919451	-0.591986	-0.572445	-0.200254	-0.149893	-0.664132	Epiblast 1	E11.5
-0.227812	-0.852109	-0.136576	0.440781	3.45095	-0.279986	1.18557	-0.199094	1.95912	-0.313065	0.173867	-0.356124	-0.121226	-0.0905785	-1.04464	1.2132	0.734535	-0.639796	-0.458375	-0.427506	-0.504817	0.198166	0.21377	-0.585584	-1.24789	-0.919451	1.10967	-0.572445	0.525544	-0.149893	0.000247456	Nascent Mesoderm 1	E11.5
-0.227812	2.01612	0.788404	0.0412159	1.23168	-0.279986	-0.285776	-0.199094	1.03815	0.818577	0.4123	-0.356124	-0.121226	-0.0905785	-1.04464	-0.685781	0.491285	0.560712	0.386241	0.716656	-0.504817	0.756461	0.838966	-0.585584	0.210295	-0.440379	-0.591986	-0.572445	-1.1285	-0.149893	-0.664132	Early Caudal Epiblast 1	E11.5
3.17621	2.15705	1.30175	-0.287258	0.518834	-0.279986	-0.285776	-0.199094	-0.266843	-0.313065	-0.395191	-0.356124	-0.121226	-0.0905785	-1.04464	-0.685781	-0.463876	0.751944	0.129743	0.694257	0.722524	0.18272	0.44917	-0.585584	0.939718	-0.448455	0.38881	-0.572445	-0.0992378	-0.149893	-0.664132	Epiblast 1	E11.5
10.0405	3.18754	1.0498	0.382985	-0.440419	-0.279986	-0.285776	-0.199094	-0.266843	-0.313065	-0.395191	-0.356124	-0.121226	-0.0905785	-1.04464	-0.685781	-0.463876	2.22127	-0.0105333	2.74033	-0.504817	0.260951	0.267503	-0.585584	0.598659	-0.919451	-0.591986	-0.572445	-1.1285	-0.149893	-0.664132	Epiblast 1	E11.5
-0.227812	1.39214	0.749006	0.266555	2.85667	-0.279986	-0.285776	-0.199094	-0.266843	-0.313065	-0.395191	-0.356124	-0.121226	-0.0905785	-1.04464	-0.20192	0.464787	1.0945	0.342684	-0.23184	0.708937	-0.0549372	0.282337	-0.585584	0.923636	-0.919451	0.377952	-0.572445	-0.109277	-0.149893	-0.664132	Early Caudal Epiblast 2	E11.5
2.29287	2.18036	1.07647	-0.51137	0.820194	-0.279986	-0.285776	-0.199094	-0.266843	0.167671	-0.395191	-0.356124	-0.121226	-0.0905785	-1.04464	-0.323471	-0.463876	0.344922	0.352606	0.623348	0.404029	-0.2843	0.173557	-0.585584	0.860905	-0.919451	-0.591986	-0.572445	-0.340835	-0.149893	-0.664132	Epiblast 1	E11.5
4.28865	1.30283	1.34188	1.55024	3.1955	-0.279986	-0.285776	-0.199094	-0.266843	2.14766	3.59183	-0.356124	-0.121226	-0.0905785	-1.04464	-0.685781	-0.463876	1.19469	0.290953	1.47358	-0.504817	0.484333	0.600171	0.648292	-0.409642	0.114997	-0.591986	-0.572445	-1.1285	-0.149893	-0.664132	Primitive Streak 3	E11.5
-0.227812	3.01819	0.358144	-0.141429	2.51637	-0.279986	-0.285776	-0.199094	-0.266843	3.56839	3.51075	-0.356124	-0.121226	-0.0905785	-1.04464	-0.685781	-0.463876	0.998966	-0.697448	1.82585	1.92476	0.656372	0.467297	-0.585584	0.00274914	0.0129057	-0.591986	-0.572445	-1.1285	-0.149893	-0.664132	Anterior Primitive Streak	E11.5
5.63859	2.05577	1.60383	0.688285	-0.440419	-0.279986	-0.285776	-0.199094	-0.266843	-0.313065	-0.395191	-0.356124	-0.121226	-0.0905785	-1.04464	-0.685781	-0.463876	0.757852	1.40388	1.55349	-0.504817	-0.03507	-0.126128	-0.585584	0.485781	-0.919451	1.09829	-0.572445	0.516215	-0.149893	-0.664132	Epiblast 1	E11.5
-0.227812	1.80776	1.3419	1.001	2.18902	-0.279986	-0.285776	-0.199094	1.35637	-0.313065	-0.395191	1.42591	-0.121226	-0.0905785	-0.550912	-0.685781	-0.463876	1.31819	-0.897872	1.3927	-0.504817	0.251736	0.654573	0.590982	0.0839608	-0.919451	-0.591986	-0.572445	-1.1285	-0.149893	-0.664132	Primitive Streak 1	E11.5
-0.227812	2.21842	0.819039	0.473305	1.46055	-0.279986	-0.285776	-0.199094	-0.266843	-0.313065	-0.395191	-0.356124	-0.121226	-0.0905785	-1.04464	-0.685781	-0.463876	1.00096	0.102336	1.57245	1.92742	0.153503	0.449508	-0.585584	1.38408	-0.919451	0.563407	-0.572445	-1.1285	-0.149893	-0.664132	Epiblast 1	E11.5
5.22234	2.19384	0.734296	-0.0543268	0.445673	-0.279986	-0.285776	1.73725	-0.266843	-0.313065	-0.395191	-0.356124	-0.121226	-0.0905785	-1.04464	-0.685781	-0.463876	1.27928	0.906912	0.911171	1.46027	0.0166088	0.300903	-0.585584	-0.664294	-0.484378	-0.591986	-0.572445	-0.574846	-0.149893	-0.664132	Epiblast 1	E11.5
-0.227812	2.02694	1.44845	0.259529	-0.440419	-0.279986	-0.285776	-0.199094	-0.266843	-0.313065	-0.395191	-0.356124	-0.121226	-0.0905785	-1.04464	-0.0784566	-0.463876	0.587348	-0.921614	0.998995	-0.504817	-0.0964525	0.312628	0.56875	1.27005	-0.334819	-0.591986	-0.572445	-1.1285	-0.149893	-0.664132	Epiblast 1	E11.5
-0.227812	-0.529256	0.242663	0.36748	2.56327	-0.279986	-0.285776	-0.199094	-0.266843	0.122645	-0.395191	-0.356124	-0.121226	-0.0905785	-0.782729	1.14036	1.07815	-0.168085	-0.119373	-0.460339	-0.504817	-0.106466	0.301692	-0.585584	1.50813	-0.603345	1.38651	-0.572445	1.10852	-0.149893	0.450305	Nascent Mesoderm 1	E11.5
-0.227812	2.00034	0.792458	0.678789	0.669051	-0.279986	-0.285776	-0.199094	-0.266843	-0.313065	-0.395191	-0.356124	-0.121226	-0.0905785	-1.04464	-0.371141	-0.463876	1.07394	0.795085	1.07869	-0.504817	0.0632335	0.31636	-0.585584	0.6755	-0.919451	-0.591986	-0.572445	-0.435273	-0.149893	-0.664132	Early Caudal Epiblast 1	E11.5
3.09641	2.26911	1.02602	0.46682	0.496345	-0.279986	-0.285776	-0.199094	-0.266843	-0.313065	-0.395191	-0.356124	-0.121226	-0.0905785	-1.04464	-0.685781	-0.463876	1.075	0.996969	2.24271	2.23709	0.714284	0.683937	1.49198	0.450371	-0.459497	-0.591986	-0.572445	-0.543184	-0.149893	-0.664132	Epiblast 5	E11.5
7.99822	2.49352	1.169	0.480935	-0.440419	-0.279986	-0.285776	-0.199094	-0.266843	-0.313065	-0.395191	-0.356124	-0.121226	-0.0905785	-1.04464	-0.685781	-0.463876	0.520458	1.1254	-0.942917	1.31586	0.00783399	-0.0384649	-0.585584	1.77837	-0.919451	0.862961	-0.572445	-1.1285	-0.149893	-0.664132	Epiblast 1	E11.5
-0.227812	2.44399	1.03188	0.00415302	0.500195	-0.279986	-0.285776	-0.199094	-0.266843	-0.313065	-0.395191	-0.356124	-0.121226	-0.0905785	-1.04464	-0.685781	0.456936	1.7344	0.784778	0.668724	0.698676	-0.900241	-0.120616	-0.585584	0.455565	-0.457607	-0.591986	-0.572445	-1.1285	-0.149893	-0.664132	Epiblast 1	E11.5
-0.227812	0.275446	1.11274	0.0611771	4.81239	-0.279986	4.5255	-0.199094	5.32924	4.7049	3.55752	-0.356124	-0.121226	-0.0905785	-1.04464	-0.685781	-0.463876	1.32428	1.34708	0.742472	-0.504817	0.966584	1.10676	-0.585584	0.232977	0.751035	-0.591986	-0.572445	0.276383	-0.149893	-0.664132	Anterior Primitive Streak	E11.5
-0.227812	0.56384	0.108636	1.21592	1.53222	1.78853	1.12602	1.28771	2.79624	2.25843	2.46354	-0.356124	-0.121226	-0.0905785	-1.04464	-0.685781	2.30021	0.421495	0.635347	0.535733	-0.504817	0.420773	0.436008	0.0540405	1.02714	0.343065	-0.591986	-0.111574	0.635709	-0.149893	0.475336	Definitive Endoderm	E11.5
2.6677	1.69274	1.1987	0.307649	0.00129369	-0.279986	-0.285776	-0.199094	-0.266843	-0.313065	-0.395191	-0.356124	-0.121226	-0.0905785	-1.04464	-0.685781	-0.463876	1.01579	0.934198	0.93488	0.0603433	0.469415	0.666638	0.205456	0.806594	-0.359398	-0.140354	-0.572445	-1.1285	-0.149893	-0.664132	Epiblast 5	E11.5
-0.227812	0.286065	-0.369883	0.448603	2.47646	-0.279986	-0.285776	5.1123	2.76875	-0.313065	-0.395191	-0.356124	-0.121226	-0.0905785	-1.04464	-0.685781	0.895088	2.05414	1.18246	2.65979	-0.504817	-0.501496	-0.32162	-0.585584	1.01027	0.764019	0.827378	-0.572445	1.27827	-0.149893	-0.664132	Nascent Mesoderm 3	E11.5
-0.227812	1.85279	0.972853	0.320852	-0.440419	-0.279986	-0.285776	-0.199094	3.33966	-0.313065	1.83641	-0.356124	-0.121226	-0.0905785	-1.04464	-0.685781	-0.463876	0.337181	-0.0889673	1.0783	-0.504817	0.547945	0.816897	-0.585584	-1.24789	0.404522	-0.591986	-0.572445	-1.1285	-0.149893	-0.664132	Early Caudal Epiblast 1	E11.5
5.50819	2.40124	1.214	0.254986	0.498448	-0.279986	-0.285776	-0.199094	-0.266843	-0.313065	-0.395191	-0.356124	-0.121226	-0.0905785	-1.04464	-0.685781	-0.463876	-0.379526	1.06703	-0.942917	-0.504817	-0.198741	0.343766	0.324616	0.453209	-0.458465	-0.591986	-0.572445	-0.54187	-0.149893	-0.664132	Early Caudal Epiblast 1	E11.5
2.63539	2.1558	0.44659	0.0936097	-0.440419	-0.279986	-0.285776	-0.199094	-0.266843	-0.313065	-0.395191	-0.356124	-0.121226	-0.0905785	-1.04464	-0.685781	0.325988	0.851775	0.690336	1.27353	1.30326	0.0729575	0.479919	0.19663	0.699595	-0.523286	-0.591986	-0.572445	-0.624358	-0.149893	-0.664132	Epiblast 5	E11.5
-0.227812	1.3392	1.22304	1.86655	3.48274	-0.279986	-0.285776	-0.199094	4.2499	-0.313065	-0.395191	-0.356124	-0.121226	-0.0905785	-0.359547	-0.685781	-0.463876	-0.334661	0.599207	0.319387	1.64984	0.131809	0.320263	-0.585584	-0.138767	-0.919451	2.14168	-0.572445	-0.0762849	-0.149893	-0.664132	Anterior Primitive Streak	E11.5
-0.227812	2.348	0.859568	1.09032	-0.440419	-0.279986	-0.285776	-0.199094	-0.266843	-0.313065	-0.395191	-0.356124	-0.121226	-0.0905785	-1.04464	-0.685781	-0.463876	1.21814	0.464985	-0.942917	-0.504817	0.230755	0.285869	-0.585584	-0.0971011	-0.919451	-0.591986	-0.572445	-1.1285	-0.149893	-0.664132	Primitive Streak 3	E11.5
-0.227812	-0.852109	0.62061	0.231625	3.55384	-0.279986	3.10927	-0.199094	6.07826	2.78452	3.89699	1.97357	-0.121226	-0.0905785	-1.04464	0.390847	0.43604	0.87791	0.492608	-0.253851	-0.504817	0.457614	0.602636	0.305616	-1.24789	-0.919451	0.347928	-0.572445	0.689479	-0.149893	0.224093	Anterior Primitive Streak	E11.5
-0.227812	-0.852109	1.05416	1.82201	2.87207	2.4636	-0.285776	9.07901	3.23259	-0.313065	0.963181	-0.356124	-0.121226	-0.0905785	-1.04464	1.00379	1.14291	1.10543	-0.147988	-0.942917	-0.504817	-0.262287	-0.0215355	-0.585584	-0.166875	0.365214	-0.591986	-0.572445	1.55684	-0.149893	-0.664132	Nascent Mesoderm 1	E11.5
1.9835	2.71019	1.06883	-0.353726	-0.440419	-0.279986	-0.285776	-0.199094	-0.266843	0.108669	-0.395191	-0.356124	-0.121226	-0.0905785	-1.04464	-0.685781	-0.463876	0.760831	0.947344	-0.103583	0.927861	0.178537	0.582558	0.0185363	-0.238491	-0.613484	-0.591986	-0.572445	-1.1285	-0.149893	-0.664132	Epiblast 5	E11.5
-0.227812	0.336054	0.405607	1.40326	2.95028	0.336959	3.56991	-0.199094	1.68584	0.4061	-0.395191	-0.356124	-0.121226	-0.0905785	-0.612341	1.79144	1.30006	0.559441	-0.431778	-0.501902	-0.504817	0.309346	0.57399	-0.585584	0.871295	-0.397699	0.494503	-0.572445	0.765598	-0.149893	1.07689	Nascent Mesoderm 1	E11.5
4.29056	2.32825	0.723184	-0.0204706	-0.440419	-0.279986	-0.285776	-0.199094	-0.266843	-0.313065	-0.395191	-0.356124	-0.121226	-0.0905785	-1.04464	-0.685781	0.23926	0.358881	0.123885	1.47431	0.414176	-0.187823	0.122078	0.648816	-0.111319	0.115374	-0.591986	-0.572445	-1.1285	-0.149893	-0.664132	Epiblast 1	E11.5
-0.227812	0.497939	1.45906	-0.516943	0.810579	-0.279986	-0.285776	-0.199094	-0.266843	-0.313065	-0.395191	-0.356124	-0.121226	-0.0905785	-1.04464	-0.685781	-0.463876	-0.074687	0.791109	0.613054	-0.504817	-0.172957	0.367012	-0.585584	-1.24789	-0.919451	-0.591986	-0.572445	-1.1285	-0.149893	-0.664132	Early Caudal Epiblast 1	E11.5
-0.227812	0.0712653	0.310095	0.654901	2.44123	5.63182	2.0452	-0.199094	1.19013	1.32215	1.98967	-0.356124	-0.121226	-0.0905785	-1.04464	0.253388	-0.463876	1.14025	0.325574	-0.942917	1.85107	1.4368	1.36709	-0.585584	0.343438	1.70493	-0.591986	-0.572445	0.021984	-0.149893	-0.664132	Definitive Endoderm	E11.5
-0.227812	0.0820967	1.22137	1.68376	4.07858	0.546466	4.55784	5.30644	6.48472	1.83826	4.37591	0.801157	-0.121226	-0.0905785	-0.48166	-0.685781	0.307676	-0.533844	-0.413182	-0.352139	-0.504817	-0.012713	0.262255	-0.585584	0.242931	-0.53247	2.07451	-0.572445	0.689672	-0.149893	-0.664132	Anterior Primitive Streak	E11.5
-0.227812	2.65954	1.31632	0.672066	0.876138	-0.279986	-0.285776	-0.199094	-0.266843	-0.313065	-0.395191	-0.356124	-0.121226	-0.0905785	-1.04464	-0.685781	-0.463876	0.40623	0.879041	0.391011	1.7721	0.201215	0.436055	-0.585584	0.7703	-0.273018	-0.591986	-0.572445	-0.662707	-0.149893	-0.664132	Epiblast 5	E11.5
-0.227812	1.25149	0.993545	-0.325617	2.77997	-0.279986	3.0975	-0.199094	0.957849	-0.313065	-0.395191	2.73348	-0.121226	-0.0905785	-0.672129	-0.218738	-0.463876	0.684844	1.15036	0.242243	-0.504817	0.37426	0.611123	-0.585584	1.22561	-0.919451	-0.591986	-0.572445	0.186207	-0.149893	-0.664132	Primitive Streak 1	E11.5
1.96116	2.00031	0.525314	0.178701	3.04901	-0.279986	-0.285776	1.19965	-0.266843	-0.313065	-0.395191	-0.356124	-0.121226	-0.0905785	-1.04464	-0.685781	0.139991	0.337491	0.477363	0.689772	-0.504817	-0.33533	0.24802	-0.585584	1.44428	-0.37471	0.0387196	-0.572445	-0.743072	-0.149893	-0.664132	Primitive Streak 3	E11.5
-0.227812	1.67185	0.957738	1.4518	0.343034	-0.279986	-0.285776	-0.199094	-0.266843	-0.313065	-0.395191	-0.356124	-0.121226	-0.0905785	-1.04464	-0.685781	-0.463876	1.08964	0.573747	1.4305	1.86707	0.0171758	0.398644	1.21161	0.837517	0.186904	-0.591986	-0.572445	-1.1285	-0.149893	-0.664132	Primitive Streak 3	E11.5
-0.227812	-0.852109	0.816775	-1.24202	2.63554	-0.279986	-0.285776	-0.199094	1.06464	-0.313065	-0.395191	1.10564	-0.121226	-0.0905785	-1.04464	2.5739	1.20216	0.589005	0.70953	0.743465	-0.504817	0.365764	0.212096	-0.585584	-1.24789	-0.919451	1.70831	-0.572445	-0.0651338	-0.149893	-0.664132	Nascent Mesoderm 1	E11.5
-0.227812	1.52277	1.39946	0.242244	1.38427	-0.279986	-0.285776	-0.199094	-0.266843	-0.313065	-0.395191	-0.356124	-0.121226	-0.0905785	-1.04464	-0.293802	-0.463876	1.69038	0.809714	0.424835	0.478454	0.549163	0.953925	-0.585584	1.58869	-0.542118	-0.591986	-0.572445	-0.648322	-0.149893	-0.664132	Early Caudal Epiblast 1	E11.5
3.44297	2.82828	1.0291	0.950574	-0.440419	-0.279986	-0.285776	-0.199094	-0.266843	-0.313065	-0.395191	-0.356124	-0.121226	-0.0905785	-1.04464	-0.685781	-0.463876	1.23149	-0.57387	0.376355	1.74708	0.28328	0.137537	-0.585584	0.279704	-0.919451	1.20756	-0.572445	-1.1285	-0.149893	-0.664132	Epiblast 1	E11.5
-0.227812	0.996458	1.19018	0.587048	2.71532	-0.279986	-0.285776	4.44834	3.95394	-0.313065	-0.395191	-0.356124	-0.121226	-0.0905785	-1.04464	-0.685781	-0.463876	1.9309	0.0160889	1.42256	1.46466	0.427497	0.286365	-0.585584	0.830542	-0.919451	-0.591986	-0.572445	0.419932	-0.149893	-0.664132	Anterior Primitive Streak	E11.5
-0.227812	0.550198	0.993992	0.669419	3.62954	-0.279986	1.30595	-0.199094	3.07829	-0.313065	-0.395191	-0.356124	-0.121226	-0.0905785	-1.04464	1.87451	-0.463876	0.880213	-0.015886	1.3507	-0.504817	-0.248791	0.332987	-0.585584	1.06703	-0.0472405	1.22429	-0.0528353	0.224465	-0.149893	-0.664132	Nascent Mesoderm 3	E11.5
3.7835	-0.28524	-0.602664	1.22932	2.51978	6.01406	2.13305	-0.199094	-0.266843	-0.313065	2.05468	-0.356124	-0.121226	-0.0905785	-1.04464	-0.109216	-0.463876	-0.702038	-0.243898	-0.942917	0.941484	0.752382	0.744777	-0.585584	0.962733	1.59004	-0.591986	-0.572445	0.0596105	-0.149893	-0.664132	Definitive Endoderm	E11.5
-0.227812	1.05835	-0.114241	1.35602	4.31998	-0.279986	-0.285776	-0.199094	-0.266843	-0.313065	-0.395191	2.34547	-0.121226	-0.0905785	-1.04464	0.783087	-0.463876	0.636327	0.236684	0.0804207	-0.504817	0.176204	0.183097	-0.585584	0.225748	-0.249127	-0.591986	-0.572445	0.0210959	-0.149893	0.0859378	Nascent Mesoderm 3	E11.5
-0.227812	2.39794	1.46729	-0.281976	0.524869	-0.279986	-0.285776	-0.199094	-0.266843	-0.313065	-0.395191	-0.356124	-0.121226	-0.0905785	-1.04464	-0.685781	-0.463876	0.00448708	0.369577	-0.219356	-0.504817	0.324662	0.546214	-0.585584	-0.156958	-0.919451	-0.591986	0.101841	-0.525362	-0.149893	-0.664132	Epiblast 1	E11.5
2.63548	1.76738	1.38757	-0.14134	3.0316	-0.279986	1.4408	2.19514	0.812348	-0.313065	1.17645	0.828662	-0.121226	-0.0905785	-1.04464	-0.685781	-0.463876	1.13419	0.758522	1.27358	0.527562	-0.0415334	0.0786075	-0.585584	1.3191	-0.225575	-0.591986	-0.572445	-0.245508	-0.149893	0.701326	Primitive Streak 3	E11.5
-0.227812	0.23884	0.137135	-0.291428	2.87016	3.75942	1.75668	10.1003	7.60165	3.43731	3.15987	-0.356124	-0.121226	-0.0905785	-1.04464	-0.685781	-0.463876	0.744697	0.122282	-0.227446	-0.504817	0.291591	0.703807	-0.585584	-0.167699	-0.450791	-0.591986	-0.572445	0.940033	-0.149893	-0.664132	Anterior Primitive Streak	E11.5
-0.227812	2.01407	1.20896	0.514225	-0.440419	-0.279986	-0.285776	-0.199094	-0.266843	-0.313065	-0.395191	-0.356124	-0.121226	-0.0905785	-1.04464	-0.685781	-0.463876	0.774613	0.153053	-0.212668	-0.504817	0.182748	0.364956	-0.585584	1.15151	-0.919451	-0.591986	-0.572445	-1.1285	-0.149893	-0.664132	Early Caudal Epiblast 1	E11.5
-0.227812	1.7405	0.758362	-1.24202	1.39223	-0.279986	-0.285776	-0.199094	-0.266843	-0.313065	-0.395191	-0.356124	-0.121226	-0.0905785	-1.04464	-0.685781	0.59678	1.4652	1.55017	0.430803	0.881451	0.21667	0.109597	0.464799	1.1215	-0.919451	-0.591986	-0.572445	-0.451522	-0.149893	0.382745	Epiblast 1	E11.5
-0.227812	2.13565	0.934311	-1.24202	-0.440419	-0.279986	-0.285776	-0.199094	-0.266843	-0.313065	-0.395191	-0.356124	-0.121226	-0.0905785	-1.04464	-0.685781	-0.463876	0.625601	1.30227	0.581776	-0.504817	-0.0610145	-0.161401	-0.585584	-1.24789	-0.919451	-0.591986	-0.572445	-1.1285	-0.149893	-0.664132	Epiblast 1	E11.5
-0.227812	1.35279	1.03285	0.87183	3.05602	1.56973	3.48882	6.2751	4.19496	1.94464	1.52825	0.485085	-0.121226	-0.0905785	-0.811576	-0.685781	-0.463876	0.52505	0.730864	0.799195	0.822109	0.0628088	0.440083	-0.585584	0.282818	0.0920065	-0.591986	-0.572445	0.472663	-0.149893	-0.110588	Primitive Streak 1	E11.5
-0.227812	0.315717	0.547731	1.24614	4.16917	-0.279986	-0.285776	-0.199094	1.64666	0.655181	-0.395191	-0.356124	-0.121226	-0.0905785	-1.04464	1.50386	-0.463876	0.0931695	0.48624	0.12948	-0.504817	0.320202	0.566004	-0.585584	0.285866	-0.216991	1.78906	-0.572445	-0.234585	-0.149893	-0.664132	Nascent Mesoderm 3	E11.5
-0.227812	2.40069	1.07198	0.191425	-0.440419	-0.279986	-0.285776	0.917854	-0.266843	-0.313065	-0.395191	-0.356124	-0.121226	-0.0905785	-1.04464	-0.233903	-0.463876	0.638152	0.609425	0.910918	-0.504817	-0.0955422	0.300715	-0.585584	1.01072	-0.484457	-0.591986	-0.572445	0.151679	-0.149893	-0.664132	Epiblast 1	E11.5
3.33739	2.36548	1.12719	1.19709	1.27518	-0.279986	-0.285776	1.06756	1.0769	-0.313065	-0.395191	-0.356124	-0.121226	-0.0905785	-1.04464	-0.685781	-0.463876	1.01266	0.0687892	1.09276	-0.504817	0.137866	0.630827	-0.585584	1.0075	-0.426154	-0.591986	-0.572445	-1.1285	-0.149893	-0.664132	Epiblast 1	E11.5
-0.227812	1.03694	1.00053	0.630649	-0.440419	-0.279986	-0.285776	3.00878	-0.266843	3.37192	3.0862	-0.356124	-0.121226	-0.0905785	-1.04464	-0.685781	1.09067	1.33928	0.296025	1.47895	-0.504817	0.167753	0.451833	0.953907	-1.24789	0.329854	-0.591986	-0.572445	-1.1285	-0.149893	-0.664132	Anterior Primitive Streak	E11.5
1.30183	1.9619	1.0908	0.614867	2.34638	-0.279986	-0.285776	-0.199094	1.60392	-0.0213356	-0.395191	0.276819	-0.121226	-0.0905785	-1.04464	-0.685781	-0.0418962	0.293376	0.86798	1.14601	0.51572	0.218786	0.516675	-0.585584	0.256591	0.00422806	-0.151251	-0.572445	-0.430875	-0.149893	-0.247634	Primitive Streak 3	E11.5
-0.227812	-0.169114	0.625935	0.0521635	3.54932	-0.279986	1.3709	-0.199094	-0.266843	-0.313065	-0.395191	-0.356124	-0.121226	-0.0905785	-1.04464	0.916699	-0.463876	-0.938387	0.232752	-0.362583	-0.504817	0.249387	0.318235	-0.585584	1.25723	-0.250729	2.86672	-0.572445	1.24808	-0.149893	0.0839348	Nascent Mesoderm 2	E11.5
-0.227812	2.00785	1.34262	1.09955	-0.440419	-0.279986	-0.285776	-0.199094	-0.266843	-0.313065	-0.395191	-0.356124	-0.121226	-0.0905785	-1.04464	0.0755071	-0.463876	1.2287	0.386367	2.36078	1.40486	0.54776	0.591863	0.861387	-1.24789	0.594193	-0.591986	-0.572445	-1.1285	-0.149893	-0.664132	Epiblast 1	E11.5
2.2787	2.02361	1.02201	0.607048	0.265917	0.460681	-0.285776	-0.199094	0.677876	-0.313065	-0.395191	-0.356124	-0.121226	-0.0905785	-1.04464	-0.685781	-0.463876	0.664845	0.55444	0.862289	-0.504817	0.441379	0.281224	-0.585584	0.528737	-0.572638	-0.591986	-0.572445	-0.687161	-0.149893	0.0183512	Epiblast 1	E11.5
-0.227812	2.45921	1.29882	-0.400038	1.01228	-0.279986	-0.285776	-0.199094	1.67613	-0.313065	-0.395191	-0.356124	-0.121226	-0.0905785	-1.04464	-0.685781	-0.463876	0.113421	-0.0777536	-0.942917	1.35387	-0.63064	-0.109436	-0.585584	0.305966	-0.206172	-0.591986	-0.572445	-1.1285	-0.149893	-0.664132	Epiblast 1	E11.5
-0.227812	-0.386099	0.800217	-0.703419	2.1227	-0.279986	-0.285776	-0.199094	0.976043	-0.313065	-0.395191	-0.356124	-0.121226	-0.0905785	-1.04464	2.04093	3.4714	-1.45214	-0.187494	-0.942917	-0.504817	-0.0336509	0.073768	-0.585584	0.440232	-0.919451	2.0287	-0.572445	0.703331	-0.149893	-0.664132	Nascent Mesoderm 1	E11.5
-0.227812	2.52783	1.47085	0.0160935	0.305808	-0.279986	-0.285776	-0.199094	-0.266843	-0.313065	-0.395191	-0.356124	-0.121226	-0.0905785	-0.741059	-0.685781	-0.463876	-0.27027	0.637746	1.15777	-0.504817	0.354553	0.437075	-0.585584	0.928551	-0.919451	0.171	-0.0511805	-0.662236	-0.149893	-0.664132	Epiblast 1	E11.5
7.42681	1.60124	1.0377	-0.137677	2.99352	-0.279986	0.821259	4.46965	1.90639	0.786609	-0.395191	-0.356124	-0.121226	-0.0905785	-1.04464	-0.685781	-0.463876	1.00517	0.867909	0.67398	0.157117	0.313575	0.611831	-0.0840325	-0.907156	-0.27715	-0.0630197	-0.572445	-1.1285	-0.149893	-0.664132	Primitive Streak 3	E11.5
-0.227812	1.40934	0.806891	0.540276	2.63463	-0.279986	-0.285776	-0.199094	1.72286	-0.313065	0.502211	-0.356124	-0.121226	-0.0905785	-0.799919	-0.685781	-0.463876	0.453681	0.0391435	0.43177	0.264842	0.183017	0.442736	-0.585584	-0.533724	-0.189018	0.0230659	-0.572445	0.666014	-0.149893	-0.664132	Primitive Streak 3	E11.5
3.22256	0.574898	0.345797	0.407276	2.58557	-0.279986	0.856829	-0.199094	1.96275	-0.313065	0.0467236	1.07159	-0.121226	-0.0905785	-0.649081	1.67528	-0.463876	0.436127	0.380836	0.520482	0.739237	-0.0103542	0.279432	-0.585584	1.39638	-0.442041	-0.0460235	0.10675	0.867225	-0.149893	-0.148193	Primitive Streak 3	E11.5
2.54211	2.43851	1.11148	0.259043	0.931526	-0.279986	1.3845	-0.199094	-0.266843	-0.313065	-0.395191	-0.356124	-0.121226	-0.0905785	-1.04464	-0.685781	-0.463876	0.643886	0.834048	0.741315	-0.504817	0.569254	0.713618	0.171147	0.991586	-0.536192	-0.591986	-0.572445	0.0262941	-0.149893	-0.664132	Epiblast 1	E11.5
2.57855	1.68361	0.913137	-0.783655	2.47627	-0.279986	-0.285776	-0.199094	-0.266843	-0.313065	0.259303	-0.356124	-0.121226	-0.0905785	-1.04464	-0.685781	-0.463876	0.969371	0.588112	-0.350124	1.88536	0.199928	0.679495	-0.585584	-0.0175301	-0.919451	-0.591986	-0.0200221	-0.634366	-0.149893	0.0999944	Early Caudal Epiblast 1	E11.5
-0.227812	-0.0579989	0.617617	1.90899	2.7837	4.5137	3.10269	10.1003	7.59764	2.78083	2.50673	-0.356124	-0.121226	-0.0905785	-1.04464	-0.685781	-0.463876	-0.401344	-0.533767	-0.942917	-0.504817	-0.659474	-0.089837	-0.585584	-1.24789	-0.141935	-0.591986	-0.572445	0.188045	-0.149893	0.222146	Anterior Primitive Streak	E11.5
1.41579	1.86666	1.076	1.03261	0.412265	0.205695	-0.285776	-0.199094	-0.266843	-0.313065	0.310491	0.323974	-0.121226	-0.0905785	-0.69775	-0.685781	-0.463876	0.932697	0.590193	0.708778	0.586172	0.116345	0.318867	-0.136558	0.060375	-0.500781	-0.591986	-0.572445	-0.20102	-0.149893	-0.664132	Primitive Streak 3	E11.5
3.94055	0.433383	0.54483	0.137379	1.74121	3.4588	4.38253	-0.199094	-0.266843	0.857357	2.99169	-0.356124	-0.121226	-0.0905785	-1.04464	-0.452764	-0.463876	0.990035	0.530214	1.33848	0.572346	0.854853	0.98357	-0.585584	-0.108879	1.58051	-0.124884	-0.572445	0.861445	-0.149893	-0.664132	Definitive Endoderm	E11.5
2.42823	2.63945	1.43847	0.538762	0.308054	-0.279986	1.31583	-0.199094	-0.266843	-0.313065	-0.395191	-0.356124	-0.121226	-0.0905785	-1.04464	-0.685781	2.54388	0.411397	0.706862	0.395436	-0.504817	0.161045	0.179056	-0.585584	1.20736	-0.0427799	-0.591986	-0.572445	-1.1285	-0.149893	-0.664132	Epiblast 1	E11.5
1.83995	1.42537	0.265126	0.975453	2.37129	2.87898	1.9681	1.12886	3.20125	2.07735	1.75076	-0.356124	-0.121226	-0.0905785	-1.04464	-0.388571	2.07452	-0.067482	0.506993	1.58375	0.240728	0.132052	0.303508	-0.585584	0.858497	1.0879	0.00379548	-0.572445	0.17529	-0.149893	-0.101114	Definitive Endoderm	E11.5
1.19895	1.10841	0.429859	0.462719	0.609799	2.35186	-0.285776	-0.199094	-0.266843	-0.313065	0.897959	-0.356124	-0.121226	-0.0905785	-1.04464	1.35282	2.41544	0.88717	0.389835	0.393946	0.838911	0.382251	0.886196	-0.195798	1.2673	0.909472	1.43881	-0.572445	0.229511	-0.149893	-0.664132	Early Caudal Epiblast 2	E11.5
-0.227812	2.37973	0.460102	0.870717	1.07435	-0.279986	-0.285776	-0.199094	-0.266843	-0.313065	-0.395191	-0.356124	-0.121226	-0.0905785	-1.04464	-0.685781	-0.463876	-0.446968	0.21554	1.78942	-0.504817	-0.644536	-0.502477	-0.585584	0.805395	-0.919451	-0.591986	-0.572445	-0.182033	-0.149893	-0.664132	Epiblast 1	E11.5
-0.227812	2.99895	0.982746	-0.292743	-0.440419	-0.279986	-0.285776	-0.199094	-0.266843	-0.313065	-0.395191	-0.356124	-0.121226	-0.0905785	-1.04464	-0.685781	-0.463876	1.5251	0.349756	2.42017	0.714517	0.578661	0.713947	-0.585584	-0.62023	-0.451528	0.382411	-0.572445	-0.533043	-0.149893	-0.664132	Epiblast 1	E11.5
10.0405	2.28966	1.223	-0.0480976	-0.440419	-0.279986	-0.285776	-0.199094	-0.266843	-0.313065	-0.395191	-0.356124	-0.121226	-0.0905785	-1.04464	-0.685781	0.749921	0.918709	0.24866	0.60115	1.0816	0.469335	0.357146	-0.585584	0.512974	-0.919451	0.675759	-0.572445	-1.1285	-0.149893	-0.664132	Epiblast 1	E11.5
-0.227812	-0.852109	0.962708	0.203545	3.70208	-0.279986	-0.285776	1.75627	3.06896	-0.313065	-0.395191	-0.356124	-0.121226	-0.0905785	-1.04464	1.20431	-0.463876	1.29674	0.924676	1.83474	-0.504817	-0.61124	-0.0867808	-0.585584	0.394755	-0.157936	-0.591986	-0.572445	2.5063	-0.149893	0.83443	Anterior Primitive Streak	E11.5
-0.227812	2.1989	1.34699	0.825256	0.628809	-0.279986	-0.285776	-0.199094	-0.266843	-0.313065	-0.395191	-0.356124	-0.121226	-0.0905785	-1.04464	-0.685781	-0.463876	1.11046	1.14674	1.73063	0.863235	-0.144663	-0.0490775	-0.585584	0.624403	-0.919451	-0.591986	-0.572445	0.00345617	-0.149893	-0.664132	Epiblast 1	E11.5
4.08257	0.915008	0.823498	-0.0690924	-0.440419	0.993717	-0.285776	-0.199094	-0.266843	-0.313065	-0.395191	-0.356124	-0.121226	-0.0905785	-1.04464	-0.685781	-0.463876	1.31964	0.741132	2.57447	-0.504817	-0.21334	-0.0498509	0.591992	-0.44789	-0.919451	-0.591986	-0.572445	0.819593	-0.149893	-0.664132	Primitive Streak 1	E11.5
0.98671	2.34502	0.745294	0.727893	1.13228	-0.279986	-0.285776	-0.199094	-0.266843	-0.313065	-0.395191	-0.356124	-0.121226	-0.0905785	-1.04464	0.666739	2.25109	0.307464	0.624103	0.375601	0.317356	0.0298678	0.404657	-0.585584	0.990588	-0.0557723	-0.242048	-0.572445	-0.0294266	-0.149893	-0.333437	Epiblast 5	E11.5
-0.227812	-0.189258	0.778837	0.539233	4.91203	-0.279986	1.31647	0.74493	0.734635	-0.313065	-0.395191	0.743344	-0.121226	-0.0905785	-0.740023	0.88176	-0.463876	-0.00795374	-0.347046	0.688436	-0.504817	-0.457406	-0.0556741	-0.585584	-0.754735	-0.551802	1.9775	-0.572445	0.441711	-0.149893	-0.664132	Nascent Mesoderm 1	E11.5
-0.227812	0.756908	0.517298	-1.24202	4.11303	-0.279986	4.19668	2.44192	5.82336	1.10464	2.26018	-0.356124	-0.121226	-0.0905785	-1.04464	-0.685781	-0.463876	1.56944	1.0171	-0.942917	-0.504817	0.51823	0.91072	-0.585584	2.06054	-0.919451	-0.591986	-0.572445	-1.1285	-0.149893	-0.664132	Anterior Primitive Streak	E11.5
-0.227812	-0.852109	-0.757623	1.8823	2.39793	6.3902	2.58096	8.28876	5.24352	0.593621	1.95383	-0.356124	-0.121226	-0.0905785	-1.04464	-0.685781	0.847623	1.28176	0.205804	-0.942917	-0.504817	-0.289676	0.019103	-0.585584	0.954212	-0.919451	-0.591986	-0.572445	1.44573	-0.149893	0.630329	Anterior Primitive Streak	E11.5
2.80725	2.31432	1.38416	-0.746302	1.96806	0.616864	-0.285776	-0.199094	-0.266843	-0.313065	-0.395191	-0.356124	-0.121226	-0.0905785	-1.04464	-0.685781	0.373398	0.38265	0.186063	1.12966	0.589492	-0.0724183	0.264545	-0.585584	0.0636047	-0.499507	0.929834	-0.572445	-1.1285	-0.149893	-0.664132	Epiblast 1	E11.5
-0.227812	1.57365	0.71615	0.309335	2.02348	-0.279986	-0.285776	-0.199094	0.457572	0.0534941	0.730851	-0.356124	-0.121226	-0.0905785	-1.04464	-0.685781	0.066343	0.182852	0.169888	0.53653	0.188174	0.100562	0.54597	0.369439	0.643883	-0.653514	-0.591986	-0.572445	-1.1285	-0.149893	-0.140801	Primitive Streak 3	E11.5
-0.227812	2.32	1.17198	-0.508193	2.27683	-0.279986	-0.285776	-0.199094	-0.266843	-0.313065	0.652631	-0.356124	-0.121226	-0.0905785	-1.04464	-0.685781	-0.463876	1.88379	1.58043	2.65763	-0.504817	0.116351	0.701959	-0.585584	0.133458	-0.297795	-0.591986	-0.572445	0.181971	-0.149893	-0.664132	Early Caudal Epiblast 1	E11.5
-0.227812	2.52776	1.12719	0.631501	0.480384	-0.279986	-0.285776	-0.199094	-0.266843	-0.313065	-0.395191	-0.356124	-0.121226	-0.0905785	-1.04464	-0.685781	-0.463876	-0.397754	0.67025	1.69191	-0.504817	-0.469157	0.288183	-0.585584	0.42875	-0.139279	-0.591986	-0.572445	-0.553157	-0.149893	-0.664132	Epiblast 1	E11.5
-0.227812	1.05396	0.21021	1.58574	0.332858	-0.279986	-0.285776	-0.199094	-0.266843	-0.313065	-0.395191	0.779327	-0.121226	-0.0905785	-0.730054	-0.291363	-0.463876	0.631002	0.692445	1.20997	-0.504817	0.262561	0.317015	0.164083	2.12176	-0.0189445	-0.591986	-0.572445	0.666073	-0.149893	-0.664132	Primitive Streak 3	E11.5
-0.227812	1.93488	0.953617	0.434229	1.40884	-0.279986	-0.285776	-0.199094	-0.266843	-0.313065	-0.395191	-0.356124	-0.121226	-0.0905785	-1.04464	-0.685781	2.36732	0.0396625	0.708039	0.742224	-0.504817	0.413068	0.541326	-0.585584	0.833431	-0.919451	-0.591986	-0.572445	-0.640437	-0.149893	-0.664132	Epiblast 1	E11.5
-0.227812	0.866306	1.12865	1.06254	4.36364	-0.279986	3.38852	-0.199094	-0.266843	-0.313065	-0.395191	-0.356124	-0.121226	-0.0905785	-1.04464	1.34228	-0.463876	0.351301	0.634674	0.344187	-0.504817	0.245502	0.604041	-0.585584	-0.116976	-0.919451	-0.591986	-0.572445	1.63623	-0.149893	-0.664132	Nascent Mesoderm 3	E11.5
-0.227812	0.550079	-1.95112	-0.480513	2.85718	-0.279986	-0.285776	-0.199094	-0.266843	-0.313065	-0.395191	-0.356124	-0.121226	-0.0905785	-1.04464	1.39	2.7643	-0.0153913	-1.18215	0.0419202	-0.504817	-0.413804	0.172766	-0.585584	-0.382563	0.143643	2.2669	0.345324	1.7808	-0.149893	1.4279	Nascent Mesoderm 1	E11.5
-0.227812	1.88068	0.611749	-0.138469	2.523	-0.279986	-0.285776	-0.199094	-0.266843	-0.313065	-0.395191	-0.356124	-0.121226	-0.0905785	-1.04464	-0.685781	-0.463876	1.68505	0.828714	1.27841	-0.504817	0.229787	0.577846	-0.585584	1.18975	-0.919451	-0.591986	-0.572445	-1.1285	-0.149893	-0.664132	Epiblast 1	E11.5
2.68858	1.60591	1.18403	1.15089	1.89645	-0.279986	-0.285776	0.837049	5.48951	2.48107	3.429	1.7532	-0.121226	-0.0905785	-1.04464	-0.685781	0.340661	1.28749	0.321381	0.808751	-0.504817	0.18395	0.615683	-0.585584	-0.301773	-0.214117	0.248309	-0.572445	-1.1285	-0.149893	0.129953	Anterior Primitive Streak	E11.5
-0.227812	-0.852109	-1.95112	0.24953	-0.440419	5.20243	-0.285776	-0.199094	-0.266843	-0.313065	-0.395191	-0.356124	-0.121226	-0.0905785	-1.04464	-0.685781	2.05536	1.61183	0.693328	0.986063	-0.504817	2.22737	2.10182	-0.585584	0.447009	2.96517	-0.591986	1.22517	1.24718	-0.149893	-0.664132	Definitive Endoderm	E11.5
-0.227812	1.09311	0.929609	1.18308	2.89519	-0.279986	-0.285776	2.35843	1.36228	3.56464	3.58846	0.647917	-0.121226	-0.0905785	-0.766462	-0.33701	-0.463876	1.32434	0.369782	1.22527	-0.504817	0.354469	0.632923	-0.585584	-0.156831	-0.106062	-0.591986	-0.572445	0.138989	-0.149893	-0.664132	Anterior Primitive Streak	E11.5
2.90676	2.50601	0.875543	0.397632	2.02727	-0.279986	-0.285776	-0.199094	-0.266843	-0.313065	-0.395191	-0.356124	-0.121226	-0.0905785	-0.685286	-0.685781	0.400849	0.98543	0.901883	1.62277	1.45482	-0.0760644	-0.0252046	0.270766	0.615302	-0.485738	-0.591986	-0.572445	-0.576577	-0.149893	-0.664132	Epiblast 1	E11.5
-0.227812	0.427774	0.439612	0.799761	2.47958	5.79756	-0.285776	9.17363	5.87173	0.765549	0.92379	1.00058	-0.121226	-0.0905785	-1.04464	-0.685781	0.440631	0.88548	0.192398	-0.942917	-0.504817	0.433715	0.377656	-0.585584	1.88506	-0.13692	-0.591986	-0.572445	1.07259	-0.149893	-0.664132	Nascent Mesoderm 1	E11.5
-0.227812	0.328878	1.09397	1.45069	1.00919	-0.279986	-0.285776	-0.199094	-0.266843	-0.313065	-0.395191	1.77242	-0.121226	-0.0905785	-1.04464	0.515407	-0.463876	0.54856	0.142236	0.14368	-0.504817	0.425115	0.822631	-0.585584	-0.293151	0.560929	3.02208	-0.572445	1.08006	-0.149893	-0.664132	Primitive Streak 3	E11.5
4.46982	2.81056	1.15181	0.388029	0.883371	-0.279986	-0.285776	-0.199094	-0.266843	-0.313065	-0.395191	-0.356124	-0.121226	-0.0905785	-1.04464	-0.685781	-0.463876	-0.00607296	1.59243	0.690561	1.18894	-1.82683	-0.92103	-0.585584	0.187366	-0.919451	-0.591986	-0.572445	-0.301361	-0.149893	-0.664132	Epiblast 1	E11.5
-0.227812	1.94377	1.33547	0.458858	1.54048	3.18143	1.95441	0.740125	-0.266843	-0.0419311	0.471224	-0.356124	-0.121226	-0.0905785	-1.04464	-0.481439	-0.463876	0.209293	-0.79394	0.224958	0.00776976	0.457353	0.598684	-0.585584	0.926196	0.309894	-0.182366	-0.572445	-0.474369	-0.149893	-0.664132	Early Caudal Epiblast 2	E11.5
3.70882	0.897671	0.264641	0.0203324	2.01061	-0.279986	1.03405	-0.199094	1.76536	-0.313065	0.862277	1.87492	-0.121226	-0.0905785	-0.593335	0.689724	-0.463876	1.16962	0.696275	1.07851	0.914561	0.325976	0.327137	-0.585584	0.366407	-0.919451	-0.591986	-0.572445	-0.179131	-0.149893	-0.664132	Primitive Streak 1	E11.5
4.04355	0.701245	1.21714	1.65248	3.06185	-0.279986	-0.285776	-0.199094	2.84793	-0.313065	-0.395191	1.41129	-0.121226	-0.0905785	-0.770093	0.14997	-0.463876	0.281555	0.780182	-0.0406713	1.03525	0.588742	0.584295	-0.585584	2.16985	-0.588094	0.638714	-0.101035	0.126056	-0.149893	-0.664132	Primitive Streak 3	E11.5
2.93065	1.63778	1.19297	0.751542	3.68638	-0.279986	-0.285776	-0.199094	1.79548	-0.313065	-0.395191	-0.356124	-0.121226	-0.0905785	-1.04464	-0.685781	-0.463876	0.644673	1.32471	-0.275751	-0.504817	0.235601	0.529904	-0.585584	1.01746	-0.162359	-0.591986	-0.572445	-0.572371	-0.149893	-0.664132	Primitive Streak 3	E11.5
3.31242	2.15822	0.939132	0.641715	2.26129	-0.279986	0.889283	-0.199094	0.467624	-0.313065	0.0592754	-0.356124	-0.121226	-0.0905785	-1.04464	-0.685781	-0.463876	1.25311	1.26258	2.19861	0.771635	0.234794	0.529506	0.381592	0.997106	-0.24347	-0.591986	-0.572445	-0.505149	-0.149893	-0.664132	Epiblast 1	E11.5
2.53406	0.443918	1.20363	0.725145	4.32633	-0.279986	2.64231	6.67293	-0.266843	-0.313065	0.248926	-0.356124	-0.121226	-0.0905785	-0.728013	0.457723	0.298034	0.262809	0.240489	0.439141	0.490991	0.195243	0.234017	-0.585584	0.82849	-0.537306	-0.591986	-0.572445	1.37195	-0.149893	-0.664132	Primitive Streak 3	E11.5
1.75584	0.51913	0.513339	0.923416	2.07863	-0.279986	-0.285776	0.505662	2.04649	-0.313065	-0.395191	-0.356124	-0.121226	-0.0905785	-0.81723	0.599088	0.0833479	-0.524592	0.391774	0.10484	0.210399	0.161316	0.220622	-0.585584	1.11986	-0.644985	-0.591986	-0.572445	-0.0477996	-0.149893	-0.664132	Primitive Streak 3	E11.5
-0.227812	1.94039	0.752194	0.338995	1.28422	-0.279986	-0.285776	1.07517	-0.266843	-0.313065	-0.395191	-0.356124	-0.121226	-0.0905785	-1.04464	-0.685781	-0.463876	1.35014	0.32973	0.763932	-0.504817	-0.0481646	0.228014	0.394267	1.0164	-0.423189	-0.591986	-0.572445	-1.1285	-0.149893	-0.664132	Early Caudal Epiblast 1	E11.5
-0.227812	2.31283	0.645606	-0.251514	2.26648	-0.279986	-0.285776	-0.199094	-0.266843	0.363874	-0.395191	-0.356124	-0.121226	-0.0905785	-1.04464	-0.685781	-0.463876	0.0464042	1.35633	-0.942917	-0.504817	0.17569	0.172909	-0.585584	-0.122344	-0.428334	-0.591986	0.126251	-1.1285	-0.149893	-0.664132	Early Caudal Epiblast 1	E11.5
-0.227812	0.484835	0.297038	0.045542	2.01335	-0.279986	-0.285776	-0.199094	-0.266843	-0.313065	-0.395191	1.08261	-0.121226	-0.0905785	-1.04464	0.170254	-0.463876	0.783074	0.445422	1.33748	0.184131	0.289157	0.105024	0.364322	0.970614	-0.438355	-0.591986	-0.572445	0.877646	-0.149893	-0.664132	Primitive Streak 3	E11.5
-0.227812	2.35118	1.46516	0.812534	-0.440419	-0.279986	-0.285776	-0.199094	-0.266843	-0.313065	-0.395191	-0.356124	-0.121226	-0.0905785	-1.04464	-0.685781	-0.463876	0.711803	0.771823	0.984183	0.689002	0.224411	0.420103	-0.585584	1.54482	-0.461319	1.05169	-0.572445	-1.1285	-0.149893	-0.664132	Epiblast 1	E11.5
6.55692	1.83381	1.35659	-0.770463	0.373175	-0.279986	-0.285776	-0.199094	-0.266843	-0.313065	-0.395191	-0.356124	-0.121226	-0.0905785	-1.04464	-0.685781	-0.463876	1.49619	0.703285	0.490233	1.31673	0.847782	1.16683	1.26797	0.0113473	-0.919451	-0.591986	-0.572445	-1.1285	-0.149893	-0.664132	Early Caudal Epiblast 1	E11.5
1.87505	-0.852109	-0.0171563	-0.390667	2.40307	-0.279986	0.982255	-0.199094	0.525736	-0.313065	-0.395191	0.514006	-0.121226	-0.0905785	-0.609501	2.35919	0.583213	0.434743	0.0184368	-0.498726	-0.504817	-0.547253	-0.1658	-0.585584	0.144008	-0.0296574	2.89005	-0.572445	0.648183	-0.149893	0.369355	Nascent Mesoderm 2	E11.5
-0.227812	-0.852109	0.987774	1.90019	3.53496	6.07385	4.20197	10.1003	8.80654	3.58587	2.26278	-0.356124	-0.121226	-0.0905785	-1.04464	-0.685781	-0.463876	1.18584	0.570101	0.629137	2.17856	0.384969	0.735116	-0.585584	0.133396	0.110303	-0.591986	-0.572445	2.65751	-0.149893	-0.664132	Anterior Primitive Streak	E11.5
-0.227812	-0.852109	0.0290313	0.971904	1.86528	5.49236	3.18113	3.93656	3.19448	1.03156	1.74658	-0.356124	2.92874	-0.0905785	-1.04464	-0.685781	-0.463876	1.69945	-0.768327	-0.942917	1.56817	0.543218	0.248902	0.0599031	-0.809372	2.1867	-0.591986	-0.572445	1.25817	-0.149893	-0.664132	Definitive Endoderm	E11.5
3.4403	2.25965	1.66544	1.10096	0.593255	-0.279986	-0.285776	1.10412	-0.266843	-0.313065	-0.395191	-0.356124	-0.121226	-0.0905785	-1.04464	-0.685781	-0.463876	0.64281	1.5769	0.375517	0.817744	-0.354882	0.00507481	-0.585584	0.831399	-0.919451	-0.591986	0.149611	-1.1285	-0.149893	-0.664132	Epiblast 5	E11.5
-0.227812	0.24248	0.721406	0.390391	3.65348	-0.279986	-0.285776	-0.199094	1.50705	-0.313065	-0.395191	1.59134	-0.121226	-0.0905785	-0.156669	1.56119	-0.463876	0.750761	-0.475233	-0.942917	-0.504817	0.297107	0.244815	-0.585584	1.83551	-0.268243	1.63974	-0.572445	0.631283	-0.149893	1.44486	Nascent Mesoderm 3	E11.5
4.91692	-0.559486	-0.425459	0.123074	3.09457	4.59198	7.27849	-0.199094	2.12735	0.400704	2.25397	-0.356124	-0.121226	-0.0905785	-1.04464	-0.685781	-0.463876	1.08866	0.274825	0.398877	3.09609	0.88067	0.896221	1.93068	0.303312	3.07893	-0.591986	-0.572445	1.71118	-0.149893	-0.664132	Definitive Endoderm	E11.5
-0.227812	2.45489	1.49792	0.204585	-0.440419	-0.279986	-0.285776	-0.199094	-0.266843	-0.313065	-0.395191	-0.356124	-0.121226	-0.0905785	-1.04464	-0.685781	0.414035	0.655297	1.28492	0.220622	0.642604	-0.0565183	0.16606	-0.585584	-0.657248	-0.919451	-0.591986	-0.572445	-1.1285	-0.149893	-0.664132	Epiblast 1	E11.5
-0.227812	2.67026	1.20556	0.990615	0.424539	-0.279986	-0.285776	-0.199094	-0.266843	-0.313065	-0.395191	-0.356124	-0.121226	-0.0905785	-1.04464	-0.685781	-0.463876	1.69797	1.11563	0.877815	2.06633	-0.0803035	0.0883456	-0.585584	0.351897	-0.494754	-0.591986	-0.572445	-0.588051	-0.149893	-0.664132	Epiblast 5	E11.5
-0.227812	2.37698	1.32095	-0.22583	0.128127	-0.279986	-0.285776	-0.199094	-0.266843	-0.313065	-0.395191	-0.356124	-0.121226	-0.0905785	-1.04464	-0.685781	-0.463876	0.75121	0.0357387	1.54599	-0.504817	-0.377617	-0.136237	-0.585584	0.704837	0.215415	-0.591986	-0.572445	-0.773255	-0.149893	-0.114785	Epiblast 5	E11.5
-0.227812	-0.42457	0.230889	0.697044	4.41607	-0.279986	3.96418	-0.199094	3.83873	-0.313065	-0.395191	-0.356124	-0.121226	-0.0905785	-1.04464	2.56969	-0.463876	0.584787	-0.169665	0.16959	-0.504817	-0.0120774	0.402175	-0.585584	-0.270386	-0.500847	1.43874	-0.572445	0.112479	-0.149893	0.159627	Nascent Mesoderm 3	E11.5
1.94748	1.80566	0.964811	0.561985	3.63309	-0.279986	-0.285776	2.14793	2.63273	-0.313065	-0.395191	0.543979	-0.121226	-0.0905785	-1.04464	-0.123115	-0.463876	-0.216824	0.525952	1.39015	1.42915	0.170445	0.433029	-0.585584	0.179943	-0.919451	0.535923	-0.572445	0.396221	-0.149893	-0.0718345	Primitive Streak 3	E11.5
-0.227812	-0.368352	-0.319747	-0.28253	3.55555	-0.279986	0.847036	-0.199094	-0.266843	-0.313065	-0.395191	1.60305	-0.121226	-0.0905785	-0.652198	1.08992	2.11599	-0.165175	-0.7754	0.0572149	-0.504817	-0.264694	-0.109612	-0.585584	0.734135	0.271013	2.10255	-0.572445	1.69379	-0.149893	-0.152615	Nascent Mesoderm 2	E11.5
-0.227812	2.88459	0.0487299	-0.143304	-0.440419	-0.279986	-0.285776	-0.199094	-0.266843	-0.313065	-0.395191	-0.356124	-0.121226	-0.0905785	-1.04464	-0.685781	-0.463876	-1.45214	0.378724	2.24648	3.27294	-0.106216	0.465163	-0.585584	0.00061882	-0.919451	1.34623	-0.572445	-1.1285	-0.149893	-0.664132	Epiblast 1	E11.5
1.93668	1.36971	0.999703	0.309088	4.20805	-0.279986	-0.285776	4.75094	2.21321	-0.313065	1.1394	-0.356124	-0.121226	-0.0905785	-1.04464	-0.685781	-0.463876	0.606669	-0.385804	0.446998	-0.504817	0.127259	0.316219	-0.585584	0.661196	-0.00900452	0.530819	-0.572445	0.221014	-0.149893	-0.664132	Anterior Primitive Streak	E11.5
3.44579	1.97278	1.23642	-0.642007	1.32078	-0.279986	-0.285776	-0.199094	-0.266843	0.387554	-0.395191	-0.356124	-0.121226	-0.0905785	-1.04464	-0.685781	-0.463876	0.644972	0.245942	-0.166935	0.819724	0.381639	0.545887	-0.585584	0.833545	-0.411154	-0.591986	-0.572445	-0.481666	-0.149893	0.336131	Epiblast 1	E11.5
2.42335	2.47185	1.19175	0.916283	0.306678	-0.279986	-0.285776	-0.199094	-0.266843	-0.313065	-0.395191	-0.356124	-0.121226	-0.0905785	-0.740705	-0.685781	-0.463876	1.25525	0.704029	0.393406	0.451075	-0.118885	0.161151	-0.585584	2.27361	-0.271755	-0.591986	-0.572445	-1.1285	-0.149893	-0.664132	Epiblast 1	E11.5
-0.227812	1.08934	0.838166	0.14234	1.94806	0.343899	2.01138	-0.199094	0.52892	-0.313065	-0.395191	-0.356124	-0.121226	-0.0905785	-1.04464	1.85118	-0.463876	0.920851	0.424638	0.646014	0.256428	0.312858	0.45029	-0.585584	0.148225	-0.195781	1.57538	-0.572445	0.779315	-0.149893	-0.664132	Nascent Mesoderm 3	E11.5
-0.227812	0.630937	0.817565	0.472044	1.86433	-0.279986	-0.285776	-0.199094	1.62356	-0.313065	-0.395191	-0.356124	-0.121226	-0.0905785	-1.04464	1.30239	-0.463876	1.13444	0.619275	0.116532	1.30358	0.46804	0.402044	0.78465	0.699859	-0.225472	1.76452	-0.572445	1.04113	-0.149893	-0.664132	Nascent Mesoderm 3	E11.5
-0.227812	0.0764828	0.31882	-0.606549	2.8469	-0.279986	-0.285776	-0.199094	4.12992	-0.313065	-0.395191	1.25378	-0.121226	-0.0905785	-1.04464	2.04937	-0.463876	0.729258	-0.495074	0.445076	-0.504817	0.402098	0.576004	-0.585584	1.33545	-0.919451	2.3683	-0.572445	0.388889	-0.149893	-0.664132	Nascent Mesoderm 3	E11.5
-0.227812	0.454574	0.295985	-1.24202	2.16522	4.35032	5.28984	-0.199094	-0.266843	-0.313065	2.49657	-0.356124	-0.121226	-0.0905785	-1.04464	-0.685781	0.710401	1.29853	0.0301798	-0.942917	3.44859	1.57999	1.53963	0.577319	1.05342	3.54862	-0.591986	0.265466	1.78275	-0.149893	-0.664132	Definitive Endoderm	E11.5
8.03729	2.6616	0.960255	0.107928	-0.440419	-0.279986	-0.285776	-0.199094	-0.266843	-0.313065	-0.395191	-0.356124	-0.121226	-0.0905785	-1.04464	-0.685781	-0.463876	0.396224	1.09989	0.802933	0.825702	-0.212793	0.502578	-0.585584	1.72182	-0.40886	-0.591986	-0.572445	-0.0237155	-0.149893	-0.664132	Epiblast 1	E11.5
-0.227812	2.55367	1.65933	0.533506	-0.440419	-0.279986	-0.285776	-0.199094	-0.266843	0.688713	-0.395191	-0.356124	-0.121226	-0.0905785	-1.04464	-0.685781	-0.463876	1.85649	0.545002	2.06895	1.38907	0.585804	0.307635	0.849428	-0.272997	-0.919451	-0.591986	-0.572445	-0.203628	-0.149893	-0.664132	Epiblast 1	E11.5
0.645318	1.5998	0.640623	0.635455	1.06109	-0.279986	-0.285776	-0.199094	0.635458	-0.313065	-0.395191	-0.356124	-0.121226	-0.0905785	-1.04464	0.08008	3.0827	0.602846	0.54933	0.561717	0.0961171	0.273349	0.559529	-0.347049	0.885549	-0.688841	0.0977854	-0.572445	-0.280659	-0.149893	-0.426393	Early Caudal Epiblast 2	E11.5
2.34481	1.68823	0.673374	-0.497834	3.57055	-0.279986	-0.285776	-0.199094	1.45046	-0.313065	-0.395191	2.19738	-0.121226	-0.0905785	-0.749709	1.27311	0.793062	0.176683	0.0455832	1.31184	2.21123	0.165904	0.333453	-0.585584	1.39381	-0.563492	1.18609	-0.572445	0.197868	-0.149893	-0.664132	Primitive Streak 1	E11.5
-0.227812	0.636199	0.294747	0.043754	4.18539	-0.279986	-0.285776	-0.199094	0.578628	-0.313065	-0.395191	1.30958	-0.121226	-0.0905785	-1.04464	2.17393	0.154947	0.0199345	-0.23872	-0.469084	-0.504817	-0.0197397	0.18502	-0.585584	0.00833925	-0.919451	1.35822	-0.572445	0.58508	-0.149893	0.834659	Nascent Mesoderm 3	E11.5
5.66103	0.822835	1.00413	1.14365	3.18638	-0.279986	-0.285776	-0.199094	3.76594	0.810036	1.79031	-0.356124	-0.121226	-0.0905785	-0.651109	-0.192384	0.483089	-0.350946	0.572665	0.300992	-0.504817	0.540395	0.718008	-0.585584	0.20029	-0.919451	-0.591986	-0.572445	-0.524086	-0.149893	-0.664132	Early Caudal Epiblast 1	E11.5
-0.227812	1.678	1.12351	-1.24202	-0.440419	-0.279986	-0.285776	-0.199094	-0.266843	0.9466	-0.395191	-0.356124	-0.121226	-0.0905785	-1.04464	-0.685781	-0.463876	0.962782	0.581254	0.452246	-0.504817	0.0416874	0.515092	1.21884	-1.24789	-0.919451	-0.591986	-0.572445	-1.1285	-0.149893	-0.664132	Early Caudal Epiblast 1	E11.5
-0.227812	2.55491	1.62664	0.937903	1.91671	-0.279986	-0.285776	-0.199094	-0.266843	-0.313065	0.292749	-0.356124	-0.121226	-0.0905785	-1.04464	-0.685781	-0.463876	0.895159	0.665156	1.08801	-0.504817	0.325905	0.638348	-0.585584	0.739465	-0.511307	-0.591986	-0.572445	-1.1285	-0.149893	-0.664132	Epiblast 1	E11.5
-0.227812	1.94646	0.644209	-0.0325452	0.818246	-0.279986	-0.285776	-0.199094	-0.266843	-0.313065	-0.395191	1.49205	-0.121226	-0.0905785	-0.532588	-0.685781	-0.463876	1.1761	0.560337	1.08461	2.16512	0.250368	0.568446	-0.585584	-0.41891	-0.919451	-0.591986	-0.572445	-1.1285	-0.149893	-0.664132	Primitive Streak 1	E11.5
-0.227812	1.87427	1.54378	0.46976	-0.440419	-0.279986	-0.285776	-0.199094	-0.266843	-0.313065	-0.395191	-0.356124	-0.121226	-0.0905785	-1.04464	-0.685781	-0.463876	-1.45214	1.16178	2.59168	1.92141	0.223391	0.25279	1.25278	0.00102401	-0.919451	-0.591986	-0.572445	-1.1285	-0.149893	-0.664132	Epiblast 1	E11.5
3.30079	2.59824	1.04387	0.320094	1.25973	-0.279986	-0.285776	-0.199094	-0.266843	-0.313065	-0.395191	-0.356124	-0.121226	-0.0905785	-1.04464	-0.685781	-0.463876	0.587378	0.415821	1.36092	-0.504817	0.346047	0.747445	-0.585584	0.776381	-0.431217	0.424706	-0.572445	-1.1285	-0.149893	-0.664132	Epiblast 1	E11.5
-0.227812	2.45499	1.25768	-0.0426928	2.7356	-0.279986	1.63334	-0.199094	-0.266843	-0.313065	0.347048	-0.356124	-0.121226	-0.0905785	-1.04464	-0.685781	-0.463876	0.84144	0.358945	0.928041	-0.504817	0.314157	0.510947	-0.585584	1.6088	-0.919451	0.325012	-0.572445	-1.1285	-0.149893	0.202438	Epiblast 1	E11.5
-0.227812	2.62668	1.33791	0.290027	-0.440419	-0.279986	-0.285776	-0.199094	-0.266843	-0.313065	-0.395191	-0.356124	-0.121226	-0.0905785	-1.04464	-0.685781	-0.463876	0.0715174	-0.128132	0.475033	0.522656	0.170929	0.217221	1.64042	0.69332	-0.525155	-0.591986	-0.572445	-1.1285	-0.149893	-0.664132	Epiblast 1	E11.5
-0.227812	2.1578	0.765326	0.279706	1.20766	-0.279986	-0.285776	-0.199094	-0.266843	-0.313065	-0.395191	-0.356124	-0.121226	-0.0905785	-1.04464	-0.685781	-0.463876	0.290073	-0.9003	1.02509	-0.504817	-0.317524	-0.330888	-0.585584	1.29777	-0.919451	1.09311	-0.572445	-0.0987359	-0.149893	-0.664132	Epiblast 1	E11.5
5.60233	1.80041	0.987812	-0.687705	3.16035	-0.279986	-0.285776	-0.199094	-0.266843	1.16156	0.396308	-0.356124	-0.121226	-0.0905785	-1.04464	-0.685781	1.14447	1.10715	0.888286	0.690329	-0.504817	0.479492	0.657047	-0.585584	0.187162	-0.919451	-0.591986	-0.572445	-1.1285	-0.149893	-0.664132	Primitive Streak 1	E11.5
3.70955	2.40981	1.40298	0.450693	-0.440419	-0.279986	-0.285776	-0.199094	-0.266843	-0.313065	-0.395191	-0.356124	-0.121226	-0.0905785	-1.04464	-0.685781	-0.463876	1.16992	0.696578	1.24622	0.914822	-0.00597249	0.236214	-0.585584	0.366641	-0.37466	0.542479	-0.572445	-1.1285	-0.149893	-0.664132	Epiblast 1	E11.5
-0.227812	0.504174	0.493015	-0.00747995	3.19168	-0.279986	0.891106	0.79032	0.121512	-0.116555	-0.395191	0.451459	-0.121226	-0.0905785	-0.926515	1.61391	0.0745351	0.594052	-0.121129	0.0904241	0.198881	0.414752	0.511806	-0.0523877	1.23424	-0.332147	1.30606	-0.572445	0.95453	-0.149893	-0.383577	Primitive Streak 3	E11.5
-0.227812	1.25811	1.4766	1.37919	1.8256	-0.279986	-0.285776	4.6513	5.36126	4.05955	2.78875	-0.356124	-0.121226	-0.0905785	-1.04464	-0.685781	-0.463876	-1.45214	0.261153	0.755648	-0.504817	0.489476	0.50591	-0.585584	-0.335299	-0.23911	-0.591986	-0.572445	-1.1285	-0.149893	-0.664132	Anterior Primitive Streak	E11.5
-0.227812	0.603088	-0.243162	0.439857	2.3268	0.132727	-0.285776	-0.199094	0.713152	0.564244	-0.395191	0.221798	-0.121226	-0.0905785	-1.04464	0.0976723	2.10571	-0.43288	-0.653011	-0.393692	-0.00123777	-0.382715	0.133681	-0.585584	0.903297	-0.559688	0.461796	-0.0606225	0.600526	-0.149893	-0.28384	Nascent Mesoderm 2	E11.5
-0.227812	2.68545	1.10044	0.650816	-0.440419	-0.279986	-0.285776	-0.199094	-0.266843	-0.313065	-0.395191	-0.356124	-0.121226	-0.0905785	-1.04464	-0.685781	-0.463876	0.714953	0.556039	0.863696	-0.504817	0.173138	0.346479	-0.585584	-0.532696	-0.0178513	-0.591986	-0.572445	-1.1285	-0.149893	-0.664132	Epiblast 1	E11.5
-0.227812	2.96213	1.10078	1.17141	1.39618	-0.279986	-0.285776	-0.199094	-0.266843	-0.313065	-0.395191	-0.356124	-0.121226	-0.0905785	-1.04464	0.250997	-0.463876	1.86885	0.759922	2.1783	-0.504817	0.0210398	0.532786	-0.585584	1.79501	1.12507	1.28586	-0.572445	-1.1285	-0.149893	-0.664132	Epiblast 1	E11.5
4.44248	1.82596	1.60613	0.380716	-0.440419	-0.279986	-0.285776	-0.199094	1.49341	-0.313065	-0.395191	-0.356124	-0.121226	-0.0905785	-1.04464	-0.685781	-0.463876	0.405719	0.176937	0.682404	2.26948	-0.182643	0.236205	-0.585584	0.59608	-0.919451	-0.591986	-0.572445	-0.306174	-0.149893	-0.664132	Epiblast 1	E11.5
1.39126	2.12397	1.02764	0.753208	1.28723	-0.279986	-0.285776	-0.199094	-0.266843	-0.313065	-0.395191	-0.356124	-0.121226	-0.0905785	-1.04464	-0.256884	-0.463876	0.748157	0.645904	1.10476	0.0789498	0.565549	0.785948	-0.585584	-0.947393	-0.199594	-0.591986	-0.572445	-0.843417	-0.149893	-0.223285	Primitive Streak 3	E11.5
4.22286	1.60126	1.11381	0.471369	3.51136	-0.279986	-0.285776	1.38215	2.00938	-0.313065	0.189356	-0.356124	-0.121226	-0.0905785	-0.757295	-0.685781	-0.463876	0.664805	-0.0882461	1.07904	1.67267	-0.730726	-0.0923301	-0.585584	-0.782699	-0.083832	0.130192	-0.572445	0.556932	-0.149893	-0.664132	Anterior Primitive Streak	E11.5
-0.227812	2.18896	1.22747	0.866544	-0.440419	-0.279986	-0.285776	-0.199094	-0.266843	-0.313065	-0.395191	-0.356124	-0.121226	-0.0905785	-1.04464	-0.685781	-0.463876	1.76029	1.08224	1.78403	1.00721	0.752543	1.10482	-0.585584	-0.469567	-0.594756	-0.591986	-0.572445	-1.1285	-0.149893	-0.664132	Epiblast 5	E11.5
3.44894	2.4085	1.49721	0.48379	0.595689	-0.279986	-0.285776	-0.199094	-0.266843	-0.313065	-0.395191	-0.356124	-0.121226	-0.0905785	-1.04464	-0.685781	-0.463876	0.64621	0.860875	0.976565	0.227426	0.244076	0.677516	0.418888	0.581753	-0.638451	-0.591986	-0.572445	-1.1285	-0.149893	-0.664132	Epiblast 5	E11.5
-0.227812	1.11942	1.36583	0.108687	1.88999	-0.279986	-0.285776	-0.199094	-0.266843	-0.313065	-0.395191	-0.356124	-0.121226	-0.0905785	-1.04464	-0.685781	-0.463876	0.529848	1.02735	2.00398	-0.504817	0.434387	0.695638	-0.585584	-0.304838	-0.919451	0.872035	-0.572445	-1.1285	-0.149893	-0.664132	Early Caudal Epiblast 1	E11.5
4.55356	1.04178	1.31156	0.830507	3.52178	-0.279986	-0.285776	-0.199094	1.53528	1.79646	1.43583	-0.356124	-0.121226	-0.0905785	-1.04464	-0.685781	-0.463876	0.92068	0.608169	0.419678	-0.504817	0.681154	0.729218	0.15603	1.10719	-0.543848	0.785663	-0.572445	0.253887	-0.149893	-0.664132	Primitive Streak 3	E11.5
2.9805	1.85527	1.26933	0.213411	2.07068	1.90395	-0.285776	-0.199094	1.82425	-0.313065	0.353045	-0.356124	-0.121226	-0.0905785	-1.04464	-0.685781	-0.463876	1.31116	1.18793	0.22901	1.49557	0.201761	0.505585	-0.585584	0.405965	-0.475534	0.332421	-0.572445	-0.15162	-0.149893	-0.664132	Early Caudal Epiblast 1	E11.5
-0.227812	-0.145103	-0.0720841	0.853986	0.969412	5.22979	0.922469	-0.199094	-0.266843	-0.313065	2.59766	-0.356124	-0.121226	-0.0905785	-1.04464	-0.685781	-0.463876	0.0739593	0.228244	0.584294	1.29903	0.950799	1.08391	-0.0381784	0.0939943	2.77546	0.454421	-0.572445	1.03728	-0.149893	-0.664132	Definitive Endoderm	E11.5
-0.227812	1.97511	1.47204	0.104946	-0.440419	-0.279986	-0.285776	-0.199094	-0.266843	-0.313065	-0.395191	-0.356124	-0.121226	-0.0905785	-1.04464	-0.685781	-0.463876	0.0899929	0.586537	0.799077	-0.504817	-0.315613	0.255112	-0.585584	1.41966	-0.410283	-0.591986	-0.572445	-1.1285	-0.149893	-0.664132	Early Caudal Epiblast 1	E11.5
-0.227812	2.51511	0.739122	-1.24202	-0.440419	-0.279986	-0.285776	-0.199094	-0.266843	-0.313065	-0.395191	-0.356124	-0.121226	-0.0905785	-1.04464	-0.685781	-0.463876	1.14654	0.244189	2.22215	-0.504817	0.398612	0.605103	-0.585584	1.33137	-0.919451	-0.591986	-0.572445	-1.1285	-0.149893	-0.664132	Epiblast 1	E11.5
-0.227812	0.623598	0.152917	1.21738	3.01614	-0.279986	-0.285776	-0.199094	2.79873	-0.313065	-0.395191	-0.356124	-0.121226	-0.0905785	-1.04464	-0.685781	-0.463876	1.75836	0.874965	0.775142	1.29189	-0.908665	-0.0989533	-0.585584	0.261683	-0.919451	1.75152	-0.572445	1.89449	-0.149893	1.55049	Nascent Mesoderm 1	E11.5
-0.227812	-0.43578	-0.483671	-0.115462	2.84801	-0.279986	-0.285776	-0.199094	0.843539	0.248796	-0.395191	-0.356124	-0.121226	-0.0905785	-1.04464	1.23114	0.348843	-0.490267	-0.0812471	-0.320618	-0.504817	-0.15549	0.250944	-0.585584	0.737762	-0.919451	0.256855	-0.572445	1.7742	-0.149893	0.138029	Nascent Mesoderm 3	E11.5
-0.227812	0.717363	0.795481	0.878261	2.68924	-0.279986	-0.285776	-0.199094	1.76952	-0.313065	-0.395191	3.24913	-0.121226	-0.0905785	-1.04464	2.02822	-0.463876	-0.441822	0.224158	0.198338	-0.504817	-0.496596	0.431867	-0.585584	-1.24789	0.286105	0.964733	-0.572445	0.826991	-0.149893	0.806978	Nascent Mesoderm 3	E11.5
-0.227812	2.66841	0.971686	1.72581	2.84976	-0.279986	-0.285776	-0.199094	-0.266843	-0.313065	-0.395191	-0.356124	-0.121226	-0.0905785	-1.04464	-0.685781	-0.463876	1.24302	0.337815	0.276405	-0.504817	-0.010846	0.0683096	-0.585584	1.10673	0.140752	-0.591986	-0.572445	0.22066	-0.149893	-0.664132	Primitive Streak 3	E11.5
-0.227812	-0.187251	-0.673726	0.123741	1.74159	4.01189	2.55118	-0.199094	-0.266843	-0.313065	0.903653	-0.356124	-0.121226	-0.0905785	-1.04464	-0.479578	4.11819	-0.410712	-0.547082	-0.379757	2.28701	0.915846	0.873067	-0.193656	0.695977	1.91389	-0.591986	-0.290048	1.08114	1.64957	-0.273512	Definitive Endoderm	E11.5
3.70304	1.54159	1.27209	0.962161	1.07693	-0.279986	-0.285776	-0.199094	-0.266843	0.103694	-0.395191	-0.356124	-0.121226	-0.0905785	-1.04464	-0.685781	-0.463876	0.860976	0.743963	1.39696	0.283078	0.21195	0.634589	-0.585584	-0.842317	-0.617094	-0.591986	-0.572445	-1.1285	-0.149893	-0.664132	Primitive Streak 3	E11.5
-0.227812	2.43876	1.33203	0.759166	-0.440419	-0.279986	-0.285776	-0.199094	-0.266843	-0.313065	-0.395191	-0.356124	-0.121226	-0.0905785	-1.04464	0.0293385	-0.463876	0.985935	0.744661	0.772819	0.518436	-0.0936963	0.379133	-0.585584	0.687871	-0.526774	0.225719	-0.572445	-1.1285	-0.149893	0.108605	Epiblast 1	E11.5
-0.227812	2.1776	1.16236	0.611233	0.465505	-0.279986	-0.285776	-0.199094	-0.266843	-0.313065	-0.395191	-0.356124	-0.121226	-0.0905785	-1.04464	-0.685781	-0.463876	0.458848	0.800912	0.942188	0.654291	0.327361	0.493712	-0.585584	1.20942	-0.919451	0.334283	-0.572445	-0.562454	-0.149893	-0.664132	Epiblast 1	E11.5
2.00291	1.46106	0.998527	-1.24202	3.08895	-0.279986	-0.285776	-0.199094	0.573927	-0.313065	-0.395191	1.30117	-0.121226	-0.0905785	-0.788905	1.66695	0.151507	-0.703178	-0.697356	0.214372	0.939285	0.177006	0.388155	-0.585584	-0.504529	-0.365272	0.0507477	-0.572445	0.423881	-0.149893	-0.664132	Primitive Streak 3	E11.5
5.53236	2.02788	1.73874	-1.24202	-0.440419	-0.279986	-0.285776	-0.199094	-0.266843	-0.313065	-0.395191	-0.356124	-0.121226	-0.0905785	-1.04464	-0.685781	-0.463876	0.727657	0.533071	-0.942917	-0.504817	-0.112574	0.276525	-0.585584	1.27113	-0.919451	-0.591986	-0.572445	-1.1285	-0.149893	-0.664132	Epiblast 1	E11.5
-0.227812	0.922705	1.1559	-0.472734	4.24322	-0.279986	-0.285776	2.9799	3.10563	1.93485	1.41238	-0.356124	-0.121226	-0.0905785	-0.738612	0.428245	-0.463876	0.896357	0.582561	0.0519803	-0.504817	0.197798	0.502992	0.143687	-0.752452	-0.919451	0.177148	-0.572445	0.236183	-0.149893	-0.664132	Anterior Primitive Streak	E11.5
-0.227812	-0.0642294	0.418099	0.219441	3.29865	1.91369	4.19073	4.19658	7.13171	3.35048	2.69927	1.95082	-0.121226	-0.0905785	-1.04464	-0.685781	-0.463876	0.46358	0.475338	-0.261464	-0.504817	0.33198	0.578181	-0.585584	0.862976	0.107725	-0.591986	-0.572445	1.60227	-0.149893	-0.664132	Anterior Primitive Streak	E11.5
-0.227812	0.264625	0.301043	1.92706	3.43132	2.05512	3.81215	4.05621	7.53167	4.72958	4.83419	1.31733	-0.121226	-0.0905785	-0.786157	-0.685781	0.158119	0.661048	0.115518	0.933651	-0.504817	0.602749	0.814627	-0.585584	-0.497277	-0.359866	0.573287	-0.572445	0.732111	-0.149893	-0.0502172	Anterior Primitive Streak	E11.5
-0.227812	0.406621	0.5069	0.917034	4.09385	3.99971	-0.285776	10.1003	6.88642	1.15797	1.08093	0.741523	-0.121226	-0.0905785	-1.04464	0.594481	-0.463876	1.01974	0.428407	-0.942917	-0.504817	0.330604	0.507756	-0.585584	0.930975	-0.552411	0.172334	-0.572445	0.439821	-0.149893	-0.664132	Anterior Primitive Streak	E11.5
4.84694	1.89375	0.464041	0.107238	2.23735	-0.279986	-0.285776	-0.199094	-0.266843	-0.313065	-0.395191	-0.356124	-0.121226	-0.0905785	-1.04464	-0.685781	1.41551	1.27961	0.639619	1.29379	-0.504817	-0.270427	0.251969	-0.585584	0.717391	-0.919451	0.870193	-0.572445	-1.1285	-0.149893	-0.664132	Primitive Streak 3	E11.5
4.33803	0.984537	1.19687	0.880726	3.57585	-0.279986	-0.285776	4.86447	-0.266843	3.91192	4.27476	1.53315	-0.121226	-0.0905785	-1.04464	-0.685781	1.61795	2.04956	1.04768	1.80237	2.21611	0.431478	0.593135	-0.585584	0.152727	0.124715	-0.591986	-0.572445	-0.324566	-0.149893	-0.664132	Anterior Primitive Streak	E11.5
-0.227812	2.7088	1.32887	-1.24202	2.76425	-0.279986	-0.285776	-0.199094	-0.266843	0.302113	-0.395191	-0.356124	-0.121226	-0.0905785	-1.04464	-0.685781	-0.463876	0.861222	0.806293	1.22085	-0.504817	-0.326333	0.256597	-0.585584	1.50325	0.107601	-0.591986	-0.572445	-1.1285	-0.149893	-0.664132	Epiblast 1	E11.5
-0.227812	-0.229004	1.63874	1.76053	1.62325	3.04297	2.37302	6.79101	5.76204	3.32064	1.8211	-0.356124	-0.121226	-0.0905785	-1.04464	-0.685781	-0.463876	-0.0827289	0.66399	-0.942917	1.08497	-0.988529	-0.43925	-0.585584	0.111283	-0.919451	1.51803	-0.572445	0.160933	-0.149893	1.32985	Anterior Primitive Streak	E11.5
-0.227812	1.06327	0.464378	0.472525	1.71078	-0.279986	-0.285776	4.90748	0.992051	3.643	2.76578	-0.356124	-0.121226	-0.0905785	-1.04464	-0.685781	-0.463876	0.724398	-0.325363	1.27446	0.69947	0.708244	0.851671	0.326911	0.700405	-0.124028	0.370387	-0.572445	0.488342	-0.149893	0.245317	Anterior Primitive Streak	E11.5
2.86993	2.55762	0.926184	-0.0685979	0.432524	-0.279986	-0.285776	-0.199094	-0.266843	0.277726	-0.395191	-0.356124	-0.121226	-0.0905785	-1.04464	-0.685781	0.390689	0.617511	0.107845	-0.288576	1.43441	0.0990776	0.28551	-0.585584	1.56576	-0.919451	0.957691	-0.572445	-0.583061	-0.149893	-0.664132	Epiblast 1	E11.5
-0.227812	2.71835	0.551361	0.330682	-0.440419	-0.279986	-0.285776	-0.199094	-0.266843	-0.313065	0.435312	-0.356124	-0.121226	-0.0905785	-1.04464	-0.685781	-0.463876	0.818507	0.889871	1.09101	-0.504817	-0.429584	-0.286135	-0.585584	-1.24789	-0.0779432	0.434058	-0.572445	-0.501482	-0.149893	-0.664132	Epiblast 1	E11.5
-0.227812	-0.221208	-1.26912	-1.24202	2.75681	-0.279986	-0.285776	-0.199094	-0.266843	-0.313065	-0.395191	-0.356124	-0.121226	-0.0905785	-1.04464	0.945	3.06801	0.669477	0.559549	-0.942917	-0.504817	-0.204382	0.0590783	-0.585584	0.532952	-0.919451	2.17264	-0.572445	1.70844	-0.149893	-0.664132	Nascent Mesoderm 1	E11.5
-0.227812	0.399503	0.615686	0.204559	3.56712	2.33715	5.05485	5.77055	5.09321	0.455235	1.18435	1.3108	-0.121226	-0.0905785	-0.582805	1.72933	2.443	0.204038	-0.237654	-0.942917	-0.504817	-0.610067	-0.0180371	-0.585584	0.395906	0.0176662	0.568735	-0.572445	0.974794	-0.149893	-0.664132	Anterior Primitive Streak	E11.5
5.78931	1.34893	0.810853	-0.259237	3.50137	-0.279986	1.83554	-0.199094	3.83531	1.76266	1.00811	-0.356124	-0.121226	-0.0905785	-1.04464	-0.685781	-0.463876	0.0357941	0.702785	-0.199821	-0.504817	0.542986	0.876822	-0.585584	-0.594969	-0.919451	0.421627	-0.572445	-0.0690303	-0.149893	-0.664132	Primitive Streak 3	E11.5
4.13299	1.91279	1.12626	-0.529767	-0.440419	-0.279986	-0.285776	-0.199094	-0.266843	-0.313065	-0.395191	-0.356124	-0.121226	-0.0905785	-1.04464	-0.685781	-0.463876	1.13639	0.520479	0.589302	-0.504817	-0.408142	0.245344	-0.585584	1.09116	-0.919451	1.49802	-0.572445	-1.1285	-0.149893	-0.664132	Epiblast 1	E11.5
3.30355	1.70792	0.638511	0.320994	2.25629	-0.279986	1.84364	-0.199094	-0.266843	2.5192	0.428385	-0.356124	-0.121226	-0.0905785	-1.04464	-0.685781	-0.463876	0.806033	0.708934	0.742968	-0.504817	0.12519	0.439083	-0.585584	0.233413	-0.0841031	0.4255	-0.572445	0.997788	-0.149893	0.297399	Primitive Streak 3	E11.5
-0.227812	2.32027	1.18781	0.711188	-0.440419	-0.279986	-0.285776	0.771174	-0.266843	-0.313065	-0.395191	-0.356124	-0.121226	-0.0905785	-1.04464	-0.685781	-0.463876	0.624455	0.223957	0.0725159	-0.504817	0.327291	0.770285	0.160506	0.440463	-0.919451	0.793106	-0.572445	-0.282068	-0.149893	-0.664132	Epiblast 1	E11.5
-0.227812	2.39287	0.999508	0.342275	-0.440419	-0.279986	-0.285776	-0.199094	-0.266843	-0.313065	-0.395191	-0.356124	-0.121226	-0.0905785	-1.04464	-0.318604	-0.463876	0.361708	1.12713	1.30127	-0.504817	-0.00119219	0.273109	-0.585584	0.360448	-0.919451	0.14405	-0.0695926	-1.1285	-0.149893	-0.664132	Epiblast 1	E11.5
-0.227812	-0.13963	-0.507108	1.23537	-0.440419	4.68471	-0.285776	-0.199094	-0.266843	-0.313065	1.18416	-0.356124	-0.121226	-0.0905785	-1.04464	-0.685781	0.330757	1.1433	0.209154	0.122046	-0.504817	0.797444	0.735228	-0.585584	-1.24789	3.43561	0.860667	-0.572445	0.535872	-0.149893	-0.664132	Definitive Endoderm	E11.5
-0.227812	0.686843	1.13092	1.20071	3.77409	2.93798	4.85404	2.82923	6.41082	3.23727	2.14456	-0.356124	-0.121226	-0.0905785	-1.04464	-0.685781	-0.463876	0.584256	0.973191	0.857558	-0.504817	0.358264	0.840992	-0.585584	-0.686602	-0.919451	-0.591986	-0.572445	0.961342	-0.149893	0.15931	Anterior Primitive Streak	E11.5
-0.227812	0.651304	0.778489	0.317674	1.89969	-0.279986	1.47603	-0.199094	0.834368	-0.313065	-0.395191	0.852836	-0.121226	-0.0905785	-0.259232	0.298941	-0.463876	-0.171034	0.32412	0.135621	-0.504817	0.427953	0.670798	-0.585584	0.906288	-0.212969	-0.591986	-0.572445	-0.614054	-0.149893	-0.664132	Primitive Streak 1	E11.5
3.36873	2.00741	1.32642	0.34221	0.573084	-0.279986	-0.285776	-0.199094	1.08871	-0.313065	-0.395191	-0.356124	-0.121226	-0.0905785	-1.04464	-0.685781	-0.463876	0.361634	0.906157	-0.942917	0.791936	-0.0445142	0.0395149	-0.585584	0.255126	-0.919451	-0.591986	-0.572445	-1.1285	-0.149893	-0.664132	Early Caudal Epiblast 1	E11.5
-0.227812	0.00823453	0.20303	-0.247659	1.82583	6.03478	5.52546	-0.199094	2.02776	-0.313065	1.85237	-0.356124	-0.121226	-0.0905785	-1.04464	-0.685781	-0.463876	-0.785458	-1.45739	-0.942917	2.39479	0.49779	0.529351	-0.585584	-0.117964	1.25193	-0.591986	0.129352	1.35438	4.32203	-0.664132	Definitive Endoderm	E11.5
2.32801	2.23311	1.38397	-0.0178739	-0.440419	-0.279986	-0.285776	-0.199094	-0.266843	-0.313065	-0.395191	-0.356124	-0.121226	-0.0905785	-1.04464	-0.31842	-0.463876	0.535232	0.373046	0.888219	0.4167	-0.587375	-0.135851	-0.585584	0.879751	-0.919451	-0.591986	-0.572445	-1.1285	-0.149893	-0.664132	Epiblast 1	E11.5
-0.227812	2.08318	1.27572	0.429933	-0.440419	-0.279986	-0.285776	-0.199094	-0.266843	-0.313065	-0.395191	-0.356124	-0.121226	-0.0905785	-1.04464	-0.685781	-0.463876	0.67303	0.946448	0.233581	-0.504817	0.244041	0.273784	0.294781	1.3638	-0.473575	-0.591986	-0.572445	-1.1285	-0.149893	-0.664132	Epiblast 1	E11.5
-0.227812	1.21518	0.791731	1.0621	1.86473	-0.279986	1.13849	2.30513	2.81627	0.783143	2.47896	-0.356124	-0.121226	-0.0905785	-1.04464	-0.346285	-0.463876	0.58492	0.529248	0.99649	1.5676	-0.0490978	0.286435	-0.585584	-0.809515	-0.59264	0.0885609	-0.572445	0.488124	-0.149893	-0.664132	Anterior Primitive Streak	E11.5
8.86618	1.04808	1.79153	1.20959	4.48702	-0.279986	3.14114	-0.199094	3.16073	4.44887	2.29592	1.99544	-0.121226	-0.0905785	-1.04464	-0.685781	-0.463876	0.248406	0.0819943	1.89735	-0.504817	0.727649	0.847703	-0.585584	-0.193118	-0.919451	-0.591986	-0.572445	-1.1285	-0.149893	-0.664132	Anterior Primitive Streak	E11.5
3.54039	-0.852109	-0.308615	-0.0244463	1.36034	3.44335	1.98646	-0.199094	0.519463	-0.313065	1.09512	-0.356124	-0.121226	-0.0905785	-1.04464	-0.685781	-0.463876	0.558441	0.220657	1.32824	1.36195	0.75981	0.853439	-0.015639	-0.860692	1.88033	-0.591986	-0.572445	1.51437	-0.149893	-0.664132	Definitive Endoderm	E11.5
-0.227812	-0.285639	0.912199	0.70245	1.45993	0.90451	-0.285776	4.03057	6.31778	1.36948	0.53966	-0.356124	-0.121226	-0.0905785	-1.04464	-0.685781	-0.463876	0.197588	0.9178	-0.942917	0.940469	0.318246	0.279139	-0.585584	0.00371537	-0.919451	-0.591986	-0.572445	0.424878	-0.149893	-0.664132	Nascent Mesoderm 1	E11.5
-0.227812	0.644132	0.304706	0.0515337	2.31725	-0.279986	3.82175	-0.199094	1.82198	-0.313065	-0.395191	-0.356124	-0.121226	-0.0905785	-0.785388	1.68341	-0.463876	0.0288415	0.267406	-0.465238	0.310543	-0.0399296	0.00517394	-0.585584	0.0163685	-0.606554	1.37068	-0.572445	0.594561	-0.149893	0.440033	Nascent Mesoderm 3	E11.5
-0.227812	1.00262	-0.442625	0.660831	3.61331	-0.279986	-0.285776	-0.199094	1.47952	-0.313065	-0.395191	-0.356124	-0.121226	-0.0905785	-1.04464	0.41269	-0.463876	1.00211	1.49561	0.671385	2.25067	0.563969	0.528194	-0.585584	0.914384	0.137977	2.76479	-0.572445	1.59823	-0.149893	-0.664132	Primitive Streak 1	E11.5
-0.227812	-0.522076	0.666925	1.21257	3.18714	6.61005	2.23198	10.1003	6.8322	2.72587	2.99517	-0.356124	-0.121226	-0.0905785	-1.04464	-0.350102	0.180385	0.064742	-0.642064	1.16994	0.337225	0.538118	0.746045	-0.585584	0.0487719	1.28529	-0.591986	-0.572445	0.775492	-0.149893	-0.664132	Definitive Endoderm	E11.5
-0.227812	-0.418749	0.248106	2.23962	1.98689	3.52	4.01105	6.88514	3.87637	3.55941	3.53164	-0.356124	-0.121226	-0.0905785	-1.04464	-0.685781	-0.463876	0.603461	0.0929759	1.37909	-0.504817	0.735316	0.88194	-0.585584	-0.258578	0.272366	-0.591986	-0.572445	-0.58855	-0.149893	-0.664132	Anterior Primitive Streak	E11.5
-0.227812	-0.133149	-1.17393	1.43304	3.06693	5.11795	-0.285776	-0.199094	1.65068	-0.313065	2.5075	-0.356124	-0.121226	-0.0905785	-1.04464	-0.685781	-0.463876	-1.45214	-0.0987251	-0.942917	3.98276	1.81531	1.6253	0.804311	-1.24789	1.72023	-0.591986	-0.572445	1.06298	-0.149893	-0.664132	Definitive Endoderm	E11.5
-0.227812	0.939534	0.195032	1.24601	2.40768	-0.279986	2.59376	-0.199094	2.68907	-0.313065	-0.395191	0.765545	3.378	-0.0905785	-1.04464	-0.29615	-0.463876	0.614314	0.120468	0.418096	1.81833	-0.172519	-0.24442	-0.585584	0.207686	-0.0279365	1.26449	-0.0388411	0.65106	-0.149893	-0.664132	Primitive Streak 3	E11.5
-0.227812	1.59254	0.185357	1.66303	2.78657	0.974991	2.27518	-0.199094	1.73118	0.268165	-0.0088984	-0.356124	-0.121226	-0.0905785	-1.04464	-0.685781	-0.463876	0.689225	0.341286	1.47597	2.05152	0.688024	0.896851	-0.133074	0.578528	2.42899	0.286116	-0.572445	0.798968	-0.149893	-0.664132	Definitive Endoderm	E11.5
-0.227812	2.36353	1.03321	1.21653	1.56356	-0.279986	-0.285776	-0.199094	-0.266843	2.42859	0.845211	-0.356124	-0.121226	-0.0905785	-1.04464	-0.685781	-0.463876	1.36264	0.48264	0.55923	0.598107	-0.5524	0.238025	0.250108	0.347791	-0.919451	0.289386	-0.572445	-0.192016	-0.149893	-0.664132	Primitive Streak 3	E11.5
2.57755	2.48702	0.970199	0.744647	-0.440419	-0.279986	-0.285776	-0.199094	-0.266843	-0.313065	-0.395191	-0.356124	-0.121226	-0.0905785	-1.04464	-0.685781	-0.463876	0.822379	0.587563	0.757753	0.506673	0.199471	0.57577	-0.585584	-0.333975	-0.919451	-0.591986	-0.572445	-1.1285	-0.149893	-0.664132	Epiblast 1	E11.5
2.12679	1.13795	0.787599	1.05804	3.20486	-0.279986	-0.285776	-0.199094	2.38331	0.641098	-0.102132	1.02162	-0.121226	-0.0905785	-0.662925	0.931419	-0.117224	0.580784	0.58543	0.410291	0.34415	-0.0941419	0.382723	-0.242289	0.769837	-0.45875	0.620007	-0.572445	0.10955	-0.149893	-0.664132	Primitive Streak 3	E11.5
2.93319	-0.405403	-1.11464	0.40739	3.47985	5.34062	-0.285776	-0.199094	4.33591	0.289792	2.22132	-0.356124	6.94707	-0.0905785	-1.04464	-0.685781	-0.463876	0.998097	-0.40078	-0.275213	2.6725	1.16304	1.37329	1.82189	-0.231622	2.23471	-0.591986	-0.572445	1.32098	-0.149893	-0.664132	Definitive Endoderm	E11.5
3.80428	0.837017	1.37648	0.710226	4.07746	-0.279986	-0.285776	-0.199094	2.28785	-0.313065	-0.395191	1.31229	-0.121226	-0.0905785	-0.267587	-0.106229	-0.463876	0.519561	0.629971	0.488826	-0.504817	0.326297	0.455488	-0.585584	1.393	-0.361553	1.96168	-0.572445	0.0649536	-0.149893	-0.664132	Primitive Streak 3	E11.5
-0.227812	2.55186	1.50251	-1.24202	-0.440419	-0.279986	-0.285776	-0.199094	-0.266843	-0.313065	-0.395191	-0.356124	-0.121226	-0.0905785	-1.04464	-0.685781	-0.463876	0.578823	0.459036	0.540606	-0.504817	0.24245	0.519572	-0.585584	0.76789	-0.919451	-0.591986	-0.572445	-1.1285	-0.149893	-0.664132	Epiblast 1	E11.5
-0.227812	2.08806	1.22718	-0.063009	-0.440419	-0.279986	-0.285776	-0.199094	0.907589	-0.313065	-0.395191	-0.356124	-0.121226	-0.0905785	-1.04464	-0.685781	-0.463876	0.625701	1.3528	0.199106	-0.504817	0.145	0.274424	-0.585584	0.0918605	-0.488309	-0.591986	-0.572445	-0.579848	-0.149893	-0.664132	Epiblast 1	E11.5
5.13933	1.53703	1.45498	0.173079	1.07204	-0.279986	-0.285776	-0.199094	1.75606	3.27496	3.28245	-0.356124	-0.121226	-0.0905785	-1.04464	-0.685781	1.01674	1.49663	0.409152	1.39124	1.43034	0.241992	0.583382	-0.585584	0.803017	-0.176829	-0.591986	-0.572445	-1.1285	-0.149893	-0.664132	Primitive Streak 1	E11.5
3.70286	2.30365	1.46022	-0.60002	-0.440419	-0.279986	-0.285776	-0.199094	-0.266843	-0.313065	-0.395191	-0.356124	-0.121226	-0.0905785	-1.04464	-0.685781	-0.463876	0.172381	0.218333	-0.112634	0.912412	0.047503	0.0488522	-0.585584	0.932365	-0.919451	-0.591986	-0.572445	-0.436402	-0.149893	-0.664132	Epiblast 1	E11.5
-0.227812	0.237158	0.330263	0.564948	4.00758	-0.279986	-0.285776	-0.199094	3.00295	0.949386	0.113429	-0.356124	-0.121226	-0.0905785	-0.594813	2.17493	-0.463876	1.25478	0.471931	-0.942917	-0.504817	0.552369	0.670313	-0.585584	0.805428	-0.175679	3.29191	-0.143147	0.552329	-0.149893	-0.664132	Nascent Mesoderm 1	E11.5
-0.227812	1.23493	1.75531	0.718059	2.7004	-0.279986	-0.285776	-0.199094	1.55403	0.210674	-0.395191	0.780192	-0.121226	-0.0905785	-1.04464	-0.685781	-0.463876	0.255761	0.75844	0.986329	-0.504817	-0.0550686	0.509108	0.164654	0.222234	-0.53948	-0.591986	-0.572445	-1.1285	-0.149893	-0.664132	Primitive Streak 3	E11.5
5.24977	1.77415	0.391745	-0.347361	2.722	-0.279986	-0.285776	-0.199094	0.925038	0.290035	-0.395191	-0.356124	-0.121226	-0.0905785	-1.04464	-0.685781	-0.463876	0.436795	0.349169	1.19083	-0.504817	0.305765	0.289613	-0.585584	-0.231258	-0.481904	-0.591986	-0.572445	-0.571697	-0.149893	0.196905	Primitive Streak 1	E11.5
-0.227812	-0.194964	0.56916	0.665707	4.88772	-0.279986	-0.285776	2.5245	4.69174	-0.313065	-0.395191	-0.356124	-0.121226	-0.0905785	-1.04464	-0.685781	-0.463876	-0.018626	0.754463	0.039337	1.17181	0.727663	0.442641	-0.585584	-0.384833	-0.919451	0.747848	-0.572445	-0.309725	-0.149893	-0.664132	Primitive Streak 3	E11.5
-0.227812	2.15817	1.11687	-1.24202	1.81311	-0.279986	-0.285776	-0.199094	-0.266843	-0.313065	-0.395191	-0.356124	-0.121226	-0.0905785	-1.04464	-0.685781	-0.463876	0.809703	0.420914	1.61206	2.37852	-0.776432	-0.779896	-0.585584	-1.24789	-0.919451	-0.591986	-0.572445	-1.1285	-0.149893	-0.664132	Epiblast 1	E11.5
2.70094	1.39337	1.33278	-0.120851	1.00152	-0.279986	-0.285776	-0.199094	-0.266843	0.245498	-0.395191	-0.356124	-0.121226	-0.0905785	-0.708881	-0.685781	-0.463876	1.16872	1.09564	0.137934	-0.504817	0.238803	0.368872	-0.585584	1.35338	-0.919451	0.251872	-0.572445	-0.612815	-0.149893	-0.664132	Early Caudal Epiblast 1	E11.5
3.77506	1.98801	1.03936	0.700594	1.76768	-0.279986	-0.285776	-0.199094	0.573386	-0.313065	-0.395191	0.566318	-0.121226	-0.0905785	-0.585742	-0.685781	-0.463876	1.37376	0.671858	0.213746	0.298965	-0.0728876	0.521907	-0.585584	0.959568	0.0124892	0.0503344	-0.572445	-0.735975	-0.149893	-0.664132	Primitive Streak 3	E11.5
-0.227812	2.10912	1.03106	0.548586	-0.440419	-0.279986	-0.285776	-0.199094	-0.266843	-0.313065	-0.395191	-0.356124	-0.121226	-0.0905785	-1.04464	-0.685781	1.00138	1.23366	1.21749	0.871057	-0.504817	0.119073	0.0622409	-0.585584	1.66	-0.919451	-0.591986	-0.572445	-0.193282	-0.149893	-0.664132	Epiblast 1	E11.5
-0.227812	0.27796	0.819691	1.05128	1.26452	-0.279986	4.53623	-0.199094	3.34646	3.43182	2.15411	1.10865	-0.121226	-0.0905785	-1.04464	-0.685781	0.512678	0.591919	1.03063	0.335069	0.77153	0.927087	0.943211	-0.585584	-1.24789	-0.429649	0.427972	-0.572445	-1.1285	-0.149893	-0.664132	Anterior Primitive Streak	E11.5
-0.227812	-0.852109	0.642281	0.438149	2.1571	-0.279986	-0.285776	-0.199094	0.781458	-0.313065	-0.395191	-0.356124	-0.121226	-0.0905785	-1.04464	2.6339	0.884134	-0.221577	0.250843	0.0892543	-0.504817	0.235069	0.660475	-0.585584	1.27552	0.355938	-0.591986	-0.572445	1.59173	-0.149893	0.0931805	Nascent Mesoderm 3	E11.5
-0.227812	2.77139	1.36997	0.56763	-0.440419	-0.279986	2.96198	-0.199094	-0.266843	-0.313065	-0.395191	-0.356124	-0.121226	-0.0905785	-1.04464	-0.685781	-0.463876	0.619714	1.24318	1.39745	1.43713	0.0204258	-0.0600982	-0.585584	0.364922	-0.174224	-0.591986	-0.572445	-0.180161	-0.149893	-0.664132	Epiblast 5	E11.5
-0.227812	2.44545	1.53852	0.796739	2.25167	-0.279986	-0.285776	-0.199094	-0.266843	-0.313065	-0.395191	-0.356124	-0.121226	-0.0905785	-1.04464	-0.458145	-0.463876	0.882019	0.919079	1.60402	-0.504817	0.415012	0.878424	-0.585584	0.907095	-0.514956	-0.591986	-0.572445	-0.849642	-0.149893	-0.664132	Early Caudal Epiblast 1	E11.5
2.54745	1.47649	1.11417	0.261129	2.72224	-0.279986	-0.285776	-0.199094	2.209	-0.313065	-0.395191	-0.356124	-0.121226	-0.0905785	-1.04464	-0.685781	-0.463876	0.268805	0.247618	1.22674	0.495821	0.277028	0.648308	0.172605	0.460189	-0.535453	-0.591986	-0.572445	-1.1285	-0.149893	-0.664132	Primitive Streak 1	E11.5
3.76842	2.38011	1.19169	1.22382	0.186648	-0.279986	-0.285776	-0.199094	-0.266843	-0.313065	-0.395191	-0.356124	-0.121226	-0.0905785	-1.04464	-0.685781	-0.463876	0.0111131	0.244281	1.56658	0.93605	0.59485	0.761372	0.0223363	1.07317	-0.366514	-0.591986	-0.572445	-1.1285	-0.149893	-0.664132	Epiblast 5	E11.5
-0.227812	2.62137	1.26675	0.252274	3.80899	-0.279986	-0.285776	-0.199094	-0.266843	-0.313065	-0.395191	-0.356124	-0.121226	-0.0905785	-1.04464	-0.685781	-0.463876	-1.45214	1.24622	1.91141	-0.504817	0.663608	1.11126	-0.585584	0.905277	0.346428	-0.591986	-0.572445	-1.1285	-0.149893	-0.664132	Early Caudal Epiblast 1	E11.5
-0.227812	2.56482	1.23338	-0.241837	0.11698	-0.279986	-0.285776	-0.199094	-0.266843	-0.313065	-0.395191	-0.356124	-0.121226	-0.0905785	-1.04464	-0.685781	-0.463876	0.490067	0.546507	1.51584	1.27928	-0.202924	-0.0912641	-0.0452045	-0.111347	-0.919451	-0.591986	-0.572445	-1.1285	-0.149893	-0.664132	Epiblast 5	E11.5
-0.227812	0.945031	1.08833	-0.617768	2.41749	-0.279986	-0.285776	2.81999	2.17165	3.28364	1.11367	-0.356124	-0.121226	-0.0905785	-1.04464	-0.685781	-0.463876	0.9259	0.17476	1.19932	-0.504817	0.639913	1.18533	-0.585584	-1.24789	-0.39062	-0.591986	-0.572445	0.367736	-0.149893	-0.664132	Anterior Primitive Streak	E11.5
-0.227812	0.811355	1.20735	-0.598099	3.21602	-0.279986	-0.285776	-0.199094	3.01519	1.66532	2.02407	-0.356124	-0.121226	-0.0905785	-1.04464	-0.685781	-0.463876	1.172	-0.269074	0.896456	-0.504817	0.250737	0.805964	-0.585584	0.368276	-0.919451	0.543941	-0.572445	0.9441	-0.149893	-0.664132	Anterior Primitive Streak	E11.5
-0.227812	-0.460406	-0.238055	0.434192	2.15067	-0.279986	-0.285776	-0.199094	3.19871	-0.313065	-0.395191	-0.356124	-0.121226	-0.0905785	-1.04464	1.1615	3.2792	-0.933823	0.494574	-0.942917	-0.504817	0.260701	0.189294	-0.585584	1.39325	-0.535934	1.70656	-0.572445	0.996969	-0.149893	-0.664132	Nascent Mesoderm 1	E11.5
-0.227812	-0.426421	0.328456	-0.750023	3.14344	-0.279986	-0.285776	-0.199094	0.868499	-0.313065	-0.395191	-0.356124	-0.121226	-0.0905785	-1.04464	1.78579	1.4736	0.372846	0.966855	0.16531	-0.504817	0.208744	0.506815	-0.585584	0.76789	-0.502659	2.21999	-0.572445	0.956007	3.62848	0.156061	Nascent Mesoderm 3	E11.5
3.57084	1.218	1.46541	1.52964	3.92546	-0.279986	2.00482	2.80542	1.16489	2.92332	0.490722	-0.356124	-0.121226	-0.0905785	-0.609154	-0.685781	-0.463876	-0.741803	0.828097	2.15134	-0.504817	0.0283474	0.371503	-0.585584	0.321657	-0.393852	-0.591986	-0.572445	-0.459648	-0.149893	-0.664132	Anterior Primitive Streak	E11.5
-0.227812	2.39138	1.59848	-0.701743	-0.440419	-0.279986	-0.285776	-0.199094	-0.266843	-0.313065	-0.395191	-0.356124	-0.121226	-0.0905785	-1.04464	-0.685781	-0.463876	0.898665	0.846751	1.49991	0.687855	-0.0296009	0.370325	0.318111	0.687228	-0.919451	0.361106	0.0786979	-1.1285	-0.149893	-0.664132	Epiblast 1	E11.5
5.14582	-0.852109	1.16371	-0.36434	4.6106	-0.279986	-0.285776	-0.199094	-0.266843	0.711777	-0.395191	-0.356124	-0.121226	-0.0905785	-1.04464	1.58249	-0.463876	1.71152	1.61272	0.192163	-0.504817	0.0581452	0.425532	-0.585584	-0.250552	-0.919451	0.95631	-0.572445	-0.182334	-0.149893	-0.664132	Nascent Mesoderm 3	E11.5
2.08218	0.665141	0.76232	-0.864728	1.82699	-0.279986	-0.285776	1.26971	3.13967	-0.313065	-0.395191	2.51002	-0.121226	-0.0905785	-1.04464	0.125143	-0.463876	0.821207	0.725393	0.248809	-0.504817	0.220415	0.422663	-0.585584	0.245472	-0.59983	0.0735882	-0.572445	-0.135116	-0.149893	-0.664132	Primitive Streak 1	E11.5
-0.227812	2.48328	1.53637	0.720755	0.428342	-0.279986	-0.285776	-0.199094	-0.266843	-0.313065	-0.395191	-0.356124	-0.121226	-0.0905785	-1.04464	-0.685781	-0.463876	1.60242	1.12275	1.38742	0.606741	-0.0746648	-0.117711	-0.585584	1.14671	-0.178431	-0.591986	0.0344133	-0.185515	-0.149893	-0.664132	Epiblast 1	E11.5
-0.227812	1.99293	1.4292	1.13766	1.08945	-0.279986	-0.285776	-0.199094	-0.266843	-0.313065	-0.395191	-0.356124	-0.121226	-0.0905785	-1.04464	-0.685781	-0.463876	0.183807	0.682755	0.90505	-0.504817	-0.149016	0.377471	1.80448	0.820904	-0.486289	-0.591986	-0.572445	-1.1285	-0.149893	-0.664132	Epiblast 1	E11.5
-0.227812	1.03539	1.20192	0.231237	1.50719	-0.279986	-0.285776	-0.199094	2.33807	-0.313065	-0.395191	1.35016	-0.121226	-0.0905785	-1.04464	-0.0930739	0.673693	0.551834	1.21475	0.962404	1.9871	0.289208	0.440359	-0.585584	0.0348415	-0.919451	-0.591986	-0.572445	0.0884147	-0.149893	-0.664132	Primitive Streak 1	E11.5
-0.227812	0.815754	0.5906	-1.24202	-0.440419	-0.279986	-0.285776	-0.199094	-0.266843	-0.313065	-0.395191	2.85604	-0.121226	-0.0905785	-1.04464	-0.685781	-0.463876	1.97376	1.10567	0.696853	-0.504817	0.300809	0.277017	-0.585584	0.192894	-0.919451	-0.591986	-0.572445	0.238357	-0.149893	-0.664132	Primitive Streak 1	E11.5
4.77445	2.81277	1.42503	0.0907851	-0.440419	-0.279986	-0.285776	-0.199094	-0.266843	-0.313065	-0.395191	-0.356124	-0.121226	-0.0905785	-1.04464	-0.685781	-0.463876	1.37034	0.754125	0.780763	-0.504817	-0.17248	0.075786	-0.585584	1.03481	-0.227315	-0.591986	-0.572445	-0.247722	-0.149893	-0.664132	Epiblast 1	E11.5
1.7375	1.9966	0.950334	0.651642	2.06232	-0.279986	-0.285776	-0.199094	2.02931	0.0617541	0.0631558	-0.356124	-0.121226	-0.0905785	-1.04464	-0.685781	-0.463876	0.350998	0.433224	0.343929	0.20379	0.0460426	0.582331	-0.0486682	0.541768	-0.238545	-0.0257223	-0.572445	-0.262013	-0.149893	-0.664132	Primitive Streak 3	E11.5
4.93229	1.80836	1.62999	-0.399216	1.0137	-0.279986	-0.285776	-0.199094	-0.266843	-0.313065	-0.395191	-0.356124	-0.121226	-0.0905785	-1.04464	-0.685781	-0.463876	0.114721	0.74042	0.147059	0.561183	-0.0840803	0.808429	-0.585584	1.7163	-0.51037	-0.591986	-0.572445	-0.607922	-0.149893	-0.664132	Early Caudal Epiblast 1	E11.5
5.44645	1.26694	1.0117	0.951805	2.1189	-0.279986	-0.285776	-0.199094	4.07719	1.88505	2.29277	-0.356124	-0.121226	-0.0905785	-0.394129	-0.685781	-0.463876	1.35186	0.0793852	0.255667	-0.504817	0.542453	0.763695	-0.585584	-1.24789	-0.134334	-0.591986	-0.572445	0.470629	-0.149893	-0.664132	Anterior Primitive Streak	E11.5
-0.227812	2.36144	1.03104	-0.641673	-0.440419	-0.279986	-0.285776	-0.199094	-0.266843	0.387944	-0.395191	-0.356124	-0.121226	-0.0905785	-1.04464	-0.685781	-0.463876	-0.282873	0.773978	1.67582	0.820461	-0.250092	0.163121	0.418587	1.24569	-0.919451	0.467074	-0.572445	-0.0275219	-0.149893	-0.664132	Epiblast 5	E11.5
2.17905	2.34442	1.73567	-0.541204	0.237833	-0.279986	-0.285776	-0.199094	-0.266843	0.145964	-0.395191	-0.356124	-0.121226	-0.0905785	-1.04464	-0.685781	-0.463876	0.287688	0.427349	1.69035	1.04225	0.332487	0.715609	0.0719589	0.291608	-0.586427	-0.591986	-0.572445	-0.704708	-0.149893	-0.664132	Epiblast 1	E11.5
-0.227812	2.38172	1.36237	0.207112	0.458462	-0.279986	1.63767	-0.199094	-0.266843	-0.313065	-0.395191	-0.356124	-0.121226	-0.0905785	-1.04464	-0.685781	-0.463876	0.844755	-0.0945594	1.2039	0.64528	-0.768187	-0.473555	-0.585584	0.117428	-0.478098	-0.591986	-0.572445	-1.1285	-0.149893	-0.664132	Epiblast 1	E11.5
4.5219	1.44062	0.914754	0.555779	-0.440419	-0.279986	-0.285776	-0.199094	-0.266843	-0.313065	-0.395191	-0.356124	-0.121226	-0.0905785	-1.04464	-0.685781	-0.463876	0.232473	0.373797	1.18315	-0.504817	0.748807	0.838252	0.712015	-0.747788	-0.919451	-0.591986	-0.572445	-1.1285	-0.149893	-0.664132	Epiblast 5	E11.5
-0.227812	0.151844	0.131247	-0.0816792	1.56155	2.96018	-0.285776	10.1003	7.98572	2.67548	2.16207	-0.356124	-0.121226	-0.0905785	-1.04464	-0.685781	-0.463876	0.598304	0.19587	-0.942917	-0.504817	0.773543	1.25528	-0.585584	-1.24789	-0.919451	-0.591986	-0.572445	0.122381	-0.149893	-0.664132	Anterior Primitive Streak	E11.5
-0.227812	1.03738	1.12676	0.941799	2.5831	-0.279986	2.20486	3.00969	3.13723	3.42656	2.10708	1.35296	-0.121226	-0.0905785	-1.04464	-0.685781	-0.463876	0.236746	-0.0161566	-0.942917	0.984417	0.16825	0.212738	-0.585584	0.42837	0.330208	-0.591986	-0.572445	-1.1285	-0.149893	-0.664132	Anterior Primitive Streak	E11.5
-0.227812	1.2845	0.429691	0.97124	2.83879	-0.279986	3.17963	-0.199094	3.19322	0.137314	0.588426	2.02186	-0.121226	-0.0905785	-1.04464	-0.34635	-0.463876	0.432445	0.528964	0.78473	1.01586	-0.0493341	-0.170081	-0.585584	0.0601143	-0.124282	0.623222	-0.572445	0.78935	2.81221	-0.0211327	Primitive Streak 2	E11.5
4.47592	1.73247	1.32699	0.542937	2.07836	-0.279986	-0.285776	-0.199094	-0.266843	-0.313065	-0.395191	-0.356124	-0.121226	-0.0905785	-1.04464	-0.685781	-0.463876	0.21927	0.833651	0.0506597	-0.504817	0.362904	0.566302	0.142608	1.08093	-0.0402191	-0.591986	-0.572445	-1.1285	-0.149893	-0.664132	Early Caudal Epiblast 1	E11.5
-0.227812	1.44561	0.532692	-0.501359	3.55851	-0.279986	-0.285776	-0.199094	1.44232	0.551784	-0.395191	-0.356124	-0.121226	-0.0905785	-1.04464	-0.0339819	-0.463876	0.363948	2.00493	0.641795	-0.504817	0.0669816	0.341016	-0.585584	1.58921	-0.919451	-0.591986	-0.572445	-1.1285	-0.149893	-0.664132	Early Caudal Epiblast 1	E11.5
-0.227812	2.49083	1.31852	0.879208	-0.440419	-0.279986	-0.285776	-0.199094	-0.266843	-0.313065	-0.395191	-0.356124	-0.121226	-0.0905785	-1.04464	-0.685781	-0.463876	0.37206	0.528353	0.898521	-0.504817	0.279765	0.693169	-0.585584	0.734744	-0.563089	0.150097	-0.572445	-1.1285	-0.149893	-0.664132	Epiblast 1	E11.5
0.597836	2.09385	0.826324	0.827238	0.00476653	-0.279986	-0.285776	-0.199094	-0.266843	-0.1556	-0.202635	-0.356124	-0.121226	-0.0905785	-1.04464	-0.685781	1.19497	0.16002	0.753698	0.661906	-0.504817	0.269151	0.417348	0.935471	1.14061	-0.433058	-0.591986	-0.572445	-0.850334	-0.149893	-0.23398	Epiblast 5	E11.5
7.8708	2.64376	1.70283	0.456996	2.49094	-0.279986	-0.285776	-0.199094	-0.266843	-0.313065	-0.395191	-0.356124	-0.121226	-0.0905785	-1.04464	-0.685781	-0.463876	0.493051	0.274956	1.63886	-0.504817	0.127089	0.388882	0.768948	0.682759	-0.919451	-0.591986	-0.572445	-0.255498	-0.149893	-0.664132	Epiblast 1	E11.5
-0.227812	2.20025	0.948908	0.900079	0.0198239	0.202627	-0.285776	-0.199094	-0.266843	-0.313065	-0.395191	-0.356124	-0.121226	-0.0905785	-1.04464	-0.685781	-0.463876	0.67087	0.658494	1.65071	-0.504817	0.525554	0.653218	-0.585584	0.448935	0.157514	-0.591986	-0.572445	-0.840926	-0.149893	-0.664132	Epiblast 1	E11.5
-0.227812	1.67423	0.322998	0.735745	-0.440419	-0.279986	-0.285776	-0.199094	1.57732	0.620098	-0.395191	-0.356124	-0.121226	-0.0905785	-1.04464	-0.685781	-0.463876	0.812189	0.842809	1.93151	-0.504817	0.324796	0.500299	-0.585584	-1.24789	0.188511	-0.591986	-0.572445	-1.1285	-0.149893	-0.664132	Early Caudal Epiblast 1	E11.5
4.94775	0.335023	0.404113	2.42673	3.10942	4.27585	-0.285776	10.1003	5.96943	3.63123	4.26839	-0.356124	-0.121226	-0.0905785	-1.04464	-0.685781	0.963892	0.90346	-0.0714148	1.71797	-0.504817	0.487833	0.914016	-0.585584	-0.287313	-0.919451	-0.591986	-0.572445	0.350613	-0.149893	-0.664132	Anterior Primitive Streak	E11.5
4.92146	2.31449	1.43032	0.506817	-0.440419	-0.279986	-0.285776	-0.199094	-0.266843	-0.313065	-0.395191	-0.356124	-0.121226	-0.0905785	-1.04464	-0.685781	-0.463876	0.731687	0.665049	0.515449	1.35178	-0.300832	0.235399	-0.585584	0.536499	-0.919451	0.25787	-0.572445	-1.1285	-0.149893	-0.664132	Epiblast 5	E11.5
-0.227812	-0.0739941	0.697794	-0.235709	3.76911	0.0728432	-0.285776	-0.199094	0.578923	-0.313065	-0.395191	1.31011	-0.121226	-0.0905785	-0.679972	1.67409	0.155164	0.287911	0.184367	0.607478	-0.0743061	-0.178688	0.110662	-0.585584	-0.225958	-0.479325	1.95906	-0.572445	1.0304	-0.149893	-0.33902	Primitive Streak 3	E11.5
-0.227812	0.419649	0.323491	0.227843	2.78102	3.65933	-0.285776	-0.199094	2.54851	0.757456	0.913894	-0.356124	-0.121226	-0.0905785	-0.671946	1.4544	-0.463876	-0.0553369	0.577248	-0.256218	2.18842	1.26147	1.28033	1.45509	0.13847	2.45138	0.344699	0.0674894	0.186726	-0.149893	0.221043	Definitive Endoderm	E11.5
-0.227812	-0.452809	0.66336	0.753641	2.18675	-0.279986	-0.285776	-0.199094	-0.266843	-0.313065	-0.395191	1.6945	-0.121226	-0.0905785	-0.720713	1.4711	0.3156	0.492355	0.802882	0.465199	-0.504817	-0.0385029	0.374663	-0.585584	-0.0106487	-0.528496	0.835917	0.403085	0.296898	-0.149893	-0.664132	Nascent Mesoderm 3	E11.5
-0.227812	-0.141932	-0.699633	0.096041	0.975736	3.81266	7.15475	-0.199094	-0.266843	-0.313065	1.5154	-0.356124	-0.121226	-0.0905785	-1.04464	-0.685781	-0.463876	-0.512407	-0.118146	-0.942917	2.44897	1.1182	1.21216	0.787331	0.272594	3.83789	0.855973	-0.572445	1.53681	-0.149893	-0.664132	Definitive Endoderm	E11.5
-0.227812	0.541141	1.30008	0.00399802	3.25299	-0.279986	-0.285776	-0.199094	1.47591	3.41078	2.31787	-0.356124	-0.121226	-0.0905785	-1.04464	-0.685781	-0.463876	0.723221	1.16425	-0.942917	2.24579	0.299109	0.607379	-0.585584	-1.24789	-0.919451	-0.591986	-0.572445	-0.31435	-0.149893	-0.664132	Primitive Streak 3	E11.5
2.91475	0.569112	0.946337	0.583243	1.60778	-0.279986	1.6092	4.43944	4.31866	1.07312	0.337712	0.94422	-0.121226	-0.0905785	-0.684369	-0.234084	-0.463876	0.188508	0.524322	-0.279108	-0.504817	0.940725	1.20138	-0.585584	0.618661	-0.919451	-0.591986	-0.572445	0.151264	-0.149893	-0.664132	Anterior Primitive Streak	E11.5
6.54472	2.03206	1.08923	1.23551	0.694754	-0.279986	-0.285776	2.20707	2.28576	3.27068	4.47625	-0.356124	-0.121226	-0.0905785	-1.04464	-0.685781	-0.463876	1.00818	-0.446832	1.58025	-0.504817	0.209444	0.645827	-0.585584	0.969094	0.305961	-0.591986	-0.572445	-0.419214	-0.149893	-0.664132	Anterior Primitive Streak	E11.5
3.66306	1.94895	1.03771	0.00822076	2.65879	-0.279986	-0.285776	-0.199094	-0.266843	1.49601	1.81703	-0.356124	-0.121226	-0.0905785	-1.04464	-0.685781	-0.463876	-0.0207471	0.727093	0.183728	1.41828	0.255425	0.407118	-0.585584	0.351625	-0.62047	-0.591986	-0.572445	-0.74803	-0.149893	-0.0757762	Primitive Streak 3	E11.5
1.54487	1.67236	0.450786	0.824412	0.828843	-0.00477853	0.783154	-0.199094	1.20206	-0.313065	-0.395191	-0.356124	-0.121226	-0.0905785	-1.04464	0.119722	-0.20695	0.526961	0.338477	1.22999	0.134333	0.178911	0.622159	1.21221	0.212143	2.11546	0.139829	-0.572445	0.109436	-0.149893	-0.664132	Definitive Endoderm	E11.5
-0.227812	-0.204044	0.399925	-0.228071	3.41624	-0.279986	1.27672	-0.199094	0.70979	0.181119	-0.395191	-0.356124	-0.121226	-0.0905785	-0.74758	1.73112	0.250949	-0.0356523	0.315854	0.368396	-0.504817	-0.207965	0.138404	0.122318	-0.396758	-0.919451	1.59057	-0.572445	-0.0354324	-0.149893	0.584526	Nascent Mesoderm 3	E11.5
-0.227812	2.54701	1.26226	-0.309702	0.493281	-0.279986	-0.285776	-0.199094	-0.266843	-0.313065	-0.395191	-0.356124	-0.121226	-0.0905785	-1.04464	-0.685781	-0.463876	1.2229	0.692347	-0.243034	1.55329	0.147153	0.843129	-0.585584	0.159821	0.130003	-0.591986	-0.572445	-1.1285	-0.149893	-0.664132	Epiblast 1	E11.5
-0.227812	-0.31681	-0.019713	-1.24202	0.627015	-0.279986	-0.285776	-0.199094	1.16084	-0.313065	-0.395191	-0.356124	-0.121226	-0.0905785	-1.04464	2.01265	1.86383	0.125699	-1.85424	-0.942917	-0.504817	-0.312639	-0.150224	-0.585584	0.318153	-0.0312346	1.25762	-0.572445	0.888187	-0.149893	1.63334	Nascent Mesoderm 1	E11.5
3.35919	1.80329	0.752341	-0.656152	1.28437	-0.279986	-0.285776	-0.199094	1.59717	-0.313065	0.065829	-0.356124	-0.121226	-0.0905785	-1.04464	-0.401649	-0.463876	1.11056	1.05254	0.764074	0.207922	0.200396	0.42151	-0.0455369	0.0802361	-0.645935	-0.0224198	-0.572445	-0.780435	-0.149893	-0.664132	Early Caudal Epiblast 1	E11.5
-0.227812	-0.412496	0.370247	0.180102	2.96572	3.29171	-0.285776	4.09524	6.12719	3.11437	2.63063	0.931082	-0.121226	-0.0905785	-1.04464	-0.685781	-0.463876	0.176038	-0.269257	-0.285814	-0.504817	0.439495	0.272716	0.264277	-0.670528	-0.489025	-0.591986	-0.572445	1.94973	-0.149893	-0.664132	Anterior Primitive Streak	E11.5
-0.227812	-0.320308	0.40283	1.81414	1.92506	6.7005	1.98342	10.1003	4.87186	1.59931	1.09338	-0.356124	-0.121226	-0.0905785	-1.04464	-0.144883	1.29692	-0.74844	-0.540509	0.405323	-0.504817	0.45096	0.702612	-0.585584	1.08866	-0.398763	-0.591986	-0.572445	0.34951	-0.149893	-0.664132	Anterior Primitive Streak	E11.5
-0.227812	1.01865	0.455533	1.33112	2.6699	-0.279986	-0.285776	-0.199094	3.89319	-0.313065	-0.395191	3.65181	-0.121226	-0.0905785	-1.04464	-0.169805	-0.463876	1.62466	0.644114	1.10309	1.70351	-0.249079	-0.0173581	-0.585584	0.549831	-0.422754	-0.591986	-0.572445	-0.496426	-0.149893	-0.664132	Primitive Streak 2	E11.5
2.76016	1.33536	0.58614	0.342835	1.52574	0.60295	2.85518	-0.199094	1.6964	-0.313065	0.301657	-0.356124	-0.121226	-0.0905785	-1.04464	0.866785	2.78496	0.750082	0.263569	0.530874	-0.504817	0.12772	0.445559	-0.585584	1.38398	-0.919451	-0.591986	-0.572445	0.100003	-0.149893	0.149443	Early Caudal Epiblast 2	E11.5
-0.227812	0.0258571	1.02031	-0.00391012	3.8987	2.61669	2.48183	3.91222	4.89421	0.181578	0.67521	1.54302	-0.121226	-0.0905785	-1.04464	-0.0260795	-0.463876	0.380939	-0.145205	0.026574	1.15003	0.571535	0.637158	-0.585584	-0.766523	-0.0598318	0.155304	-0.572445	0.41431	-0.149893	-0.664132	Anterior Primitive Streak	E11.5
-0.227812	-0.852109	0.727199	1.13661	-0.440419	4.0234	-0.285776	8.40699	-0.266843	3.03068	3.00121	3.79181	-0.121226	-0.0905785	-1.04464	-0.685781	-0.463876	0.422388	0.00490356	1.17455	-0.504817	0.75052	1.24534	-0.585584	-1.24789	-0.919451	-0.591986	-0.572445	0.636549	-0.149893	-0.664132	Anterior Primitive Streak	E11.5
3.83722	1.72888	0.628539	0.214832	3.58944	-0.279986	-0.285776	-0.199094	-0.266843	-0.313065	-0.395191	-0.356124	-0.121226	-0.0905785	-1.04464	-0.685781	-0.463876	-0.175681	0.405781	-0.0842547	-0.504817	0.22187	0.623866	-0.585584	0.40758	-0.919451	0.579264	-0.572445	-0.412746	-0.149893	-0.664132	Primitive Streak 3	E11.5
-0.227812	0.316612	0.377358	1.24754	2.34661	2.16382	1.94114	2.03163	5.16189	4.32614	2.74742	-0.356124	-0.121226	-0.0905785	-0.621261	-0.685781	-0.463876	1.24125	0.254117	1.68391	-0.504817	1.03866	1.12314	-0.585584	-0.562467	0.224847	0.472085	-0.572445	0.853326	-0.149893	-0.664132	Anterior Primitive Streak	E11.5
4.78421	1.36524	0.528662	0.769568	1.45764	-0.279986	-0.285776	-0.199094	-0.266843	-0.313065	-0.395191	0.827916	-0.121226	-0.0905785	-1.04464	0.0346221	-0.463876	0.998177	0.822712	-0.338479	0.526912	0.301602	0.809815	0.196163	0.498199	-0.919451	-0.591986	-0.572445	-0.624658	-0.149893	-0.664132	Primitive Streak 1	E11.5
-0.227812	0.550088	1.16625	1.81732	3.48305	-0.279986	4.56273	4.55143	7.01722	4.37263	4.30385	0.598822	-0.121226	-0.0905785	-0.57109	-0.685781	0.172781	1.34001	0.494852	1.32358	0.327288	0.231629	0.510514	-0.585584	-1.24789	0.193084	-0.591986	-0.572445	0.46184	-0.149893	-0.664132	Anterior Primitive Streak	E11.5
-0.227812	2.15874	0.939054	0.883598	1.30519	-0.279986	-0.285776	-0.199094	0.707237	-0.313065	-0.395191	0.218072	-0.121226	-0.0905785	-1.04464	-0.685781	-0.0810631	0.981464	-0.0969395	1.31871	-0.00448445	0.0952941	0.363562	-0.206479	0.47346	-0.56186	0.152658	-0.572445	-1.1285	-0.149893	-0.286292	Primitive Streak 3	E11.5
-0.227812	0.347787	0.562606	-1.24202	3.14083	-0.279986	-0.285776	0.68358	2.93337	-0.313065	-0.395191	0.671892	-0.121226	-0.0905785	-0.75982	1.61524	-0.463876	0.326829	0.254317	-0.942917	-0.504817	0.23427	0.690835	0.0931502	-0.135196	-0.308514	0.123848	-0.572445	1.76883	-0.149893	-0.664132	Nascent Mesoderm 1	E11.5
-0.227812	1.24019	0.946959	1.26997	3.89358	-0.279986	-0.285776	6.541	3.18673	2.51063	2.59335	-0.356124	-0.121226	-0.0905785	-1.04464	-0.289285	-0.463876	0.638211	0.14578	0.437765	-0.504817	0.432481	0.771997	-0.585584	0.985751	-0.919451	-0.591986	-0.572445	1.12779	-0.149893	0.656599	Anterior Primitive Streak	E11.5
3.20302	0.47166	0.931664	1.48414	2.19929	4.65214	-0.285776	0.469968	0.442939	0.341253	2.368	-0.356124	-0.121226	-0.0905785	-0.828747	-0.685781	-0.463876	1.27833	0.42451	0.513552	0.174176	1.04873	1.08002	-0.585584	-1.24789	1.47276	-0.0493875	-0.572445	-0.293085	-0.149893	-0.664132	Definitive Endoderm	E11.5
2.21125	1.62255	0.157907	1.18998	3.10107	-0.279986	1.18499	3.75281	6.03578	2.62119	2.00702	2.08684	-0.121226	-0.0905785	-1.04464	-0.685781	0.208983	1.33224	0.57729	1.04083	-0.504817	0.736249	1.09299	-0.585584	0.306772	0.239556	-0.591986	-0.572445	0.144107	-0.149893	-0.664132	Anterior Primitive Streak	E11.5
-0.227812	1.45465	0.340053	-0.00952088	-0.440419	-0.279986	-0.285776	-0.199094	-0.266843	-0.313065	-0.395191	-0.356124	-0.121226	-0.0905785	-1.04464	0.130085	-0.463876	0.491121	1.23055	1.25219	1.54176	0.391606	0.697196	-0.585584	1.07835	-0.919451	-0.591986	-0.572445	-1.1285	-0.149893	-0.664132	Early Caudal Epiblast 1	E11.5
-0.227812	2.40984	1.86237	0.29594	-0.440419	-0.279986	-0.285776	-0.199094	-0.266843	-0.313065	-0.395191	-0.356124	-0.121226	-0.0905785	-1.04464	-0.685781	-0.463876	0.30866	0.271958	1.04608	-0.504817	0.388909	0.82611	-0.585584	-0.148679	-0.919451	0.403503	-0.572445	-1.1285	-0.149893	-0.664132	Epiblast 1	E11.5
-0.227812	-0.852109	0.829164	-0.34039	-0.440419	6.56338	5.06473	2.95336	-0.266843	-0.313065	1.67417	-0.356124	-0.121226	-0.0905785	-0.411785	-0.685781	-0.463876	-0.419868	-0.234205	0.223137	-0.504817	0.317261	0.42754	-0.585584	-0.223337	1.11852	-0.591986	-0.572445	1.46491	-0.149893	-0.664132	Definitive Endoderm	E11.5
-0.227812	2.09166	1.11633	0.225155	1.13794	-0.279986	1.66975	-0.199094	-0.266843	-0.313065	-0.395191	-0.356124	-0.121226	-0.0905785	-1.04464	-0.685781	-0.463876	0.682051	0.956717	-0.257898	0.664457	-0.0320571	0.298187	-0.585584	-0.645999	-0.919451	-0.591986	-0.572445	-0.557489	-0.149893	-0.664132	Epiblast 1	E11.5
0.769601	2.1479	1.0442	-0.463862	0.09283	-0.279986	-0.285776	-0.199094	-0.266843	-0.313065	-0.395191	-0.356124	-0.121226	-0.0905785	-1.04464	-0.685781	2.02753	0.718591	0.669657	1.257	-0.145194	0.0983807	0.409062	-0.585584	1.31599	-0.26024	-0.304603	-0.572445	-0.521725	-0.149893	-0.664132	Epiblast 1	E11.5
4.80933	0.854981	0.780253	0.945957	0.792461	3.02447	-0.285776	-0.199094	-0.266843	-0.313065	0.0758641	0.47964	-0.121226	-0.0905785	-0.922168	-0.272173	-0.463876	1.00652	0.239539	0.8823	1.07262	-0.0971257	0.227071	-0.293731	1.23838	-0.771637	-0.28418	-0.572445	-0.484339	-0.149893	-0.373253	Primitive Streak 3	E11.5
-0.227812	-0.5694	0.576449	-0.232707	3.57432	-0.279986	-0.285776	-0.199094	-0.266843	-0.313065	-0.395191	-0.356124	-0.121226	-0.0905785	-0.815295	2.489	3.34224	0.504469	-0.295715	-0.176897	-0.504817	-0.317662	-0.0960611	-0.585584	0.563329	0.0797182	2.4228	-0.572445	1.12894	-0.149893	1.3021	Nascent Mesoderm 2	E11.5
-0.227812	1.48988	1.39998	0.990163	-0.440419	-0.279986	-0.285776	-0.199094	-0.266843	-0.313065	-0.395191	-0.356124	-0.121226	-0.0905785	-1.04464	-0.685781	-0.463876	1.86292	1.15724	1.01646	2.83969	0.522037	0.654541	2.62308	-1.24789	-0.919451	-0.591986	-0.572445	-1.1285	-0.149893	-0.664132	Epiblast 5	E11.5
-0.227812	-0.175198	0.870351	1.89467	2.92096	6.11658	-0.285776	10.1003	8.08676	3.20939	1.43865	-0.356124	-0.121226	-0.0905785	-1.04464	-0.685781	-0.463876	0.44226	1.0311	-0.942917	-0.504817	0.590082	0.722342	-0.585584	-1.24789	-0.256686	-0.591986	-0.572445	-0.285098	-0.149893	-0.664132	Anterior Primitive Streak	E11.5
-0.227812	2.61861	0.759792	-0.567955	-0.440419	-0.279986	-0.285776	1.26716	-0.266843	-0.313065	-0.395191	-0.356124	-0.121226	-0.0905785	-1.04464	-0.685781	-0.463876	-0.680405	0.967093	1.32211	0.983195	0.140792	0.262621	-0.585584	2.16876	-0.348422	-0.591986	-0.572445	-1.1285	-0.149893	-0.664132	Epiblast 1	E11.5
5.89518	2.22932	1.13675	-0.655895	2.66918	-0.279986	1.87815	-0.199094	1.08571	-0.313065	-0.395191	-0.356124	-0.121226	-0.0905785	-1.04464	-0.685781	-0.463876	1.49328	0.442307	0.350451	1.70286	-0.101609	0.609964	-0.585584	-0.581856	-0.919451	-0.591986	-0.572445	-0.496637	-0.149893	-0.664132	Epiblast 1	E11.5
-0.227812	1.60206	0.610297	0.870636	-0.440419	-0.279986	-0.285776	-0.199094	1.03726	-0.313065	-0.395191	-0.356124	-0.121226	-0.0905785	-1.04464	-0.685781	-0.463876	0.559754	0.842868	0.71575	0.742715	0.355905	0.69005	0.359679	0.209498	-0.919451	-0.591986	-0.572445	-1.1285	-0.149893	-0.664132	Early Caudal Epiblast 1	E11.5
-0.227812	1.8999	1.69683	-0.0457571	3.00894	-0.279986	-0.285776	-0.199094	-0.266843	0.291989	-0.395191	-0.356124	-0.121226	-0.0905785	-1.04464	-0.685781	-0.463876	-0.424913	0.0254051	0.923599	-0.504817	-0.234602	-0.171804	-0.585584	0.392125	-0.919451	-0.591986	-0.572445	-0.161266	-0.149893	-0.664132	Epiblast 1	E11.5
2.90039	2.35519	1.38189	0.73926	-0.440419	-0.279986	-0.285776	-0.199094	-0.266843	-0.313065	-0.395191	-0.356124	-0.121226	-0.0905785	-1.04464	-0.685781	-0.463876	0.182871	0.681554	0.586695	0.623074	-0.125725	-0.0272596	-0.585584	0.612625	-0.919451	-0.591986	-0.572445	-1.1285	-0.149893	-0.664132	Epiblast 5	E11.5
4.14954	-0.233511	0.550163	-0.527063	1.93546	-0.279986	-0.285776	-0.199094	0.660606	-0.313065	-0.395191	0.662072	-0.121226	-0.0905785	-0.54281	-0.0566018	-0.463876	0.485437	0.240395	0.594317	0.382402	0.139087	0.249503	-0.585584	-0.144039	-0.578978	0.117011	-0.572445	1.09619	-0.149893	-0.664132	Nascent Mesoderm 3	E11.5
-0.227812	0.249399	0.597578	1.00711	1.75608	2.02328	1.78142	7.5163	5.51805	3.08967	2.09789	1.0624	-0.121226	-0.0905785	-1.04464	-0.685781	0.481844	0.546838	0.260003	-0.21878	-0.504817	0.361187	0.828346	-0.585584	-0.156194	-0.105587	1.10279	-0.572445	-0.0928176	-0.149893	-0.664132	Anterior Primitive Streak	E11.5
-0.227812	1.19686	0.673374	0.677813	2.30645	1.82872	0.487341	3.09942	2.85249	0.656878	0.963103	-0.356124	-0.121226	-0.0905785	-1.04464	0.578332	2.22517	0.192449	0.728831	-0.226873	-0.0425439	0.121881	0.423403	-0.235317	0.794823	-0.21576	0.384727	-0.572445	0.328732	1.4583	-0.664132	Primitive Streak 3	E11.5
3.12711	2.52771	1.48464	-0.694058	1.71844	-0.279986	-0.285776	-0.199094	-0.266843	-0.313065	-0.395191	-0.356124	-0.121226	-0.0905785	-1.04464	-0.685781	0.461638	1.24265	0.227092	1.00316	-0.504817	-0.368882	-0.00607444	-0.585584	-1.24789	-0.919451	-0.591986	-0.572445	-1.1285	-0.149893	-0.664132	Epiblast 1	E11.5
-0.227812	-0.279878	-0.223306	0.354564	2.74685	1.73031	2.15594	-0.199094	-0.266843	-0.313065	0.131355	-0.356124	-0.121226	-0.0905785	-1.04464	1.29057	1.06292	0.0270566	0.333806	-0.0875861	-0.504817	0.578205	0.712176	0.0312213	-0.496354	1.60246	0.57472	-0.128016	1.09274	-0.149893	-0.664132	Definitive Endoderm	E11.5
-0.227812	2.25206	0.99102	1.06524	0.916784	-0.279986	-0.285776	-0.199094	1.54841	0.208866	0.243052	-0.356124	-0.121226	-0.0905785	-1.04464	-0.685781	-0.463876	-0.237815	1.3261	0.428784	-0.504817	0.302153	0.52829	0.162065	0.640244	-0.0209357	0.19653	-0.572445	-0.280484	-0.149893	-0.664132	Epiblast 1	E11.5
-0.227812	0.583963	0.24313	-0.0406885	4.08051	-0.279986	3.04209	-0.199094	1.40346	-0.313065	-0.395191	0.963514	2.12448	-0.0905785	-0.845198	2.60311	-0.463876	0.331893	0.0931573	-0.942917	0.122438	0.076838	0.434707	-0.585584	1.54996	-0.67874	1.96404	-0.229993	0.305826	-0.149893	0.838551	Primitive Streak 3	E11.5
1.68319	2.21145	1.30517	1.64845	1.52462	-0.279986	-0.285776	-0.199094	-0.266843	0.0513956	-0.395191	-0.356124	-0.121226	-0.0905785	-1.04464	-0.411103	-0.463876	1.22445	0.965024	1.33764	0.74897	0.464329	0.755291	-0.585584	1.24746	-0.655036	-0.591986	-0.572445	-0.792016	-0.149893	-0.664132	Primitive Streak 3	E11.5
-0.227812	-0.852109	0.32267	1.18907	2.97132	4.7397	2.66399	-0.199094	6.47023	2.9267	0.745663	-0.356124	-0.121226	-0.0905785	-1.04464	-0.685781	-0.463876	1.33119	0.0603186	-0.942917	-0.504817	0.641931	0.925328	-0.585584	0.999146	-0.919451	-0.591986	-0.572445	1.68855	-0.149893	-0.664132	Nascent Mesoderm 1	E11.5
7.34566	2.74368	1.25957	0.958399	0.491559	-0.279986	-0.285776	-0.199094	-0.266843	-0.313065	-0.395191	-0.356124	-0.121226	-0.0905785	-1.04464	-0.685781	-0.463876	-0.0359253	0.41804	0.260864	-0.504817	-0.0298513	0.0293384	-0.585584	1.54297	-0.130929	-0.591986	-0.572445	-1.1285	-0.149893	-0.664132	Epiblast 1	E11.5
-0.227812	1.80324	0.919285	0.535745	2.49841	0.141073	0.573454	-0.199094	0.731674	-0.313065	-0.395191	0.233485	-0.121226	-0.0905785	-0.881284	0.878691	-0.0707873	0.885426	0.0391353	0.0452367	-0.504817	-0.139611	0.369385	0.13818	1.73641	-0.40438	1.22973	-0.572445	0.336885	-0.149893	-0.664132	Primitive Streak 3	E11.5
-0.227812	1.88729	1.6313	0.639095	-0.440419	-0.279986	-0.285776	-0.199094	-0.266843	-0.313065	-0.395191	-0.356124	-0.121226	-0.0905785	-1.04464	-0.685781	-0.463876	0.371532	1.46658	1.48988	-0.504817	-0.301959	0.294485	1.47352	1.39488	-0.919451	-0.591986	-0.572445	-1.1285	-0.149893	-0.664132	Epiblast 1	E11.5
5.16366	2.80046	0.862885	0.387129	2.3704	0.637892	1.58728	-0.199094	-0.266843	0.71518	-0.395191	-0.356124	-0.121226	-0.0905785	-1.04464	-0.685781	0.393029	0.413061	-0.424308	0.577999	-0.504817	-0.0649661	0.199259	-0.585584	0.81007	-0.919451	-0.591986	-0.572445	-0.179192	-0.149893	-0.664132	Epiblast 1	E11.5
1.58117	0.435754	-0.185045	-0.31147	1.44334	3.70024	-0.285776	-0.199094	0.979288	-0.313065	1.37064	-0.356124	-0.121226	-0.0905785	-1.04464	0.721751	2.86823	0.252006	-0.935424	-0.942917	0.68726	0.413258	0.779248	-0.585584	-0.912147	0.81943	1.04958	-0.572445	0.476119	-0.149893	-0.171576	Definitive Endoderm	E11.5
8.16695	1.62618	-0.668707	-1.24202	-0.440419	-0.279986	-0.285776	2.78342	2.89719	-0.313065	2.54102	-0.356124	-0.121226	-0.0905785	-1.04464	-0.685781	-0.463876	0.902147	1.05908	-0.942917	2.52197	-0.558312	0.321197	-0.585584	-1.24789	0.242087	-0.591986	-0.572445	-1.1285	-0.149893	-0.664132	Anterior Primitive Streak	E11.5
-0.227812	1.14495	0.778101	-0.0235824	3.54189	-0.279986	-0.285776	-0.199094	2.54484	-0.313065	-0.395191	-0.356124	-0.121226	-0.0905785	-1.04464	-0.685781	-0.463876	1.19044	1.65071	0.632855	-0.504817	0.0578012	0.430365	-0.585584	-1.24789	0.112738	-0.591986	-0.572445	0.185011	-0.149893	-0.664132	Anterior Primitive Streak	E11.5
-0.227812	2.8696	1.76854	0.654667	-0.440419	-0.279986	-0.285776	-0.199094	-0.266843	-0.313065	-0.395191	-0.356124	-0.121226	-0.0905785	-1.04464	-0.685781	-0.463876	2.19439	0.614392	1.51001	-0.504817	-0.0453487	0.307375	1.4941	0.164972	-0.919451	-0.591986	-0.572445	-1.1285	-0.149893	-0.664132	Epiblast 1	E11.5
-0.227812	0.918394	1.35783	0.80428	2.8069	-0.279986	-0.285776	0.969848	2.57581	2.54628	2.02729	-0.356124	-0.121226	-0.0905785	-1.04464	-0.685781	-0.463876	0.490235	0.307579	1.25119	-0.504817	0.570091	0.611641	-0.585584	1.66234	-0.919451	1.04255	-0.572445	-0.549178	-0.149893	-0.664132	Anterior Primitive Streak	E11.5
-0.227812	2.56429	1.1466	-1.24202	3.23539	-0.279986	-0.285776	-0.199094	-0.266843	-0.313065	-0.395191	-0.356124	-0.121226	-0.0905785	-1.04464	-0.685781	-0.463876	-0.200316	0.606497	1.26133	-0.504817	0.00682409	0.337547	-0.585584	-1.24789	-0.919451	-0.591986	-0.572445	-1.1285	-0.149893	-0.664132	Epiblast 1	E11.5
4.47605	0.812021	1.24327	0.389695	0.885128	-0.279986	-0.285776	-0.199094	-0.266843	-0.313065	1.41036	-0.356124	-0.121226	-0.0905785	-1.04464	-0.685781	-0.463876	0.415999	-0.00210234	0.0506872	-0.504817	-0.258784	0.407183	-0.585584	0.606283	-0.919451	-0.591986	-0.572445	-1.1285	-0.149893	-0.664132	Early Caudal Epiblast 1	E11.5
2.83756	2.40383	1.15015	0.371914	-0.440419	-0.279986	-0.285776	0.889978	-0.266843	-0.313065	-0.395191	-0.356124	-0.121226	-0.0905785	-1.04464	-0.685781	-0.463876	1.69579	-0.0244608	0.561782	0.60042	-0.25199	-0.177653	-0.585584	1.28713	-0.182171	0.291234	0.0309621	-0.588761	-0.149893	-0.664132	Epiblast 1	E11.5
-0.227812	2.24921	1.11832	0.274096	-0.440419	-0.279986	-0.285776	-0.199094	-0.266843	0.333276	-0.395191	-0.356124	-0.121226	-0.0905785	-1.04464	-0.685781	1.14246	-0.363283	0.45603	-0.227051	-0.504817	0.114443	0.101924	-0.585584	-1.24789	-0.919451	-0.591986	-0.572445	-1.1285	-0.149893	-0.664132	Epiblast 1	E11.5
-0.227812	-0.852109	-0.95339	-0.175271	-0.440419	4.09269	5.87823	-0.199094	3.58595	-0.313065	-0.395191	-0.356124	-0.121226	-0.0905785	-1.04464	-0.685781	-0.463876	-0.230825	-0.298133	0.436681	1.85005	0.311103	0.465505	-0.585584	-0.0357063	1.54101	-0.591986	-0.572445	0.0214871	-0.149893	-0.664132	Definitive Endoderm	E11.5
-0.227812	2.00829	0.780223	0.0352642	0.52962	-0.279986	-0.285776	-0.199094	1.03058	0.343439	0.981574	-0.356124	-0.121226	-0.0905785	-1.04464	-0.685781	-0.463876	1.42468	0.266301	0.708959	-0.504817	0.275814	0.522254	-0.585584	-0.609005	-0.102637	0.399838	-0.572445	-1.1285	-0.149893	-0.664132	Early Caudal Epiblast 1	E11.5
3.25689	1.83528	1.49285	0.305707	1.78496	-0.279986	-0.285776	-0.199094	-0.266843	-0.313065	-0.395191	-0.356124	-0.121226	-0.0905785	-1.04464	-0.685781	-0.463876	0.024579	0.499736	0.317545	-0.504817	0.450805	0.982254	-0.585584	1.75644	-0.919451	-0.591986	-0.572445	-0.514927	-0.149893	-0.664132	Early Caudal Epiblast 1	E11.5
3.81494	2.28802	1.17202	1.50773	-0.440419	-0.279986	-0.285776	-0.199094	-0.266843	-0.313065	-0.395191	-0.356124	-0.121226	-0.0905785	-1.04464	-0.685781	-0.463876	0.523337	0.93215	1.5864	1.94467	0.189748	0.633938	0.518878	0.400469	-0.360077	0.572846	-0.572445	0.0676932	-0.149893	-0.664132	Epiblast 1	E11.5
-0.227812	-0.852109	0.298038	-1.24202	4.22284	-0.279986	-0.285776	-0.199094	3.22225	4.02718	2.49949	-0.356124	-0.121226	-0.0905785	-1.04464	-0.685781	-0.463876	1.09923	-0.613934	1.0125	-0.504817	0.467525	0.812184	-0.585584	-1.24789	-0.329597	-0.591986	-0.572445	-0.37788	-0.149893	-0.664132	Anterior Primitive Streak	E11.5
-0.227812	2.30397	0.971166	0.873476	0.667499	-0.279986	-0.285776	-0.199094	-0.266843	-0.313065	-0.395191	-0.356124	-0.121226	-0.0905785	-1.04464	-0.685781	-0.463876	-0.212165	0.972453	1.79299	-0.504817	0.376344	0.484354	-0.585584	0.364776	-0.00195627	-0.591986	-0.572445	-0.436243	-0.149893	-0.664132	Epiblast 1	E11.5
4.10389	1.61915	1.07256	0.437186	3.88868	-0.279986	1.1809	0.665054	-0.266843	0.150812	0.17206	-0.356124	-0.121226	-0.0905785	-1.04464	-0.685781	-0.463876	0.893948	1.00399	-0.0279249	-0.504817	0.380638	0.702307	-0.585584	-1.24789	-0.919451	-0.591986	-0.0936588	-0.0913635	-0.149893	-0.00186173	Primitive Streak 3	E11.5
-0.227812	0.656198	0.640943	0.802111	4.4776	-0.279986	-0.285776	6.00137	2.3254	-0.313065	0.800691	2.48976	-0.121226	-0.0905785	-0.708081	2.74079	-0.463876	-0.166031	0.41979	0.140225	-0.504817	0.140806	0.530219	-0.585584	1.22211	0.0321801	3.45192	-0.572445	1.07513	-0.149893	0.732069	Nascent Mesoderm 1	E11.5
4.36152	1.2486	1.73181	-0.227367	3.74857	-0.279986	-0.285776	0.722284	0.71061	3.05449	0.675124	0.716969	-0.121226	-0.0905785	-1.04464	-0.685781	-0.463876	-0.034734	0.605935	0.658185	1.73505	0.754162	0.473759	-0.585584	-0.766566	-0.560621	-0.591986	-0.572445	-1.1285	-0.149893	0.0419989	Primitive Streak 3	E11.5
3.25336	2.50234	1.53968	-0.268258	-0.440419	-0.279986	-0.285776	-0.199094	-0.266843	-0.313065	-0.395191	-0.356124	-0.121226	-0.0905785	-1.04464	-0.685781	-0.463876	0.568299	1.26471	1.05722	-0.504817	0.128265	0.372261	-0.585584	0.972362	0.172336	-0.591986	-0.572445	-1.1285	-0.149893	-0.664132	Epiblast 5	E11.5
-0.227812	1.4796	-0.166585	-0.812102	1.72021	5.60134	-0.285776	-0.199094	-0.266843	-0.313065	0.218684	-0.356124	-0.121226	-0.0905785	-1.04464	-0.307442	-0.463876	0.574518	0.33903	0.0395249	1.17214	1.21049	1.38569	2.37529	0.395955	2.75716	1.22005	-0.572445	0.779794	-0.149893	-0.664132	Definitive Endoderm	E11.5
-0.227812	1.27913	0.0278836	1.50018	2.92253	-0.279986	2.6045	5.53716	5.11978	-0.313065	-0.395191	2.89939	-0.121226	-0.0905785	-0.647007	0.863286	-0.463876	0.779443	0.219164	1.05181	0.745759	0.17673	0.515331	-0.585584	-0.604148	-0.439539	-0.0429069	-0.572445	0.874305	-0.149893	0.280274	Anterior Primitive Streak	E11.5
2.62508	1.87189	1.38235	1.12101	-0.440419	-0.279986	-0.285776	-0.199094	-0.266843	-0.313065	-0.395191	0.824357	-0.121226	-0.0905785	-1.04464	-0.685781	-0.463876	1.12865	0.880425	1.6537	0.52381	0.65177	0.881391	0.780005	-0.000864515	-0.524712	-0.591986	-0.572445	-1.1285	-0.149893	-0.664132	Primitive Streak 3	E11.5
3.82451	0.842771	1.17558	1.51133	3.84919	-0.279986	-0.285776	4.49331	3.08678	0.459782	-0.395191	-0.356124	-0.121226	-0.0905785	-1.04464	-0.685781	-0.463876	1.95752	1.33014	1.84692	-0.504817	0.704806	0.769852	-0.585584	0.0155893	-0.919451	1.97172	-0.572445	-1.1285	-0.149893	-0.664132	Early Caudal Epiblast 1	E11.5
5.32556	1.85669	1.42038	0.919231	1.12452	1.36102	-0.285776	-0.199094	-0.266843	-0.313065	-0.395191	-0.356124	-0.121226	-0.0905785	-1.04464	-0.685781	-0.463876	0.215521	1.40299	2.45895	1.49748	0.326136	0.233597	-0.585584	-0.217193	-0.151062	-0.591986	-0.572445	-1.1285	-0.149893	-0.664132	Epiblast 1	E11.5
2.02418	1.88836	0.0625131	0.602329	1.78446	2.84011	-0.285776	3.2678	-0.266843	0.981799	0.892795	-0.356124	2.78579	-0.0905785	-1.04464	-0.685781	3.32377	0.0242448	0.330113	-0.467225	0.307153	0.249299	0.558338	-0.585584	0.0122243	1.45954	0.572022	-0.572445	0.0669581	-0.149893	-0.664132	Early Caudal Epiblast 2	E11.5
-0.227812	2.40813	1.26951	-0.846919	0.774245	-0.279986	-0.285776	-0.199094	-0.266843	-0.313065	-0.395191	-0.356124	-0.121226	-0.0905785	-1.04464	-0.685781	0.203455	0.463313	0.995489	1.02938	1.60932	-0.625811	-0.16771	-0.585584	0.653244	-0.584743	-0.591986	-0.572445	-1.1285	-0.149893	-0.664132	Epiblast 1	E11.5
4.80041	1.00372	1.11118	0.774144	2.21761	-0.279986	-0.285776	-0.199094	-0.266843	-0.313065	1.18029	0.832208	-0.121226	-0.0905785	-0.715403	-0.272993	-0.463876	0.311672	0.386517	0.119203	-0.504817	0.509545	0.722611	-0.585584	1.32362	-0.919451	0.856789	-0.572445	-1.1285	-0.149893	-0.664132	Early Caudal Epiblast 1	E11.5
-0.227812	1.7972	0.580439	0.676194	2.54582	-0.279986	1.75572	-0.199094	3.22911	-0.313065	-0.395191	4.50349	-0.121226	-0.0905785	-1.04464	-0.685781	-0.463876	0.529467	0.121574	2.42222	-0.504817	0.361882	0.360538	-0.585584	0.184359	-0.451012	-0.591986	-0.572445	-0.532387	-0.149893	-0.664132	Primitive Streak 1	E11.5
-0.227812	-0.852109	-1.95112	1.28181	1.02334	5.64008	-0.285776	-0.199094	-0.266843	-0.313065	-0.395191	-0.356124	-0.121226	-0.0905785	-1.04464	0.0608226	-0.463876	1.19469	0.680316	0.154284	-0.504817	1.22371	0.72129	0.833477	0.316026	2.86133	-0.591986	-0.572445	1.59226	-0.149893	-0.664132	Definitive Endoderm	E11.5
-0.227812	0.916244	0.794404	0.637733	2.11475	-0.279986	1.69443	3.8898	4.44949	0.767037	-0.395191	2.75988	-0.121226	-0.0905785	-1.04464	0.617513	-0.463876	1.05621	0.835035	0.253368	-0.504817	0.746279	1.01308	-0.585584	0.149765	-0.13584	0.354199	0.0739797	-1.1285	-0.149893	0.23002	Anterior Primitive Streak	E11.5
8.41815	1.37297	1.76233	1.03721	-0.440419	-0.279986	-0.285776	-0.199094	-0.266843	-0.313065	-0.395191	-0.356124	-0.121226	-0.0905785	-1.04464	-0.685781	0.613894	0.960001	1.04416	1.52817	1.87293	0.304895	0.72973	-0.585584	0.356789	-0.919451	-0.591986	-0.572445	-0.440599	-0.149893	-0.664132	Epiblast 1	E11.5
-0.227812	2.14835	1.29235	-0.187233	1.37944	-0.279986	-0.285776	-0.199094	-0.266843	0.414334	-0.395191	-0.356124	-0.121226	-0.0905785	-1.04464	-0.685781	-0.463876	1.11873	0.171528	0.42121	-0.504817	0.46922	0.487168	-0.585584	1.10917	-0.919451	-0.591986	-0.572445	-1.1285	-0.149893	-0.664132	Early Caudal Epiblast 1	E11.5
1.80625	1.17971	0.310835	0.48555	0.987562	-0.279986	-0.285776	-0.199094	-0.266843	-0.313065	-0.395191	-0.356124	-0.121226	-0.0905785	-0.206252	-0.393415	0.0972558	0.248975	0.370789	0.978663	-0.504817	0.0634671	0.357717	-0.0298871	0.715207	-0.638009	-0.591986	-0.572445	-0.770348	-0.149893	-0.664132	Primitive Streak 3	E11.5
-0.227812	1.52964	1.38937	-0.629342	1.35323	-0.279986	-0.285776	-0.199094	2.88898	1.85674	1.08923	-0.356124	-0.121226	-0.0905785	-1.04464	-0.685781	-0.463876	0.897115	-0.16011	0.825724	-0.504817	0.0883577	0.764402	0.439213	-0.551683	-0.919451	-0.591986	-0.572445	-0.00778374	-0.149893	-0.664132	Anterior Primitive Streak	E11.5
2.18394	0.911772	1.01606	1.77577	4.85846	-0.279986	1.16852	-0.199094	2.86419	1.27126	2.18009	2.6084	-0.121226	-0.0905785	-1.04464	-0.685781	-0.463876	0.881891	0.943279	1.54786	0.364755	0.661497	0.709762	-0.585584	0.293918	-0.58575	-0.591986	-0.572445	1.06921	-0.149893	-0.00745137	Anterior Primitive Streak	E11.5
1.59235	1.32909	1.15233	1.22157	2.13858	-0.279986	-0.285776	-0.199094	1.46991	0.0340715	0.0293043	1.55056	-0.121226	-0.0905785	-1.04464	-0.424159	-0.463876	0.259233	0.855114	0.663754	0.151455	0.388388	0.678242	-0.585584	0.577058	-0.127184	0.366056	-0.572445	-1.1285	-0.149893	-0.664132	Primitive Streak 3	E11.5
-0.227812	2.26482	1.02519	0.569406	0.778305	-0.279986	-0.285776	-0.199094	-0.266843	-0.313065	-0.395191	-0.356124	-0.121226	-0.0905785	-1.04464	-0.685781	-0.463876	0.891429	-0.594271	0.578376	-0.504817	-0.170979	0.0902741	-0.585584	1.07816	-0.321054	-0.591986	-0.572445	-1.1285	-0.149893	-0.664132	Epiblast 1	E11.5
-0.227812	0.282932	0.444058	0.444429	2.65173	-0.279986	-0.285776	-0.199094	1.07476	-0.313065	-0.395191	0.454998	-0.121226	-0.0905785	-1.04464	1.92864	1.21326	0.205629	-0.0771519	-0.191035	-0.504817	-0.630116	-0.115238	-0.585584	1.72824	-0.919451	0.433611	-0.572445	1.00892	-0.149893	-0.130386	Nascent Mesoderm 1	E11.5
2.20194	1.24769	-0.520312	0.910491	1.21803	-0.279986	1.17937	-0.199094	-0.266843	0.15033	0.977341	-0.356124	-0.121226	-0.0905785	-0.766087	-0.0637478	0.206414	0.299304	-0.23396	0.300221	-0.504817	0.61644	0.842907	0.0782143	1.92451	-0.105149	0.65493	-0.572445	-1.1285	-0.149893	-0.664132	Early Caudal Epiblast 2	E11.5
3.70498	1.35247	0.523822	0.962848	2.25434	0.0632622	-0.285776	0.213601	1.21545	0.10392	0.861141	-0.356124	-0.121226	-0.0905785	-1.04464	-0.518819	1.20019	0.745344	0.475642	1.24438	0.283505	0.515665	0.447569	-0.268241	0.365169	-0.375292	0.302157	-0.572445	-0.743524	-0.149893	-0.664132	Early Caudal Epiblast 2	E11.5
2.44045	2.14362	1.05945	1.03171	0.311496	-0.279986	-0.285776	-0.199094	-0.266843	-0.313065	-0.395191	-0.356124	-0.121226	-0.0905785	-1.04464	-0.685781	-0.463876	0.895733	0.649363	0.6937	-0.504817	-0.326687	0.117554	-0.585584	0.781824	-0.550259	0.176815	-0.572445	-0.658682	-0.149893	-0.664132	Epiblast 5	E11.5
-0.227812	-0.145576	0.936137	-0.144402	3.44931	-0.279986	1.43492	-0.199094	4.04096	-0.313065	-0.395191	0.82463	-0.121226	-0.0905785	-0.717502	1.19448	1.78622	0.846894	0.288836	-0.340157	1.29782	0.139038	-0.00604451	-0.585584	0.265936	-0.919451	-0.591986	-0.0107332	0.714806	-0.149893	-0.664132	Nascent Mesoderm 3	E11.5
-0.227812	0.906174	0.250219	1.59489	2.34819	-0.279986	-0.285776	7.65046	2.10125	0.885207	1.07011	-0.356124	-0.121226	-0.0905785	-1.04464	-0.685781	-0.463876	0.874482	0.255318	0.384249	-0.504817	0.726451	1.02764	-0.585584	1.06134	-0.919451	-0.591986	-0.572445	-0.0222186	-0.149893	-0.664132	Nascent Mesoderm 1	E11.5
-0.227812	1.38044	1.22013	0.872832	3.64261	-0.279986	-0.285776	0.902548	0.901845	1.98734	1.28164	-0.356124	-0.121226	-0.0905785	-1.04464	-0.685781	-0.463876	0.172073	-0.273742	1.16139	0.613176	0.193762	0.634276	-0.585584	-0.672396	-0.490418	0.301428	-0.572445	-0.582532	-0.149893	-0.664132	Early Caudal Epiblast 1	E11.5
3.18296	1.80696	0.767322	-1.24202	-0.440419	-0.279986	-0.285776	-0.199094	-0.266843	-0.313065	-0.395191	-0.356124	-0.121226	-0.0905785	-1.04464	-0.685781	-0.463876	0.291918	0.653198	0.294005	0.724957	-0.0626997	0.108544	0.346223	0.729119	-0.919451	0.390754	-0.572445	-1.1285	-0.149893	-0.664132	Epiblast 1	E11.5
-0.227812	2.20573	1.08483	-0.187492	3.13771	-0.279986	-0.285776	-0.199094	-0.266843	-0.313065	0.238577	-0.356124	-0.121226	-0.0905785	-1.04464	-0.685781	0.285792	0.441029	0.677441	0.716843	-0.504817	0.00654359	0.636697	-0.585584	1.94958	-0.543447	-0.591986	-0.0375158	-0.28581	-0.149893	-0.664132	Epiblast 1	E11.5
2.32998	2.30081	1.38505	-0.0171458	1.2903	-0.279986	-0.285776	-0.199094	-0.266843	-0.313065	-0.395191	-0.356124	-0.121226	-0.0905785	-1.04464	-0.318137	-0.463876	1.08775	1.17412	0.641179	0.417409	0.27101	0.830668	-0.585584	0.725636	-0.0696646	-0.591986	-0.572445	-1.1285	-0.149893	-0.664132	Early Caudal Epiblast 1	E11.5
-0.227812	0.927199	0.72803	0.395976	2.65063	-0.279986	2.56486	0.753213	-0.266843	-0.313065	-0.395191	0.75299	-0.121226	-0.0905785	-0.737351	-0.00628891	-0.463876	0.42319	0.00578267	0.699431	0.461624	0.0762618	0.307445	0.705919	0.787934	-0.548576	0.180319	-0.572445	-0.00446502	-0.149893	-0.664132	Primitive Streak 1	E11.5
1.25565	1.65853	0.943077	0.720131	2.94493	-0.279986	1.37293	-0.199094	-0.266843	1.19953	-0.395191	-0.356124	-0.121226	-0.0905785	-1.04464	0.851663	1.33512	-0.382453	0.557494	0.864977	-0.504817	0.158396	0.493396	-0.585584	0.646908	-0.714192	2.20084	-0.572445	0.267975	-0.149893	-0.664132	Primitive Streak 3	E11.5
-0.227812	1.82056	1.23087	-0.356959	2.38177	-0.279986	-0.285776	-0.199094	-0.266843	-0.313065	-0.395191	-0.356124	-0.121226	-0.0905785	-1.04464	-0.685781	0.397935	1.13107	0.896469	0.902131	-0.504817	0.322622	0.582389	0.26788	0.0946469	-0.919451	0.308129	-0.572445	-0.578437	-0.149893	-0.664132	Early Caudal Epiblast 1	E11.5
-0.227812	2.46312	1.32359	0.519203	0.21487	-0.279986	-0.285776	-0.199094	-0.266843	-0.313065	-0.395191	-0.356124	-0.121226	-0.0905785	-1.04464	-0.685781	-0.463876	0.830477	0.83821	0.255452	-0.504817	0.412215	0.657154	0.0496963	-0.475966	-0.343978	-0.591986	-0.572445	-0.129579	-0.149893	-0.664132	Epiblast 1	E11.5
-0.227812	2.43907	0.772821	0.790713	0.379508	-0.279986	-0.285776	-0.199094	0.829803	-0.313065	-0.395191	-0.356124	-0.121226	-0.0905785	-1.04464	-0.685781	-0.463876	-0.175365	0.56874	0.499328	0.54426	-0.218135	-0.229181	-0.585584	1.3434	-0.919451	-0.591986	-0.572445	-1.1285	-0.149893	0.128106	Epiblast 1	E11.5
6.01275	1.53187	0.753633	1.71349	2.33238	-0.279986	-0.285776	1.4395	0.716003	2.90427	2.65629	-0.356124	-0.121226	-0.0905785	-1.04464	-0.685781	0.255496	1.70243	0.856675	1.33222	0.435395	0.445767	0.739971	-0.585584	0.907296	-0.558642	-0.591986	-0.572445	-0.316424	-0.149893	-0.664132	Primitive Streak 3	E11.5
-0.227812	-0.852109	0.322358	0.934214	-0.440419	4.50819	3.09637	2.99613	3.12284	-0.313065	0.912891	-0.356124	-0.121226	-0.0905785	-1.04464	-0.685781	-0.463876	-0.403304	-0.956092	0.241848	-0.504817	1.12669	0.812084	-0.585584	-1.24789	0.324924	-0.591986	-0.572445	-0.140919	-0.149893	-0.664132	Definitive Endoderm	E11.5
4.06653	2.67673	1.26378	0.996892	1.57676	-0.279986	-0.285776	-0.199094	-0.266843	-0.313065	-0.395191	-0.356124	-0.121226	-0.0905785	-1.04464	-0.0685344	-0.463876	1.80244	1.74508	1.9526	2.07612	-0.218423	0.113741	-0.585584	0.480046	-0.919451	1.4705	-0.572445	-0.37237	-0.149893	-0.664132	Epiblast 5	E11.5
-0.227812	-0.852109	0.581545	0.0932952	3.32253	-0.279986	-0.285776	-0.199094	-0.266843	-0.313065	-0.395191	1.14997	-0.121226	-0.0905785	-0.107381	0.915922	-0.463876	0.0766538	-0.819481	-0.942917	-0.504817	-0.0286584	0.0519827	-0.585584	-0.0972719	-0.415829	1.76361	-0.572445	1.04044	-0.149893	-0.664132	Nascent Mesoderm 2	E11.5
-0.227812	2.29141	1.54174	0.987385	-0.440419	-0.279986	-0.285776	-0.199094	-0.266843	-0.313065	-0.395191	-0.356124	-0.121226	-0.0905785	-1.04464	-0.685781	0.468251	0.279802	0.237912	1.53463	-0.504817	0.0889114	-0.199954	-0.585584	-0.620773	-0.451932	-0.591986	-0.572445	-1.1285	-0.149893	-0.664132	Epiblast 5	E11.5
5.52172	2.13157	0.653182	0.971939	1.1798	-0.279986	-0.285776	-0.199094	-0.266843	0.783468	-0.395191	-0.356124	-0.121226	-0.0905785	-1.04464	-0.685781	-0.463876	-0.376995	0.433614	1.2747	-0.504817	-0.167988	-0.0365737	-0.585584	1.68706	-0.123919	-0.591986	-0.572445	-0.116146	-0.149893	-0.664132	Epiblast 1	E11.5
-0.227812	2.38752	1.23009	0.0544781	-0.440419	-0.279986	-0.285776	-0.199094	-0.266843	-0.313065	-0.395191	-0.356124	-0.121226	-0.0905785	-1.04464	-0.685781	-0.463876	0.328331	1.15198	1.35126	0.759761	0.0706841	0.160425	0.372595	1.17342	-0.919451	-0.591986	-0.572445	-1.1285	-0.149893	-0.664132	Epiblast 1	E11.5
-0.227812	1.41492	0.930612	1.37816	3.44017	-0.279986	-0.285776	-0.199094	2.67106	0.340771	-0.395191	-0.356124	-0.121226	-0.0905785	-0.651611	1.01638	-0.463876	1.41802	0.370874	-0.218751	-0.504817	0.395634	0.817816	-0.585584	0.489724	-0.105558	-0.591986	-0.572445	-0.524857	-0.149893	0.269339	Primitive Streak 1	E11.5
-0.227812	2.03737	1.56109	1.08615	1.47442	-0.279986	-0.285776	-0.199094	1.25725	-0.313065	-0.395191	-0.356124	-0.121226	-0.0905785	-1.04464	-0.685781	-0.463876	0.208943	1.39421	0.492407	0.953167	0.701855	1.09833	-0.585584	-0.497384	-0.359945	0.573122	-0.572445	-1.1285	-0.149893	-0.664132	Early Caudal Epiblast 1	E11.5
-0.227812	0.0185132	0.323693	0.347818	4.53296	-0.279986	2.86751	-0.199094	0.864313	-0.313065	-0.0152436	0.317993	-0.121226	-0.0905785	-0.700579	2.27853	-0.463876	0.667623	-0.0548446	0.161678	-0.504817	0.00849365	0.235975	-0.585584	0.558697	-0.919451	2.52956	-0.572445	1.24609	-0.149893	0.153037	Primitive Streak 3	E11.5
2.07444	0.547782	0.907031	1.19355	3.32225	-0.279986	-0.285776	-0.199094	3.46678	0.472998	-0.395191	0.596513	-0.121226	-0.0905785	-1.04464	0.307203	-0.463876	1.04469	0.720323	1.14954	0.325275	0.165337	0.45987	-0.585584	1.00382	-0.141017	1.02901	-0.572445	0.0879065	-0.149893	-0.0372653	Primitive Streak 3	E11.5
-0.227812	2.56447	1.10687	0.543009	-0.440419	-0.279986	-0.285776	-0.199094	-0.266843	-0.313065	-0.395191	-0.356124	-0.121226	-0.0905785	-1.04464	-0.685781	-0.463876	1.02692	0.833747	1.70763	-0.504817	-0.0177858	0.490284	-0.585584	0.606323	-0.268585	-0.591986	-0.572445	-1.1285	-0.149893	-0.664132	Epiblast 5	E11.5
-0.227812	2.05201	1.45983	0.496905	-0.440419	-0.279986	-0.285776	-0.199094	1.27334	-0.313065	-0.395191	-0.356124	-0.121226	-0.0905785	-1.04464	-0.685781	2.00687	1.23062	-0.426699	0.948934	-0.504817	0.299836	0.409968	-0.585584	0.990752	-0.919451	-0.591986	-0.572445	-1.1285	-0.149893	-0.664132	Epiblast 1	E11.5
-0.227812	2.51309	1.44346	0.0847753	-0.440419	-0.279986	1.89142	-0.199094	-0.266843	-0.313065	-0.395191	-0.356124	-0.121226	-0.0905785	-1.04464	-0.685781	-0.463876	0.839191	-0.215459	1.39786	0.797005	0.176813	0.445729	-0.585584	0.557501	-0.419873	-0.591986	-0.572445	-1.1285	-0.149893	-0.664132	Epiblast 1	E11.5
6.75945	2.33426	0.105831	0.524349	1.52859	-0.279986	-0.285776	-0.199094	-0.266843	1.01952	1.23436	-0.356124	-0.121226	-0.0905785	-1.04464	-0.685781	-0.463876	0.836732	-0.39591	0.98128	1.00085	0.234268	0.45418	0.555271	0.442807	-0.919451	-0.591986	-0.572445	-1.1285	-0.149893	-0.664132	Epiblast 1	E11.5
-0.227812	2.47982	0.644986	1.46793	-0.440419	-0.279986	-0.285776	-0.199094	-0.266843	-0.313065	-0.395191	-0.356124	-0.121226	-0.0905785	-1.04464	-0.685781	-0.463876	0.607312	0.490746	1.38344	0.361233	0.544642	0.781655	0.0706274	1.39532	-0.919451	0.100094	-0.572445	-1.1285	-0.149893	-0.664132	Epiblast 5	E11.5
-0.227812	1.27477	0.976132	0.527279	1.85007	-0.279986	-0.285776	-0.199094	-0.266843	-0.313065	-0.395191	0.612839	-0.121226	-0.0905785	-0.776181	-0.685781	0.182126	0.840291	0.746056	-0.448273	1.00432	0.442004	0.656072	-0.585584	0.762624	-0.919451	-0.591986	-0.572445	-0.716179	-0.149893	-0.664132	Primitive Streak 1	E11.5
3.08438	2.12004	0.453149	0.248461	-0.440419	-0.279986	-0.285776	-0.199094	-0.266843	-0.313065	-0.395191	-0.356124	-0.121226	-0.0905785	-1.04464	-0.209702	-0.463876	0.49934	1.18193	1.90543	0.689415	0.659037	0.802165	-0.585584	1.08728	-0.461161	-0.591986	-0.572445	-1.1285	-0.149893	-0.664132	Epiblast 1	E11.5
-0.227812	1.83858	1.15663	0.391922	2.88217	-0.279986	-0.285776	1.47507	-0.266843	-0.313065	0.22769	-0.356124	-0.121226	-0.0905785	-1.04464	-0.301891	-0.463876	1.15248	1.10322	0.694905	-0.504817	0.670144	0.896906	-0.585584	0.940434	-0.549905	0.177552	-0.572445	-0.658232	-0.149893	-0.664132	Primitive Streak 3	E11.5
-0.227812	2.85553	1.38533	-0.402033	-0.440419	-0.279986	-0.285776	-0.199094	-0.266843	-0.313065	-0.395191	-0.356124	-0.121226	-0.0905785	-1.04464	-0.685781	-0.463876	0.893007	0.662869	0.821973	-0.504817	-0.383816	0.2169	-0.585584	0.302831	-0.919451	-0.591986	-0.572445	-1.1285	-0.149893	0.736183	Epiblast 1	E11.5
-0.227812	-0.00300254	0.965196	0.314717	1.79894	-0.279986	1.83207	4.07594	4.26837	0.356765	-0.395191	-0.356124	-0.121226	-0.0905785	-1.04464	1.19102	0.505018	0.330158	0.0463522	0.326267	-0.504817	0.049101	0.482219	-0.585584	-0.596036	-0.433491	1.13923	-0.572445	-0.0705502	-0.149893	-0.664132	Nascent Mesoderm 1	E11.5
-0.227812	-0.852109	0.782109	-0.806977	0.884249	3.82943	-0.285776	3.98268	4.16943	1.7702	1.68828	-0.356124	-0.121226	-0.0905785	-1.04464	-0.685781	-0.463876	-0.954059	-0.221478	-0.380286	-0.504817	0.348983	0.36836	-0.585584	0.605336	1.16798	-0.591986	-0.572445	0.444485	-0.149893	-0.664132	Definitive Endoderm	E11.5
-0.227812	1.69984	0.69729	-0.545595	0.761146	-0.279986	-0.285776	-0.199094	-0.266843	-0.313065	0.599225	-0.356124	-0.121226	-0.0905785	-1.04464	-0.685781	-0.463876	0.869157	0.722885	1.37601	-0.504817	-0.118367	0.165216	0.579293	1.28473	0.0649214	0.636564	-0.572445	-1.1285	-0.149893	-0.664132	Epiblast 1	E11.5
-0.227812	1.78826	1.35808	0.191923	2.50498	-0.279986	-0.285776	-0.199094	1.23463	0.966139	2.04243	-0.356124	-0.121226	-0.0905785	-1.04464	-0.685781	0.635094	0.764685	0.239334	-0.101436	-0.504817	0.169661	0.295515	-0.585584	0.381548	0.295301	-0.591986	-0.572445	-0.427068	-0.149893	-0.664132	Primitive Streak 3	E11.5
-0.227812	2.0366	0.694067	0.782474	-0.440419	-0.279986	-0.285776	-0.199094	-0.266843	-0.313065	-0.395191	-0.356124	-0.121226	-0.0905785	-1.04464	-0.685781	-0.463876	0.865687	0.773488	1.6753	-0.504817	0.372619	0.231718	-0.585584	-1.24789	-0.219633	-0.591986	-0.572445	-1.1285	-0.149893	-0.664132	Epiblast 1	E11.5
-0.227812	0.532485	0.232371	0.941364	2.70357	2.13919	4.65089	4.55027	5.72334	3.39536	5.31268	1.1526	-0.121226	-0.0905785	-0.332833	-0.685781	-0.463876	0.63415	-0.380021	0.786394	-0.504817	0.390027	0.307898	-0.585584	-0.095519	-0.0603536	1.19699	-0.572445	1.22524	-0.149893	-0.664132	Anterior Primitive Streak	E11.5
-0.227812	0.0309368	-0.0581985	0.366844	2.3354	-0.279986	-0.285776	-0.199094	1.11746	-0.313065	-0.395191	-0.356124	-0.121226	-0.0905785	-1.04464	0.925927	0.549335	-0.283661	-0.190814	-0.942917	-0.504817	0.453619	0.335554	-0.585584	1.0519	-0.919451	-0.591986	-0.572445	0.845842	-0.149893	-0.664132	Nascent Mesoderm 1	E11.5
3.96639	2.01658	1.2277	-1.24202	0.741506	-0.279986	-0.285776	-0.199094	-0.266843	-0.313065	-0.395191	-0.356124	-0.121226	-0.0905785	-1.04464	-0.685781	-0.463876	1.8951	0.994638	2.68614	1.00743	-0.289486	0.0882269	0.560253	0.0538364	-0.919451	-0.591986	-0.572445	0.48091	-0.149893	-0.664132	Epiblast 1	E11.5
-0.227812	2.59845	0.934627	0.491876	1.48524	0.922702	-0.285776	-0.199094	-0.266843	0.463163	-0.395191	-0.356124	-0.121226	-0.0905785	-1.04464	-0.685781	-0.463876	1.22403	0.75149	1.85477	-0.504817	-0.59657	0.055987	-0.585584	-1.24789	0.0260529	-0.591986	-0.572445	0.0746995	-0.149893	-0.664132	Epiblast 1	E11.5
-0.227812	2.05539	1.72629	1.54981	-0.440419	-0.279986	-0.285776	-0.199094	-0.266843	0.729774	-0.395191	-0.356124	-0.121226	-0.0905785	-1.04464	-0.685781	-0.463876	1.28511	1.5604	1.82218	-0.504817	-0.0444404	0.215572	0.908247	0.832175	-0.919451	-0.591986	-0.572445	-1.1285	-0.149893	-0.664132	Epiblast 1	E11.5
-0.227812	1.12941	1.19944	0.606773	1.96746	-0.279986	-0.285776	-0.199094	2.009	-0.313065	0.189238	0.680792	-0.121226	-0.0905785	-0.757354	-0.685781	-0.463876	0.806298	0.953557	-0.942917	-0.504817	0.258421	0.493465	-0.585584	1.89867	-0.572719	0.130045	-0.572445	-0.687263	-0.149893	-0.664132	Early Caudal Epiblast 1	E11.5
-0.227812	1.33526	0.77441	1.28608	0.734302	-0.279986	-0.285776	-0.199094	1.30434	-0.313065	-0.395191	-0.356124	-0.121226	-0.0905785	-1.04464	-0.685781	-0.463876	1.44226	-0.00204	0.978642	-0.504817	0.127608	0.584074	0.553269	0.0469654	-0.919451	-0.591986	-0.572445	-0.394503	-0.149893	-0.664132	Primitive Streak 2	E11.5
2.69599	1.39131	0.635472	-0.122398	2.25193	-0.279986	-0.285776	-0.199094	-0.266843	-0.313065	-0.395191	-0.356124	-0.121226	-0.0905785	-1.04464	-0.685781	-0.463876	0.101545	0.497122	1.30536	0.549376	0.428875	0.661135	-0.585584	1.21604	-0.919451	0.250443	-0.572445	-0.228896	-0.149893	-0.664132	Early Caudal Epiblast 1	E11.5
3.41283	2.16032	0.940704	1.60589	2.02457	-0.279986	-0.285776	-0.199094	0.256854	-0.313065	-0.395191	-0.356124	-0.121226	-0.0905785	-1.04464	-0.162493	-0.463876	0.708543	0.635009	1.32054	-0.00383687	0.195163	0.596643	-0.205988	1.34728	-0.919451	-0.591986	-0.572445	-0.672893	-0.149893	-0.285803	Primitive Streak 3	E11.5
-0.227812	2.2558	2.02193	-1.24202	2.32715	-0.279986	-0.285776	-0.199094	1.11186	0.384569	-0.395191	-0.356124	-0.121226	-0.0905785	-1.04464	-0.685781	-0.463876	0.858836	1.2225	1.8865	-0.504817	0.739818	0.630498	-0.585584	1.04581	-0.41332	-0.591986	-0.572445	-1.1285	-0.149893	-0.664132	Early Caudal Epiblast 1	E11.5
1.67648	2.6099	0.946292	0.706288	1.23327	-0.279986	-0.285776	-0.199094	-0.266843	-0.313065	-0.395191	-0.356124	-0.121226	-0.0905785	-1.04464	-0.685781	-0.463876	-0.151691	0.845749	1.19706	0.744928	-0.263709	0.0529202	0.361355	0.364336	-0.655964	-0.0433045	-0.572445	-0.793197	-0.149893	-0.664132	Epiblast 5	E11.5
5.62877	2.05321	0.386983	0.281496	-0.440419	-0.279986	-0.285776	-0.199094	-0.266843	0.803883	-0.395191	-0.356124	-0.121226	-0.0905785	-1.04464	-0.685781	-0.463876	1.87576	0.56278	2.29007	1.60681	-0.522076	-0.0698378	1.01441	-1.24789	-0.109108	1.09546	-0.572445	-0.0972989	-0.149893	-0.664132	Epiblast 1	E11.5
-0.227812	2.04908	0.341506	0.0125743	2.35502	-0.279986	-0.285776	-0.199094	-0.266843	0.190134	0.220145	-0.356124	-0.121226	-0.0905785	-1.04464	-0.685781	-0.463876	-0.0157628	0.342549	1.15249	-0.504817	0.105494	0.188214	-0.585584	0.766789	-0.919451	-0.591986	-0.572445	-1.1285	-0.149893	0.0542775	Primitive Streak 3	E11.5
-0.227812	2.79323	1.30443	0.421628	-0.440419	-0.279986	-0.285776	-0.199094	-0.266843	-0.313065	-0.395191	-0.356124	-0.121226	-0.0905785	-1.04464	-0.685781	-0.463876	0.711626	0.317064	1.50127	-0.504817	-0.0379835	0.0544168	-0.585584	-0.0408708	-0.0196132	-0.591986	-0.572445	-1.1285	-0.149893	-0.664132	Epiblast 1	E11.5
-0.227812	2.50351	1.50224	0.00529738	0.501272	-0.279986	0.817759	-0.199094	-0.266843	0.0359593	-0.395191	-0.356124	-0.121226	-0.0905785	-1.04464	-0.685781	-0.463876	0.127187	0.530294	0.0349737	-0.504817	0.0185469	0.372565	-0.0856184	1.55957	-0.457078	-0.591986	-0.572445	-0.540106	-0.149893	-0.664132	Epiblast 5	E11.5
-0.227812	2.85122	2.22166	-0.316672	-0.440419	-0.279986	-0.285776	-0.199094	-0.266843	-0.313065	-0.395191	-0.356124	-0.121226	-0.0905785	-0.395137	-0.685781	1.09904	2.00153	0.503633	0.97299	2.76549	-0.189626	0.544179	-0.585584	-0.196385	-0.919451	-0.591986	-0.572445	-1.1285	-0.149893	-0.664132	Epiblast 1	E11.5
-0.227812	2.34332	1.24499	-0.132545	-0.440419	-0.279986	-0.285776	-0.199094	-0.266843	-0.313065	-0.395191	-0.356124	-0.121226	-0.0905785	-1.04464	-0.685781	-0.463876	0.523134	1.3258	1.58616	-0.504817	-0.0910611	0.0786201	-0.585584	0.712617	-0.360157	-0.591986	-0.572445	-1.1285	-0.149893	-0.664132	Epiblast 1	E11.5
3.49648	2.63667	1.73396	0.800331	-0.440419	-0.279986	-0.285776	-0.199094	-0.266843	-0.313065	-0.395191	-0.356124	-0.121226	-0.0905785	-1.04464	-0.685781	-0.463876	0.886132	1.04153	1.15912	0.837998	-0.265809	0.426006	0.431875	1.59491	-0.919451	-0.591986	-0.572445	-1.1285	-0.149893	-0.664132	Epiblast 5	E11.5
-0.227812	0.218239	0.548724	0.646736	2.31992	6.89682	4.2814	10.1003	4.64553	1.55508	2.30173	-0.356124	5.79772	-0.0905785	-1.04464	-0.685781	0.801047	0.985069	1.05511	0.0256343	-0.504817	0.590835	0.617191	-0.585584	-0.396873	1.93779	-0.591986	-0.572445	1.3877	-0.149893	-0.664132	Definitive Endoderm	E11.5
2.22988	1.18658	1.43535	0.925059	3.62489	-0.279986	-0.285776	1.91181	1.97253	2.96556	2.21176	-0.356124	-0.121226	-0.0905785	-1.04464	-0.332525	0.742363	0.638139	0.708744	0.31211	0.381319	0.621612	1.01822	0.0858463	0.673625	-0.579394	0.667865	-0.572445	-0.695758	-0.149893	0.00505717	Primitive Streak 3	E11.5
4.85439	2.62491	0.282626	0.489414	0.378625	-0.279986	-0.285776	-0.199094	-0.266843	-0.313065	-0.395191	-0.356124	-0.121226	-0.0905785	-1.04464	-0.685781	-0.463876	1.15702	1.50869	1.50044	-0.504817	0.228956	0.112884	-0.585584	0.0182254	-0.517298	0.245452	-0.572445	-0.616739	-0.149893	-0.664132	Epiblast 5	E11.5
-0.227812	0.6249	0.729461	1.09698	3.59511	5.83203	1.7158	10.1003	7.23235	4.17737	3.69715	-0.356124	-0.121226	-0.0905785	-0.389199	-0.685781	-0.463876	0.257046	0.852341	-0.241766	0.691994	0.648949	1.04066	-0.585584	1.67667	0.684385	0.364413	0.0809572	0.480864	-0.149893	-0.664132	Anterior Primitive Streak	E11.5
3.42952	1.96676	1.292	-0.225187	-0.440419	-0.279986	-0.285776	-0.199094	-0.266843	-0.313065	-0.395191	-0.356124	-0.121226	-0.0905785	-1.04464	-0.685781	-0.463876	1.05239	0.674209	0.372126	-0.504817	0.698225	0.843693	1.11522	0.574653	-0.919451	-0.591986	-0.572445	-1.1285	-0.149893	-0.664132	Epiblast 1	E11.5
-0.227812	1.06797	-0.00533791	-0.340877	1.38665	2.89361	2.38572	-0.199094	0.934804	0.0186102	1.8293	-0.356124	-0.121226	-0.0905785	-1.04464	1.26714	2.16742	0.206341	0.672023	0.426618	1.83287	0.0130139	0.426905	-0.11047	-0.925117	1.75269	0.326623	-0.572445	0.858288	2.0315	0.203961	Definitive Endoderm	E11.5
-0.227812	2.55679	1.10844	-1.24202	1.25594	-0.279986	-0.285776	-0.199094	-0.266843	-0.313065	-0.395191	-0.356124	-0.121226	-0.0905785	-1.04464	-0.685781	-0.463876	1.46117	1.65419	2.34796	1.66563	-0.0997689	-0.297943	-0.585584	-0.130638	0.401399	-0.591986	-0.572445	-1.1285	-0.149893	-0.664132	Epiblast 1	E11.5
-0.227812	1.81937	1.34046	-0.144016	3.24689	-0.279986	1.43566	-0.199094	1.61826	0.969042	0.771254	-0.356124	-0.121226	-0.0905785	-1.04464	-0.685781	-0.463876	0.847515	0.753866	0.477101	0.52449	0.189663	0.67735	-0.585584	0.266431	0.010714	-0.591986	-0.572445	-1.1285	-0.149893	-0.664132	Primitive Streak 3	E11.5
4.11944	1.10023	1.28262	0.812102	0.784636	-0.279986	-0.285776	1.34541	-0.266843	3.52296	0.618666	-0.356124	-0.121226	-0.0905785	-1.04464	-0.685781	-0.463876	-0.0993512	0.962571	0.585193	1.06261	0.212589	0.157169	-0.585584	0.496581	0.0815184	-0.591986	-0.572445	-1.1285	-0.149893	-0.664132	Anterior Primitive Streak	E11.5
2.26097	2.01453	0.807308	0.722178	0.805811	-0.279986	-0.285776	0.685128	-0.266843	-0.313065	-0.395191	-0.356124	-0.121226	-0.0905785	-1.04464	-0.685781	0.222699	-0.0792113	0.0898689	1.06907	0.392529	0.195664	0.613901	0.622595	0.984094	-0.307548	0.125104	-0.572445	-1.1285	-0.149893	-0.664132	Primitive Streak 3	E11.5
-0.227812	2.34336	-0.190038	-0.00955873	1.68598	-0.279986	-0.285776	-0.199094	-0.266843	-0.313065	-0.395191	-0.356124	-0.121226	-0.0905785	-1.04464	-0.685781	4.88741	0.703591	1.23049	2.50499	-0.504817	0.0104182	0.240195	2.56386	0.152598	-0.919451	-0.591986	-0.572445	-1.1285	-0.149893	-0.664132	Epiblast 1	E11.5
3.09949	2.12618	0.5568	-0.69857	0.497214	-0.279986	-0.285776	-0.199094	-0.266843	-0.313065	-0.395191	-0.356124	-0.121226	-0.0905785	-1.04464	-0.685781	0.454018	0.907437	0.779678	1.26851	1.56094	-0.347631	-0.282133	-0.585584	0.906881	0.347484	0.366704	0.0825229	-1.1285	-0.149893	-0.664132	Epiblast 1	E11.5
-0.227812	0.271389	0.980693	1.32383	3.73255	-0.279986	-0.285776	8.24729	5.96197	0.120439	-0.395191	0.584417	-0.121226	-0.0905785	-1.04464	-0.359068	0.660042	0.384205	1.0747	-0.0823333	-0.504817	0.237039	0.427176	-0.585584	0.72382	-0.149319	1.01173	-0.572445	-0.411145	-0.149893	-0.664132	Primitive Streak 3	E11.5
4.48504	1.35888	1.10978	-0.472265	0.887662	-0.279986	-0.285776	-0.199094	0.739956	-0.313065	-0.395191	-0.356124	-0.121226	-0.0905785	-1.04464	-0.685781	-0.463876	0.418749	1.19809	0.948071	-0.504817	0.198661	0.514811	-0.585584	0.191354	-0.919451	-0.591986	-0.572445	-1.1285	-0.149893	-0.664132	Primitive Streak 3	E11.5
1.76316	2.07294	0.463394	-0.652299	2.85301	-0.279986	-0.285776	-0.199094	-0.266843	-0.313065	1.69496	-0.356124	-0.121226	-0.0905785	-1.04464	0.813484	2.91642	-0.301008	0.605535	0.108139	-0.504817	0.187696	0.495593	-0.585584	-0.577769	0.320603	-0.591986	-0.572445	-0.252374	-0.149893	0.318973	Early Caudal Epiblast 2	E11.5
2.00124	2.02313	0.816319	1.22611	0.687483	-0.279986	1.05835	-0.199094	-0.266843	-0.313065	-0.395191	-0.356124	-0.121226	-0.0905785	-1.04464	-0.685781	0.151048	0.645721	0.617868	0.479696	0.298882	0.647354	0.913785	-0.585584	0.834289	-0.611029	0.0502683	-0.572445	-0.736015	-0.149893	-0.664132	Early Caudal Epiblast 1	E11.5
-0.227812	-0.128344	0.388788	1.44366	3.51151	5.59682	1.48207	5.82504	9.03812	3.78853	3.97757	0.856983	-0.121226	-0.0905785	-0.708538	-0.685781	-0.463876	0.337919	0.795573	1.07913	-0.504817	0.631579	0.971354	-0.585584	-0.297339	0.232537	0.883677	-0.572445	0.749048	3.52747	0.73038	Anterior Primitive Streak	E11.5
-0.227812	0.760789	0.561683	0.829008	4.26573	-0.279986	2.11681	6.57666	4.65716	-0.313065	0.534035	1.70865	-0.121226	-0.0905785	-1.04464	0.0314529	-0.463876	0.189791	-0.253719	0.301542	-0.504817	0.169894	0.368601	0.19231	-0.321758	-0.368156	1.10551	-0.572445	0.417537	-0.149893	-0.244956	Anterior Primitive Streak	E11.5
4.41407	1.4098	0.987094	-0.813042	2.05151	-0.279986	-0.285776	-0.199094	0.723076	-0.313065	-0.395191	0.730655	-0.121226	-0.0905785	-1.04464	-0.685781	-0.463876	0.571579	1.17114	0.673917	1.16884	0.864232	0.962761	-0.585584	-0.386363	-0.0508491	-0.591986	-0.572445	-0.311176	-0.149893	-0.664132	Early Caudal Epiblast 1	E11.5
-0.227812	2.10937	0.638915	0.596527	2.5642	0.273773	0.844248	1.88386	2.32222	-0.313065	1.20684	-0.356124	-0.121226	-0.0905785	-0.829801	-0.685781	-0.463876	0.756836	0.564694	0.87132	0.170863	-0.267634	0.688548	-0.585584	-0.159759	-0.660157	-0.591986	-0.203556	-0.527122	-0.149893	-0.664132	Primitive Streak 3	E11.5
-0.227812	2.36649	0.806401	-0.104327	0.399874	-0.279986	-0.285776	-0.199094	-0.266843	-0.313065	0.300236	-0.356124	-0.121226	-0.0905785	-1.04464	-0.685781	0.358727	0.359713	-0.064051	0.838479	0.570317	-0.211203	0.0997995	-0.585584	0.317334	-0.506865	0.267178	-0.572445	-1.1285	-0.149893	-0.664132	Epiblast 1	E11.5
-0.227812	0.403349	1.09515	-1.24202	-0.440419	-0.279986	-0.285776	-0.199094	-0.266843	-0.313065	-0.395191	-0.356124	-0.121226	-0.0905785	-1.04464	-0.685781	1.06118	0.209127	0.791228	1.84336	2.69834	-0.532204	-0.136132	-0.585584	-0.221858	-0.15454	-0.591986	-0.572445	-0.155113	-0.149893	-0.664132	Epiblast 1	E11.5
-0.227812	2.40509	1.51947	-0.642956	-0.440419	-0.279986	-0.285776	-0.199094	-0.266843	-0.313065	-0.395191	-0.356124	-0.121226	-0.0905785	-1.04464	-0.685781	-0.463876	0.642686	0.111649	-0.168162	-0.504817	-0.354993	-0.0535752	-0.585584	-0.0895347	-0.919451	-0.591986	-0.572445	-1.1285	-0.149893	-0.664132	Epiblast 1	E11.5
-0.227812	-0.852109	0.21779	-1.24202	3.00956	-0.279986	-0.285776	-0.199094	0.698542	-0.313065	-0.395191	-0.356124	-0.121226	-0.0905785	-1.04464	1.58433	1.93135	-0.0482795	0.298829	-0.942917	-0.504817	-0.264506	-0.133754	-0.585584	-0.106695	-0.0686856	0.715642	-0.572445	1.15067	-0.149893	0.0332806	Nascent Mesoderm 3	E11.5
3.35747	2.19331	0.78099	0.077377	-0.0555884	-0.279986	0.537695	-0.199094	0.247865	-0.313065	-0.395191	-0.356124	-0.121226	-0.0905785	-1.04464	-0.685781	2.57833	0.530101	0.476326	0.498004	-0.504817	0.167423	0.409318	0.109953	0.455167	-0.567184	-0.198513	-0.572445	-0.497218	-0.149893	-0.292297	Early Caudal Epiblast 2	E11.5
-0.227812	-0.136714	-0.502361	1.80109	3.2773	5.34242	3.81304	10.1003	6.43539	4.3713	2.0697	-0.356124	-0.121226	-0.0905785	-1.04464	-0.685781	0.334405	0.0893907	-0.517736	-0.331673	-0.504817	0.754036	0.803942	-0.585584	0.512269	0.542932	0.241775	-0.572445	-0.237149	-0.149893	0.714253	Anterior Primitive Streak	E11.5
-0.227812	2.49682	1.30187	-0.0129556	0.484138	-0.279986	-0.285776	-0.199094	-0.266843	-0.313065	-0.395191	-0.356124	-0.121226	-0.0905785	-1.04464	-0.214201	-0.463876	1.4754	0.303268	0.971084	1.5355	-0.246533	-0.0818024	0.310743	1.88614	-0.465491	-0.591986	-0.572445	-0.132121	-0.149893	-0.664132	Epiblast 1	E11.5
-0.227812	2.08458	0.219474	-0.388651	1.03192	-0.279986	-0.285776	-0.199094	1.70241	-0.313065	-0.395191	-0.356124	-0.121226	-0.0905785	-1.04464	-0.685781	-0.463876	1.4479	0.690605	2.33297	1.37901	0.167974	0.421439	-0.585584	-0.278177	-0.196526	-0.591986	-0.572445	0.362572	-0.149893	-0.664132	Early Caudal Epiblast 1	E11.5
3.11863	1.63808	1.48089	0.474809	1.71406	-0.279986	-0.285776	-0.199094	0.99445	2.82768	0.38526	-0.356124	-0.121226	-0.0905785	-1.04464	-0.685781	-0.463876	0.513446	0.436331	0.9995	-0.504817	0.619985	0.737317	-0.585584	0.703001	-0.919451	0.37222	-0.572445	-1.1285	-0.149893	0.903785	Primitive Streak 1	E11.5
-0.227812	2.54506	1.05711	0.276762	-0.440419	-0.279986	-0.285776	-0.199094	-0.266843	-0.313065	-0.395191	-0.356124	-0.121226	-0.0905785	-1.04464	-0.685781	-0.463876	0.286703	1.39363	0.691567	0.720005	-0.146193	0.1925	-0.585584	1.12507	-0.112094	-0.591986	-0.572445	-0.530363	-0.149893	0.924643	Epiblast 5	E11.5
-0.227812	1.98752	0.978187	-0.25284	2.97062	-0.279986	-0.285776	-0.199094	0.681061	-0.313065	-0.395191	0.684528	-0.121226	-0.0905785	-1.04464	-0.685781	-0.463876	0.513965	0.90817	1.08383	0.401969	0.262961	0.464951	-0.585584	0.125889	-0.919451	-0.591986	-0.572445	-0.685673	-0.149893	-0.664132	Primitive Streak 3	E11.5
6.01991	1.59406	1.29804	0.366642	3.05103	-0.279986	-0.285776	-0.199094	-0.266843	2.98818	2.95255	-0.356124	-0.121226	-0.0905785	-1.04464	-0.685781	1.25967	0.389606	0.478771	1.13752	3.04633	0.323732	0.295071	-0.585584	0.580087	-0.0549877	-0.591986	-0.572445	-1.1285	-0.149893	-0.664132	Primitive Streak 1	E11.5
-0.227812	2.35678	0.811618	0.000174902	1.70278	-0.279986	-0.285776	-0.199094	5.1357	-0.313065	1.37852	-0.356124	-0.121226	-0.0905785	-1.04464	-0.685781	1.6342	1.61644	0.612558	-0.942917	2.23735	0.0232196	-0.0960699	-0.585584	0.905719	0.132864	-0.591986	-0.572445	-1.1285	-0.149893	-0.664132	Early Caudal Epiblast 1	E11.5
-0.227812	2.22472	0.450554	0.335745	-0.440419	0.776895	-0.285776	-0.199094	-0.266843	-0.313065	-0.395191	-0.356124	-0.121226	-0.0905785	-1.04464	-0.685781	-0.463876	1.48774	0.540995	0.760146	0.784757	-0.318883	-0.360549	-0.585584	0.544978	-0.919451	-0.591986	-0.572445	-1.1285	-0.149893	-0.664132	Epiblast 1	E11.5
6.74677	2.21178	0.773912	2.0631	0.733901	-0.279986	-0.285776	-0.199094	-0.266843	-0.313065	-0.395191	-0.356124	-0.121226	-0.0905785	-1.04464	-0.685781	-0.463876	0.567106	1.15435	0.97813	2.00991	-0.0496834	0.297524	0.55288	0.756261	-0.342856	-0.591986	-0.572445	0.0995536	-0.149893	-0.664132	Epiblast 1	E11.5
2.49937	1.86516	0.986221	-0.184403	2.12048	-0.279986	-0.285776	-0.199094	0.761046	0.921884	-0.395191	-0.356124	-0.121226	-0.0905785	-1.04464	-0.293789	-0.463876	0.247222	0.30925	0.0712535	-0.504817	0.646445	1.0081	-0.585584	2.25403	-0.0234989	-0.591986	-0.572445	-1.1285	-0.149893	-0.664132	Early Caudal Epiblast 1	E11.5
2.96197	2.49456	1.15115	-0.340479	1.63258	-0.279986	-0.285776	-0.199094	-0.266843	-0.313065	-0.395191	-0.356124	-0.121226	-0.0905785	-1.04464	-0.685781	-0.463876	1.30196	-0.560281	0.610964	-0.504817	-0.00828818	0.298557	0.285851	-1.24789	-0.155717	0.327082	-0.572445	-0.566854	-0.149893	-0.664132	Epiblast 1	E11.5
2.86959	2.12777	0.78827	-0.363641	0.43243	-0.279986	-0.285776	-0.199094	-0.266843	-0.313065	-0.395191	-0.356124	-0.121226	-0.0905785	-1.04464	-0.685781	-0.463876	1.11791	1.29255	0.574505	-0.504817	0.19236	0.548467	-0.585584	1.68248	-0.919451	0.300465	-0.572445	-0.58312	-0.149893	-0.664132	Epiblast 1	E11.5
-0.227812	1.6677	1.34674	1.26315	1.91012	-0.279986	-0.285776	-0.199094	-0.266843	0.510869	2.3644	-0.356124	-0.121226	-0.0905785	-1.04464	-0.685781	0.205138	0.889753	0.36896	0.298248	-0.504817	0.293708	0.491608	-0.585584	-0.15734	-0.5839	-0.591986	-0.572445	-0.701492	-0.149893	-0.664132	Primitive Streak 3	E11.5
-0.227812	1.22814	1.23302	-0.183414	2.42178	-0.279986	-0.285776	-0.199094	6.40439	-0.313065	-0.395191	-0.356124	-0.121226	-0.0905785	-1.04464	-0.685781	-0.463876	1.30052	1.59848	1.20253	-0.504817	0.492815	0.418944	-0.585584	-1.24789	-0.919451	-0.591986	-0.572445	-1.1285	-0.149893	-0.664132	Anterior Primitive Streak	E11.5
-0.227812	-0.506901	0.32543	0.442058	1.22543	0.441848	1.18723	-0.199094	-0.266843	-0.313065	0.174509	-0.356124	-0.121226	-0.0905785	-0.764594	1.71963	1.53235	0.475949	0.229824	-0.0243591	-0.504817	-0.220679	0.0133067	0.0817729	0.958235	-0.919451	-0.591986	-0.572445	0.964425	-0.149893	0.519915	Nascent Mesoderm 1	E11.5
2.4617	2.33399	1.25585	0.818737	2.09482	-0.279986	-0.285776	-0.199094	-0.266843	-0.313065	-0.395191	-0.356124	-0.121226	-0.0905785	-1.04464	-0.299205	-0.463876	0.907205	0.201574	1.55871	-0.504817	0.519985	0.737323	-0.585584	0.421867	-0.263359	-0.591986	-0.572445	0.244071	-0.149893	0.0681768	Early Caudal Epiblast 1	E11.5
4.90647	2.69716	1.4672	0.120712	-0.440419	-0.279986	-0.285776	-0.199094	-0.266843	-0.313065	-0.395191	-0.356124	-0.121226	-0.0905785	-1.04464	-0.685781	-0.463876	0.727047	0.988209	1.70306	-0.504817	-0.00783203	-0.0424671	-0.585584	0.300628	-0.512669	-0.591986	-0.572445	-0.610848	-0.149893	-0.664132	Epiblast 5	E11.5
-0.227812	1.38739	1.6017	1.08534	-0.440419	-0.279986	-0.285776	-0.199094	-0.266843	-0.313065	-0.395191	-0.356124	-0.121226	-0.0905785	-1.04464	-0.685781	-0.463876	1.21243	1.7061	1.65332	-0.504817	-0.697031	-0.194784	2.08105	-0.100676	0.431113	-0.591986	-0.572445	-1.1285	-0.149893	-0.664132	Primitive Streak 3	E11.5
3.37098	1.26982	0.458943	0.563854	4.00538	-0.279986	1.88431	1.98173	4.73047	4.61564	3.28416	-0.356124	-0.121226	6.57215	-1.04464	-0.685781	-0.463876	0.834278	-0.220157	0.768534	-0.504817	0.194103	0.56954	-0.585584	-0.579959	-0.421505	1.17662	-0.572445	-0.0477004	-0.149893	-0.664132	Anterior Primitive Streak	E11.5
-0.227812	0.137981	0.10994	1.19112	1.94898	6.31143	1.5252	6.23695	6.5609	2.86311	-0.395191	-0.356124	-0.121226	-0.0905785	-0.70034	0.0663186	-0.463876	0.757371	-0.827517	-0.308534	-0.504817	0.567786	0.973927	-0.585584	0.945104	0.580277	0.273338	-0.572445	1.10661	-0.149893	0.153606	Anterior Primitive Streak	E11.5
[truncated: 24,229 more rows]

## Sheet: Fig_5c_FOXA2
	FOXA2	Cellfatebiasordered
AAACCCAAGGCCTGCT-1_1	4.11184	Endoderm fated
[truncated: 16,756 more rows]

[truncated: 69 more sheets: Fig_5c_NANOG, Fig_5c_TBXT, Fig_5d, Fig_5e_DEvsNode, Fig_5e_PSvsAPS, Fig_5f, Fig_7b, Supp_Fig_1a, Supp_Fig_1b, Supp_Fig_1c, Supp_Fig_1e, Supp_Fig_2a, Supp_Fig_2b, Supp_Fig_6b, Supp_Fig_6d, Supp_Fig_6e, Supp_Fig_9d_CDH1_APS_DE, Supp_Fig_9d_CDH1_PS_NM, Supp_Fig_9d_CDH2_APS_DE, Supp_Fig_9d_CDH2_PS_NM …]
